# Supplementary material for: ATAD2 drives melanoma growth and progression and inhibits ferroptosis
Source: EMBO Rep. 2025 Dec 2;27(2):501–32. doi: 10.1038/s44319-025-00660-w (PMC12852765; doi:10.1038/s44319-025-00660-w)
Supplement: Supplementary file 2 — Dataset EV1 [file 44319_2025_660_MOESM2_ESM.xlsx]

## Sheet: Dataset EV1
Gene_symbol	NAME	Foldchange	baseMean	log2FoldChange	lfcSE	stat	pvalue	padj	A1	A2	A3	B1	B2	B3
A2M	alpha-2-macroglobulin	3.34191	821.562	1.74067	0.0786661	22.1274	1.72325374125551e-108	1.25797523111652e-104	19.4163	19.3511	17.8385	65.1982	64.3311	60.1402
A4GALT	alpha 1;4-galactosyltransferase	-1.41547	989.512	-0.501283	0.0702605	-7.13464	9.70432270930258e-13	1.43114254096785e-10	51.1575	48.6427	50.4131	36.2378	36.1301	34.6295
AAAS	achalasia; adrenocortical insufficiency; alacrimia	-1.10965	1895.52	-0.150105	0.0576849	-2.60215	0.00926404	0.0836456	56.9929	49.9019	52.3896	48.7807	49.7693	46.6232
AAGAB	alpha- and gamma-adaptin binding protein	1.13062	1443.42	0.177119	0.0711433	2.48961	0.0127884	0.103613	31.1655	27.9662	33.4253	35.1698	35.8808	35.1444
AARS	alanyl-tRNA synthetase	1.09931	6372.05	0.136602	0.057769	2.36462	0.0180484	0.130513	154.336	154.411	146.636	169.043	172.023	162.655
AARSD1	alanyl-tRNA synthetase domain containing 1	-1.12054	737.666	-0.164188	0.075825	-2.16535	0.0303608	0.181965	21.7452	20.6102	24.3434	19.8451	20.3466	20.1683
AASS	aminoadipate-semialdehyde synthase	1.14185	2083.87	0.191374	0.0657455	2.91084	0.00360464	0.0417158	32.3954	34.1294	35.0265	38.7215	37.2522	40.4869
AATK	apoptosis-associated tyrosine kinase	-1.31616	75.464	-0.396332	0.198897	-1.99265	0.0462997	0.234645	3.29711	2.12066	3.10235	2.2602	2.04463	2.40304
ABCA1	ATP-binding cassette; sub-family A (ABC1); member 1	1.131	588.03	0.177594	0.0881276	2.01519	0.0438851	0.227206	23.4984	26.3095	24.2684	29.9787	26.6301	27.2487
ABCA10	ATP-binding cassette; sub-family A (ABC1); member 10	-1.29043	356.452	-0.367853	0.137003	-2.685	0.00725301	0.0699832	3.21861	3.71116	3.42759	2.90598	2.41865	2.61759
ABCA13	ATP-binding cassette; sub-family A (ABC1); member 13	-1.3319	76.4783	-0.413488	0.200155	-2.06584	0.0388439	0.210278	3.97746	4.63895	4.45337	3.00533	3.81498	3.00379
ABCA3	ATP-binding cassette; sub-family A (ABC1); member 3	1.26649	840.846	0.34083	0.134368	2.53655	0.0111951	0.0951688	6.25404	3.44608	6.80515	6.83029	7.70477	7.50948
ABCA5	ATP-binding cassette; sub-family A (ABC1); member 5	1.14496	631.796	0.195292	0.0870336	2.24386	0.0248412	0.160124	10.624	9.67553	10.6581	11.9716	11.6195	12.3585
ABCB1	ATP-binding cassette; sub-family B (MDR/TAP); member 1	1.38184	145.164	0.466589	0.179742	2.59587	0.00943506	0.0847855	4.71016	4.24133	5.62926	6.15968	6.90687	7.42366
ABCB10	ATP-binding cassette; sub-family B (MDR/TAP); member 10	1.18235	1519.58	0.24166	0.0563889	4.28558	1.82259174406357e-05	0.000584832	39.8793	42.0156	42.4571	49.1781	49.0712	49.3695
ABCB4	ATP-binding cassette; sub-family B (MDR/TAP); member 4	1.22428	238.808	0.291928	0.11315	2.58001	0.00987977	0.0872623	11.1735	9.67553	11.0584	13.7848	12.7415	13.1309
ABCC3	ATP-binding cassette; sub-family C (CFTR/MRP); member 3	-1.1512	3608.63	-0.203138	0.0697317	-2.91313	0.00357823	0.0416863	74.7606	69.3854	72.0295	63.087	67.1986	59.0889
ABCC4	ATP-binding cassette; sub-family C (CFTR/MRP); member 4	1.1085	1274.75	0.148612	0.0638926	2.32596	0.0200205	0.13979	33.4683	31.4786	32.5496	37.2561	36.7036	35.1229
ABCC5	ATP-binding cassette; sub-family C (CFTR/MRP); member 5	1.13708	1046.08	0.185329	0.0773952	2.39457	0.0166396	0.123681	23.1844	20.2126	25.2191	26.4518	27.1038	25.897
ABCD4	ATP-binding cassette; sub-family D (ALD); member 4	-1.10207	857.036	-0.140213	0.0709271	-1.97686	0.048058	0.239961	24.0218	21.8031	23.3677	20.9379	21.718	20.8978
ABCF2	ATP-binding cassette; sub-family F (GCN20); member 2	1.13907	2479.82	0.187857	0.0475348	3.95198	7.75072766534642e-05	0.00206121	62.3834	60.1075	62.1971	69.3709	70.7393	71.898
ABHD10	abhydrolase domain containing 10	-1.16297	1675.84	-0.217816	0.0748846	-2.90869	0.00362952	0.041883	53.3818	59.4448	58.7695	48.3088	50.9413	48.9618
ABHD14A	abhydrolase domain containing 14A	-1.20471	475.476	-0.268687	0.117634	-2.28409	0.0223665	0.149932	10.1007	9.94061	8.78164	7.89829	8.00399	8.04588
ABHD14B	abhydrolase domain containing 14B	-1.22865	5091.04	-0.297076	0.0462881	-6.41797	1.38104897358469e-10	1.49357888995085e-08	121.129	117.432	122.117	97.462	103.104	95.3061
ABHD17C	abhydrolase domain containing 17C	1.14938	4147.37	0.200856	0.0721993	2.78197	0.00540303	0.0563459	140.52	141.886	153.116	171.825	168.109	164.286
ABHD3	abhydrolase domain containing 3	1.4025	215.397	0.488002	0.123128	3.96336	7.39018785787373e-05	0.0019834	5.70452	5.03657	6.25473	8.02248	8.42787	7.91714
ABHD6	abhydrolase domain containing 6	1.16437	580.343	0.219545	0.0881808	2.48972	0.0127845	0.103613	16.9827	15.8387	15.4617	18.5784	19.1747	18.8595
ABHD8	abhydrolase domain containing 8	-1.13119	2167.37	-0.177843	0.0798143	-2.22821	0.0258662	0.164624	46.9445	47.0522	43.4829	42.8942	41.6407	37.6547
ABLIM3	actin binding LIM protein family; member 3	-1.25858	1806.28	-0.331793	0.063913	-5.19133	2.08800227920937e-07	1.14441199074219e-05	27.4759	26.7734	26.8703	22.8752	20.4962	21.4986
ABTB1	ankyrin repeat and BTB (POZ) domain containing 1	-1.15529	1593.95	-0.208251	0.0640165	-3.25309	0.00114156	0.0173794	54.7948	46.7871	47.561	43.3909	44.7575	42.3106
ABTB2	ankyrin repeat and BTB (POZ) domain containing 2	-1.25782	1260.91	-0.330924	0.0722856	-4.57801	4.69420073387149e-06	0.000180832	59.191	56.3301	55.9423	43.987	49.4951	43.8339
ACAA2	acetyl-CoA acyltransferase 2	-1.12018	1194.56	-0.163736	0.0675117	-2.42529	0.015296	0.116922	28.5488	27.5024	29.7225	25.7564	25.2587	26.2832
ACACA	acetyl-CoA carboxylase alpha	1.15457	7271.48	0.207356	0.0782724	2.64916	0.00806913	0.0750378	113.305	107.889	114.512	130.918	133.5	126.116
ACAD10	acyl-CoA dehydrogenase family; member 10	1.08812	1441.01	0.121844	0.0607561	2.00546	0.0449137	0.230927	32.0029	30.1532	32.1243	34.3005	33.7863	35.5091
ACADM	acyl-CoA dehydrogenase; C-4 to C-12 straight chain	1.09796	1503.67	0.134823	0.0677671	1.98951	0.0466453	0.235566	31.7674	30.0869	32.0242	35.4181	35.0829	33.5996
ACADS	acyl-CoA dehydrogenase; C-2 to C-3 short chain	-1.25663	624.33	-0.329563	0.0970239	-3.39672	0.000681988	0.0117556	14.4445	13.2541	12.5095	10.8539	11.5447	9.84815
ACADVL	acyl-CoA dehydrogenase; very long chain	-1.09648	24109.3	-0.132877	0.0393682	-3.37525	0.000737483	0.012491	637.86	607.106	593.224	557.649	581.424	549.136
ACAT2	acetyl-CoA acetyltransferase 2	1.13421	1071.34	0.18169	0.0701076	2.59159	0.00955342	0.0854656	22.1901	23.0622	25.0189	25.508	28.1012	26.6909
ACBD5	acyl-CoA binding domain containing 5	-1.07849	1917.81	-0.109012	0.0550172	-1.98142	0.047544	0.238454	50.4248	54.2757	53.6906	48.731	50.0935	48.5113
ACO1	aconitase 1; soluble	-1.08346	4477.75	-0.115641	0.0408683	-2.82961	0.00466048	0.050477	106.868	102.587	103.829	97.9836	98.5413	94.8126
ACOT7	acyl-CoA thioesterase 7	-1.11883	5786.53	-0.161996	0.0596387	-2.7163	0.00660165	0.0654339	211.041	192.649	192.621	177.116	181.224	178.533
ACOT9	acyl-CoA thioesterase 9	-1.1035	1477.36	-0.14209	0.0620198	-2.29104	0.021961	0.148098	40.455	45.1966	41.2062	37.9516	39.9701	36.9896
ACOX2	acyl-CoA oxidase 2; branched chain	-1.13717	828.022	-0.185452	0.0940718	-1.97139	0.0486792	0.241823	13.6595	12.6577	12.8597	11.2017	12.4922	11.0926
ACP5	acid phosphatase 5; tartrate resistant	1.27746	936.663	0.353279	0.0998077	3.53959	0.000400745	0.00786409	10.2577	8.88028	9.13191	11.6736	13.1904	11.7363
ACP6	acid phosphatase 6; lysophosphatidic	-1.21184	1290.28	-0.277202	0.0637548	-4.34794	1.37422342297909e-05	0.000459123	46.2119	41.2867	41.4814	37.4548	35.6564	34.3505
ACPP	acid phosphatase; prostate	-1.36783	86.8627	-0.451891	0.199818	-2.26151	0.0237279	0.155209	4.73632	4.70522	5.17892	4.09817	3.19162	3.49727
ACSF2	acyl-CoA synthetase family member 2	-1.16358	1304.92	-0.218568	0.066266	-3.29835	0.000972544	0.0153504	20.463	20.0138	19.3396	17.9574	17.504	16.2205
ACSL1	acyl-CoA synthetase long-chain family member 1	1.19424	1309.86	0.256095	0.0591591	4.32892	1.49844404274491e-05	0.000497211	41.3709	41.4855	44.3836	49.7245	51.9885	51.4292
ACSL3	acyl-CoA synthetase long-chain family member 3	1.05074	9221.19	0.0714081	0.0357518	1.99733	0.0457893	0.233336	293.129	293.248	309.909	317.323	314.973	316.257
ACSS3	acyl-CoA synthetase short-chain family member 3	-1.17845	279.651	-0.236897	0.107706	-2.19948	0.0278436	0.171816	14.8108	16.1038	14.4109	13.4619	12.7415	12.2726
ACTA2	actin; alpha 2; smooth muscle; aorta	-1.16514	782.345	-0.220509	0.0870319	-2.53366	0.0112879	0.095649	15.8052	11.5974	14.7862	12.22	12.3426	12.6588
ACTB	actin; beta	1.08425	66311	0.116697	0.0380247	3.06897	0.00214798	0.0286135	1583.34	1564.98	1567.16	1726.75	1709.41	1712.36
ACTR3B	ARP3 actin-related protein 3 homolog B (yeast)	1.23655	580.274	0.306315	0.0751528	4.0759	4.58368212536669e-05	0.00131291	17.4799	17.1641	17.4132	22.3785	20.9201	21.4986
ADAM11	ADAM metallopeptidase domain 11	1.29493	154.013	0.372879	0.160949	2.31675	0.0205174	0.141767	3.76812	3.77743	3.22744	4.69427	5.21132	4.03367
ADAM19	ADAM metallopeptidase domain 19	-1.28274	8706.75	-0.359227	0.0706143	-5.08717	3.63446965028506e-07	1.87502674537675e-05	452.541	428.374	449.015	348.022	356.19	339.944
ADAM22	ADAM metallopeptidase domain 22	1.12217	856.449	0.166289	0.0720034	2.30947	0.0209178	0.143245	20.306	17.9594	20.2653	22.0308	23.4385	21.3055
ADAM23	ADAM metallopeptidase domain 23	1.10037	807.647	0.137986	0.0647904	2.12972	0.0331944	0.191557	35.8757	33.3342	36.1524	39.8392	39.0724	38.2984
ADAM9	ADAM metallopeptidase domain 9	-1.09288	7647.12	-0.128131	0.0396464	-3.23185	0.00122992	0.0185313	161.637	154.278	167.302	150.962	146.341	148.731
ADAMTS1	ADAM metallopeptidase with thrombospondin type 1 motif; 1	1.24996	2436	0.321877	0.0608002	5.29402	1.19655999258598e-07	6.87786452431314e-06	18.9453	20.4114	19.6899	24.4152	24.8597	24.4166
ADAMTS3	ADAM metallopeptidase with thrombospondin type 1 motif; 3	1.16576	397.616	0.221267	0.106417	2.07924	0.037595	0.206349	10.5193	10.9347	11.2585	12.8906	12.5421	12.8949
ADAMTS9	ADAM metallopeptidase with thrombospondin type 1 motif; 9	1.28828	210.882	0.365443	0.142316	2.56783	0.0102338	0.0892558	8.73996	9.54298	8.65655	10.5311	13.2901	10.9209
ADAMTSL1	ADAMTS-like 1	-1.15948	1898.95	-0.213483	0.0933168	-2.28772	0.0221539	0.149054	13.9473	13.2541	15.7619	13.288	13.2402	11.1355
ADARB1	adenosine deaminase; RNA-specific; B1	-1.13266	630.32	-0.179711	0.0739857	-2.42899	0.0151408	0.116102	27.7114	26.9722	26.495	23.7197	25.4332	22.979
ADAT1	adenosine deaminase; tRNA-specific 1	1.13977	1379.83	0.188744	0.076664	2.46197	0.0138177	0.108637	34.201	36.714	32.0993	39.5411	39.9701	37.998
ADCK4	aarF domain containing kinase 4	-1.14414	1370.13	-0.194263	0.057855	-3.35776	0.000785756	0.0129874	39.7485	38.1057	36.953	33.5305	35.1826	32.2693
ADCY3	adenylate cyclase 3	1.12909	2091.56	0.175166	0.0769305	2.27694	0.0227895	0.151861	64.2675	67.066	58.7695	73.1958	73.3075	69.0443
ADD3	adducin 3 (gamma)	-1.14217	5439.35	-0.191775	0.0505942	-3.79045	0.000150372	0.00352396	175.192	184.895	196.148	163.033	165.865	161.39
ADGRE5	adhesion G protein-coupled receptor E5	-1.08217	6274.51	-0.113921	0.0465948	-2.44493	0.0144881	0.11229	204.316	200.999	202.253	193.707	188.904	182.738
ADGRF1	adhesion G protein-coupled receptor F1	-1.11102	655.968	-0.151884	0.0774142	-1.96196	0.0497666	0.244397	34.358	31.081	35.5019	30.5748	30.096	31.2395
ADGRL2	adhesion G protein-coupled receptor L2	1.12264	2543.82	0.166901	0.0624794	2.67129	0.00755594	0.0720083	38.8588	35.5211	40.4306	41.2798	43.6354	45.5504
ADIPOR2	adiponectin receptor 2	1.11774	5373.62	0.160589	0.0452721	3.5472	0.000389343	0.00767127	114.457	115.245	117.439	130.148	130.408	129.936
ADIRF	adipogenesis regulatory factor	-1.23537	152.885	-0.304942	0.148462	-2.05401	0.0399752	0.21363	4.73632	4.04251	4.57846	3.67594	3.36616	3.94784
ADPGK	ADP-dependent glucokinase	1.07934	2002.64	0.110146	0.0541988	2.03225	0.0421282	0.221967	48.2529	45.9256	49.1872	53.7481	52.7365	49.8415
AFAP1	actin filament associated protein 1	-1.13092	17806.9	-0.177502	0.0522441	-3.39755	0.000679921	0.0117339	456.336	462.835	456.846	416.2	412.068	396.866
AFAP1L1	actin filament associated protein 1-like 1	-1.13743	1213.8	-0.185775	0.0761298	-2.44024	0.0146777	0.113204	45.0343	42.4133	47.611	41.0314	39.9701	38.9206
AFAP1L2	actin filament associated protein 1-like 2	-1.29719	749.746	-0.375387	0.0925561	-4.05578	4.99682055402651e-05	0.00141933	13.7641	15.5073	12.7096	10.1585	11.9187	10.0413
AFG3L2	AFG3-like AAA ATPase 2	1.09502	3166.05	0.130956	0.044459	2.94556	0.00322375	0.0386427	66.4917	65.0116	66.2501	73.5684	71.8115	72.6704
AGAP2	ArfGAP with GTPase domain; ankyrin repeat and PH domain 2	-1.23616	451.748	-0.30587	0.100785	-3.03487	0.0024064	0.0312854	19.7827	18.4233	17.0629	14.6541	16.756	13.6029
AGAP3	ArfGAP with GTPase domain; ankyrin repeat and PH domain 3	-1.11542	4670.21	-0.157583	0.0558823	-2.8199	0.00480383	0.0516825	151.431	138.638	133.701	127.987	131.754	122.962
AGBL5	ATP/GTP binding protein-like 5	-1.15996	2447.61	-0.214076	0.0550032	-3.89207	9.93938281022788e-05	0.00251841	46.8922	45.8593	51.0386	40.8824	41.9399	42.3749
AGMO	alkylglycerol monooxygenase	-1.23633	426.634	-0.306058	0.0918186	-3.33329	0.000858253	0.013897	22.6349	22.4658	23.5178	18.5535	17.7534	19.5676
AGPAT1	1-acylglycerol-3-phosphate O-acyltransferase 1	-1.08492	6306.69	-0.117595	0.0502159	-2.34178	0.0191918	0.135953	106.031	104.708	108.457	100.318	100.312	95.7567
AHCY	adenosylhomocysteinase	-1.066	5903.9	-0.0922115	0.0423197	-2.17893	0.0293372	0.177654	199.397	178.003	190.619	180.121	179.005	178.576
AHNAK2	AHNAK nucleoprotein 2	1.52064	5818.13	0.604677	0.0915338	6.60606	3.94689033140747e-11	4.68492673484138e-09	83.0557	78.7296	81.4366	122.846	128.513	121.225
AIM1	absent in melanoma 1	-1.17106	3277.9	-0.227811	0.0523542	-4.35135	1.35302666396191e-05	0.000454119	62.017	61.9631	62.4222	55.4122	52.5371	52.2231
AJUBA	ajuba LIM protein	-1.18262	2020.7	-0.241987	0.0517272	-4.67814	2.89490599632665e-06	0.000120759	68.6113	66.7346	64.824	56.0083	58.9951	55.2698
AKAP12	A kinase (PRKA) anchor protein 12	1.14673	14256.7	0.197519	0.0723957	2.72833	0.00636557	0.0638306	576.759	575.031	592.348	677.763	677.546	658.839
AKAP6	A kinase (PRKA) anchor protein 6	1.53149	490.503	0.614937	0.176298	3.48804	0.000486566	0.00916628	1.51772	1.25914	1.72631	1.66411	2.84254	2.63905
AKAP8L	A kinase (PRKA) anchor protein 8-like	-1.11087	2305.09	-0.151691	0.0568994	-2.66596	0.00767696	0.0728288	51.2884	48.9741	48.3616	44.2851	45.9544	44.4561
AKAP9	A kinase (PRKA) anchor protein 9	-1.14549	2901.47	-0.195971	0.091579	-2.13991	0.0323621	0.188754	75.5718	76.8078	76.4328	66.6388	65.7524	68.6367
AKR1B1	aldo-keto reductase family 1; member B1 (aldose reductase)	-1.16358	9674.87	-0.218567	0.0623323	-3.50647	0.000454085	0.00866619	277.114	255.54	259.146	235.334	225.907	224.212
AKR1C1	aldo-keto reductase family 1; member C1	-1.42465	116.661	-0.510603	0.168887	-3.02334	0.00250001	0.032074	4.52698	3.31354	3.97801	2.93081	2.79267	2.78924
AKR1C2	aldo-keto reductase family 1; member C2	-1.25772	275.111	-0.330811	0.114254	-2.89539	0.00378687	0.0430611	10.4932	9.7418	10.1577	7.77411	8.40294	8.21752
AKR1C3	aldo-keto reductase family 1; member C3	-1.34337	902.176	-0.42586	0.0862373	-4.93823	7.88362362695292e-07	3.79870973443936e-05	21.562	23.3936	21.9166	17.262	15.7337	16.8212
ALAS1	5'-aminolevulinate synthase 1	-1.07453	1871.25	-0.10371	0.048022	-2.15963	0.0308013	0.183326	64.7908	60.3726	63.6982	59.6594	59.9177	57.9518
ALCAM	activated leukocyte cell adhesion molecule	1.11169	4078.08	0.152755	0.0439	3.47962	0.000502125	0.00939875	100.352	103.846	104.254	115.643	113.303	115.71
ALDH1A3	aldehyde dehydrogenase 1 family; member A3	-1.07211	14260.1	-0.100459	0.029432	-3.41327	0.000641895	0.0112248	629.669	619.764	627.35	588.597	596.559	577.565
ALDH1B1	aldehyde dehydrogenase 1 family; member B1	1.22164	539.079	0.288816	0.0771537	3.74339	0.000181558	0.00412888	15.3865	14.8446	15.3116	19.1248	18.0526	18.9024
ALDH4A1	aldehyde dehydrogenase 4 family; member A1	1.2376	466.39	0.307543	0.101672	3.02486	0.00248748	0.0319694	9.91749	10.7359	10.533	12.9651	12.8662	12.809
ALDH5A1	aldehyde dehydrogenase 5 family; member A1	1.16433	1082.78	0.219499	0.0808467	2.715	0.0066275	0.065601	12.4557	11.7299	12.2092	13.7102	15.2101	13.9033
ALDOA	aldolase A; fructose-bisphosphate	-1.13034	101166	-0.176752	0.033785	-5.23168	1.67975597096582e-07	9.5055958046903e-06	2461.92	2298.93	2328.66	2114.21	2134.77	2067.34
ALG3	ALG3; alpha-1;3- mannosyltransferase	1.10658	1164.09	0.146105	0.0675097	2.16421	0.0304481	0.182258	29.9618	26.8396	29.3722	30.4755	33.6616	32.4195
ALG8	ALG8; alpha-1;3-glucosyltransferase	1.11959	1300.19	0.162973	0.0829891	1.96379	0.049554	0.24406	31.5319	31.4123	34.1008	37.3803	38.1249	34.0931
ALK	anaplastic lymphoma receptor tyrosine kinase	1.83572	27.4822	0.876344	0.41125	2.13093	0.0330951	0.191286	0.889696	0.397624	1.07581	1.61443	1.4462	1.52335
ALPK2	alpha-kinase 2	-1.49465	2904.63	-0.579809	0.0822542	-7.04899	1.80219961710097e-12	2.48227494430889e-10	34.0178	33.7981	35.5019	22.9001	22.5159	24.1805
AMACR	alpha-methylacyl-CoA racemase	-1.48912	2779.39	-0.574457	0.0658418	-8.72482	2.66609467501965e-18	8.28191111814614e-16	144.314	141.952	150.064	101.063	96.2224	97.8593
AMIGO2	adhesion molecule with Ig-like domain 2	-1.15652	5646.25	-0.209788	0.0446088	-4.70283	2.56577394808483e-06	0.000109214	200.705	205.042	210.935	177.289	182.446	177.031
AMIGO3	adhesion molecule with Ig-like domain 3	1.16214	451.401	0.216783	0.099425	2.18037	0.02923	0.177231	9.0278	9.14536	8.38134	11.2762	9.97381	9.6336
AMOTL2	angiomotin like 2	-1.19145	3340.64	-0.252722	0.0574386	-4.39987	1.08314756607638e-05	0.000379232	146.146	141.819	139.556	115.643	124.698	120.86
AMPD2	adenosine monophosphate deaminase 2	-1.10396	4265.78	-0.142688	0.0576956	-2.47312	0.0133937	0.106799	91.9004	86.2182	85.3896	79.7777	84.4034	76.3178
AMT	aminomethyltransferase	-1.25655	234.327	-0.329473	0.144774	-2.27578	0.0228589	0.152046	3.0616	3.44608	3.50265	2.60793	3.01708	2.36012
ANG	angiogenin; ribonuclease; RNase A family; 5	-1.2719	155.406	-0.346991	0.174072	-1.99337	0.046221	0.234454	4.39615	3.90997	4.50341	3.82496	3.19162	3.21835
ANGPTL2	angiopoietin-like 2	-1.2772	1406.2	-0.352988	0.0589554	-5.98736	2.13270554774179e-09	1.87575307211025e-07	38.0738	34.4608	36.8529	28.8362	29.323	28.5146
ANGPTL4	angiopoietin-like 4	-1.38422	2125.69	-0.469072	0.0571711	-8.2047	2.31158210923124e-16	5.81881013703037e-14	85.6725	79.3261	81.962	58.8646	60.7655	60.2475
ANK2	ankyrin 2; neuronal	1.28446	375.071	0.361159	0.146847	2.45943	0.0139158	0.109232	7.24841	8.01876	8.28127	10.3075	9.82421	10.2344
ANKEF1	ankyrin repeat and EF-hand domain containing 1	-1.19491	593.982	-0.256904	0.101847	-2.52245	0.0116542	0.0977881	10.624	9.7418	11.7339	9.26435	9.35045	8.73246
ANKFY1	ankyrin repeat and FYVE domain containing 1	1.11095	4082.54	0.151788	0.0510451	2.9736	0.00294326	0.03605	86.3267	81.5793	80.4609	91.7742	92.5819	93.4609
ANKMY2	ankyrin repeat and MYND domain containing 2	-1.19767	890.351	-0.260232	0.0708731	-3.6718	0.00024085	0.00524838	21.5097	20.5439	21.3912	17.9078	18.3019	17.2718
ANKRD10	ankyrin repeat domain 10	-1.09804	2390.1	-0.134934	0.052286	-2.5807	0.00986006	0.0871937	62.5404	63.2885	63.3729	58.0202	60.94	54.4116
ANKRD28	ankyrin repeat domain 28	-1.07145	5793.96	-0.0995684	0.0484325	-2.05582	0.0397999	0.213005	198.219	207.56	212.611	194.179	195.387	191.299
ANKRD29	ankyrin repeat domain 29	1.22139	273.655	0.28852	0.132621	2.17553	0.0295907	0.17867	3.82046	2.84964	3.90295	4.81846	4.01446	4.59151
ANKRD33B	ankyrin repeat domain 33B	-1.27362	720.041	-0.34893	0.0935273	-3.73078	0.000190888	0.00429102	21.0649	22.532	19.2896	16.343	16.1326	16.8427
ANKRD36B	ankyrin repeat domain 36B	-1.13969	496.229	-0.188636	0.0856016	-2.20365	0.027549	0.17099	13.3454	12.0613	12.6346	11.1272	11.0211	11.6075
ANKRD40	ankyrin repeat domain 40	1.1274	2999.48	0.173005	0.0549236	3.14993	0.00163312	0.0232393	64.0581	65.4092	71.2039	77.443	74.5543	75.996
ANKRD42	ankyrin repeat domain 42	1.11499	1135.77	0.157031	0.0685844	2.2896	0.0220443	0.148385	19.6518	17.2967	20.1903	21.4595	22.0172	21.4342
ANLN	anillin actin binding protein	-1.14224	4876.47	-0.191869	0.0431523	-4.44632	8.73521794860563e-06	0.000312874	219.31	231.152	230.299	199.718	201.321	198.443
ANO1	anoctamin 1; calcium activated chloride channel	-1.13804	1511.22	-0.186554	0.0817192	-2.28287	0.022438	0.150273	80.5698	75.2173	77.959	71.2585	69.4427	66.298
ANO1-AS2	ANO1 antisense RNA 2 (head to head)	-1.88598	55.8829	-0.915314	0.232628	-3.93467	8.33104249247336e-05	0.00218372	3.71579	3.8437	3.25246	1.73862	2.21917	1.78082
ANO4	anoctamin 4	3.24594	20.6736	1.69864	0.469848	3.61529	0.000300012	0.00627532	0.680356	0.0662707	0.575435	1.81313	1.4462	1.5019
ANO8	anoctamin 8	-1.11786	2208.53	-0.160736	0.0622592	-2.58172	0.00983104	0.0869898	56.862	52.6852	50.5633	48.2094	49.146	46.8806
ANP32A	acidic (leucine-rich) nuclear phosphoprotein 32 family; member A	-1.09402	6529.39	-0.12964	0.0584916	-2.21638	0.0266657	0.167116	184.717	175.816	176.634	167.851	164.468	162.205
ANP32B	acidic (leucine-rich) nuclear phosphoprotein 32 family; member B	-1.0997	6643.57	-0.137112	0.0392983	-3.489	0.000484823	0.00914524	226.768	219.091	221.843	201.531	204.812	205.073
ANP32E	acidic (leucine-rich) nuclear phosphoprotein 32 family; member E	-1.1151	4466.75	-0.157177	0.0431892	-3.63927	0.000273407	0.00578514	149.809	155.007	159.796	141.648	142.351	135.364
ANPEP	alanyl (membrane) aminopeptidase	-1.15175	28138.1	-0.203825	0.0523141	-3.89618	9.77206365855925e-05	0.00249427	613.55	586.628	598.978	520.766	534.272	518.112
ANTXR2	anthrax toxin receptor 2	-1.1299	1666.61	-0.176196	0.058155	-3.02977	0.00244741	0.0316194	27.7114	27.1047	26.7452	23.372	24.9595	24.2235
ANXA1	annexin A1	-1.27936	14600.9	-0.355421	0.0516938	-6.87551	6.17676260813319e-12	8.19824855261315e-10	438.149	438.182	450.591	353.784	342.301	348.311
ANXA2	annexin A2	-1.15455	15666.3	-0.207325	0.0332475	-6.23581	4.49450710065361e-10	4.55693081038491e-08	606.851	572.513	590.071	512.396	521.93	509.551
ANXA6	annexin A6	-1.10389	7890.04	-0.142596	0.0407295	-3.50106	0.000463417	0.00880976	156.953	142.482	156.593	138.866	137.788	140.556
ANXA8	annexin A8	1.56263	90.6868	0.643977	0.294011	2.19032	0.0285013	0.174546	0.785026	1.06033	0.375284	1.11768	1.27166	0.815315
AOX1	aldehyde oxidase 1	-1.6955	133.974	-0.761715	0.158808	-4.79645	1.61499958207749e-06	7.23282021421208e-05	5.39051	6.09691	4.7536	3.07984	3.61551	2.81069
AP1AR	adaptor-related protein complex 1 associated regulatory protein	1.13272	783.659	0.17979	0.0810934	2.21708	0.0266178	0.167005	17.9509	21.538	19.9651	22.5027	21.4437	23.0863
AP1S1	adaptor-related protein complex 1; sigma 1 subunit	-1.0984	5714.68	-0.135404	0.0547789	-2.47183	0.0134423	0.106894	141.645	136.982	133.426	125.379	126.244	125.966
AP1S3	adaptor-related protein complex 1; sigma 3 subunit	1.36116	282.141	0.44484	0.174002	2.55653	0.0105723	0.0913347	1.9364	2.84964	2.07657	3.67594	2.8176	2.51031
AP3S1	adaptor-related protein complex 3; sigma 1 subunit	-1.1456	3029.31	-0.196104	0.0914142	-2.14522	0.0319349	0.187542	107.627	112.528	110.409	95.9717	95.6489	98.7819
AP4E1	adaptor-related protein complex 4; epsilon 1 subunit	1.14798	1180.51	0.199103	0.0735795	2.70596	0.00681074	0.0669852	26.089	29.8218	29.5724	34.3998	31.5671	32.3122
AP4M1	adaptor-related protein complex 4; mu 1 subunit	-1.12276	823.508	-0.167045	0.0747207	-2.23559	0.0253787	0.162513	18.7098	17.8268	18.2388	16.4175	16.8807	15.9201
AP5Z1	adaptor-related protein complex 5; zeta 1 subunit	1.15089	1186.48	0.202745	0.0772202	2.62555	0.00865095	0.0793366	26.0105	21.6705	21.7164	28.4388	27.2784	25.1675
APH1B	APH1B gamma secretase subunit	-1.21238	617.845	-0.27784	0.0983076	-2.82623	0.00470994	0.0509371	11.9062	11.3323	13.0849	10.4069	9.15097	10.7707
APOBEC3C	apolipoprotein B mRNA editing enzyme; catalytic polypeptide-like 3C	-1.28504	3072.84	-0.361808	0.062007	-5.83496	5.38041778804479e-09	4.31615932447549e-07	80.5175	71.7049	79.5352	61.4974	61.9125	58.81
APOBEC3D	apolipoprotein B mRNA editing enzyme; catalytic polypeptide-like 3D	-1.21634	1261.11	-0.28255	0.0730043	-3.87032	0.000108693	0.00271269	31.8459	31.0147	31.9992	27.9421	24.6104	26.0257
APOBEC3F	apolipoprotein B mRNA editing enzyme; catalytic polypeptide-like 3F	-1.25063	2359.46	-0.322651	0.0843724	-3.82413	0.000131232	0.0031565	41.7372	38.9009	41.0811	32.7109	34.285	31.1965
APOBEC3G	apolipoprotein B mRNA editing enzyme; catalytic polypeptide-like 3G	-1.21776	6009.42	-0.284226	0.0471229	-6.0316	1.62340289191905e-09	1.49067183786278e-07	142.849	139.434	149.338	120.486	119.287	117.491
APOE	apolipoprotein E	1.57627	138.3	0.656513	0.161945	4.05392	5.03663649161267e-05	0.00142379	3.89896	2.78337	2.72706	4.79362	5.23625	5.10645
APOL1	apolipoprotein L; 1	-1.22169	600.358	-0.288878	0.112606	-2.56539	0.0103061	0.0896632	5.88769	4.77149	5.27899	4.47073	4.8373	4.07658
AQP3	aquaporin 3 (Gill blood group)	-1.17839	635.316	-0.236812	0.0859416	-2.7555	0.00586033	0.0599585	20.8817	17.8931	19.6649	17.1626	16.9056	16.2419
AQP7P1	aquaporin 7 pseudogene 1	1.5277	84.2335	0.611358	0.179231	3.41101	0.000647216	0.0112895	2.93076	2.31948	2.55193	3.77529	4.31367	4.07658
ARFGEF2	ADP-ribosylation factor guanine nucleotide-exchange factor 2 (brefeldin A-inhibited)	1.1025	4896.22	0.140781	0.0632402	2.22613	0.0260055	0.165222	106.973	109.148	111.71	124.088	119.81	119.937
ARFRP1	ADP-ribosylation factor related protein 1	-1.10668	1623.82	-0.14624	0.0605967	-2.41333	0.0158075	0.119767	48.1744	48.3776	43.7831	43.6393	43.7601	39.8217
ARG2	arginase 2	-1.25644	987.974	-0.329346	0.0694366	-4.74312	2.10449149999614e-06	9.17181370147573e-05	33.4159	32.0088	36.7778	28.9107	27.0041	26.4119
ARHGAP18	Rho GTPase activating protein 18	-1.08398	3038.92	-0.116335	0.0533614	-2.18014	0.0292469	0.177254	42.1297	44.2026	44.3085	40.4601	39.8205	40.6585
ARHGAP26	Rho GTPase activating protein 26	-1.17757	2472.1	-0.235818	0.0742597	-3.17559	0.00149535	0.0216373	26.8479	27.3035	27.1205	22.7759	22.5408	23.9874
ARHGAP29	Rho GTPase activating protein 29	-1.2183	3387.77	-0.284866	0.0516541	-5.51487	3.49030789309007e-08	2.29542771347365e-06	86.693	89.598	94.6216	76.077	71.7616	75.9745
ARHGAP31	Rho GTPase activating protein 31	-1.19172	887.223	-0.253046	0.11464	-2.2073	0.027293	0.169854	32.1599	34.4608	32.8999	30.3761	26.8794	26.7123
ARHGDIA	Rho GDP dissociation inhibitor (GDI) alpha	1.11468	11265.9	0.156629	0.0458566	3.41563	0.00063634	0.0111531	345.595	317.039	310.01	365.408	373.22	353.439
ARHGDIB	Rho GDP dissociation inhibitor (GDI) beta	-1.39291	973.377	-0.478103	0.159002	-3.00689	0.00263934	0.0333631	2.51208	2.2532	2.22668	1.53992	1.57088	1.93101
ARHGEF10	Rho guanine nucleotide exchange factor (GEF) 10	1.15544	779.757	0.208437	0.0809063	2.57628	0.00998709	0.0876798	20.4107	22.8634	20.3654	24.8374	23.9372	24.5453
ARHGEF16	Rho guanine nucleotide exchange factor (GEF) 16	-1.43864	99.7455	-0.52471	0.183694	-2.85643	0.0042843	0.0473152	3.79429	4.17506	3.72782	2.93081	2.49345	2.68196
ARHGEF2	Rho/Rac guanine nucleotide exchange factor (GEF) 2	-1.09281	7756.01	-0.128046	0.0551861	-2.32025	0.0203272	0.141121	234.958	223.796	233.226	215.489	218.626	203.85
ARHGEF25	Rho guanine nucleotide exchange factor (GEF) 25	-1.11492	1867.55	-0.156937	0.0631158	-2.48649	0.012901	0.104178	41.6849	36.5814	38.6793	35.3933	35.4818	35.2302
ARHGEF28	Rho guanine nucleotide exchange factor (GEF) 28	-1.14198	1185.14	-0.191533	0.0629652	-3.04189	0.002351	0.0307018	39.8793	38.2382	40.6057	34.4743	34.9084	35.4877
ARHGEF39	Rho guanine nucleotide exchange factor (GEF) 39	-1.18196	504.014	-0.241185	0.0785053	-3.07222	0.00212475	0.0283818	20.1228	20.6102	20.0652	16.9888	18.1773	16.478
ARHGEF40	Rho guanine nucleotide exchange factor (GEF) 40	-1.10586	2670.42	-0.145174	0.0640946	-2.265	0.0235128	0.154227	91.3247	79.6574	84.8392	78.9581	79.591	74.9876
ARID3A	AT rich interactive domain 3A (BRIGHT-like)	-1.17201	246.076	-0.228984	0.116429	-1.96673	0.0492145	0.243308	10.2315	10.3382	9.50719	8.12183	9.25071	8.34626
ARID5B	AT rich interactive domain 5B (MRF1-like)	1.16004	2103.13	0.214169	0.0808292	2.64966	0.00805738	0.0749956	31.9244	32.4727	35.5269	38.0757	38.6236	40.1006
ARL13B	ADP-ribosylation factor-like 13B	1.11712	759.878	0.159783	0.0726696	2.19876	0.0278952	0.171917	17.5061	18.1582	18.9894	20.7392	20.4214	20.2542
ARL6IP1	ADP-ribosylation factor-like 6 interacting protein 1	-1.1152	5137.03	-0.157306	0.0570358	-2.75803	0.00581516	0.0597056	134.292	138.97	142.808	123.69	124.847	126.932
ARL6IP4	ADP-ribosylation factor-like 6 interacting protein 4	-1.12663	5622.92	-0.17202	0.0560361	-3.06981	0.00214199	0.0285598	146.407	137.247	133.676	119.617	128.787	124.572
ARL6IP5	ADP-ribosylation factor-like 6 interacting protein 5	-1.11439	4486.22	-0.156257	0.0663205	-2.35609	0.0184685	0.132631	97.3432	101.726	100.326	90.6069	92.1331	87.5391
ARMCX3	armadillo repeat containing; X-linked 3	1.14833	934.187	0.199538	0.0681385	2.92842	0.00340687	0.0403736	18.5789	20.0138	19.1895	22.7014	21.718	21.8848
ARMCX5-GPRASP2	ARMCX5-GPRASP2 readthrough	-1.64836	186.067	-0.721029	0.250665	-2.87647	0.00402156	0.0452697	3.61112	5.83182	3.97801	3.17919	2.11944	2.74633
ARNT2	aryl-hydrocarbon receptor nuclear translocator 2	1.15522	5663.79	0.208174	0.0404769	5.14302	2.70353709855831e-07	1.44584767908247e-05	188.668	184.431	190.869	221.45	219.948	214.921
ARNTL	aryl hydrocarbon receptor nuclear translocator-like	1.21382	360.51	0.279558	0.103414	2.70329	0.00686572	0.0674105	8.03343	8.48265	8.00606	9.61208	9.35045	10.7278
ARNTL2	aryl hydrocarbon receptor nuclear translocator-like 2	1.11224	982.539	0.153462	0.0692046	2.21751	0.026588	0.167005	30.9562	30.8159	31.8991	34.9711	33.9858	35.9168
ARPC4-TTLL3	ARPC4-TTLL3 readthrough	1.26949	541.856	0.34425	0.129582	2.65662	0.00789276	0.0741056	6.1232	4.3076	5.35405	5.96098	6.9318	7.72404
ARPP19	cAMP-regulated phosphoprotein; 19kDa	1.09011	5193.19	0.124471	0.0620355	2.00645	0.0448081	0.230639	115.137	128.83	132.475	136.159	137.713	138.84
ARRDC3	arrestin domain containing 3	-1.17118	5764.18	-0.227968	0.0499335	-4.56544	4.98441181803118e-06	0.000191004	128.483	134.331	141.882	112.662	116.245	118.843
ARRDC4	arrestin domain containing 4	-1.16635	744.519	-0.222005	0.088202	-2.517	0.0118358	0.0986315	8.26894	9.01282	9.05685	7.92313	7.33075	7.33784
ARSG	arylsulfatase G	1.62548	170.718	0.700867	0.160328	4.37146	1.23416436783006e-05	0.000422977	3.45411	2.78337	3.57771	6.5074	5.31106	4.61297
ASAH1	N-acylsphingosine amidohydrolase (acid ceramidase) 1	1.27715	1237.98	0.352923	0.0734542	4.80467	1.55005142522299e-06	6.96330794100174e-05	27.6067	29.1591	29.1971	36.66	38.3244	35.2946
ASAP2	ArfGAP with SH3 domain; ankyrin repeat and PH domain 2	-1.08427	3455.74	-0.116727	0.0544374	-2.14425	0.0320128	0.18763	72.6672	75.4161	80.1356	71.5317	71.8115	68.6152
ASAP3	ArfGAP with SH3 domain; ankyrin repeat and PH domain 3	-1.18768	643.907	-0.248142	0.0930073	-2.66798	0.00763081	0.0725071	12.4819	12.9891	11.6338	9.53756	11.3701	10.2773
ASB1	ankyrin repeat and SOCS box containing 1	-1.10167	1830.27	-0.139687	0.0670697	-2.08271	0.0372772	0.205299	56.3649	54.2757	53.3904	51.5873	51.4399	46.9236
ASB16	ankyrin repeat and SOCS box containing 16	1.38727	78.7628	0.472253	0.215581	2.1906	0.0284806	0.174493	1.77939	1.1266	1.47612	2.18569	2.1693	1.99538
ASB9	ankyrin repeat and SOCS box containing 9	-1.20981	469.082	-0.274782	0.0897243	-3.06251	0.0021949	0.0291058	17.1397	17.7606	16.9879	14.0083	15.2849	13.7316
ASCC1	activating signal cointegrator 1 complex subunit 1	-1.10078	752.512	-0.138523	0.0702834	-1.97092	0.0487334	0.242009	18.0033	18.0256	18.1137	16.5169	15.9082	16.9714
ASF1B	anti-silencing function 1B histone chaperone	1.22439	1257.55	0.292063	0.0645998	4.5211	6.1517922427855e-06	0.00022854	53.4603	47.4498	52.915	64.9746	63.1592	62.3716
ASIC1	acid sensing (proton gated) ion channel 1	1.11214	1851.48	0.153338	0.0637488	2.40534	0.0161573	0.121534	21.562	19.3511	21.5663	23.7694	23.4385	23.3867
ASL	argininosuccinate lyase	-1.1041	1102.12	-0.142877	0.0632879	-2.25757	0.0239727	0.15625	29.0198	28.894	27.1706	26.2531	24.7849	26.1974
ASPH	aspartate beta-hydroxylase	-1.05478	17355	-0.0769383	0.038658	-1.99023	0.0465656	0.235336	298.127	314.455	318.891	295.813	294.003	298.663
ASPM	abnormal spindle microtubule assembly	-1.13637	4069.31	-0.184432	0.0653481	-2.8223	0.0047681	0.0513759	179.849	182.907	195.623	167.429	164.967	162.484
ASUN	asunder spermatogenesis regulator	-1.09003	2263.76	-0.124369	0.0586535	-2.12039	0.0339728	0.194207	67.5907	67.3973	75.0818	64.7263	64.9046	64.7532
ATAD2	ATPase family; AAA domain containing 2	1.14094	2112.76	0.190226	0.0572091	3.3251	0.000883881	0.014181	80.9362	83.5674	86.1652	96.6175	92.9809	98.1382
ATAD3B	ATPase family; AAA domain containing 3B	1.149	769.171	0.200379	0.0782442	2.56095	0.0104387	0.0904483	26.1414	23.0622	22.3669	27.2963	29.5724	26.133
ATAT1	alpha tubulin acetyltransferase 1	-1.13688	708.569	-0.18508	0.093081	-1.98837	0.0467705	0.236117	9.78666	10.0069	10.0326	8.12183	8.35307	9.78379
ATF4	activating transcription factor 4	-1.12602	9353.53	-0.171237	0.054019	-3.16995	0.00152465	0.021931	285.488	259.781	267.728	237.495	242.04	247.77
ATG16L1	autophagy related 16-like 1	-1.11578	1057.87	-0.158053	0.0713456	-2.21531	0.0267385	0.167331	33.4421	34.4608	33.1751	31.8664	30.9438	28.1928
ATHL1	ATH1; acid trehalase-like 1 (yeast)	1.11798	662.66	0.160898	0.0807738	1.99195	0.046376	0.234693	15.465	15.1097	14.3108	15.8959	17.155	17.2718
ATOH8	atonal bHLH transcription factor 8	-1.44168	675.624	-0.527751	0.109545	-4.81767	1.45242563347829e-06	6.64746528175017e-05	7.11757	7.0247	6.55496	5.14134	4.93704	4.33405
ATP11A	ATPase; class VI; type 11A	1.12929	2352.21	0.17541	0.0863757	2.03078	0.0422776	0.222273	76.4092	76.3439	78.3092	86.9806	89.8391	85.93
ATP11B	ATPase; class VI; type 11B	-1.07292	3106.12	-0.101537	0.0492968	-2.05972	0.0394258	0.211857	81.7735	85.9531	89.1424	80.0261	80.364	80.3944
ATP13A3	ATPase type 13A3	1.09462	4425.73	0.130427	0.0578294	2.25538	0.0241097	0.157074	102.603	111.003	114.537	124.783	117.94	118.607
ATP1B1	ATPase; Na+/K+ transporting; beta 1 polypeptide	-1.08759	3282.35	-0.121134	0.0605095	-2.00189	0.0452961	0.232103	71.6205	70.1144	72.0045	66.0923	64.9295	66.8773
ATP2A2	ATPase; Ca++ transporting; cardiac muscle; slow twitch 2	1.07621	16578.2	0.105956	0.0462435	2.29127	0.0219479	0.148077	371.71	360.049	366.502	402.291	402.269	385.859
ATP2B1	ATPase; Ca++ transporting; plasma membrane 1	1.26583	5435.1	0.340086	0.0521932	6.51591	7.22523174071327e-11	8.37209392177887e-09	96.0087	100.665	100.576	128.832	125.845	123.649
ATP2B4	ATPase; Ca++ transporting; plasma membrane 4	1.18479	10266.8	0.244635	0.0788307	3.10329	0.00191379	0.0262114	246.263	243.081	251.215	295.317	294.452	293.792
ATP6AP1	ATPase; H+ transporting; lysosomal accessory protein 1	1.08911	6379.65	0.123147	0.0507245	2.42776	0.0151923	0.116374	100.379	93.0441	96.2728	106.329	108.116	103.76
ATP6V0A4	ATPase; H+ transporting; lysosomal V0 subunit a4	1.2125	1109.3	0.277986	0.0888693	3.12804	0.00175978	0.0244461	52.7276	42.1482	51.7892	59.6594	61.0148	59.282
ATP6V0B	ATPase; H+ transporting; lysosomal 21kDa; V0 subunit b	1.16347	2898.35	0.218437	0.0823321	2.65312	0.00797522	0.0745921	71.9869	69.6505	63.0727	80.5229	80.9874	78.0772
ATP6V0D1	ATPase; H+ transporting; lysosomal 38kDa; V0 subunit d1	1.14551	2016.04	0.195989	0.0655257	2.99102	0.00278046	0.0346076	39.827	41.0216	36.7278	44.1857	45.7798	44.9067
ATP6V0E2	ATPase; H+ transporting V0 subunit e2	1.14966	1102.75	0.201209	0.0747291	2.69252	0.0070915	0.0687033	24.5713	24.5202	20.9909	26.0544	28.1262	26.369
ATP6V1A	ATPase; H+ transporting; lysosomal 70kDa; V1 subunit A	1.09499	4493.66	0.130923	0.0608984	2.14986	0.0315662	0.185912	92.4499	98.412	102.127	110.974	106.121	105.734
ATP6V1B2	ATPase; H+ transporting; lysosomal 56/58kDa; V1 subunit B2	1.1263	2112.97	0.171588	0.0548387	3.12896	0.00175429	0.0244162	45.8193	44.07	44.2835	51.7115	50.3678	50.1204
ATP6V1C1	ATPase; H+ transporting; lysosomal 42kDa; V1 subunit C1	1.08138	2194.84	0.112876	0.0519961	2.17085	0.0299426	0.18005	52.7799	54.0106	52.6398	57.8463	57.7484	57.4797
ATP6V1E1	ATPase; H+ transporting; lysosomal 31kDa; V1 subunit E1	1.16781	2701.2	0.223801	0.0825628	2.71068	0.00671454	0.0662828	61.9647	55.0047	57.4685	70.6873	65.5529	69.1945
ATP6V1F	ATPase; H+ transporting; lysosomal 14kDa; V1 subunit F	1.15628	2347.61	0.209491	0.077049	2.71894	0.00654921	0.0651796	52.2304	44.1363	48.0864	55.4619	57.7733	55.5916
ATP6V1G2	ATPase; H+ transporting; lysosomal 13kDa; V1 subunit G2	-1.67474	63.3055	-0.743935	0.304218	-2.4454	0.0144691	0.112247	1.15137	1.06033	0.775587	0.521585	0.623363	0.622214
ATP6V1G2-DDX39B	ATP6V1G2-DDX39B readthrough (NMD candidate)	-8.18923	77.7112	-3.03373	1.10647	-2.74181	0.0061101	0.0620789	0.758858	4.57268	2.10159	0.57126	0.349084	0
ATP8A1	ATPase; aminophospholipid transporter (APLT); class I; type 8A; member 1	1.18178	2436.25	0.240964	0.0765327	3.14851	0.00164105	0.0232976	10.4408	11.1998	10.3078	12.22	12.0184	13.2381
ATP8B2	ATPase; aminophospholipid transporter; class I; type 8B; member 2	1.1226	6304.22	0.166846	0.0654375	2.5497	0.0107814	0.0926838	134.135	135.921	140.506	155.159	157.412	151.52
ATP9A	ATPase; class II; type 9A	1.22637	3593.74	0.294396	0.0646108	4.55644	5.2027448272521e-06	0.000198329	79.6278	75.6149	77.0583	93.8357	99.2644	93.9329
AURKA	aurora kinase A	-1.14167	1716.48	-0.191142	0.0533889	-3.58017	0.000343366	0.0069627	72.3009	69.1866	69.4776	61.87	62.1119	62.1142
AXL	AXL receptor tyrosine kinase	-1.15357	10438.6	-0.206103	0.0793916	-2.59603	0.00943083	0.0847855	421.69	425.723	423.345	373.977	373.819	361.571
AZIN2	antizyme inhibitor 2	-1.3258	512.854	-0.406866	0.0970704	-4.19145	2.77175116465951e-05	0.000848377	16.3285	15.6399	15.3116	11.5991	12.4673	11.8221
B3GAT3	beta-1;3-glucuronyltransferase 3	1.20229	3652.03	0.265782	0.0583527	4.55475	5.24484929971561e-06	0.000199414	72.3009	69.4517	67.1758	82.0379	89.2158	81.553
B3GNT2	UDP-GlcNAc:betaGal beta-1;3-N-acetylglucosaminyltransferase 2	1.15532	433.261	0.208299	0.0875579	2.37898	0.0173606	0.126922	13.3978	12.9891	13.185	16.1443	15.4843	14.4611
B3GNT5	UDP-GlcNAc:betaGal beta-1;3-N-acetylglucosaminyltransferase 5	-1.26413	936.545	-0.338141	0.086705	-3.8999	9.62315415144643e-05	0.00246056	31.3749	38.437	37.1531	29.0846	29.4228	26.3047
B3GNT7	UDP-GlcNAc:betaGal beta-1;3-N-acetylglucosaminyltransferase 7	-1.43997	1641.55	-0.526039	0.0664824	-7.91245	2.5237469594602e-15	5.26381508687413e-13	93.6536	89.9294	86.5905	64.9746	64.2064	59.7326
B4GALNT4	beta-1;4-N-acetyl-galactosaminyl transferase 4	-1.1121	2877.43	-0.153283	0.0612115	-2.50416	0.0122742	0.101074	90.5397	85.2904	79.8354	78.7097	78.0202	74.6443
B4GALT3	UDP-Gal:betaGlcNAc beta 1;4- galactosyltransferase; polypeptide 3	-1.0979	2829.99	-0.134747	0.0458817	-2.93682	0.00331594	0.0394222	72.2747	72.4339	70.2281	65.074	65.4282	66.1049
BABAM1	BRISC and BRCA1 A complex member 1	-1.09722	4058.39	-0.133858	0.0622895	-2.14896	0.0316373	0.186252	111.945	103.979	97.774	99.0516	92.7066	96.0356
BACE2	beta-site APP-cleaving enzyme 2	1.15889	3401.16	0.212745	0.0401442	5.29952	1.16106160146285e-07	6.70019738393584e-06	96.0087	90.1945	96.8233	111.172	109.986	110.111
BACH1	BTB and CNC homology 1; basic leucine zipper transcription factor 1	-1.08955	2452.16	-0.123728	0.0585905	-2.11173	0.0347093	0.196265	72.2224	81.1816	76.608	70.8363	71.213	69.6451
BAG2	BCL2-associated athanogene 2	1.16487	816.787	0.220163	0.0962747	2.28682	0.0222065	0.149133	10.8072	9.34417	10.3078	11.8971	11.6694	12.4657
BAGE4	B melanoma antigen family; member 4	-1294.32	147.874	-10.338	3.33242	-3.10224	0.00192063	0.0262804	9.94366	6.82588	0	0	0	0
BAIAP2L1	BAI1-associated protein 2-like 1	-1.08518	1522	-0.11793	0.0555724	-2.1221	0.0338295	0.193614	51.1314	50.1007	52.4897	47.2407	49.52	46.0653
BAK1	BCL2-antagonist/killer 1	1.11504	841.199	0.157099	0.0798995	1.96621	0.0492748	0.243308	16.7734	14.9772	16.1872	18.5039	17.6038	18.0657
BCAM	basal cell adhesion molecule (Lutheran blood group)	-1.12261	3481.03	-0.166861	0.0664115	-2.51254	0.0119867	0.0993784	41.1092	33.2679	35.3768	32.537	33.4871	33.1061
BCAR3	breast cancer anti-estrogen resistance 3	-1.26816	4355.08	-0.342741	0.0430235	-7.96638	1.63393591500083e-15	3.56051706850928e-13	124.139	124.39	119.19	100.741	95.2499	95.4563
BCAS3	breast carcinoma amplified sequence 3	-1.1792	1240.01	-0.23781	0.0636995	-3.73331	0.000188978	0.00426565	41.2924	37.7743	41.3313	35.4181	33.4372	34.3934
BCAT1	branched chain amino-acid transaminase 1; cytosolic	-1.07483	3800.34	-0.104109	0.0501909	-2.07425	0.0380557	0.207939	101.949	106.033	108.182	98.1326	99.2395	98.503
BCKDHA	branched chain keto acid dehydrogenase E1; alpha polypeptide	-1.14495	3566.93	-0.195287	0.0434653	-4.49293	7.02501500084684e-06	0.000255774	107.549	102.985	106.956	93.4383	94.7762	91.3582
BCKDK	branched chain ketoacid dehydrogenase kinase	-1.12432	4151.53	-0.169049	0.0445001	-3.79885	0.000145372	0.00341776	115.268	106.431	107.031	99.598	99.6135	95.585
BCL2L1	BCL2-like 1	-1.10013	2172.15	-0.13767	0.0541483	-2.54247	0.0110073	0.0940903	59.2956	55.6674	57.0682	53.2514	51.5896	52.8239
BCL2L11	BCL2-like 11 (apoptosis facilitator)	1.15131	880.612	0.203273	0.0923741	2.20054	0.0277685	0.171724	9.57732	8.08503	8.78164	10.6552	10.0237	10.3202
BCL2L2	BCL2-like 2	-1.12912	2133.34	-0.175205	0.0655349	-2.67346	0.00750729	0.071779	71.3589	64.7465	67.376	61.1249	62.0122	58.6813
BCL7A	B-cell CLL/lymphoma 7A	1.28007	276.034	0.356228	0.115714	3.07852	0.00208032	0.0279933	5.88769	5.4342	6.32979	7.74927	7.55516	7.68113
BCL7C	B-cell CLL/lymphoma 7C	-1.19516	1095.12	-0.257204	0.100252	-2.56557	0.0103006	0.0896632	29.046	26.5746	27.8461	24.2165	23.2639	22.979
BCR	breakpoint cluster region	-1.10038	2208.2	-0.137998	0.0701981	-1.96583	0.0493182	0.243341	65.9422	61.9631	62.2221	58.3431	60.6408	55.1411
BDNF	brain-derived neurotrophic factor	1.38489	1185.53	0.46977	0.104077	4.51367	6.37150903671674e-06	0.000234909	5.41668	5.50047	5.22896	8.12183	7.53023	6.75854
BEND3	BEN domain containing 3	1.3755	129.089	0.459951	0.172256	2.67016	0.00758157	0.0721584	3.45411	3.64489	3.90295	5.58842	4.48822	5.14936
BEND5	BEN domain containing 5	-1.37652	61.2398	-0.461024	0.217888	-2.11587	0.0343556	0.195172	3.71579	3.31354	3.35254	2.90598	2.24411	2.4674
BEST1	bestrophin 1	2.8189	22.8506	1.49513	0.352159	4.24562	2.17990601543765e-05	0.000681512	0.575686	0.596437	0.425322	1.56476	1.4462	1.41607
BFSP1	beaded filament structural protein 1; filensin	-1.38232	688.385	-0.467092	0.0872074	-5.35611	8.50330591129838e-08	5.10898215246734e-06	15.5697	18.0256	15.3116	11.3507	11.0959	12.5945
BGN	biglycan	-1.2431	7591.25	-0.313939	0.0838619	-3.74352	0.000181459	0.00412888	8.50445	6.42826	9.30704	6.78061	6.70739	6.93018
BID	BH3 interacting domain death agonist	-1.1734	994.354	-0.230696	0.0922669	-2.50031	0.0124083	0.101776	28.5749	29.1591	28.1963	25.7812	22.6904	25.1031
BIRC2	baculoviral IAP repeat containing 2	-1.11706	3441.07	-0.159703	0.0445772	-3.58261	0.000340174	0.00690757	114.352	117.432	122.117	106.776	106.645	105.455
BIRC3	baculoviral IAP repeat containing 3	-1.22236	2967.24	-0.289666	0.0558028	-5.19089	2.09286302416551e-07	1.14441199074219e-05	153.368	159.116	166.526	131.365	129.36	133.733
BIRC5	baculoviral IAP repeat containing 5	-1.12949	1159.36	-0.175671	0.07284	-2.41174	0.0158765	0.120161	53.3556	51.7574	48.7119	47.9114	46.3533	42.7612
BLACAT1	bladder cancer associated transcript 1 (non-protein coding)	-1.27695	446.121	-0.352699	0.0835999	-4.21889	2.45512456621465e-05	0.000759424	21.1434	21.1404	19.6649	15.8463	16.8059	16.0059
BLCAP	bladder cancer associated protein	1.11605	1309.96	0.158399	0.075653	2.09375	0.0362818	0.201796	24.2573	21.8031	22.9674	28.1408	25.5828	24.2449
BLM	Bloom syndrome; RecQ helicase-like	1.18254	359.921	0.241891	0.106352	2.27444	0.0229394	0.152373	15.1772	16.5014	13.9856	17.9326	18.0775	17.894
BLOC1S1-RDH5	NA	1.81341	53.848	0.858703	0.388351	2.21115	0.0270254	0.16862	0.863529	0.994061	1.80136	1.56476	3.09188	2.12411
BMF	Bcl2 modifying factor	1.58591	451.97	0.665312	0.0823306	8.08098	6.42504565975775e-16	1.48897883543592e-13	14.1043	13.0553	14.8362	22.4033	22.84	22.3354
BMP2	bone morphogenetic protein 2	-1.46769	1362.53	-0.553547	0.062886	-8.80238	1.33940197912212e-18	4.44437929435975e-16	71.0448	67.7949	74.6064	49.4513	49.0213	48.2753
BMP2K	BMP2 inducible kinase	1.30875	332.727	0.388194	0.118143	3.28581	0.00101691	0.0159301	6.67272	6.03064	7.75587	9.98464	8.02892	9.33322
BMP6	bone morphogenetic protein 6	1.39086	137.649	0.475973	0.159591	2.98246	0.00285945	0.0353797	6.46338	4.63895	5.80439	8.24602	8.05386	7.76695
BMPR1B	bone morphogenetic protein receptor; type IB	1.3982	49.0837	0.483567	0.244698	1.97618	0.0481342	0.240259	1.36071	1.25914	1.62623	1.93732	2.06957	2.05974
BNC1	basonuclin 1	-1.18815	217.711	-0.248721	0.126376	-1.96809	0.0490574	0.242875	6.80356	6.42826	6.63002	5.98581	5.23625	5.64284
BNIP3	BCL2/adenovirus E1B 19kDa interacting protein 3	-1.11049	18996.1	-0.151191	0.0595142	-2.54042	0.0110721	0.0945334	496.136	523.406	515.665	463.342	459.918	468.635
BNIP3L	BCL2/adenovirus E1B 19kDa interacting protein 3-like	-1.08297	8216.55	-0.114987	0.0403363	-2.85072	0.0043621	0.0478128	175.139	169.653	187.392	166.733	162.698	166.217
BOC	BOC cell adhesion associated; oncogene regulated	1.29335	866.224	0.371107	0.127799	2.90384	0.0036862	0.0422177	3.50645	3.44608	3.10235	4.69427	4.78743	3.56164
BOLA1	bolA family member 1	-1.44495	51.8766	-0.531017	0.256198	-2.07268	0.0382018	0.208503	1.41305	1.39169	1.57619	0.968659	1.04725	1.05133
BRCA1	breast cancer 1; early onset	1.17873	1133.11	0.237233	0.0675737	3.51073	0.000446877	0.00856221	45.8193	44.799	46.8104	56.7535	53.0108	53.489
BRCC3	BRCA1/BRCA2-containing complex; subunit 3	1.10497	1255.04	0.144006	0.0637482	2.25899	0.0238842	0.155813	29.4385	27.4361	29.8976	32.2141	31.1183	33.5996
BRD8	bromodomain containing 8	-1.08916	3023.98	-0.123212	0.06049	-2.0369	0.0416602	0.220377	79.968	73.1629	79.0098	74.5867	70.864	69.7095
BRI3	brain protein I3	1.17541	2223.26	0.233164	0.116343	2.00412	0.0450576	0.231553	48.4099	44.1363	43.1827	54.0959	54.2576	52.3518
BRI3BP	BRI3 binding protein	1.19879	205.695	0.261578	0.126809	2.06278	0.0391339	0.211066	6.72506	6.09691	6.52994	7.99764	8.12866	7.38075
BRIP1	BRCA1 interacting protein C-terminal helicase 1	1.22664	554.875	0.294707	0.109768	2.68481	0.00725717	0.0699832	19.1023	19.4836	22.7422	24.7629	26.0815	25.0817
BRPF3	bromodomain and PHD finger containing; 3	1.11205	3189.34	0.153216	0.0769522	1.99106	0.0464747	0.235048	36.2682	36.7803	37.9287	42.5961	41.9898	39.6715
BRSK1	BR serine/threonine kinase 1	-1.13075	1174.45	-0.177285	0.0676093	-2.62219	0.00873662	0.0799715	35.5355	31.2798	32.4996	30.0284	29.8716	28.9222
BTAF1	BTAF1 RNA polymerase II; B-TFIID transcription factor-associated; 170kDa	1.07845	3768.83	0.10896	0.0520214	2.09453	0.0362132	0.201645	92.7116	93.7068	97.3236	104.441	100.81	102.816
BTBD2	BTB (POZ) domain containing 2	-1.11506	4199.29	-0.157118	0.0532102	-2.95277	0.00314935	0.0379377	102.943	97.8156	100.726	89.9611	92.2827	90.2211
BTBD3	BTB (POZ) domain containing 3	1.18244	5337.17	0.241772	0.0429376	5.63077	1.79402829797518e-08	1.25926986300181e-06	108.307	117.365	111.634	133.203	134.198	132.553
BTN3A1	butyrophilin; subfamily 3; member A1	-1.15509	853.472	-0.208001	0.0924674	-2.24945	0.0244841	0.158425	15.0725	18.7546	16.1872	14.1076	15.0106	13.8604
BTN3A3	butyrophilin; subfamily 3; member A3	-1.14183	668.366	-0.19135	0.0935781	-2.04482	0.0408725	0.217233	10.2315	10.0731	11.3836	9.86045	8.87669	9.35467
BVES	blood vessel epicardial substance	1.16416	410.588	0.219286	0.0960408	2.28326	0.022415	0.150188	10.1268	10.9347	11.5087	13.139	12.0184	12.9163
BZW2	basic leucine zipper and W2 domains 2	-1.09713	3366.61	-0.133739	0.0466734	-2.86543	0.00416448	0.0462737	106.266	103.581	106.981	97.5862	98.1922	95.1774
C10orf90	chromosome 10 open reading frame 90	-1.17118	1033.19	-0.227962	0.066137	-3.44682	0.000567232	0.0102495	56.234	50.6971	56.5928	48.582	45.705	46.8377
C11orf24	chromosome 11 open reading frame 24	1.09761	1896.54	0.134366	0.0519622	2.58584	0.00971415	0.0863746	55.6322	55.9988	54.8415	62.3419	60.8403	60.4192
C11orf68	chromosome 11 open reading frame 68	-1.20725	2734.64	-0.271728	0.0575384	-4.72255	2.32901722064741e-06	0.000100562	104.016	97.8819	95.7474	83.4537	85.2512	79.622
C11orf71	chromosome 11 open reading frame 71	-1.22609	513.715	-0.294065	0.117192	-2.50925	0.0120986	0.100136	9.13247	9.54298	10.7081	7.82378	8.3032	8.04588
C12orf4	chromosome 12 open reading frame 4	1.21829	628.597	0.284855	0.0838887	3.39563	0.000684698	0.0117884	14.3398	15.6399	16.3874	18.7522	19.3741	18.6021
C12orf49	chromosome 12 open reading frame 49	1.15613	1695.03	0.20931	0.0597743	3.50167	0.000462359	0.00880109	36.6084	34.7921	37.1281	42.1491	42.6131	41.9458
C15orf48	chromosome 15 open reading frame 48	-1.30286	847.169	-0.38168	0.0731646	-5.21674	1.82104170505214e-07	1.02258495745236e-05	49.0903	44.9316	48.0113	38.1751	35.432	36.4317
C15orf52	chromosome 15 open reading frame 52	-1.09232	7140.78	-0.127392	0.0466684	-2.72973	0.00633864	0.0636694	238.91	236.719	233.777	220.755	222.117	210.952
C15orf54	chromosome 15 open reading frame 54	-1.62248	145.396	-0.698197	0.150758	-4.63124	3.6348437128663e-06	0.000144208	8.03343	9.34417	9.40712	5.9113	4.98691	5.64284
C17orf100	chromosome 17 open reading frame 100	-1.45894	184.864	-0.544919	0.170724	-3.1918	0.00141389	0.0206427	4.50082	5.36793	4.00303	3.17919	3.29136	2.91797
C17orf49	chromosome 17 open reading frame 49	-1.15401	1072.89	-0.206656	0.085726	-2.41066	0.0159236	0.120283	33.8084	31.4123	32.0242	28.3146	29.3479	27.3131
C17orf51	chromosome 17 open reading frame 51	1.16607	681.705	0.221655	0.0938114	2.36278	0.0181386	0.131032	12.1679	12.1275	10.4829	14.3809	13.7389	12.4228
C17orf97	chromosome 17 open reading frame 97	-1.30288	148.303	-0.3817	0.190638	-2.00223	0.0452603	0.232022	2.30274	1.92185	1.82638	1.34122	1.74542	1.60918
C18orf8	chromosome 18 open reading frame 8	1.12106	686.873	0.164865	0.0763832	2.15839	0.0308973	0.183748	18.5528	17.5617	17.7885	19.547	19.8728	21.4342
C1QTNF1	C1q and tumor necrosis factor related protein 1	-1.2559	1102.89	-0.328724	0.0704572	-4.66558	3.07744730072832e-06	0.000125505	61.9385	57.6555	56.893	47.514	48.3481	45.722
C1orf109	chromosome 1 open reading frame 109	1.13253	542.808	0.179551	0.0842663	2.13076	0.0331093	0.191292	15.3865	13.453	14.3859	16.2437	17.2298	16.1776
C1orf21	chromosome 1 open reading frame 21	-1.13377	1461.27	-0.181124	0.0617515	-2.93312	0.00335579	0.0398329	37.9953	37.3104	36.953	33.1579	34.0855	32.3766
C1orf226	chromosome 1 open reading frame 226	-1.21814	877.358	-0.284678	0.10086	-2.8225	0.00476511	0.0513759	26.6385	22.7971	25.4192	21.9066	21.6432	18.6664
C20orf24	chromosome 20 open reading frame 24	1.17315	2049.84	0.230386	0.0747881	3.08052	0.00206642	0.0278575	46.5782	43.5399	43.0326	52.4814	52.2628	52.5878
C2CD3	C2 calcium-dependent domain containing 3	1.139	1223.61	0.187771	0.0781572	2.40249	0.016284	0.121984	27.2927	27.3698	29.1721	33.6547	31.0684	31.5184
C2CD4D	C2 calcium-dependent domain containing 4D	-1.6248	34.0279	-0.700258	0.29123	-2.40449	0.0161952	0.121631	1.33454	1.32541	1.50114	1.01833	0.897643	0.686581
C2orf74	chromosome 2 open reading frame 74	-1.18852	329.569	-0.249165	0.109807	-2.26911	0.0232614	0.153565	7.0914	8.21757	8.25625	6.53224	6.90687	6.37233
C2orf81	chromosome 2 open reading frame 81	-1.18589	461.75	-0.245975	0.117015	-2.10208	0.0355466	0.199482	13.0314	11.7299	11.934	10.4317	10.7967	10.0198
C3	complement component 3	-1.12601	26033.6	-0.171216	0.0442491	-3.86936	0.000109122	0.00271873	1374.53	1301.76	1348.14	1205.06	1208.78	1185.4
C3orf18	chromosome 3 open reading frame 18	-1.18283	417.101	-0.242244	0.112359	-2.15598	0.0310853	0.184415	12.0109	11.5311	10.2828	9.61208	9.64967	9.41904
C3orf52	chromosome 3 open reading frame 52	1.247	162.869	0.318465	0.14338	2.22112	0.0263429	0.1666	6.25404	5.30166	5.80439	7.3022	8.2284	6.47961
C3orf58	chromosome 3 open reading frame 58	1.12151	1322.68	0.165446	0.0657284	2.51712	0.0118318	0.0986315	32.3169	33.3342	36.6527	38.4483	38.9477	38.2769
C5orf22	chromosome 5 open reading frame 22	1.17442	1069.31	0.231953	0.0923816	2.51081	0.0120453	0.0997632	19.8873	18.8209	24.6186	23.5707	26.2561	25.661
C6orf141	chromosome 6 open reading frame 141	-1.17755	1422.33	-0.235786	0.113119	-2.08441	0.0371229	0.204913	11.0689	8.68146	7.55572	8.99114	7.25595	7.20911
C7orf26	chromosome 7 open reading frame 26	1.1001	1074.48	0.137629	0.0701054	1.96317	0.049626	0.244282	23.9433	22.3995	22.6922	23.7942	26.6052	26.1545
C7orf43	chromosome 7 open reading frame 43	1.11857	1452.65	0.161653	0.0624799	2.58728	0.0096737	0.0862247	23.9171	22.8634	22.517	26.725	26.1065	25.2104
C8orf44	chromosome 8 open reading frame 44	-1.28081	115.73	-0.357054	0.177078	-2.01637	0.0437615	0.226931	3.37561	2.78337	2.50189	2.2602	2.24411	2.31721
C8orf58	chromosome 8 open reading frame 58	-1.2623	2126.89	-0.336058	0.051794	-6.48837	8.67695737810486e-11	9.820432381421e-09	65.8375	64.8128	62.4973	49.3768	53.2103	51.1932
C8orf82	chromosome 8 open reading frame 82	-1.20255	1784.78	-0.266096	0.08342	-3.18983	0.00142355	0.0207423	40.8213	39.9612	36.1273	32.835	32.39	32.441
C9orf3	chromosome 9 open reading frame 3	-1.30296	1381.24	-0.381796	0.0675599	-5.65123	1.59306963664797e-08	1.12906877160487e-06	59.7928	55.2035	57.3934	44.1112	46.453	42.9113
CA9	carbonic anhydrase IX	-1.34519	11947.5	-0.427809	0.043679	-9.79439	1.19016878977973e-22	6.95058573231365e-20	306.526	291.127	296.249	225.822	230.62	213.055
CABLES1	Cdk5 and Abl enzyme substrate 1	1.2266	658.966	0.294659	0.0944081	3.12112	0.00180165	0.0249327	13.0314	14.5133	14.0356	16.1195	16.7061	18.13
CACNA1B	calcium channel; voltage-dependent; N type; alpha 1B subunit	-1.35608	211.544	-0.439439	0.178625	-2.46012	0.0138891	0.109081	2.06723	2.45202	2.9022	1.53992	2.26904	1.71645
CACNA1S	calcium channel; voltage-dependent; L type; alpha 1S subunit	-1.53509	45.1756	-0.618325	0.311909	-1.98239	0.0474359	0.238186	2.87843	2.45202	2.62699	2.13602	1.12205	1.97392
CACNB3	calcium channel; voltage-dependent; beta 3 subunit	-1.12995	2180.32	-0.176262	0.0621531	-2.83593	0.00456931	0.0496738	53.1201	45.2629	48.7869	43.7387	46.1788	41.9673
CADM1	cell adhesion molecule 1	-1.1375	1489.33	-0.185872	0.0687821	-2.70234	0.00688535	0.0675578	76.8279	73.0966	83.238	68.3774	70.6395	67.8214
CADM4	cell adhesion molecule 4	-1.09915	4010.72	-0.136391	0.052235	-2.6111	0.00902506	0.082046	119.743	109.413	107.681	101.709	104.6	102.451
CALCOCO2	calcium binding and coiled-coil domain 2	-1.07119	4098.35	-0.0992108	0.0446685	-2.22104	0.026348	0.1666	110.61	106.166	112.885	101.858	107.593	100.97
CALD1	caldesmon 1	-1.07276	7404.44	-0.101323	0.0390852	-2.59237	0.00953175	0.0854288	208.791	204.246	219.541	198.823	194.938	200.503
CALM1	calmodulin 1 (phosphorylase kinase; delta)	1.16282	2910.21	0.217622	0.055886	3.89404	9.85883189666171e-05	0.00251202	81.4334	78.3983	81.6868	90.6317	96.5465	95.7996
CALU	calumenin	1.07402	16641.8	0.103024	0.0376886	2.73355	0.00626555	0.0632065	368.884	375.622	397.651	414.089	410.323	410.898
CAMK2G	calcium/calmodulin-dependent protein kinase II gamma	-1.08959	1639.92	-0.123781	0.0608109	-2.03551	0.0417999	0.220885	37.2102	36.1175	36.4526	33.6547	34.5343	33.2777
CAMK4	calcium/calmodulin-dependent protein kinase IV	-1.12298	989.226	-0.167329	0.0689532	-2.4267	0.0152367	0.116591	44.5895	40.8228	47.3858	39.715	38.8979	41.0018
CAPN2	calpain 2; (m/II) large subunit	-1.10457	14691.5	-0.143491	0.0301521	-4.75892	1.94634260402512e-06	8.53351411974976e-05	340.361	332.745	333.252	309.027	304.7	303.49
CAPN3	calpain 3	-1.5137	68.8651	-0.598082	0.260674	-2.29436	0.0217696	0.147215	1.20371	0.861519	1.25095	0.67061	0.797905	0.815315
CAPN5	calpain 5	-1.23769	2593.79	-0.307654	0.0639649	-4.80973	1.51131055987542e-06	6.83131088983935e-05	83.6053	71.97	82.6876	67.21	64.3311	63.1011
CAPNS1	calpain; small subunit 1	-1.10821	13391	-0.148236	0.0663678	-2.23355	0.025513	0.163158	264.214	229.694	252.516	222.667	229.074	226.937
CAPS	calcyphosine	-1.35292	3926.85	-0.436079	0.0574756	-7.58721	3.26878704772936e-14	5.89188776504304e-12	204.447	181.449	182.713	141.548	144.645	137.359
CAPZB	capping protein (actin filament) muscle Z-line; beta	-1.06104	8233.62	-0.0854781	0.0418365	-2.04315	0.041038	0.217874	180.765	169.786	170.979	168.199	162.698	164.308
CARD10	caspase recruitment domain family; member 10	-1.11483	1384.94	-0.156818	0.0760842	-2.06112	0.0392919	0.211321	33.9655	33.1354	30.1228	29.9291	30.3204	27.356
CARD11	caspase recruitment domain family; member 11	-1.19994	431.849	-0.262961	0.111097	-2.36694	0.0179357	0.13002	9.44648	7.35605	8.80666	7.32703	7.15621	7.3593
CARHSP1	calcium regulated heat stable protein 1; 24kDa	-1.09629	3105.92	-0.132628	0.0595698	-2.22643	0.0259854	0.165166	77.7961	68.1926	73.2304	69.0231	66.3259	66.6628
CARS	cysteinyl-tRNA synthetase	-1.13757	2897.41	-0.18595	0.0504704	-3.68433	0.000229303	0.00502468	81.224	75.6812	77.0083	67.7813	69.5175	69.9669
CARS2	cysteinyl-tRNA synthetase 2; mitochondrial (putative)	1.17482	1510.3	0.232439	0.0661419	3.51425	0.000441001	0.00849421	37.5766	35.0572	35.2016	44.0367	43.037	40.68
CASC3	cancer susceptibility candidate 3	-1.07982	5303.56	-0.110793	0.0490403	-2.25922	0.0238697	0.155789	148.265	148.049	146.661	139.065	136.467	137.273
CASC9	cancer susceptibility candidate 9 (non-protein coding)	-1.28095	151.579	-0.357219	0.15537	-2.29915	0.0214965	0.146317	4.08213	3.90997	4.37831	3.22886	3.26642	3.28272
CASP2	caspase 2; apoptosis-related cysteine peptidase	1.13701	1296.95	0.185246	0.0606959	3.05203	0.00227299	0.0299779	35.9542	36.1838	36.5777	41.1307	42.2391	40.9589
CASP8AP2	caspase 8 associated protein 2	1.17391	786.687	0.231323	0.0870154	2.65841	0.00785099	0.073999	20.1228	23.1285	23.9932	25.8061	26.1065	27.2487
CAT	catalase	-1.11095	3738.4	-0.151795	0.0448358	-3.38558	0.000710275	0.0121714	89.1004	87.6099	92.4449	81.5412	82.658	80.0297
CAV1	caveolin 1; caveolae protein; 22kDa	-1.31918	8093.18	-0.399639	0.0495367	-8.06754	7.17282152598768e-16	1.63629991061594e-13	137.353	137.843	147.437	109.111	106.844	106.806
CAV2	caveolin 2	-1.1757	1100.85	-0.233514	0.0999548	-2.3362	0.0194811	0.137336	20.62	24.719	23.5178	18.7274	19.2993	20.5545
CBFB	core-binding factor; beta subunit	1.08899	2036.92	0.122993	0.0529679	2.32202	0.0202317	0.140759	53.7219	59.6437	57.3684	61.0752	62.7602	62.3073
CBLN3	cerebellin 3 precursor	-1.22999	233.872	-0.298643	0.143545	-2.08048	0.0374812	0.205879	3.58495	3.11472	4.07809	3.12951	3.09188	2.81069
CBR3	carbonyl reductase 3	-1.21691	244.71	-0.283221	0.121964	-2.32216	0.0202243	0.140759	8.92313	9.60925	9.28202	7.82378	8.10372	6.99455
CBX5	chromobox homolog 5	-1.15648	5545.31	-0.209738	0.0801834	-2.61573	0.00890363	0.0812456	160.512	165.544	166.376	142.443	141.404	144.804
CCDC101	NA	-1.20919	393.611	-0.274036	0.105248	-2.60372	0.00922185	0.0833163	12.5866	10.1394	10.8332	9.7611	9.69953	8.77537
CCDC102A	coiled-coil domain containing 102A	-1.30438	1158.87	-0.383365	0.0847313	-4.52448	6.05429578106468e-06	0.000225492	34.0178	33.7318	27.1205	23.3223	25.2836	24.202
CCDC102B	coiled-coil domain containing 102B	-1.13406	996.881	-0.181499	0.0695007	-2.61148	0.00901522	0.0820076	17.7678	16.634	18.2888	15.7221	14.9607	16.3492
CCDC103	coiled-coil domain containing 103	-1.24535	533.704	-0.316548	0.102528	-3.08744	0.00201889	0.0273431	6.46338	7.15724	7.38058	5.38972	5.61027	5.8574
CCDC106	coiled-coil domain containing 106	-1.09933	1818.06	-0.13662	0.068287	-2.00068	0.0454271	0.232469	38.6756	34.3282	35.8771	34.7475	33.512	31.8831
CCDC144B	coiled-coil domain containing 144B (pseudogene)	1.22954	958.995	0.298115	0.102523	2.90777	0.00364013	0.0419132	20.1752	19.4836	18.4139	23.0739	24.4109	24.2878
CCDC28B	coiled-coil domain containing 28B	-1.24192	1218.69	-0.312567	0.0826672	-3.78102	0.000156184	0.00365431	26.0629	24.9841	24.8438	21.3602	19.8728	20.2971
CCDC33	coiled-coil domain containing 33	-1.55104	51.6572	-0.63324	0.237694	-2.6641	0.00771955	0.0731378	2.87843	2.51829	2.80212	1.96215	2.04463	1.37316
CCDC42B	coiled-coil domain containing 42B	-1.47359	96.7485	-0.559337	0.259217	-2.15779	0.030944	0.18395	6.0447	4.37387	4.70356	3.30337	3.93966	3.15398
CCDC66	coiled-coil domain containing 66	1.26347	347.903	0.337389	0.10115	3.33554	0.00085135	0.0138478	7.22224	7.35605	7.83092	9.48789	9.35045	9.67651
CCDC69	coiled-coil domain containing 69	1.15885	625.209	0.212693	0.0780031	2.72673	0.00639659	0.0640976	13.5286	13.3867	13.9606	16.0698	16.0828	15.5983
CCDC80	coiled-coil domain containing 80	-1.43948	1304.55	-0.525546	0.0981967	-5.35197	8.7000041104865e-08	5.20574016447143e-06	10.2838	8.08503	8.88172	6.3087	6.53285	6.50107
CCDC85C	coiled-coil domain containing 85C	-1.11289	937.763	-0.154307	0.0770159	-2.00358	0.0451154	0.231605	23.6031	23.1948	23.2926	22.304	20.7206	20.3829
CCDC88A	coiled-coil domain containing 88A	-1.13036	2527.29	-0.176781	0.075758	-2.33349	0.0196223	0.137932	68.3758	71.3073	75.0818	66.3904	60.3665	64.4957
CCDC92	coiled-coil domain containing 92	-1.16161	893.406	-0.21613	0.0813094	-2.65812	0.00785786	0.074016	18.2649	19.4836	19.2396	15.5731	17.2547	16.3492
CCL2	chemokine (C-C motif) ligand 2	-1.57493	708.977	-0.655287	0.110177	-5.94759	2.72127092159867e-09	2.32342429563395e-07	36.2159	35.9187	36.2274	22.9746	22.9398	23.3438
CCL28	chemokine (C-C motif) ligand 28	1.13648	806.196	0.184575	0.0935337	1.97336	0.048455	0.241366	17.9248	19.2848	19.815	22.8256	22.9148	19.4388
CCNA1	cyclin A1	-1.36289	135.449	-0.446669	0.168072	-2.6576	0.00786985	0.0740811	3.76812	3.18099	3.42759	2.60793	2.41865	2.70341
CCNB1	cyclin B1	-1.22722	2679.9	-0.295391	0.0688497	-4.29038	1.78365159754974e-05	0.000576135	111.605	111.136	112.485	92.1964	89.141	93.6325
CCNB2	cyclin B2	-1.23116	1264.41	-0.300018	0.0765294	-3.9203	8.84387468416268e-05	0.00228525	51.4192	51.9562	53.7657	43.1426	42.8126	42.5466
CCND3	cyclin D3	1.16509	1689.23	0.220444	0.0670102	3.28971	0.00100291	0.0157785	33.5729	29.0266	33.2752	36.9332	40.3441	36.1528
CCNE2	cyclin E2	1.36943	340.799	0.453576	0.100739	4.50248	6.71650711261848e-06	0.000245767	12.0371	12.724	13.7354	17.7091	17.7035	17.658
CCNG2	cyclin G2	-1.07993	3086.34	-0.110944	0.0448812	-2.47195	0.0134379	0.106894	81.9829	81.1816	84.4139	78.3372	79.3168	73.3998
CCNJL	cyclin J-like	-1.11232	953.548	-0.153576	0.0664839	-2.30997	0.0208898	0.143245	28.5749	29.623	28.0212	25.3342	26.68	25.6395
CCNL1	cyclin L1	1.19277	2220.37	0.254318	0.0517348	4.9158	8.84208912920678e-07	4.23260659955472e-05	53.1201	52.619	55.9924	65.7198	63.982	64.7747
CCNYL1	cyclin Y-like 1	1.11851	849.237	0.161581	0.0777685	2.07771	0.0377357	0.20681	14.1043	15.2423	15.6118	16.0201	16.2823	18.0442
CCPG1	cell cycle progression 1	1.09336	3438.45	0.12877	0.0603356	2.13422	0.0328248	0.190039	62.7236	60.5714	69.3274	67.6571	72.385	72.606
CCR10	chemokine (C-C motif) receptor 10	-1.2794	179.928	-0.355473	0.156197	-2.2758	0.0228583	0.152046	2.93076	2.91591	2.75208	2.38439	1.94489	2.38158
CCT4	chaperonin containing TCP1; subunit 4 (delta)	-1.07141	9127.45	-0.0995088	0.0466247	-2.13425	0.0328223	0.190039	258.352	240.762	256.294	237.123	235.956	237.471
CD151	CD151 molecule (Raph blood group)	-1.09733	8296.9	-0.134001	0.0601665	-2.22717	0.0259361	0.164994	198.481	180.455	175.708	169.515	171.5	168.084
CD164	CD164 molecule; sialomucin	1.1036	5701.65	0.142219	0.0641459	2.21712	0.0266151	0.167005	129.032	135.722	141.232	150.415	147.214	153.322
CD24	CD24 molecule	2.39504	124.924	1.26005	0.334366	3.76847	0.000164252	0.00381861	0.601853	0.397624	0.800606	0.894147	1.19686	2.44595
CD27-AS1	CD27 antisense RNA 1	-1.13903	617.328	-0.187804	0.0930164	-2.01904	0.0434826	0.226488	10.781	11.9287	11.6588	10.233	9.62473	10.2773
CD3EAP	CD3e molecule; epsilon associated protein	1.225	394.998	0.292787	0.10416	2.81094	0.00493968	0.0528347	9.39414	8.35011	9.35708	11.8226	11.3701	10.5562
CD44	CD44 molecule (Indian blood group)	-1.06743	40822.4	-0.0941376	0.0426196	-2.20879	0.0271895	0.169427	1277.55	1246.49	1354.05	1226.82	1214.79	1217.05
CD46	CD46 molecule; complement regulatory protein	1.06141	9641.94	0.0859887	0.0433257	1.9847	0.0471774	0.237417	194.268	210.277	211.56	220.929	218.9	217.754
CD55	CD55 molecule; decay accelerating factor for complement (Cromer blood group)	1.13857	5179.63	0.187223	0.04566	4.10039	4.12462771212344e-05	0.00119721	138.688	137.313	141.832	161.046	160.504	157.57
CD59	CD59 molecule; complement regulatory protein	-1.054	19840.5	-0.0758694	0.0368268	-2.06017	0.0393826	0.211703	580.16	553.758	572.558	550.372	547.662	532.852
CD63	CD63 molecule	1.20183	18557.2	0.265231	0.0705415	3.75993	0.000169964	0.00391399	312.414	290.995	292.997	365.01	370.951	349.105
CD68	CD68 molecule	1.10467	9023.5	0.14361	0.0499705	2.8739	0.00405433	0.0454284	89.9901	80.055	91.3941	97.1888	97.9179	97.1084
CD82	CD82 molecule	-1.35367	671.373	-0.436873	0.0787101	-5.5504	2.8501928891913e-08	1.9189930778941e-06	28.0254	25.3154	25.9196	19.9693	19.8479	19.3101
CD96	CD96 molecule	-1.14554	5175.76	-0.19603	0.061311	-3.1973	0.00138721	0.0203142	267.04	254.48	288.894	238.861	237.202	236.72
CD99	CD99 molecule	-1.19848	4569.04	-0.2612	0.0714269	-3.65689	0.000255291	0.00548931	73.1906	72.1025	67.3259	57.4241	61.5384	59.4322
CD99L2	CD99 molecule-like 2	1.10624	2783.82	0.145665	0.0563399	2.58547	0.00972472	0.0863746	49.9276	46.9859	52.1645	55.5613	59.0949	52.1802
CDC20	cell division cycle 20	-1.25588	2660.22	-0.328699	0.0534346	-6.15143	7.67890437621394e-10	7.28000025277426e-08	124.845	114.052	115.637	97.611	95.6988	91.3153
CDC25B	cell division cycle 25B	-1.09863	8504.5	-0.135703	0.0421391	-3.22035	0.00128034	0.019133	215.568	207.03	201.502	187.498	195.636	188.703
CDC42EP2	CDC42 effector protein (Rho GTPase binding) 2	-1.18078	1440.83	-0.239744	0.0549644	-4.36181	1.28991814606226e-05	0.000437972	40.7167	39.6962	40.5557	34.7724	35.033	33.4279
CDC42EP3	CDC42 effector protein (Rho GTPase binding) 3	-1.2261	3012.03	-0.294074	0.0457712	-6.42487	1.31986554048633e-10	1.43806245455973e-08	103.676	104.045	109.183	86.4342	89.1659	84.7714
CDC42EP4	CDC42 effector protein (Rho GTPase binding) 4	-1.14457	2543.17	-0.194801	0.0608842	-3.19953	0.00137651	0.020198	62.3834	69.518	62.3722	57.4738	57.524	54.9909
CDC42EP5	CDC42 effector protein (Rho GTPase binding) 5	-1.59075	94.8221	-0.669703	0.193447	-3.46194	0.000536288	0.0098488	5.62602	5.23539	4.97877	3.60142	3.34123	3.08962
CDC45	cell division cycle 45	1.25475	367.299	0.327402	0.10053	3.25676	0.00112693	0.0172104	14.5491	15.8387	15.5868	18.5039	19.9726	19.353
CDC6	cell division cycle 6	1.31428	1017.46	0.394278	0.0675196	5.83946	5.23711119015319e-09	4.24787907645759e-07	36.9486	33.6655	37.8036	48.9048	46.8769	48.404
CDCA3	cell division cycle associated 3	-1.18628	512.951	-0.24645	0.0785106	-3.13906	0.00169488	0.0238394	22.8704	22.3995	23.1925	19.1993	18.8505	20.0611
CDCA4	cell division cycle associated 4	1.17232	1057.14	0.229362	0.0625437	3.66722	0.000245198	0.00532094	37.9691	38.7684	38.329	46.1976	46.5029	42.8899
CDCA7	cell division cycle associated 7	1.17054	419.747	0.227169	0.096674	2.34985	0.0187811	0.133954	15.6482	16.7002	14.486	19.0255	18.1773	17.5507
CDH2	cadherin 2; type 1; N-cadherin (neuronal)	-1.16455	3624.24	-0.219776	0.0451178	-4.87115	1.1094891881078e-06	5.22533617624962e-05	139.525	144.139	146.035	125.628	122.578	122.984
CDHR1	cadherin-related family member 1	2.07852	35.2509	1.05555	0.292398	3.60999	0.000306209	0.00635036	0.968199	0.92779	0.875662	2.16085	1.87009	1.75937
CDK12	cyclin-dependent kinase 12	1.1025	3247.44	0.140781	0.0635664	2.2147	0.0267804	0.167521	76.6709	74.0907	80.1606	82.7831	88.5675	85.3292
CDK14	cyclin-dependent kinase 14	-1.10388	1504.24	-0.142589	0.0670955	-2.12516	0.0335734	0.192905	44.5895	45.2629	49.2873	42.5216	43.3362	41.2163
CDK16	cyclin-dependent kinase 16	-1.12434	7148.87	-0.169077	0.0363397	-4.65268	3.27646110783932e-06	0.000132511	244.405	238.508	240.907	220.134	215.933	212.218
CDK19	cyclin-dependent kinase 19	-1.10725	1411.35	-0.146986	0.0688262	-2.13561	0.0327111	0.189893	37.1841	35.3886	38.9295	32.4128	34.4845	34.7796
CDK2	cyclin-dependent kinase 2	1.24281	2830.05	0.313608	0.0461325	6.79799	1.0608841500533e-11	1.35867619217353e-09	98.8609	102.653	98.3994	127.192	123.476	123.606
CDK5R1	cyclin-dependent kinase 5; regulatory subunit 1 (p35)	1.29176	290.728	0.369341	0.126672	2.91574	0.00354845	0.0415123	9.57732	7.48859	8.53145	10.5807	10.5972	12.4443
CDK5R2	cyclin-dependent kinase 5; regulatory subunit 2 (p39)	1.60307	39.4657	0.680839	0.316352	2.15216	0.0313851	0.185141	0.915864	0.596437	1.15087	1.29155	1.94489	1.26588
CDK6	cyclin-dependent kinase 6	-1.12561	5632.63	-0.170704	0.0743921	-2.29466	0.0217527	0.147215	195.759	202.921	208.408	182.778	177.21	183.017
CDKN1A	cyclin-dependent kinase inhibitor 1A (p21; Cip1)	1.09062	9526.45	0.125146	0.0501068	2.49758	0.0125044	0.102326	128.561	126.842	126.521	136.084	147.189	136.029
CDKN1C	cyclin-dependent kinase inhibitor 1C (p57; Kip2)	-1.46285	427.703	-0.548778	0.113708	-4.82622	1.39152170564103e-06	6.42918256403765e-05	21.6405	24.3876	20.2403	15.1508	15.4095	14.7615
CDKN2C	cyclin-dependent kinase inhibitor 2C (p18; inhibits CDK4)	-1.15325	2263.58	-0.20571	0.075135	-2.73787	0.0061839	0.0625675	55.8938	56.1976	52.9401	47.9114	50.9163	45.0784
CDKN3	cyclin-dependent kinase inhibitor 3	-1.19746	342.575	-0.259982	0.130009	-1.99972	0.0455308	0.232756	13.3716	12.724	14.1607	10.9781	11.3701	11.5861
CDON	cell adhesion associated; oncogene regulated	-1.16059	2615.34	-0.214863	0.078861	-2.72458	0.00643838	0.0644279	75.4933	74.0244	81.937	67.3342	66.5253	67.1348
CDR1	cerebellar degeneration-related protein 1; 34kDa	1.56266	86.3769	0.644008	0.327079	1.96897	0.0489566	0.242741	0.601853	0.530166	0.650492	1.01833	1.09712	0.750948
CDT1	chromatin licensing and DNA replication factor 1	-1.12969	1863.73	-0.175921	0.0607208	-2.89722	0.00376491	0.0429435	84.5211	82.9709	77.1834	71.0101	74.7039	72.0267
CEBPA	CCAAT/enhancer binding protein (C/EBP); alpha	1.4257	102.284	0.51167	0.22576	2.26643	0.0234248	0.15389	1.0467	0.861519	0.975738	1.26671	1.32153	1.60918
CECR5	cat eye syndrome chromosome region; candidate 5	-1.16392	1525.44	-0.218995	0.0741871	-2.95193	0.00315791	0.0380095	48.2791	52.1551	45.4844	42.5465	43.2614	39.8432
CEMIP	cell migration inducing protein; hyaluronan binding	1.89056	23914	0.918812	0.0707117	12.9938	1.32728866639575e-38	1.76167404812527e-35	597.379	584.243	610.112	1144.56	1157.64	1109.09
CENPE	centromere protein E; 312kDa	-1.3387	847.886	-0.420837	0.084236	-4.99593	5.85522504188628e-07	2.86866730240066e-05	37.8644	41.6843	40.0053	31.5187	28.0264	30.0809
CENPF	centromere protein F; 350/400kDa	-1.20349	7443.74	-0.26722	0.0737146	-3.62506	0.000288896	0.0060689	336.698	334.27	346.137	284.91	284.353	281.799
CENPH	centromere protein H	-1.12787	985.546	-0.173599	0.0868658	-1.99847	0.045666	0.232957	39.2513	41.4855	41.1061	37.4796	35.3572	35.7666
CENPJ	centromere protein J	1.15527	568.329	0.208227	0.0772764	2.69458	0.00704776	0.0685069	23.2629	21.6043	22.9424	28.1159	26.1065	24.9744
CENPU	centromere protein U	1.14997	1176.53	0.201601	0.0780287	2.58368	0.00977521	0.0866069	49.2996	50.0344	54.241	60.1314	57.0752	60.6981
CEP104	centrosomal protein 104kDa	1.11707	1709.26	0.159719	0.0624826	2.55622	0.0105817	0.0913619	41.7895	40.6902	41.4564	48.0107	46.6525	44.8209
CEP85	centrosomal protein 85kDa	1.10312	1148.31	0.14159	0.0621276	2.27902	0.0226662	0.151315	34.672	33.0028	35.4518	38.1999	39.3716	37.3543
CEP97	centrosomal protein 97kDa	1.12637	869.836	0.171676	0.0866815	1.98054	0.0476433	0.238543	22.8443	23.4598	27.1706	28.4388	28.3256	26.8196
CERCAM	cerebral endothelial cell adhesion molecule	-1.082	3809.8	-0.113696	0.0541122	-2.10112	0.0356302	0.199693	81.2763	72.7653	72.8301	71.4324	72.4099	67.7141
CERS6	ceramide synthase 6	1.16607	605.151	0.221648	0.0984896	2.25047	0.0244188	0.15817	15.3603	17.8931	16.7377	20.317	18.2521	19.6534
CES2	carboxylesterase 2	-1.0925	2971.54	-0.12763	0.0574786	-2.22047	0.0263869	0.166616	62.2526	65.4755	57.7187	57.8463	57.1998	54.9694
CHAC1	ChaC glutathione-specific gamma-glutamylcyclotransferase 1	1.46818	97.7616	0.554033	0.254335	2.17836	0.0293795	0.177836	1.15137	0.397624	0.875662	1.61443	1.02232	1.28734
CHAF1A	chromatin assembly factor 1; subunit A (p150)	1.15476	1510.61	0.207593	0.065067	3.19045	0.0014205	0.0207186	62.2002	54.7396	58.7945	66.5891	71.3377	67.0919
CHD3	chromodomain helicase DNA binding protein 3	-1.26707	7938.04	-0.341491	0.0831258	-4.10813	3.98880794641864e-05	0.00116241	217.583	204.578	208.107	167.628	170.901	162.462
CHKB-CPT1B	CHKB-CPT1B readthrough (NMD candidate)	-7.7638	51.5671	-2.95676	1.48007	-1.99771	0.0457479	0.233214	1.9364	1.45796	1.12585	0	0	0.579303
CHM	choroideremia (Rab escort protein 1)	1.12526	1847.83	0.170262	0.0657189	2.59076	0.00957642	0.0855879	38.3093	41.618	45.4844	48.8055	46.8021	46.4515
CHN1	chimerin 1	-1.24194	372.71	-0.312593	0.104	-3.00569	0.00264977	0.033437	12.0371	9.80807	11.5838	9.09049	8.42787	9.89106
CHORDC1	cysteine and histidine-rich domain (CHORD) containing 1	1.11068	1508.36	0.15144	0.0660608	2.29243	0.0218806	0.147691	37.4981	43.076	41.5314	45.3034	43.6604	46.7305
CHPF2	chondroitin polymerizing factor 2	1.16861	4818.24	0.224792	0.0527726	4.25964	2.04760086288376e-05	0.000647077	79.1829	72.0363	75.0067	90.4827	92.0084	84.4281
CHRM3	cholinergic receptor; muscarinic 3	1.311	564.456	0.390671	0.138202	2.82681	0.00470148	0.0508833	3.74196	4.10878	3.87793	4.81846	4.9121	5.55702
CHST1	carbohydrate (keratan sulfate Gal-6) sulfotransferase 1	-1.15737	1219.44	-0.210846	0.0608898	-3.46274	0.000534698	0.00984105	54.0098	51.89	50.3381	45.9492	46.9019	43.0401
CHST10	carbohydrate sulfotransferase 10	1.14314	572.913	0.192998	0.0892904	2.16147	0.0306594	0.182828	14.1566	12.6577	12.7096	15.3992	14.4371	15.7699
CHTF8	chromosome transmission fidelity factor 8	-1.08134	5021.02	-0.112818	0.0525829	-2.14553	0.0319101	0.18748	126.311	122.667	129.173	114.153	120.334	117.856
CHUK	conserved helix-loop-helix ubiquitous kinase	1.16737	1231.96	0.223263	0.0618392	3.61039	0.000305742	0.00634968	29.9095	33.3342	31.0485	37.0077	35.8309	37.011
CIB1	calcium and integrin binding 1 (calmyrin)	-1.13721	1988.64	-0.185504	0.0918915	-2.01873	0.0435152	0.226517	43.6213	40.624	36.6527	37.2809	36.6288	33.0846
CILP2	cartilage intermediate layer protein 2	1.87341	66.2513	0.905667	0.293267	3.08819	0.00201376	0.0273127	0.732691	0.728978	0.625473	1.49024	1.54594	0.879683
CIRBP	cold inducible RNA binding protein	-1.14483	4403.31	-0.195134	0.0757367	-2.57648	0.00998127	0.0876798	124.505	103.051	101.802	97.2881	95.7736	96.9367
CITED1	Cbp/p300-interacting transactivator; with Glu/Asp-rich carboxy-terminal domain; 1	4.96976	136.098	2.31318	0.171087	13.5205	1.18394140206472e-41	1.92061605223833e-38	2.35508	1.52423	2.30174	10.9036	11.3951	9.95543
CITED2	Cbp/p300-interacting transactivator; with Glu/Asp-rich carboxy-terminal domain; 2	1.26054	3889.03	0.334045	0.071389	4.67923	2.87954279034108e-06	0.000120462	26.6909	26.2432	25.5944	31.1213	32.6393	35.6379
CITED4	Cbp/p300-interacting transactivator; with Glu/Asp-rich carboxy-terminal domain; 4	-1.31237	1846.32	-0.392171	0.100832	-3.88937	0.000100504	0.00253868	71.0448	62.9572	55.8172	50.7925	48.6473	46.2155
CIZ1	CDKN1A interacting zinc finger protein 1	-1.07383	6582.92	-0.102759	0.0507804	-2.0236	0.0430118	0.224677	184.638	171.84	173.606	166.957	169.256	161.175
CKAP2L	cytoskeleton associated protein 2-like	-1.13338	1555.6	-0.180627	0.0627122	-2.88025	0.00397362	0.0448338	73.1382	75.9462	83.3631	68.0545	69.5923	68.9585
CLCN2	chloride channel; voltage-sensitive 2	-1.17571	811.866	-0.233537	0.0709243	-3.29277	0.000992061	0.0156416	27.5806	27.5686	27.821	24.3407	24.2114	22.4855
CLCN4	chloride channel; voltage-sensitive 4	1.18021	397.112	0.239049	0.106833	2.2376	0.0252474	0.161956	8.08577	8.68146	9.23198	10.7298	9.72447	10.3845
CLCN5	chloride channel; voltage-sensitive 5	1.27773	248.207	0.353587	0.118758	2.97738	0.00290721	0.0357283	10.2053	8.74774	9.15693	12.2945	12.8164	11.2857
CLCN6	chloride channel; voltage-sensitive 6	1.10502	1182.2	0.14407	0.0678708	2.12271	0.0337783	0.193614	23.6554	21.6705	22.417	25.8061	24.9096	24.9315
CLCN7	chloride channel; voltage-sensitive 7	1.24171	3308.93	0.312323	0.0506733	6.16347	7.11675746586216e-10	6.84972485267888e-08	75.598	74.0244	69.0272	91.8736	91.9586	88.9338
CLDN12	claudin 12	1.16985	2128.98	0.226322	0.0528313	4.28386	1.83677082806199e-05	0.000588066	48.6978	52.8178	54.0409	60.8765	60.2418	61.5349
CLEC11A	C-type lectin domain family 11; member A	-1.27705	846.022	-0.35282	0.10682	-3.30295	0.000956751	0.0151339	13.8165	10.2057	10.583	9.48789	9.27565	8.83974
CLIC1	chloride intracellular channel 1	-1.11281	14056	-0.154203	0.0392613	-3.9276	8.57988286207946e-05	0.00223291	270.284	253.817	263.399	235.806	241.666	235.691
CLIC3	chloride intracellular channel 3	-1.40709	259.236	-0.492712	0.246483	-1.99897	0.0456117	0.232844	1.25604	0.861519	1.65125	0.720285	1.27166	0.858227
CLIP2	CAP-GLY domain containing linker protein 2	-1.14167	3190.14	-0.191146	0.0674229	-2.83503	0.00458218	0.0497766	73.5308	70.7109	68.1015	63.1864	64.1566	59.8828
CLIP3	CAP-GLY domain containing linker protein 3	-1.15158	5310.95	-0.203617	0.0567247	-3.58956	0.000331238	0.00675429	126.127	120.944	129.348	107.769	114.175	107.536
CLIP4	CAP-GLY domain containing linker protein family; member 4	-1.11375	5575.56	-0.155432	0.0482988	-3.21813	0.0012903	0.019172	186.077	199.21	203.329	179.301	178.407	174.048
CLN3	ceroid-lipofuscinosis; neuronal 3	1.12402	1027.58	0.168672	0.070579	2.38983	0.0168561	0.124355	22.6349	21.1404	22.1668	26.7747	24.2862	23.8587
CLN6	ceroid-lipofuscinosis; neuronal 6; late infantile; variant	1.1509	1032.75	0.202768	0.0677479	2.99298	0.00276271	0.0345271	29.7263	29.0928	31.724	33.7789	36.9779	34.4578
CLSPN	claspin	1.2755	642.999	0.351068	0.133309	2.63349	0.00845112	0.0777972	26.717	25.6468	27.4207	33.7789	34.4595	34.3076
CLTCL1	clathrin; heavy chain-like 1	1.12995	864.835	0.176265	0.0877591	2.00851	0.0445889	0.229954	17.3491	13.718	16.8878	19.1745	19.1497	17.1002
CLU	clusterin	1.18913	1346.13	0.249908	0.0972455	2.56987	0.0101738	0.0887908	7.11757	7.0247	7.10538	7.6996	8.15359	9.48341
CNIH3	cornichon family AMPA receptor auxiliary protein 3	1.2474	237.367	0.31892	0.132379	2.40914	0.01599	0.120648	3.40178	3.51235	3.50265	4.39622	4.68769	3.9693
CNKSR2	connector enhancer of kinase suppressor of Ras 2	1.19088	298.266	0.252034	0.105056	2.39906	0.0164374	0.122764	11.7492	12.6577	13.7354	15.8959	14.7363	15.0833
CNKSR3	CNKSR family member 3	-1.34393	633.166	-0.426455	0.0788763	-5.40662	6.4224698989613e-08	4.0071820737109e-06	23.9433	23.1285	25.3692	18.9261	16.756	18.7308
CNN2	calponin 2	-1.10308	3108.12	-0.141538	0.0458096	-3.08971	0.00200351	0.0272612	93.5489	87.875	90.6936	85.2171	83.6055	80.0297
CNN3	calponin 3; acidic	-1.06973	4510.41	-0.0972533	0.0460484	-2.11198	0.034688	0.196265	128.927	130.156	131.049	122.647	120.858	123.413
CNP	2';3'-cyclic nucleotide 3' phosphodiesterase	-1.12001	9818.3	-0.163511	0.0410596	-3.98228	6.8256221741836e-05	0.00185922	314.612	282.048	294.873	266.083	270.914	265.471
CNPPD1	cyclin Pas1/PHO80 domain containing 1	-1.16242	1099.55	-0.21713	0.066097	-3.28502	0.00101977	0.0159407	32.4477	31.1472	28.9219	26.8244	27.2036	25.9185
CNPY4	canopy FGF signaling regulator 4	-1.10007	1167.14	-0.1376	0.0647545	-2.12495	0.0335909	0.19293	22.6611	21.4054	22.3919	19.7954	20.9201	20.2971
CNTNAP3	contactin associated protein-like 3	-1.48062	815.722	-0.566203	0.0781586	-7.24428	4.3473605449225e-13	6.68120673219668e-11	44.5371	43.8049	46.1099	32.0403	30.47	29.0295
CNTNAP3B	contactin associated protein-like 3B	-1.35237	620.629	-0.43549	0.0825648	-5.27453	1.33098411567545e-07	7.62053650543592e-06	30.616	30.7496	30.9234	23.0491	22.84	22.7645
CNTNAP3P2	contactin associated protein-like 3 pseudogene 2	-1.51119	169.316	-0.595682	0.15651	-3.80602	0.000141222	0.00334172	8.1381	9.7418	7.88096	5.29037	6.25857	5.42828
CNTRL	centriolin	-1.29227	957.672	-0.369906	0.0682715	-5.41816	6.02138556179373e-08	3.78932022423226e-06	46.8399	44.799	44.4586	36.2874	34.4097	35.3375
COA1	cytochrome c oxidase assembly factor 1 homolog	-1.13628	2888.7	-0.184318	0.0505848	-3.64373	0.000268711	0.00571891	83.7099	84.1638	86.6906	74.2142	75.4519	75.8243
COA7	cytochrome c oxidase assembly factor 7 (putative)	1.19727	596.575	0.25975	0.076851	3.37992	0.00072506	0.0123667	16.0407	14.9772	17.0629	19.3235	20.0474	19.0526
COL11A2	collagen; type XI; alpha 2	-1.12955	903.656	-0.175753	0.0748825	-2.34705	0.0189227	0.134615	29.517	29.623	29.3472	27.197	26.8545	24.7598
COL13A1	collagen; type XIII; alpha 1	-1.22766	2505.91	-0.295906	0.0532088	-5.56122	2.67892920683111e-08	1.83517328922613e-06	53.1201	53.0828	51.4389	42.4471	44.6079	41.9673
COL16A1	collagen; type XVI; alpha 1	-1.15323	1859.62	-0.205679	0.0796109	-2.58356	0.00977868	0.0866069	77.7961	71.3073	75.2069	63.6334	69.1933	63.2728
COL19A1	collagen; type XIX; alpha 1	-1.21614	624.038	-0.282311	0.0899169	-3.13969	0.00169127	0.0238116	31.0347	35.4548	34.426	27.4453	27.4529	28.3215
COL1A1	collagen; type I; alpha 1	-1.41577	450.298	-0.501588	0.169704	-2.95566	0.00312002	0.0376899	11.1474	8.74774	7.45564	7.3022	6.98167	5.23518
COL22A1	collagen; type XXII; alpha 1	-1.21166	180.294	-0.276982	0.123729	-2.23862	0.0251805	0.161735	10.2838	9.2779	9.95753	8.07216	8.07879	8.47499
COL27A1	collagen; type XXVII; alpha 1	-1.10166	4817.4	-0.139679	0.0564334	-2.47511	0.0133194	0.106438	128.666	126.378	127.997	118.499	116.719	114.895
COL4A1	collagen; type IV; alpha 1	-1.20683	16422.5	-0.271223	0.0707809	-3.83186	0.000127179	0.0030742	738.16	735.406	733.105	620.364	623.538	597.562
COL4A2	collagen; type IV; alpha 2	-1.14077	40932.2	-0.190011	0.0644834	-2.94666	0.0032123	0.0385371	1776.15	1737.49	1740.49	1540.47	1587.61	1510.29
COL4A5	collagen; type IV; alpha 5	1.16657	3498.86	0.222276	0.0910386	2.44156	0.0146239	0.113027	15.2033	15.176	16.7627	19.0255	19.0001	17.5293
COL5A1	collagen; type V; alpha 1	-1.20526	4986.19	-0.269345	0.0744786	-3.6164	0.000298729	0.00626484	151.589	146.922	147.061	126.348	126.443	119.53
COL5A2	collagen; type V; alpha 2	-1.4248	13985.4	-0.510762	0.0602239	-8.48105	2.23175798143273e-17	5.92430300525779e-15	318.04	320.22	331.476	226.219	234.609	224.555
COL5A3	collagen; type V; alpha 3	-1.23401	438.629	-0.303349	0.116645	-2.60062	0.0093055	0.0839162	22.6349	22.2007	20.1402	15.8214	19.798	17.2933
COL6A1	collagen; type VI; alpha 1	-1.06144	12514.9	-0.0860218	0.0394932	-2.17814	0.0293954	0.177859	225.276	211.868	213.236	207.194	210.672	199.516
COL6A2	collagen; type VI; alpha 2	-1.09747	8072.58	-0.134179	0.0506074	-2.65137	0.00801649	0.0747188	138.95	120.546	129.173	119.791	122.553	115.281
COL6A3	collagen; type VI; alpha 3	-1.44974	4954.96	-0.535798	0.0784371	-6.83092	8.43711569890472e-12	1.10130268462134e-09	60.3162	55.6674	59.3949	39.5163	41.6656	40.8087
COL9A2	collagen; type IX; alpha 2	-1.19425	399.635	-0.256105	0.0963107	-2.65915	0.00783377	0.0739321	20.5938	20.4777	20.9909	17.3365	18.8256	16.199
COL9A3	collagen; type IX; alpha 3	-1.08014	20488.2	-0.111218	0.0551198	-2.01774	0.0436179	0.226517	1100.48	1029.25	980.567	965.529	1020.4	914.226
COLEC12	collectin sub-family member 12	-1.33341	1662.24	-0.415123	0.105147	-3.94804	7.87948497403057e-05	0.00208407	5.49518	5.50047	6.40485	3.99882	4.73756	4.50569
COLGALT1	collagen beta(1-O)galactosyltransferase 1	1.10713	7239.42	0.146819	0.0378867	3.87521	0.000106531	0.00267242	191.285	184.895	183.514	206.15	214.113	203.614
COLGALT2	collagen beta(1-O)galactosyltransferase 2	1.31846	204.635	0.398857	0.133593	2.98561	0.0028301	0.0350759	4.57932	4.83776	4.25322	5.88646	6.25857	5.79303
COPS5	COP9 signalosome subunit 5	-1.10156	2605.27	-0.139544	0.0607578	-2.29672	0.0216346	0.147051	68.0879	71.4398	65.9499	62.8386	63.0594	61.2989
COQ4	coenzyme Q4	-1.12527	896.333	-0.170267	0.0822452	-2.07023	0.0384305	0.20897	25.6703	23.3936	23.1175	21.8072	23.0146	19.9109
COQ5	coenzyme Q5; methyltransferase	-1.11654	1235.44	-0.15904	0.0725743	-2.19141	0.0284225	0.174442	35.0122	30.7496	32.5496	30.3265	28.2508	30.4241
CORO1C	coronin; actin binding protein; 1C	1.06695	6598.52	0.0934944	0.038628	2.42038	0.0155043	0.117897	158.628	152.158	160.421	167.528	172.098	167.268
COTL1	coactosin-like F-actin binding protein 1	-1.20778	10047	-0.27236	0.0350272	-7.77569	7.50350751535759e-15	1.50070150307152e-12	384.296	360.115	364.976	311.287	310.111	304.005
COX19	COX19 cytochrome c oxidase assembly factor	-1.13604	483.099	-0.184017	0.0938434	-1.9609	0.0498912	0.244927	15.7529	13.5855	13.3851	12.2945	12.8413	12.8519
CP	ceruloplasmin (ferroxidase)	-2.37918	48.2822	-1.25046	0.262055	-4.77175	1.82634069315798e-06	8.08017397578983e-05	3.27094	2.38575	3.80288	1.14252	1.4462	1.48044
CPA4	carboxypeptidase A4	-1.23425	1404.59	-0.30363	0.0622518	-4.87745	1.07465964166273e-06	5.07767986028346e-05	25.1732	23.5924	24.7187	19.4477	19.7232	20.9193
CPNE1	copine I	-1.09304	4410.04	-0.128342	0.0547406	-2.34455	0.0190503	0.135148	105.481	104.907	96.1227	94.3821	96.0728	91.3797
CPNE7	copine VII	1.45292	119.315	0.538955	0.191774	2.81037	0.00494841	0.0528893	2.53825	1.98812	2.12661	4.0485	2.89241	2.93943
CPSF2	cleavage and polyadenylation specific factor 2; 100kDa	1.11952	2149.78	0.162884	0.0505844	3.22003	0.00128176	0.0191346	52.0211	52.1551	54.5413	60.4294	59.3442	59.1962
CPSF7	cleavage and polyadenylation specific factor 7; 59kDa	1.08252	3957.53	0.11439	0.0549531	2.08159	0.0373802	0.205556	102.943	94.9659	101.877	107.173	110.036	110.153
CPVL	carboxypeptidase; vitellogenic-like	1.57449	1088.66	0.654881	0.11843	5.52969	3.20791519340306e-08	2.13861012893537e-06	4.26531	5.10285	4.70356	6.97931	7.45543	7.46657
CREB3	cAMP responsive element binding protein 3	-1.08013	2135.67	-0.111198	0.0524706	-2.11925	0.0340692	0.194544	49.4043	51.5586	49.9378	47.3401	47.7247	45.0998
CRELD1	cysteine-rich with EGF-like domains 1	-1.10121	1414.62	-0.139095	0.0629511	-2.20957	0.0271351	0.169232	27.6329	27.4361	26.0947	25.1603	24.6353	24.1591
CREM	cAMP responsive element modulator	1.20603	903.499	0.270271	0.0853718	3.16581	0.00154649	0.0222232	24.7283	25.2491	22.7922	29.5317	29.9962	28.4502
CRIM1	cysteine rich transmembrane BMP regulator 1 (chordin-like)	-1.10498	8407.97	-0.144018	0.0673116	-2.13956	0.03239	0.188754	216.772	215.38	215.788	197.11	196.11	197.178
CRIP2	cysteine-rich protein 2	-1.26628	3972.75	-0.340593	0.0734735	-4.6356	3.55909369442194e-06	0.00014222	90.278	87.2123	79.9605	69.3212	68.0214	67.1992
CRISPLD1	cysteine-rich secretory protein LCCL domain containing 1	1.14931	486.147	0.200764	0.0968102	2.07379	0.0380985	0.208095	7.37924	7.42232	7.83092	9.26435	8.32814	8.62518
CRYBG3	beta-gamma crystallin domain containing 3	1.18236	1536.48	0.241664	0.0895448	2.6988	0.00695894	0.0680057	32.6571	38.0394	37.6785	41.6027	43.2365	43.7267
CRYL1	crystallin; lambda 1	-1.14976	527.703	-0.201329	0.0855653	-2.35293	0.0186264	0.133317	17.0351	17.1641	16.5375	14.4802	15.5342	14.2895
CRYZ	crystallin; zeta (quinone reductase)	-1.18185	1206.33	-0.241045	0.0795655	-3.02952	0.00244942	0.0316194	31.9244	30.7496	32.4746	26.278	27.3532	27.5276
CSDE1	cold shock domain containing E1; RNA-binding	-1.0547	29435.4	-0.0768327	0.0312039	-2.46228	0.0138056	0.1086	739.704	731.032	766.18	719.788	706.221	710.011
CSF2	colony stimulating factor 2 (granulocyte-macrophage)	-1.46256	1524.08	-0.548497	0.0553223	-9.91458	3.59780382880656e-23	2.18866399585733e-20	89.964	90.1282	90.6686	63.4347	60.5161	62.3287
CSF3	colony stimulating factor 3 (granulocyte)	-1.26085	118.501	-0.334392	0.161739	-2.06748	0.0386893	0.209713	6.48955	6.16318	7.08036	5.76228	4.61289	5.44974
CSGALNACT1	chondroitin sulfate N-acetylgalactosaminyltransferase 1	-1.13221	1103.64	-0.179145	0.0629753	-2.84468	0.00444559	0.0485821	46.7614	47.7149	49.0371	45.1792	41.3165	41.0876
CSTF3	cleavage stimulation factor; 3' pre-RNA; subunit 3; 77kDa	-1.11189	1786.26	-0.15302	0.0732523	-2.08894	0.0367132	0.203266	40.7428	42.7446	44.1084	38.0509	37.9005	39.4355
CT45A5	cancer/testis antigen family 45; member A5	1.60754	299.119	0.684859	0.165825	4.13002	3.62732639628904e-05	0.0010764	4.78866	4.90403	5.27899	8.22118	9.77434	6.30797
CTBP1-AS2	CTBP1 antisense RNA 2 (head to head)	-1.14489	828.958	-0.195205	0.0758378	-2.57397	0.0100538	0.0881064	18.7883	17.1641	20.0151	16.9391	17.0054	15.7699
CTC-338M12.4	NA	-1.20977	405.864	-0.274738	0.105358	-2.60766	0.00911623	0.082683	10.4147	10.8684	10.8332	9.83561	8.82683	8.02442
CTC1	CTS telomere maintenance complex component 1	-1.11468	959.345	-0.156624	0.073752	-2.12366	0.0336985	0.193395	28.1824	27.4361	25.0439	23.2726	25.8571	23.494
CTDNEP1	CTD nuclear envelope phosphatase 1	-1.06244	6138.23	-0.087387	0.040142	-2.17695	0.0294845	0.17825	150.725	151.429	153.066	143.237	146.416	141.543
CTDSP2	CTD (carboxy-terminal domain; RNA polymerase II; polypeptide A) small phosphatase 2	-1.07486	10265.1	-0.104152	0.0473481	-2.19972	0.0278268	0.171816	271.122	259.185	265.576	250.585	255.03	240.304
CTGF	connective tissue growth factor	-1.22805	495.867	-0.296375	0.0820552	-3.6119	0.000303966	0.0063218	17.7416	18.8872	17.3882	15.4737	14.3623	14.1393
CTHRC1	collagen triple helix repeat containing 1	-1.16348	2542.68	-0.218445	0.0585866	-3.72859	0.000192556	0.00431183	127.2	131.812	125.77	108.068	112.081	112.363
CTNNAL1	catenin (cadherin-associated protein); alpha-like 1	-1.13342	2871.17	-0.180685	0.0596165	-3.03079	0.00243913	0.0316194	74.1849	71.7712	79.7103	68.3029	64.7799	67.7785
CTNNB1	catenin (cadherin-associated protein); beta 1; 88kDa	1.12411	14673.1	0.168778	0.0303516	5.56076	2.68598820003284e-08	1.83517328922613e-06	404.89	397.028	406.533	463.714	452.562	451.771
CTNNBL1	catenin; beta like 1	-1.08182	1546.52	-0.113455	0.053366	-2.12597	0.0335054	0.192905	49.195	47.1185	47.2608	44.6825	44.8323	44.1558
CTNS	cystinosin; lysosomal cystine transporter	1.23557	701.97	0.305175	0.0952014	3.20557	0.00134793	0.0198786	14.2875	12.3926	14.561	18.3548	18.7258	14.8259
CTPS1	CTP synthase 1	1.15874	1810.08	0.21256	0.055416	3.83572	0.000125195	0.00303125	64.2675	62.0957	62.9476	72.8729	76.9978	71.1255
CTR9	CTR9 homolog; Paf1/RNA polymerase II complex component	1.09819	2164.25	0.135128	0.0609252	2.21794	0.0265591	0.166923	45.5315	44.4014	49.9378	53.0279	49.8441	52.266
CTSA	cathepsin A	1.17211	9074.56	0.22911	0.0380771	6.01699	1.77692587584048e-09	1.59160231823749e-07	140.127	139.699	136.728	164.101	166.089	160.789
CTSC	cathepsin C	-1.14427	8736.44	-0.19443	0.058533	-3.32171	0.000894683	0.0143071	261.152	253.022	264.8	233.248	224.461	227.945
CTSD	cathepsin D	1.05828	14605.6	0.0817151	0.0349162	2.34032	0.0192673	0.136158	268.243	260.245	262.849	279.247	289.066	275.083
CTSH	cathepsin H	1.18855	647.845	0.249203	0.0906872	2.74794	0.00599714	0.0612296	12.7174	11.9287	11.1334	15.5731	13.9633	13.2381
CTSL	cathepsin L	1.11749	4397.25	0.160265	0.0529072	3.02916	0.00245232	0.0316289	98.0759	87.0135	94.7217	106.304	104.376	105.176
CTSS	cathepsin S	-1.27796	1188.55	-0.353846	0.0635658	-5.56661	2.59741033809338e-08	1.79726023394139e-06	62.3834	65.0116	67.8263	50.6435	52.2129	50.8714
CTSW	cathepsin W	-1.35407	76.3446	-0.437303	0.192636	-2.2701	0.0232015	0.153339	3.42795	2.51829	3.65276	2.63276	2.41865	2.2743
CTTN	cortactin	1.08115	10442.8	0.112565	0.0387202	2.90714	0.00364744	0.0419643	249.193	228.767	233.302	261.289	259.843	253.992
CUEDC1	CUE domain containing 1	-1.11297	3148.02	-0.154409	0.0445751	-3.46402	0.000532169	0.00983503	108.648	103.184	105.054	96.1704	98.0426	92.7743
CUL2	cullin 2	1.08756	1582.13	0.121097	0.05753	2.10494	0.0352967	0.19897	37.1841	38.0394	36.3025	40.9817	38.6735	41.8815
CUL4B	cullin 4B	-1.08035	4513.59	-0.111504	0.051545	-2.16323	0.0305232	0.182489	92.6331	94.1044	100.776	90.6317	86.6974	90.7146
CUL7	cullin 7	-1.13779	8091.45	-0.186229	0.0664083	-2.8043	0.00504259	0.0535431	101.19	96.2914	94.7717	87.3035	86.6475	84.707
CX3CL1	chemokine (C-X3-C motif) ligand 1	-2.37224	38.6451	-1.24625	0.291021	-4.28234	1.84938216977446e-05	0.000589541	2.61675	1.78931	2.85216	1.16736	0.947512	1.02987
CXADR	coxsackie virus and adenovirus receptor	1.22629	200.752	0.294306	0.130898	2.24836	0.0245531	0.1587	5.155	6.03064	5.77937	7.32703	6.73232	6.67271
CXCL1	chemokine (C-X-C motif) ligand 1 (melanoma growth stimulating activity; alpha)	-1.41646	8777.81	-0.502288	0.0416485	-12.0602	1.71442907785661e-33	1.78790460976475e-30	506.891	517.574	512.763	365.259	359.456	367.707
CXCL2	chemokine (C-X-C motif) ligand 2	-1.3953	1008.58	-0.480575	0.0741626	-6.48002	9.17091297985534e-11	1.02996407312222e-08	56.4695	59.1798	58.0439	39.3176	44.7824	41.0447
CXCL3	chemokine (C-X-C motif) ligand 3	-1.67181	1134.77	-0.741411	0.0646613	-11.4661	1.95309115902944e-30	1.58417394010166e-27	73.8709	69.9156	68.3017	43.3413	42.5633	41.8386
CXCL8	chemokine (C-X-C motif) ligand 8	-1.36105	22698	-0.444716	0.0553106	-8.04033	8.9598265690125e-16	1.98202224102398e-13	1199.02	1323.56	1362.93	948.615	959.132	967.071
CXXC5	CXXC finger protein 5	-1.16202	1124.67	-0.216629	0.0731216	-2.96259	0.00305068	0.0371444	30.4328	27.9662	26.7202	24.4897	23.8624	25.3606
CXorf38	chromosome X open reading frame 38	-1.14844	1451.26	-0.199676	0.0574062	-3.47831	0.00050459	0.00942074	47.2062	44.0038	45.6595	39.3921	39.8953	40.9374
CYB561	cytochrome b561	-1.10784	3156.81	-0.147744	0.0530054	-2.78733	0.00531441	0.0556203	67.1459	62.4933	60.796	57.3992	59.6933	56.0637
CYB5B	cytochrome b5 type B (outer mitochondrial membrane)	1.14476	3488.85	0.195039	0.0604909	3.22427	0.00126294	0.0188924	63.0637	61.6318	64.5739	71.954	74.0057	72.37
CYB5D2	cytochrome b5 domain containing 2	-1.14165	1124.85	-0.191117	0.088731	-2.15389	0.0312485	0.185017	23.3938	23.0622	20.9659	19.7954	20.0723	19.3959
CYB5R2	cytochrome b5 reductase 2	-1.50095	334.553	-0.585871	0.100542	-5.82712	5.63937343378632e-09	4.47472022463479e-07	18.9715	18.6883	18.489	13.4619	12.2429	11.9508
CYB5R3	cytochrome b5 reductase 3	-1.05235	7819.45	-0.0736153	0.0370584	-1.98647	0.0469817	0.236931	181.891	172.238	172.03	170.683	167.435	165.53
CYB5RL	cytochrome b5 reductase-like	1.26804	126.493	0.342597	0.160206	2.13847	0.0324786	0.188919	4.26531	3.51235	3.52767	4.94264	4.56302	5.02063
CYBRD1	cytochrome b reductase 1	1.14498	2553.01	0.195324	0.0587505	3.32463	0.000885361	0.0141874	36.7392	38.2382	41.2062	46.3218	44.184	43.5121
CYCS	cytochrome c; somatic	1.23239	3001.22	0.301457	0.0845806	3.56414	0.000365053	0.00731107	76.9064	72.9641	78.8346	92.6187	95.8484	95.5636
CYGB	cytoglobin	-1.47302	67.1661	-0.558782	0.20756	-2.69215	0.00709932	0.0687335	2.79993	2.78337	2.52691	1.78829	1.67061	2.03829
CYP1B1	cytochrome P450; family 1; subfamily B; polypeptide 1	-1.2118	265.782	-0.277152	0.130406	-2.1253	0.0335613	0.192905	7.77176	7.0247	8.10613	5.56358	7.10634	6.50107
CYP27B1	cytochrome P450; family 27; subfamily B; polypeptide 1	-1.09751	1359.91	-0.134233	0.0578028	-2.32226	0.0202191	0.140759	37.8382	38.2382	36.5276	33.754	35.9057	33.2992
CYP2S1	cytochrome P450; family 2; subfamily S; polypeptide 1	-1.30285	94.6468	-0.381668	0.188352	-2.02636	0.0427284	0.223816	4.00363	4.10878	3.40257	2.68244	3.41603	2.72487
CYP51A1	cytochrome P450; family 51; subfamily A; polypeptide 1	1.14816	2015.66	0.199318	0.0568267	3.50747	0.000452385	0.00864504	49.2996	48.4439	53.4404	58.6411	56.5765	59.9471
CYR61	cysteine-rich; angiogenic inducer; 61	-1.10322	1203.54	-0.141725	0.0691454	-2.04967	0.0403966	0.215095	49.4305	49.6368	45.9097	44.608	43.7352	43.6194
CYTH2	cytohesin 2	-1.0995	4524.38	-0.136849	0.0512495	-2.67026	0.00757935	0.0721584	103.676	91.5199	92.2948	91.0539	88.2433	84.5783
CYTH4	cytohesin 4	-1.49317	100.471	-0.578381	0.216831	-2.66743	0.00764348	0.0725584	1.72706	1.25914	1.42608	1.04317	0.972447	1.02987
DAAM2	dishevelled associated activator of morphogenesis 2	-1.12903	1238.68	-0.175084	0.0712723	-2.45654	0.014028	0.10998	65.602	62.7584	60.1955	55.6109	57.5489	54.9265
DACT1	dishevelled-binding antagonist of beta-catenin 1	2.35212	123.21	1.23396	0.161563	7.63764	2.21232136284914e-14	4.03748648719968e-12	3.29711	3.64489	4.00303	9.14016	8.52761	8.23898
DAGLB	diacylglycerol lipase; beta	-1.15712	883.006	-0.210537	0.0760033	-2.77011	0.00560379	0.0580251	24.2835	25.448	25.2191	21.6831	21.2941	22.0135
DALRD3	DALR anticodon binding domain containing 3	-1.21265	3235.45	-0.278162	0.0751573	-3.70107	0.000214694	0.0047493	62.4096	61.1679	55.467	50.1716	53.2103	45.1213
DARS	aspartyl-tRNA synthetase	-1.13386	5490.28	-0.181248	0.052577	-3.44728	0.000566263	0.0102466	142.508	144.735	152.966	134.321	126.742	129.914
DARS2	aspartyl-tRNA synthetase 2; mitochondrial	1.10804	3152.14	0.148011	0.0500433	2.95765	0.00309993	0.0375593	91.1153	83.7662	93.1205	101.039	98.8156	100.177
DBI	diazepam binding inhibitor (GABA receptor modulator; acyl-CoA binding protein)	1.18575	1637.96	0.245798	0.12275	2.00242	0.0452396	0.231998	37.4196	33.533	35.3267	41.553	42.5633	42.9113
DBN1	drebrin 1	-1.15359	9591.45	-0.206125	0.046787	-4.40561	1.05488065873151e-05	0.000371115	202.04	182.112	184.915	166.659	171.674	159.008
DBP	D site of albumin promoter (albumin D-box) binding protein	-1.29038	1031	-0.367797	0.0850987	-4.322	1.54619237211316e-05	0.00050958	21.6405	23.1285	21.4412	17.5104	16.4319	17.4005
DCBLD1	discoidin; CUB and LCCL domain containing 1	-1.16256	579.412	-0.217311	0.0787484	-2.75956	0.00578784	0.0595508	20.5677	21.8031	20.2653	18.4542	18.1274	17.3362
DCLK1	doublecortin-like kinase 1	-1.55678	184.566	-0.638562	0.21597	-2.95672	0.00310935	0.037611	2.04107	1.5905	1.47612	1.34122	0.847774	1.13715
DCLRE1A	DNA cross-link repair 1A	1.24689	700.022	0.31834	0.0799024	3.9841	6.77352828962855e-05	0.00184848	17.6107	17.1641	18.4139	22.9498	21.9673	22.035
DCPS	decapping enzyme; scavenger	-1.11112	1845.97	-0.152013	0.0549695	-2.76541	0.00568507	0.0587417	81.7735	76.0125	76.7831	71.3827	72.2852	69.1516
DCTN2	dynactin 2 (p50)	-1.0764	3951.62	-0.106208	0.0447376	-2.37402	0.0175956	0.12832	96.0087	94.1044	103.728	91.6252	92.8562	91.015
DCTN5	dynactin 5 (p25)	1.09104	2982.07	0.125707	0.0499338	2.51747	0.0118199	0.0986121	65.5497	67.6624	69.9529	73.8913	76.1999	72.9278
DDA1	DET1 and DDB1 associated 1	-1.11956	4120.05	-0.162933	0.0488518	-3.33525	0.000852229	0.0138478	120.24	117.631	113.661	107.298	106.446	102.193
DDAH2	dimethylarginine dimethylaminohydrolase 2	-1.25678	2350.03	-0.32973	0.0900889	-3.66005	0.000252166	0.00544098	23.3676	22.1344	20.6656	16.045	18.7508	18.1086
DDHD2	DDHD domain containing 2	-1.11487	1850.76	-0.156876	0.0557233	-2.81528	0.00487355	0.052319	46.3689	47.9137	51.3639	42.919	44.6328	44.0056
DDIAS	DNA damage-induced apoptosis suppressor	1.26491	219.313	0.33904	0.116334	2.91436	0.00356422	0.0415968	9.76049	8.61519	8.25625	11.2513	11.5696	11.1569
DDIT3	DNA-damage-inducible transcript 3	1.22074	619.369	0.287755	0.103154	2.78957	0.00527785	0.0553965	15.5435	12.9228	15.3116	17.8829	16.1825	20.1898
DDIT4	DNA-damage-inducible transcript 4	-1.17793	19070.4	-0.236259	0.0588983	-4.0113	6.03841007834644e-05	0.00166656	523.9	495.97	470.706	429.836	424.261	420.166
DDX11	DEAD/H (Asp-Glu-Ala-Asp/His) box helicase 11	1.10816	1569.35	0.148166	0.068576	2.16061	0.0307253	0.183023	52.0996	48.3114	54.6163	58.7405	60.566	54.3472
DDX19A	DEAD (Asp-Glu-Ala-Asp) box polypeptide 19A	1.14672	2699.34	0.19751	0.0464545	4.2517	2.1215771719636e-05	0.00066613	65.0786	66.8009	64.5739	74.3384	76.1501	75.5454
DDX39B	DEAD (Asp-Glu-Ala-Asp) box polypeptide 39B	-1.06344	5002.44	-0.0887379	0.0411412	-2.15691	0.0310128	0.184134	120.606	118.094	117.714	110.154	115.621	111.527
DDX3X	DEAD (Asp-Glu-Ala-Asp) box helicase 3; X-linked	1.11116	15685.9	0.152068	0.0324771	4.68231	2.83666418739792e-06	0.000119009	346.772	348.584	364.701	401.025	395.163	390.064
DDX50	DEAD (Asp-Glu-Ala-Asp) box polypeptide 50	-1.07843	2354.79	-0.108929	0.0492179	-2.2132	0.0268842	0.168026	67.4076	72.8315	71.5541	65.2727	66.1763	65.5256
DDX60	DEAD (Asp-Glu-Ala-Asp) box polypeptide 60	-1.21487	435.269	-0.280804	0.106789	-2.62951	0.0085507	0.0785653	11.0689	11.5974	12.7847	10.8539	9.20084	9.37613
DEDD	death effector domain containing	-1.07665	2148.64	-0.106556	0.0516543	-2.06286	0.0391256	0.211066	61.1274	57.3904	58.0189	54.6671	56.1276	54.4974
DENND2A	DENN/MADD domain containing 2A	-1.17145	877.386	-0.228297	0.0881297	-2.59046	0.00958467	0.0855879	12.7174	12.4589	12.9848	11.45	10.3977	10.9853
DEPDC1	DEP domain containing 1	-1.10246	1118.57	-0.140726	0.070271	-2.00262	0.0452179	0.231968	47.8604	49.3717	54.5663	47.8865	44.3087	46.5588
DEPDC7	DEP domain containing 7	-1.26718	400.371	-0.341623	0.121975	-2.80076	0.00509827	0.0538602	19.207	18.357	20.7907	15.5731	16.0578	14.8688
DGAT2	diacylglycerol O-acyltransferase 2	-1.13767	506.662	-0.186087	0.093411	-1.99213	0.0463565	0.234693	20.5415	18.1582	18.2888	17.4359	17.2547	15.9201
DGCR8	DGCR8 microprocessor complex subunit	1.1106	1410.03	0.151337	0.0695591	2.17566	0.0295809	0.17867	35.3523	36.714	32.5496	38.4731	41.1669	36.7107
DGKD	diacylglycerol kinase; delta 130kDa	1.12792	2740.36	0.173666	0.0751843	2.30988	0.0208951	0.143245	71.1233	67.9275	65.4495	79.4549	76.8981	75.8458
DGKH	diacylglycerol kinase; eta	1.16189	561.054	0.216475	0.0814635	2.65732	0.00787644	0.0740954	16.8781	18.6221	18.7392	20.5405	22.092	20.5331
DHCR24	24-dehydrocholesterol reductase	1.18611	7985.35	0.24624	0.0516123	4.77096	1.83353233334619e-06	8.08748400811311e-05	213.972	201.596	219.991	249.144	263.209	247.513
DHCR7	7-dehydrocholesterol reductase	1.27379	2655.43	0.349129	0.0522529	6.68153	2.36461640793554e-11	2.90112601309738e-09	54.0621	49.7693	50.0879	66.6388	68.4453	62.7578
DHFR	dihydrofolate reductase	1.0857	2842.61	0.118625	0.0562086	2.11044	0.0348204	0.196741	90.3565	93.6405	96.3729	100.368	99.1148	106.699
DHRS2	dehydrogenase/reductase (SDR family) member 2	-1.30407	144.975	-0.383023	0.166814	-2.2961	0.0216699	0.147187	6.1232	5.16912	6.22971	4.34655	4.78743	4.52715
DHRS7B	dehydrogenase/reductase (SDR family) member 7B	1.18252	366.715	0.241865	0.121182	1.99588	0.0459471	0.233819	10.5717	8.68146	10.4079	11.8971	12.1182	11.6933
DHX35	DEAH (Asp-Glu-Ala-His) box polypeptide 35	1.15105	710.765	0.202951	0.0763873	2.65686	0.00788719	0.0741056	17.5846	17.8268	17.238	19.9693	21.0946	19.7392
DHX40	DEAH (Asp-Glu-Ala-His) box polypeptide 40	-1.08218	4462.13	-0.113944	0.0477822	-2.38466	0.0170947	0.125507	103.99	112.13	112.91	100.144	101.932	103.373
DHX9	DEAH (Asp-Glu-Ala-His) box helicase 9	1.06132	9947.09	0.0858621	0.03644	2.35626	0.0184601	0.132631	254.872	251.365	257.92	276.763	273.108	266.909
DIRAS1	DIRAS family; GTP-binding RAS-like 1	1.58131	140.917	0.661117	0.150837	4.383	1.17056013638702e-05	0.000403969	5.23351	4.17506	4.85367	7.3022	8.00399	7.70259
DIRC2	disrupted in renal carcinoma 2	1.11839	587.35	0.161423	0.0814094	1.98285	0.0473837	0.238186	12.2202	11.995	13.3601	14.7783	13.7639	13.9891
DKK3	dickkopf WNT signaling pathway inhibitor 3	-1.29806	1041.47	-0.376353	0.06908	-5.44806	5.09207841987862e-08	3.27508127445938e-06	32.4477	29.8881	30.9734	25.21	23.987	23.4081
DLC1	DLC1 Rho GTPase activating protein	-1.13288	2052.45	-0.179995	0.0690338	-2.60734	0.00912482	0.0826955	50.0323	52.619	52.1895	45.3779	47.9242	44.0914
DLG4	discs; large homolog 4 (Drosophila)	-1.18995	4138.84	-0.2509	0.065204	-3.84793	0.000119122	0.00290832	102.681	92.6465	100.526	85.0433	84.6528	81.1453
DLGAP4	discs; large (Drosophila) homolog-associated protein 4	-1.11485	5460.7	-0.15685	0.0686225	-2.28569	0.0222722	0.149437	172.366	166.141	176.934	156.625	161.127	148.066
DLGAP5	discs; large (Drosophila) homolog-associated protein 5	-1.23932	933.38	-0.309545	0.070683	-4.37934	1.19038691775956e-05	0.000408933	41.7895	44.07	43.7331	36.0639	35.1826	33.8356
DMAP1	DNA methyltransferase 1 associated protein 1	-1.10369	1186.61	-0.142333	0.062693	-2.27032	0.0231882	0.153328	26.8479	25.2491	26.6952	23.2975	24.4608	24.3522
DMBT1	deleted in malignant brain tumors 1	1.21371	799.414	0.27942	0.114468	2.44102	0.0146457	0.113136	9.15864	7.28978	9.05685	10.1088	12.1681	9.4405
DMPK	dystrophia myotonica-protein kinase	1.10155	2338.58	0.139532	0.0620601	2.24833	0.024555	0.1587	26.0629	23.7912	23.5928	28.0166	28.2259	25.4679
DNA2	DNA replication helicase/nuclease 2	1.26449	324.878	0.338556	0.105773	3.20079	0.00137053	0.0201306	11.4614	12.3264	11.2085	15.3247	14.0132	14.8688
DNAAF2	dynein; axonemal; assembly factor 2	1.13033	595.371	0.17675	0.0872949	2.02475	0.042893	0.224378	14.209	14.7784	14.586	15.6724	16.2823	17.4005
DNAAF5	dynein; axonemal; assembly factor 5	-1.08306	2217.38	-0.115114	0.0519325	-2.21661	0.0266501	0.167116	60.5517	57.0591	56.4427	53.3756	56.0279	52.502
DNAH17	dynein; axonemal; heavy chain 17	-1.32927	90.0673	-0.410637	0.197329	-2.08098	0.0374361	0.205708	3.37561	3.8437	3.85291	2.90598	2.89241	2.55322
DNAH9	dynein; axonemal; heavy chain 9	-1.5405	223.499	-0.623398	0.124443	-5.0095	5.45706100087499e-07	2.70996906846173e-05	13.9473	13.1216	13.4352	9.98464	8.32814	8.21752
DNAJA1	DnaJ (Hsp40) homolog; subfamily A; member 1	1.12359	6462.11	0.168119	0.0390094	4.3097	1.63478068247288e-05	0.000537563	126.442	121.474	131.499	142.914	145.443	141.865
DNAJB1	DnaJ (Hsp40) homolog; subfamily B; member 1	1.09183	5528.52	0.126747	0.0430464	2.94442	0.00323565	0.0387535	123.04	118.625	121.417	136.357	133.5	129.592
DNAJC16	DnaJ (Hsp40) homolog; subfamily C; member 16	1.13129	1395.21	0.177967	0.077042	2.31	0.0208882	0.143245	26.1675	26.442	24.9939	30.252	29.5973	28.2786
DNAJC28	DnaJ (Hsp40) homolog; subfamily C; member 28	-1.79359	50.5683	-0.842852	0.302515	-2.78615	0.00533381	0.0557036	1.02053	1.45796	1.22593	0.620935	0.598429	0.79386
DNAJC3	DnaJ (Hsp40) homolog; subfamily C; member 3	1.09692	2738.88	0.133459	0.0567376	2.35221	0.0186621	0.133324	63.4039	71.1085	65.1243	71.6311	72.734	74.7945
DNAJC4	DnaJ (Hsp40) homolog; subfamily C; member 4	-1.1396	1625.77	-0.188532	0.0862398	-2.18614	0.0288057	0.175601	29.1768	26.9059	26.1198	22.8007	24.5356	25.2748
DNAJC6	DnaJ (Hsp40) homolog; subfamily C; member 6	-1.13718	1530.37	-0.18546	0.085961	-2.15749	0.0309672	0.184013	47.6511	44.5339	46.7103	41.4536	43.0869	38.6417
DNAJC9	DnaJ (Hsp40) homolog; subfamily C; member 9	1.13484	1116.42	0.182487	0.0736805	2.47673	0.0132593	0.106191	28.7581	30.2857	30.4731	35.1449	33.6367	33.2777
DNASE2	deoxyribonuclease II; lysosomal	1.14266	1752.27	0.19239	0.0750856	2.56228	0.0103989	0.09021	39.1728	40.6902	35.4768	43.5151	43.4609	45.014
DNM3	dynamin 3	-1.15273	532.968	-0.20506	0.07652	-2.67983	0.007366	0.0708923	21.5882	20.4777	20.9408	18.9509	18.4017	17.7868
DOCK2	dedicator of cytokinesis 2	-1.58151	990.422	-0.661305	0.108194	-6.11222	9.8251704652169e-10	9.25125529925833e-08	7.77176	7.48859	7.68081	4.66943	4.63782	5.2781
DOCK4	dedicator of cytokinesis 4	-1.11719	2088.42	-0.159872	0.05978	-2.67434	0.00748764	0.0716481	62.9067	64.1501	65.7247	58.964	57.5738	57.115
DOK1	docking protein 1; 62kDa (downstream of tyrosine kinase 1)	-1.21865	630.762	-0.285287	0.0797875	-3.57559	0.000349444	0.00705655	21.2219	20.6765	20.2904	16.2685	18.3518	16.714
DOK4	docking protein 4	-1.16911	2297.48	-0.225412	0.0544985	-4.13612	3.53232235296752e-05	0.00105464	44.511	42.2145	40.4056	37.2561	37.1026	35.0586
DOLK	dolichol kinase	1.24417	629.141	0.315185	0.0820037	3.84355	0.000121265	0.00294588	11.2259	11.3323	10.7832	13.5364	13.7639	14.2037
DOT1L	DOT1-like histone H3K79 methyltransferase	1.10876	2585.17	0.148942	0.0697808	2.13443	0.032808	0.190039	95.747	92.5802	86.1152	104.59	103.279	98.3313
DPF1	D4; zinc and double PHD fingers family 1	1.30151	154.321	0.380186	0.147909	2.5704	0.0101581	0.0887544	3.74196	4.24133	4.55344	5.98581	4.93704	5.44974
DPF2	D4; zinc and double PHD fingers family 2	-1.1221	2544.57	-0.1662	0.0502739	-3.3059	0.000946732	0.0149916	70.2075	69.6505	70.6535	64.2047	64.2812	60.4192
DPH2	DPH2 homolog	1.09751	1220.72	0.134237	0.0627435	2.13946	0.0323985	0.188754	35.2477	33.9306	33.05	37.8522	39.1472	35.9168
DPH6	diphthamine biosynthesis 6	-1.21472	357.241	-0.280623	0.115531	-2.42899	0.015141	0.116102	12.0109	13.1216	12.3594	10.1337	10.8216	9.95543
DPM3	dolichyl-phosphate mannosyltransferase polypeptide 3	-1.2437	916.145	-0.314639	0.152172	-2.06765	0.038673	0.209713	21.1172	19.086	17.5883	14.977	16.1825	15.6197
DPP7	dipeptidyl-peptidase 7	1.09157	3977.49	0.126407	0.0610948	2.06904	0.0385426	0.209352	77.5082	68.3914	72.3798	79.0823	84.2039	77.3262
DPYD	dihydropyrimidine dehydrogenase	-1.11979	2565.25	-0.163227	0.055584	-2.93658	0.00331849	0.0394222	62.4357	59.975	63.9984	57.5483	55.7038	54.712
DPYSL3	dihydropyrimidinase-like 3	-1.25876	2712.32	-0.332003	0.0584632	-5.67884	1.35610062774841e-08	9.85028316672971e-07	126.729	125.583	130.023	101.709	104.176	100.026
DSCC1	DNA replication and sister chromatid cohesion 1	1.33995	400.285	0.422179	0.0983796	4.29133	1.77607365572559e-05	0.000576135	14.68	14.9772	15.6618	20.8883	20.6957	19.5676
DSN1	DSN1 homolog; MIS12 kinetochore complex component	1.15399	804.854	0.206634	0.0734342	2.81386	0.00489502	0.0524338	29.4646	27.0385	28.2214	33.0337	33.2627	32.441
DTL	denticleless E3 ubiquitin protein ligase homolog (Drosophila)	1.23612	1302.75	0.305822	0.0606156	5.04527	4.528724542503e-07	2.28146687858745e-05	54.1668	55.7337	55.0917	69.3709	67.8469	67.757
DTX3	deltex 3; E3 ubiquitin ligase	-1.10371	1907.11	-0.142361	0.0522898	-2.72254	0.00647817	0.0646489	42.9933	40.4251	41.8316	38.0012	39.0974	37.4616
DUSP10	dual specificity phosphatase 10	1.41245	850.195	0.498201	0.0767114	6.49448	8.33201236606333e-11	9.50370160504099e-09	29.7525	31.4123	31.3487	43.8877	42.8126	44.5205
DUSP3	dual specificity phosphatase 3	1.0798	3298.65	0.110763	0.0407093	2.72084	0.00651169	0.0648801	79.7063	76.7415	77.934	84.2236	84.7525	85.93
DUSP5	dual specificity phosphatase 5	1.24767	1572.81	0.319233	0.0614888	5.19173	2.0834976613647e-07	1.14441199074219e-05	52.9107	47.9137	49.3123	62.6648	63.5831	62.8007
DUXAP10	double homeobox A pseudogene 10	1.20135	827.823	0.264654	0.0826107	3.20363	0.00135706	0.0199729	16.7211	14.5133	15.0614	18.5287	18.0526	19.6963
DVL1	dishevelled segment polarity protein 1	-1.09882	4619.51	-0.135952	0.0575521	-2.36225	0.0181646	0.131032	145.204	137.578	128.973	125.876	133.4	117.985
DYSF	dysferlin	1.63719	1581.87	0.711218	0.15114	4.70569	2.53013091225064e-06	0.000108011	2.14574	2.65083	2.30174	3.60142	3.66538	4.09803
DZANK1	double zinc ribbon and ankyrin repeat domains 1	-1.30596	247.183	-0.385115	0.130178	-2.95837	0.0030927	0.037534	5.02417	6.22945	5.1539	4.02366	4.41341	3.92639
E2F7	E2F transcription factor 7	1.14984	2160.67	0.201429	0.0576672	3.49296	0.000477701	0.00903424	41.8419	42.2807	47.611	50.9167	50.7168	51.2791
EBI3	Epstein-Barr virus induced 3	-1.5075	646.999	-0.592156	0.0870424	-6.80307	1.02410048744361e-11	1.32317408112183e-09	32.7094	32.7377	31.3237	22.1053	20.8453	21.5629
EBP	emopamil binding protein (sterol isomerase)	1.10228	1241.47	0.14049	0.0632315	2.22183	0.0262947	0.166552	32.0029	30.2857	32.3495	35.1698	36.0304	34.2003
ECE1	endothelin converting enzyme 1	-1.16278	8359.77	-0.217576	0.0612917	-3.54985	0.000385457	0.00761526	235.822	221.145	231.525	198.55	203.416	194.539
ECH1	enoyl CoA hydratase 1; peroxisomal	-1.1428	5754.07	-0.192572	0.0667644	-2.88435	0.00392228	0.0443917	157.712	150.037	138.68	129.974	134.721	128.519
ECI2	enoyl-CoA delta isomerase 2	-1.20029	1445.87	-0.263384	0.0802408	-3.28242	0.00102922	0.016054	33.5206	31.2798	31.4988	28.1905	26.4057	26.2832
EDEM1	ER degradation enhancer; mannosidase alpha-like 1	1.14349	5312.27	0.193439	0.0756578	2.55676	0.0105652	0.0913319	136.228	144.073	151.139	164.871	167.535	164.286
EDIL3	EGF-like repeats and discoidin I-like domains 3	1.31924	1906.77	0.399706	0.137026	2.917	0.00353418	0.041445	2.04107	2.2532	2.55193	2.98049	2.69293	3.39
EDNRB	endothelin receptor type B	-1.1259	752.264	-0.171078	0.0845205	-2.0241	0.0429598	0.224646	36.9747	41.3529	38.8044	35.9149	35.3572	33.1061
EEA1	early endosome antigen 1	1.13261	2011.07	0.179657	0.0586862	3.06131	0.00220368	0.0291957	53.3556	51.9562	59.1698	62.7393	60.7156	64.6888
EEF1D	eukaryotic translation elongation factor 1 delta (guanine nucleotide exchange protein)	-1.10463	8561.14	-0.143567	0.0563875	-2.54608	0.0108939	0.0934497	266.595	255.407	247.988	236.353	233.063	232.429
EEF1G	eukaryotic translation elongation factor 1 gamma	-1.06674	79848.2	-0.0932132	0.0303579	-3.07048	0.00213718	0.0285217	2192.68	2058.3	2109.57	2008.75	2016.73	1979.33
EEPD1	endonuclease/exonuclease/phosphatase family domain containing 1	1.5304	40.4221	0.613913	0.284952	2.15444	0.0312056	0.184978	1.22987	0.861519	1.30098	1.63927	1.99476	1.75937
EFCAB14	EF-hand calcium binding domain 14	1.0996	2735.49	0.13698	0.0511367	2.6787	0.00739081	0.0710374	54.821	55.7337	56.5678	62.5654	60.5161	61.7065
EFEMP2	EGF containing fibulin-like extracellular matrix protein 2	-1.18389	2663.34	-0.243534	0.0525483	-4.63447	3.57844786924564e-06	0.000142358	56.1817	52.7515	54.0159	46.6198	46.0541	46.1297
EFHD2	EF-hand domain family; member D2	-1.07206	3509.74	-0.100392	0.0475191	-2.11267	0.0346288	0.196189	119.481	115.311	108.982	106.23	110.61	105.691
EFNA3	ephrin-A3	-1.14127	1332.86	-0.190641	0.0656428	-2.90422	0.00368172	0.0422177	27.0049	26.5746	26.7202	24.2165	23.5133	23.0863
EFNA5	ephrin-A5	1.15299	755.501	0.205379	0.0917387	2.23874	0.0251728	0.161735	7.9811	8.21757	8.3313	9.18984	9.57486	9.61214
EFNB3	ephrin-B3	-1.12708	1080.6	-0.172591	0.0730615	-2.36227	0.0181636	0.131032	21.5097	18.6221	19.7399	17.2123	18.5264	18.1086
EFR3A	EFR3 homolog A	1.10616	1591.88	0.145563	0.0590333	2.46578	0.0136717	0.108012	36.2159	40.0275	37.6285	41.404	41.2417	43.1903
EGFL7	EGF-like-domain; multiple 7	-1.15109	595.148	-0.203003	0.0842221	-2.41033	0.015938	0.120318	13.3978	13.9831	12.5845	11.8723	11.3203	11.4359
EGLN1	egl-9 family hypoxia-inducible factor 1	-1.071	7767.37	-0.0989595	0.0426234	-2.32172	0.0202481	0.140772	214.364	231.351	222.944	212.559	208.303	206.661
EGR2	early growth response 2	-1.65019	37.6319	-0.722635	0.332313	-2.17456	0.0296629	0.178884	2.0149	1.85558	2.35178	1.58959	0.922578	1.3088
EGR3	early growth response 3	1.12421	427.497	0.168916	0.0859094	1.96621	0.0492748	0.243308	19.9135	19.3511	19.9651	22.0308	22.6156	22.4426
EHD1	EH-domain containing 1	-1.12878	2533.78	-0.174769	0.0614215	-2.84541	0.00443547	0.0485078	71.7514	70.0482	67.0757	61.1497	65.877	59.1533
EHD2	EH-domain containing 2	-1.09397	13386.7	-0.129573	0.0621375	-2.08526	0.0370455	0.204563	151.536	147.717	154.867	140.803	140.431	136.93
EHD4	EH-domain containing 4	1.13045	1697.25	0.176891	0.0509216	3.47379	0.000513169	0.00953214	59.819	55.7999	57.0932	66.9616	63.4335	66.4911
EIF1AD	eukaryotic translation initiation factor 1A domain containing	1.18472	1071.59	0.244546	0.07659	3.19292	0.00140843	0.0205837	27.3974	21.4717	26.9954	30.5748	30.7942	30.3598
EIF2B3	eukaryotic translation initiation factor 2B; subunit 3 gamma; 58kDa	1.18298	707.489	0.242421	0.0795854	3.04605	0.00231872	0.0303618	17.2444	16.5677	18.3139	20.7889	21.319	20.2756
EIF3G	eukaryotic translation initiation factor 3; subunit G	-1.08488	8665.94	-0.11753	0.0499881	-2.35115	0.0187153	0.133615	242.442	227.574	231.275	215.39	224.91	210.931
EIF4A2	eukaryotic translation initiation factor 4A2	-1.13128	9076.21	-0.177955	0.05405	-3.29242	0.000993295	0.0156441	229.044	244.406	236.904	211.416	212.642	207.712
EIF4EBP1	eukaryotic translation initiation factor 4E binding protein 1	-1.15447	2307.92	-0.207236	0.0685985	-3.021	0.0025194	0.0322943	100.954	94.5021	101.152	84.3478	87.8444	86.7667
EIF4EBP2	eukaryotic translation initiation factor 4E binding protein 2	1.19767	3297.4	0.260235	0.0732015	3.55505	0.000377903	0.00749645	70.1813	66.8672	72.9052	87.527	83.3562	82.6902
EIF4G3	eukaryotic translation initiation factor 4 gamma; 3	1.11311	9659.7	0.154595	0.0607487	2.54482	0.0109333	0.0936227	202.615	186.817	203.904	221.997	222.366	221.229
EIF4H	eukaryotic translation initiation factor 4H	-1.0783	17905.5	-0.108765	0.0357041	-3.04629	0.00231681	0.0303618	505.4	479.27	494.049	463.863	459.145	458.379
EIF5	eukaryotic translation initiation factor 5	1.06056	5846.73	0.0848202	0.0417571	2.03127	0.0422273	0.222169	152.452	159.58	162.448	167.503	171.45	167.183
ELAVL2	ELAV like neuron-specific RNA binding protein 2	1.27792	252.274	0.353799	0.164311	2.15322	0.0313013	0.185017	2.04107	2.31948	2.02653	2.95565	2.668	2.44595
ELF1	E74-like factor 1 (ets domain transcription factor)	1.09438	1336.96	0.130113	0.0663031	1.96239	0.0497171	0.244396	34.515	38.7684	35.9272	41.5033	39.9202	38.1053
ELFN2	extracellular leucine-rich repeat and fibronectin type III domain containing 2	-1.36813	201.887	-0.452203	0.137794	-3.28173	0.00103171	0.0160757	4.34381	4.9703	4.35329	3.47724	3.24149	3.17544
ELMO3	engulfment and cell motility 3	1.29115	102.54	0.368656	0.182569	2.01927	0.0434591	0.226467	2.45975	2.31948	2.35178	3.055	2.86747	3.34708
ELOVL1	ELOVL fatty acid elongase 1	-1.1047	3112.4	-0.143655	0.0455724	-3.15223	0.00162029	0.0231018	81.1193	79.3923	82.7876	74.4625	74.1553	73.3355
ELOVL6	ELOVL fatty acid elongase 6	1.11133	1942.53	0.152291	0.0728572	2.09027	0.0365936	0.202835	29.9618	27.1047	35.0515	35.9149	33.4372	34.7367
ELOVL7	ELOVL fatty acid elongase 7	1.20677	223.467	0.271154	0.136584	1.98526	0.0471158	0.237203	4.55315	4.70522	4.80363	5.73744	5.4856	5.81449
EMB	embigin	1.09473	2092.34	0.13058	0.0597593	2.18511	0.0288809	0.175839	51.5239	58.7159	58.8946	61.1249	61.5634	62.9724
EMILIN1	elastin microfibril interfacer 1	-1.15077	4897.94	-0.202597	0.062931	-3.21935	0.00128482	0.0191412	170.22	151.164	148.237	138.717	145.942	126.631
EML2	echinoderm microtubule associated protein like 2	-1.13821	3321.35	-0.186764	0.0542336	-3.4437	0.00057382	0.0103429	125.499	125.649	113.211	108.987	109.138	103.609
EML2-AS1	EML2 antisense RNA 1	-1.29993	328.224	-0.378429	0.129995	-2.91112	0.0036014	0.0417158	14.837	11.3323	14.0606	11.7729	10.0237	9.69796
EML3	echinoderm microtubule associated protein like 3	-1.0754	4128.12	-0.104868	0.0521699	-2.01012	0.0444183	0.229235	89.6238	80.6515	83.7634	79.3555	82.3338	76.7898
EMP1	epithelial membrane protein 1	-1.12489	5744.26	-0.169782	0.0431337	-3.93618	8.27874820490333e-05	0.00217392	174.956	168.792	181.337	157.121	154.021	159.351
EMP3	epithelial membrane protein 3	-1.14099	3343.45	-0.190291	0.0895381	-2.12525	0.0335658	0.192905	75.0746	65.8068	63.9234	59.6843	60.94	60.2261
EN2	engrailed homeobox 2	1.22057	269.475	0.287549	0.114432	2.51284	0.0119762	0.099348	9.39414	11.7299	10.6581	12.6174	13.1904	12.7661
ENC1	ectodermal-neural cortex 1 (with BTB domain)	-1.36846	2258	-0.452553	0.0596596	-7.58559	3.30983854105562e-14	5.89312715846488e-12	77.6391	80.8503	78.3593	58.6411	57.2746	57.9947
ENDOD1	endonuclease domain containing 1	1.18968	1320.27	0.250574	0.0578259	4.33324	1.46931892529018e-05	0.000488657	39.0943	35.7862	38.0288	46.4708	46.3782	43.0401
ENGASE	endo-beta-N-acetylglucosaminidase	-1.45999	1797.19	-0.545961	0.0669147	-8.15906	3.37640044295167e-16	8.3551604181516e-14	80.1773	73.2954	69.6777	51.9598	54.0581	47.9749
ENKD1	enkurin domain containing 1	-1.14138	963.409	-0.190783	0.0898666	-2.12296	0.0337569	0.193614	28.4441	24.8515	25.2941	23.4465	23.3637	22.7216
ENO1	enolase 1; (alpha)	-1.13992	177789	-0.188938	0.0353924	-5.33837	9.37850592437337e-08	5.56610514210777e-06	4897.65	4643.92	4695.98	4216.47	4271.56	4089.82
ENPP2	ectonucleotide pyrophosphatase/phosphodiesterase 2	-1.55478	214.014	-0.636711	0.157247	-4.04912	5.14105414969504e-05	0.00144902	3.0616	2.51829	3.57771	2.16085	2.19424	1.78082
ENPP4	ectonucleotide pyrophosphatase/phosphodiesterase 4 (putative)	1.21453	474.932	0.280396	0.110762	2.53151	0.0113571	0.0960446	5.73069	6.75961	6.75511	7.82378	7.38062	8.06733
ENTPD1	ectonucleoside triphosphate diphosphohydrolase 1	1.16106	811.469	0.215443	0.0800142	2.69256	0.00709064	0.0687033	26.9526	22.9959	28.7467	30.401	31.3926	31.1107
ENTPD7	ectonucleoside triphosphate diphosphohydrolase 7	1.16851	678.213	0.224672	0.0941966	2.38514	0.0170726	0.125445	13.4501	14.447	14.6861	17.3365	16.7311	15.8987
EPB41	erythrocyte membrane protein band 4.1	1.10082	1161.85	0.138579	0.0672031	2.0621	0.0391984	0.211089	36.7392	32.6715	36.2024	38.9699	38.2496	40.4439
EPB41L2	erythrocyte membrane protein band 4.1-like 2	-1.20856	4476.08	-0.273287	0.0460706	-5.93191	2.99421810666689e-09	2.52691239059749e-07	145.177	147.983	152.741	125.131	124.373	121.911
EPB41L4A	erythrocyte membrane protein band 4.1 like 4A	1.18182	236.445	0.241005	0.118587	2.0323	0.0421237	0.221967	6.88206	6.69334	6.88021	7.74927	8.9515	7.68113
EPB41L5	erythrocyte membrane protein band 4.1 like 5	1.29774	314.768	0.375997	0.124319	3.02446	0.00249076	0.0319834	7.45775	6.42826	8.58149	9.73626	9.72447	10.3416
EPDR1	ependymin related 1	1.14504	811.069	0.1954	0.0832578	2.34693	0.018929	0.134615	16.6949	17.5617	16.3874	19.5967	19.0999	19.3101
EPHA2	EPH receptor A2	-1.1489	11639.8	-0.200251	0.0534391	-3.74727	0.000178769	0.00407816	420.748	407.631	398.376	364.563	373.245	337.562
EPHA3	EPH receptor A3	-1.15412	1682.32	-0.206788	0.0692156	-2.9876	0.00281177	0.0349378	84.2333	84.2301	93.4957	71.8794	80.2643	76.5967
EPHA4	EPH receptor A4	1.32078	246.661	0.401386	0.119465	3.35985	0.000779853	0.0129385	8.9493	8.35011	9.18195	12.1207	11.794	11.4788
EPHB2	EPH receptor B2	1.14118	896.939	0.190527	0.0943929	2.01845	0.0435447	0.226517	22.4256	18.8209	20.9909	24.9119	24.1366	22.9576
EPHB3	EPH receptor B3	-1.2673	288.267	-0.341761	0.112406	-3.04043	0.00236241	0.0307825	15.0463	14.5796	14.2608	11.1023	11.9935	11.7363
EPHX1	epoxide hydrolase 1; microsomal (xenobiotic)	1.11265	3708.96	0.154005	0.0554922	2.77525	0.0055159	0.0572567	27.5544	27.0385	26.395	28.712	31.1432	30.6172
EPN1	epsin 1	-1.06775	9988.21	-0.0945694	0.0446502	-2.118	0.0341748	0.194636	251.182	233.074	244.91	226.393	238.599	223.354
EPOR	erythropoietin receptor	-1.10764	1822.13	-0.147483	0.061849	-2.38457	0.0170991	0.125507	26.6124	26.8396	26.2949	23.0243	24.6353	24.5667
EPS8	epidermal growth factor receptor pathway substrate 8	1.15798	2460.04	0.211616	0.0492843	4.29379	1.75648687568432e-05	0.000571152	77.7437	83.965	83.8384	98.1574	93.6042	93.7613
EPS8L2	EPS8-like 2	-1.17151	2951.97	-0.228371	0.0480499	-4.75279	2.00629098251028e-06	8.77001447444611e-05	71.0972	70.7109	66.5253	60.4046	59.7182	58.4238
ERAP2	endoplasmic reticulum aminopeptidase 2	-1.19552	257.909	-0.257635	0.125278	-2.05651	0.0397335	0.212884	5.86153	7.35605	6.55496	4.99232	5.38586	5.94322
ERBB3	erb-b2 receptor tyrosine kinase 3	-1.14395	11008.5	-0.194019	0.0546714	-3.54882	0.000386963	0.00763468	588.194	558.927	581.165	509.415	517.641	494.553
ERCC5	excision repair cross-complementation group 5	-1.18311	1186.64	-0.242586	0.112191	-2.16227	0.0305975	0.182701	36.4252	34.1294	28.8468	31.1461	28.4503	24.9315
ERCC6L	excision repair cross-complementation group 6-like	1.25392	334.422	0.326448	0.147107	2.21911	0.026479	0.166616	12.2987	13.3204	14.2358	16.0946	17.2796	16.9071
ERF	Ets2 repressor factor	-1.07258	3949.69	-0.10109	0.0503395	-2.00817	0.0446249	0.230058	130.89	113.654	123.443	115.891	117.591	113.071
ERRFI1	ERBB receptor feedback inhibitor 1	-1.1716	15840.8	-0.228479	0.029696	-7.69395	1.42661599429806e-14	2.70501214503269e-12	401.698	398.685	411.411	347.773	344.52	349.17
ERVK13-1	endogenous retrovirus group K13; member 1	1.1208	1002.65	0.164531	0.0716204	2.29727	0.0216034	0.146907	16.7211	16.4351	18.3889	20.317	19.1996	18.9668
ESCO2	establishment of sister chromatid cohesion N-acetyltransferase 2	1.24927	246.328	0.321087	0.117215	2.7393	0.00615692	0.0623811	9.78666	9.80807	11.2585	13.1887	12.3177	13.4312
ESM1	endothelial cell-specific molecule 1	-1.14027	765.35	-0.189381	0.0689292	-2.74747	0.00600562	0.0612305	36.6869	38.6358	37.2532	34.0521	32.2154	32.7843
ESPN	espin	-1.22733	1085.03	-0.295526	0.0837707	-3.52779	0.000419043	0.00815736	65.445	57.9206	54.1159	49.2774	50.2431	46.1726
ETAA1	Ewing tumor-associated antigen 1	1.09433	965.478	0.130053	0.0638926	2.03549	0.0418017	0.220885	19.5995	19.4173	20.4154	21.9066	21.5185	22.1208
ETFB	electron-transfer-flavoprotein; beta polypeptide	-1.16468	5080	-0.219933	0.0654773	-3.35892	0.000782481	0.0129526	163.678	148.181	140.281	129.751	132.278	128.927
ETHE1	ethylmalonic encephalopathy 1	-1.16733	1795.03	-0.223217	0.080114	-2.78624	0.00533236	0.0557036	64.3198	60.9691	58.5193	52.1585	55.1552	51.2147
ETNK2	ethanolamine kinase 2	-1.10407	1843.73	-0.142837	0.0629504	-2.26904	0.0232662	0.153565	30.8777	31.3461	27.696	27.0728	27.3033	27.0127
ETS1	v-ets avian erythroblastosis virus E26 oncogene homolog 1	-1.08155	3740.56	-0.113096	0.0424885	-2.66179	0.00777265	0.0734503	139.342	139.897	146.211	133.824	134.148	128.262
ETS2	v-ets avian erythroblastosis virus E26 oncogene homolog 2	-1.18306	736.385	-0.242522	0.0726289	-3.3392	0.000840213	0.0137063	32.9188	33.7981	34.9765	28.9107	29.2482	28.3429
ETV4	ets variant 4	-1.17564	6432.95	-0.233449	0.0349141	-6.68638	2.28757458563697e-11	2.8303888940932e-09	238.674	224.923	233.026	199.196	200.224	197.864
EVA1A	eva-1 homolog A (C. elegans)	-1.18498	695.738	-0.244864	0.0814795	-3.00522	0.0026539	0.0334602	12.9268	13.1216	13.4352	10.9781	11.5946	10.9424
EVA1B	eva-1 homolog B (C. elegans)	-1.24803	3028.41	-0.319654	0.104215	-3.06726	0.00216033	0.0287519	64.0581	59.5111	50.213	46.6943	50.4675	42.9757
EVI5L	ecotropic viral integration site 5-like	1.14203	1040.71	0.191597	0.076144	2.51625	0.0118612	0.0987308	22.8704	20.6765	21.3662	25.7564	24.6603	24.5024
EXO1	exonuclease 1	1.19093	834.014	0.252086	0.0675958	3.72931	0.000192006	0.00430613	35.7448	36.1175	36.3525	43.9622	43.1367	42.5251
EXOC3	exocyst complex component 3	-1.06857	4361.2	-0.0956863	0.0410865	-2.3289	0.0198644	0.138965	102.132	96.689	99.175	95.8972	94.2775	91.0579
EXOC6	exocyst complex component 6	-1.14991	1033.38	-0.201524	0.0643251	-3.1329	0.00173091	0.0242085	34.515	38.1057	38.2539	32.9096	32.1656	31.6257
EXTL1	exostosin-like glycosyltransferase 1	-1.17886	1655.94	-0.237395	0.0673919	-3.5226	0.000427334	0.00828562	88.4201	87.6762	82.8127	74.4377	77.7708	68.7869
EYA1	EYA transcriptional coactivator and phosphatase 1	-1.30166	441.777	-0.380349	0.0855461	-4.44612	8.74333019706017e-06	0.000312874	23.3938	24.719	24.8438	19.398	18.7258	18.1944
EYA4	EYA transcriptional coactivator and phosphatase 4	1.21501	1681.49	0.280972	0.0564495	4.9774	6.44424023339934e-07	3.13619691358768e-05	39.3036	40.7565	39.4298	50.6683	47.8992	47.0737
EYS	eyes shut homolog (Drosophila)	-1.4861	228.355	-0.571534	0.110409	-5.1765	2.26089408610651e-07	1.22255754285759e-05	9.08013	9.14536	9.40712	6.48256	6.23363	6.00759
F2R	coagulation factor II (thrombin) receptor	-1.13477	14707.5	-0.182404	0.0495038	-3.68465	0.000229015	0.00502468	51.2622	53.2154	53.5155	48.582	47.9491	43.4477
F2RL1	coagulation factor II (thrombin) receptor-like 1	-1.16104	1369.81	-0.215416	0.106585	-2.02107	0.0432721	0.225714	6.09703	3.97624	5.22896	4.86813	4.78743	4.20531
FABP5	fatty acid binding protein 5 (psoriasis-associated)	1.22533	394.462	0.293173	0.144507	2.02879	0.04248	0.222936	14.2351	13.1216	15.0614	16.5417	17.3544	18.5806
FADS1	fatty acid desaturase 1	1.12717	12637.2	0.172701	0.0402497	4.29074	1.78082375505493e-05	0.000576135	273.843	278.072	288.118	320.477	319.037	313.832
FAM107B	family with sequence similarity 107; member B	-1.29198	1647.74	-0.36958	0.0642939	-5.74829	9.01514196627508e-09	6.85526420352168e-07	58.1704	63.2885	61.7968	47.4394	48.1985	46.7734
FAM110A	family with sequence similarity 110; member A	-1.3606	149.457	-0.444245	0.139871	-3.17611	0.00149266	0.0216199	7.0129	6.95843	5.72933	4.81846	4.9121	4.72025
FAM111A	family with sequence similarity 111; member A	1.17714	1604.82	0.235287	0.0679406	3.46313	0.00053394	0.00984105	53.6173	55.0047	58.7695	66.142	67.2484	65.075
FAM111B	NA	1.26596	315.339	0.34023	0.108252	3.14294	0.0016726	0.0236628	13.1623	11.995	15.0114	17.9326	16.5565	17.1645
FAM114A1	family with sequence similarity 114; member A1	-1.21769	3055.37	-0.28415	0.0518224	-5.48315	4.17812075464231e-08	2.69913995653884e-06	73.3738	74.6871	80.7861	62.0687	64.356	62.9509
FAM122A	family with sequence similarity 122A	1.14692	608.087	0.197763	0.0829993	2.38271	0.0171859	0.125898	13.4501	13.8506	13.0599	15.5482	15.8833	14.9117
FAM122B	family with sequence similarity 122B	1.13669	1617.45	0.184834	0.0729457	2.53385	0.0112815	0.095649	40.0625	38.3707	45.1592	44.4093	52.0882	45.5718
FAM129B	family with sequence similarity 129; member B	-1.15597	34208.2	-0.209106	0.0595539	-3.51121	0.000446068	0.00856221	1104.45	1052.25	1018.12	921.344	950.529	894.079
FAM134B	family with sequence similarity 134; member B	1.32566	800.973	0.406715	0.0895217	4.54321	5.54051881714999e-06	0.000208483	10.1007	11.0672	11.4337	13.8841	14.6864	14.74
FAM13A	family with sequence similarity 13; member A	-1.17083	861.79	-0.227533	0.0871544	-2.61069	0.00903601	0.0820944	23.0798	20.2788	23.8931	19.547	19.5487	19.1814
FAM162A	family with sequence similarity 162; member A	-1.16683	3392.03	-0.222589	0.0903623	-2.46329	0.0137668	0.108411	94.0199	89.0679	90.2183	77.7659	80.4139	77.7339
FAM167A	family with sequence similarity 167; member A	-1.29054	898.65	-0.367974	0.103293	-3.56245	0.000367409	0.00733813	8.63529	9.7418	8.18119	6.95447	6.15883	7.20911
FAM168A	family with sequence similarity 168; member A	-1.10927	5375.97	-0.149616	0.0715323	-2.09158	0.0364758	0.202489	157.921	151.959	162.423	144.38	144.371	140.191
FAM169A	family with sequence similarity 169; member A	1.14428	581.648	0.194444	0.0919868	2.11383	0.03453	0.195782	12.2202	14.6458	12.4594	14.977	14.6615	14.9117
FAM171B	family with sequence similarity 171; member B	1.20629	378.599	0.270577	0.118597	2.28148	0.02252	0.150615	7.85026	9.67553	9.05685	11.152	9.99875	10.7493
FAM189B	family with sequence similarity 189; member B	-1.08249	7493.81	-0.114351	0.0540341	-2.11628	0.0343209	0.195126	157.581	159.514	150.589	145.398	147.637	141.543
FAM196B	family with sequence similarity 196; member B	-1.55772	103.396	-0.639437	0.212715	-3.00607	0.00264651	0.0334248	1.91023	1.98812	2.7771	1.49024	1.22179	1.65209
FAM198B	family with sequence similarity 198; member B	-1.66349	63.8091	-0.734213	0.225659	-3.25364	0.00113937	0.0173641	3.40178	3.51235	4.72858	2.48374	2.11944	2.48886
FAM19A3	family with sequence similarity 19 (chemokine (C-C motif)-like); member A3	-1.5964	43.8989	-0.674824	0.298281	-2.26238	0.0236739	0.155134	2.25041	3.11472	2.42684	1.21703	1.96983	1.65209
FAM20C	family with sequence similarity 20; member C	-1.30984	6731.06	-0.389388	0.0479113	-8.12727	4.39059663372847e-16	1.05086411233501e-13	271.331	268.065	252.091	201.481	209.076	197.564
FAM210B	family with sequence similarity 210; member B	1.24279	3229.72	0.313585	0.0552722	5.67346	1.39939640859985e-08	1.01144492898801e-06	70.1551	69.0541	70.5784	87.0551	88.3431	87.1315
FAM213A	family with sequence similarity 213; member A	1.16232	3270.53	0.217002	0.0632546	3.4306	0.000602237	0.0107097	34.672	33.1354	35.7771	39.4915	39.222	42.7826
FAM214A	family with sequence similarity 214; member A	1.14024	1073.25	0.189332	0.0798594	2.37082	0.0177489	0.129244	18.4481	17.6943	20.4905	21.4098	22.5658	21.4557
FAM217B	family with sequence similarity 217; member B	1.14205	946.522	0.19162	0.0680854	2.81441	0.00488671	0.0524217	22.6872	22.9959	24.9939	26.4518	26.5054	28.3859
FAM21A	family with sequence similarity 21; member A	1.14307	1741.41	0.19291	0.0712645	2.70697	0.00679011	0.066848	31.6104	27.0385	31.1486	35.0456	33.9608	35.1658
FAM229A	family with sequence similarity 229; member A	-1.26984	134.771	-0.344648	0.160077	-2.15302	0.0313173	0.185017	3.11394	3.18099	3.20242	2.43407	2.84254	2.25285
FAM3C	family with sequence similarity 3; member C	-1.21405	10980.9	-0.27983	0.0543698	-5.14679	2.64984507124196e-07	1.42234331029899e-05	257.227	273.831	272.356	222.692	223.139	220.178
FAM45A	family with sequence similarity 45; member A	1.13976	1161.49	0.188735	0.0728566	2.5905	0.00958357	0.0855879	23.3153	22.9959	25.5693	26.4022	27.8269	28.4931
FAM46B	family with sequence similarity 46; member B	-1.23871	335.545	-0.308838	0.104536	-2.95436	0.00313322	0.0378057	12.9268	14.3807	11.7339	10.2082	10.5972	10.5133
FAM47E-STBD1	FAM47E-STBD1 readthrough	-1.31397	187.292	-0.393933	0.196593	-2.00381	0.0450909	0.231561	3.97746	3.44608	3.27748	2.90598	2.26904	3.02525
FAM50A	family with sequence similarity 50; member A	1.08793	3953.61	0.121589	0.0615355	1.97591	0.0481649	0.240331	72.1962	64.6802	63.5481	75.3567	73.0083	71.4688
FAM57A	family with sequence similarity 57; member A	1.14385	1365.12	0.193895	0.0574593	3.37447	0.000739573	0.0125119	37.4719	37.1779	35.9522	42.3478	41.9648	42.7182
FAM60A	family with sequence similarity 60; member A	-1.087	3799.38	-0.120351	0.0495004	-2.43131	0.0150442	0.115664	118.513	129.758	132.025	119.021	116.444	116.225
FAM64A	family with sequence similarity 64; member A	-1.20198	389.339	-0.26541	0.0869979	-3.05077	0.00228257	0.03005	17.2444	16.899	16.7877	14.7037	14.4122	13.5385
FAM65B	family with sequence similarity 65; member B	-1.31574	185.519	-0.39587	0.138504	-2.85818	0.00426076	0.0471982	7.14374	7.48859	8.28127	5.16618	6.00922	6.35088
FAM72D	family with sequence similarity 72; member D	-1.28153	333.369	-0.357865	0.151102	-2.36836	0.0178673	0.129773	13.8165	18.0256	15.7369	12.7168	11.3452	13.0665
FAM73B	family with sequence similarity 73; member B	1.13399	768.608	0.181408	0.0842746	2.15258	0.0313514	0.185017	15.9884	16.2363	16.0371	19.8202	18.2022	16.9929
FAM78A	family with sequence similarity 78; member A	1.15116	1000.36	0.203085	0.0696652	2.91515	0.00355515	0.0415422	22.8181	19.1522	20.8908	24.3407	24.9595	24.2664
FAM81A	family with sequence similarity 81; member A	1.438	82.0051	0.524065	0.266753	1.96461	0.0494593	0.243872	2.30274	2.65083	1.67627	3.40272	3.44097	2.57468
FAM83D	family with sequence similarity 83; member D	-1.16574	1033.04	-0.221242	0.0654955	-3.37797	0.000730226	0.0124258	46.6305	44.799	48.7369	41.3046	39.3716	40.6585
FAM84B	family with sequence similarity 84; member B	-1.14233	9616.52	-0.191985	0.0452791	-4.24005	2.2346947230684e-05	0.000697148	338.948	350.903	336.855	304.258	298.566	301.538
FAM86DP	family with sequence similarity 86; member D; pseudogene	-1.12245	1143.28	-0.166656	0.0623747	-2.67185	0.00754334	0.0719559	34.7505	34.4608	35.8271	33.2076	29.7968	31.2609
FAM8A1	family with sequence similarity 8; member A1	1.10738	1726.99	0.147155	0.071123	2.06903	0.0385437	0.209352	25.6703	23.7912	28.6717	30.699	28.55	28.6219
FAM91A1	family with sequence similarity 91; member A1	1.09803	4105.82	0.134923	0.0493677	2.73301	0.00627576	0.0632341	96.218	105.702	107.381	112.017	113.801	115.346
FANCA	Fanconi anemia; complementation group A	1.16543	645.668	0.220864	0.074399	2.96864	0.00299117	0.0364838	25.2255	26.5083	24.5436	30.0781	29.722	29.2012
FANCD2	Fanconi anemia; complementation group D2	1.15185	857.107	0.203953	0.0677731	3.00936	0.00261803	0.0331799	34.201	31.2135	34.426	40.0627	39.4464	36.9038
FANCM	Fanconi anemia; complementation group M	1.17081	303.918	0.227508	0.113652	2.00179	0.0453078	0.232103	7.40541	9.21163	8.83168	9.48789	9.82421	10.2987
FARP1	FERM; RhoGEF (ARHGEF) and pleckstrin domain protein 1 (chondrocyte-derived)	-1.26037	2858.4	-0.333847	0.0488742	-6.83073	8.44834936147878e-12	1.10130268462134e-09	139.499	143.211	135.553	108.962	111.831	112.685
FAS	Fas cell surface death receptor	-1.15224	652.99	-0.204439	0.0855682	-2.3892	0.0168852	0.124387	16.9566	15.176	18.2638	15.2005	14.6615	14.6328
FASN	fatty acid synthase	1.24949	43456.4	0.321345	0.0792724	4.05368	5.04177854166372e-05	0.00142379	668.397	640.374	601.755	813.475	824.66	766.182
FAT4	FAT atypical cadherin 4	1.18006	859.279	0.238864	0.121498	1.96599	0.0492992	0.243329	12.0894	11.3323	11.6838	15.0266	13.315	13.4527
FAXC	failed axon connections homolog	1.38513	121.331	0.470023	0.161898	2.9032	0.00369371	0.0422635	2.77376	2.45202	2.97725	4.0485	3.88979	3.69038
FAXDC2	fatty acid hydroxylase domain containing 2	-1.12708	1002.26	-0.172586	0.0822508	-2.09829	0.0358795	0.200398	25.932	26.0444	27.5208	23.0988	23.8873	24.0518
FBL	fibrillarin	-1.10722	6578.38	-0.146938	0.0628266	-2.33879	0.0193461	0.136649	232.76	211.602	205.205	197.88	198.629	194.367
FBLN1	fibulin 1	-1.30853	971.035	-0.387949	0.121325	-3.19762	0.00138569	0.0203123	4.16064	3.97624	3.90295	2.90598	2.96721	3.34708
FBXO10	F-box protein 10	1.18904	491.008	0.249803	0.0913609	2.73425	0.00625231	0.0631285	11.1474	10.272	10.8832	12.9651	13.0906	12.809
FBXO27	F-box protein 27	1.16305	1787.8	0.217917	0.0570748	3.81809	0.000134487	0.00321888	49.5875	44.2688	47.9613	57.2254	54.2825	55.3771
FBXO33	F-box protein 33	1.23148	551.703	0.300393	0.0838003	3.58463	0.000337551	0.00686385	12.2464	11.3323	12.2343	14.3312	14.9857	15.3193
FBXO45	F-box protein 45	1.14099	807.233	0.190288	0.0739503	2.57318	0.0100768	0.0882024	23.1844	19.9475	24.8188	26.9734	26.8046	25.2962
FBXO46	F-box protein 46	-1.09958	1392.98	-0.136953	0.0672287	-2.03711	0.0416385	0.220342	36.0065	38.0394	38.0038	33.9279	36.7286	31.7544
FBXO5	F-box protein 5	1.15479	609.179	0.207628	0.0993255	2.09038	0.0365834	0.202835	20.6462	19.8149	21.6914	25.9303	22.8151	23.7085
FBXO7	F-box protein 7	-1.07816	3068.05	-0.108568	0.0457403	-2.37357	0.0176169	0.128411	103.048	96.0925	100.751	94.5312	95.6239	90.5429
FCGR2A	Fc fragment of IgG; low affinity IIa; receptor (CD32)	-1.19195	620.74	-0.253325	0.0839332	-3.01818	0.002543	0.032426	19.3116	19.8812	21.4913	16.1443	16.8807	18.2159
FCHSD1	FCH and double SH3 domains 1	-1.10243	1387.99	-0.140688	0.0599834	-2.34545	0.0190043	0.134952	29.8572	27.9662	29.072	26.3773	27.5776	25.6824
FCMR	Fc fragment of IgM receptor	1.47977	74.4144	0.565368	0.209782	2.69503	0.00703819	0.0684594	2.35508	1.85558	1.9765	3.67594	2.51839	3.13253
FCRLA	Fc receptor-like A	1.16791	1134.42	0.223929	0.0604881	3.70203	0.000213882	0.0047385	49.4828	50.2995	49.9378	58.8398	60.3416	56.643
FDCSP	follicular dendritic cell secreted protein	-1.15316	469.266	-0.20559	0.0908166	-2.26379	0.0235871	0.154635	24.8592	25.0503	25.3942	22.9498	20.0474	22.6786
FEN1	flap structure-specific endonuclease 1	1.15529	2694	0.208259	0.0546071	3.81377	0.000136864	0.00325441	96.7152	95.1648	88.617	109.334	110.61	105.841
FER1L4	fer-1-like family member 4; pseudogene (functional)	1.28521	4201.49	0.362003	0.0876188	4.13157	3.60301419035419e-05	0.00107136	24.205	25.2491	22.8173	29.7304	31.9411	31.3682
FERMT1	fermitin family member 1	-1.45156	4072.69	-0.537604	0.0572088	-9.39723	5.60203285219742e-21	2.63837676264782e-18	214.129	217.501	217.69	150.291	149.258	150.726
FERMT2	fermitin family member 2	-1.09867	1420.24	-0.135763	0.0587673	-2.31017	0.0208785	0.143245	34.3056	34.3282	37.5284	31.9161	33.3125	32.2908
FEZ2	fasciculation and elongation protein zeta 2 (zygin II)	-1.10795	1802.38	-0.14789	0.0729014	-2.02863	0.042496	0.22294	43.7259	44.2026	44.0333	40.5595	40.6682	38.5988
FGF11	fibroblast growth factor 11	-1.15922	446.751	-0.213158	0.0906226	-2.35215	0.0186654	0.133324	13.7641	13.453	14.1107	12.3442	12.2429	11.393
FGFR1	fibroblast growth factor receptor 1	-1.15167	3183.06	-0.203728	0.052747	-3.86236	0.000112296	0.00278358	92.005	86.4833	89.0173	74.9096	79.217	79.9438
FGFRL1	fibroblast growth factor receptor-like 1	-1.13641	6882.6	-0.184488	0.0632415	-2.9172	0.00353193	0.041445	281.406	269.059	271.13	244.971	243.311	239.81
FHL3	four and a half LIM domains 3	-1.15316	1016.4	-0.205594	0.0724184	-2.83897	0.00452598	0.0492394	21.6405	22.0019	23.5678	19.0006	21.0697	18.7093
FHOD1	formin homology 2 domain containing 1	-1.08465	5265.87	-0.117224	0.0543014	-2.15877	0.0308677	0.183646	121.993	116.438	108.982	107.198	109.138	105.927
FHOD3	formin homology 2 domain containing 3	-1.1727	937.976	-0.22983	0.0669062	-3.43511	0.000592318	0.0105978	33.7038	32.6052	34.8514	28.4388	29.9713	28.6433
FIGNL1	fidgetin-like 1	1.16745	589.982	0.223367	0.0888297	2.51455	0.0119185	0.0989817	18.5266	16.7002	18.6641	21.1863	20.8951	21.6273
FKBP10	FK506 binding protein 10; 65 kDa	-1.05668	24382.5	-0.0795333	0.0370484	-2.14674	0.031814	0.187066	501.762	482.716	491.447	456.983	487.944	461.812
FKBP2	FK506 binding protein 2; 13kDa	-1.17219	1834.49	-0.229203	0.104221	-2.1992	0.027864	0.171869	41.8942	37.5755	34.0007	32.0154	33.8611	31.5827
FKBP5	FK506 binding protein 5	1.3534	998.697	0.436593	0.0792453	5.50939	3.60085154386987e-08	2.33655255735556e-06	9.62965	11.3323	10.8082	14.4305	14.5119	13.7531
FKBP8	FK506 binding protein 8; 38kDa	-1.18547	17167.9	-0.245457	0.0500211	-4.90706	9.2449553569245e-07	4.3966237202312e-05	386.861	366.411	340.833	309.573	318.364	301.302
FLCN	folliculin	1.2613	895.419	0.334909	0.0690328	4.85145	1.22563378666e-06	5.71701382914888e-05	21.1695	19.2185	21.0159	25.508	25.907	27.0341
FLJ10038	NA	-1.18217	740.205	-0.241433	0.111142	-2.17229	0.0298339	0.179693	19.2593	18.4233	17.3381	16.045	14.1628	16.5638
FLNB	filamin B; beta	-1.27713	33333.6	-0.352907	0.0825434	-4.27541	1.90783875929104e-05	0.000606851	1139.12	1091.55	1113.89	884.46	891.858	860.887
FLRT2	fibronectin leucine rich transmembrane protein 2	1.20396	1239.04	0.267782	0.0826897	3.2384	0.00120204	0.0181862	36.4775	35.5211	42.9825	49.2029	45.9045	44.8424
FLRT3	fibronectin leucine rich transmembrane protein 3	-1.46507	430.43	-0.550968	0.120374	-4.57714	4.71369264840547e-06	0.000181105	25.7227	21.6705	27.696	16.492	16.3571	18.9883
FLT3LG	fms-related tyrosine kinase 3 ligand	-1.24619	261.933	-0.317519	0.138302	-2.29584	0.0216849	0.147187	7.9811	7.0247	7.43062	6.7061	5.93442	5.59993
FLVCR1	feline leukemia virus subgroup C cellular receptor 1	1.13949	1295.44	0.188386	0.067173	2.80449	0.0050396	0.0535431	30.7468	32.804	33.1751	34.8469	39.9202	35.9168
FMNL1	formin-like 1	-1.14946	2902.98	-0.20096	0.0738412	-2.72151	0.00649841	0.0648065	44.825	41.4192	41.6065	36.0639	38.5488	37.4831
FMNL2	formin-like 2	-1.19242	4725.13	-0.253893	0.0470032	-5.40161	6.60469358272515e-08	4.08595450456726e-06	141.069	144.338	149.188	124.957	118.688	123.177
FN1	fibronectin 1	-1.43572	157073	-0.521772	0.0664675	-7.85004	4.15917689802372e-15	8.55267362128821e-13	746.35	735.539	764.378	537.978	519.386	518.219
FNBP1L	formin binding protein 1-like	-1.18697	1201.84	-0.247289	0.081143	-3.04757	0.00230703	0.030263	28.9413	33.0028	32.1994	24.291	27.7771	27.3774
FNDC3A	fibronectin type III domain containing 3A	1.51677	3668.45	0.601001	0.0510625	11.7699	5.57799001575473e-32	5.42924361533461e-29	71.699	70.6446	75.2069	112.042	110.111	110.475
FNIP1	folliculin interacting protein 1	1.21785	1133.69	0.284333	0.0652707	4.35621	1.32332850675005e-05	0.000446203	28.1039	29.9544	30.1978	33.8534	36.8532	37.0969
FNIP2	folliculin interacting protein 2	1.19601	282.895	0.258229	0.118266	2.18346	0.0290016	0.176353	7.37924	8.28384	7.70583	10.2827	8.90163	8.711
FOS	FBJ murine osteosarcoma viral oncogene homolog	1.41096	181.84	0.496682	0.136158	3.64783	0.000264463	0.00565793	5.18117	5.69928	5.40409	7.40155	7.6549	7.87423
FOSL1	FOS-like antigen 1	-1.09475	7290.73	-0.130606	0.0473632	-2.75754	0.00582388	0.0597531	357.972	318.298	341.108	311.113	323.027	302.589
FOXD2-AS1	FOXD2 antisense RNA 1 (head to head)	-1.3354	179.268	-0.417277	0.129797	-3.21484	0.00130517	0.0193053	9.55115	8.81401	8.38134	6.35838	7.10634	6.69417
FOXD3	forkhead box D3	1.4093	387.872	0.494982	0.10223	4.84187	1.28625799622302e-06	5.98069004613251e-05	14.1566	15.3748	13.0599	20.168	20.0224	19.6749
FOXK2	forkhead box K2	1.09092	3053.41	0.125549	0.054015	2.32434	0.0201074	0.140329	81.9305	76.2113	80.636	85.8629	87.7696	89.1269
FOXO1	forkhead box O1	1.20287	578.403	0.266477	0.0879598	3.02953	0.00244932	0.0316194	12.2726	11.0672	12.8097	14.207	14.6116	15.3623
FOXRED1	FAD-dependent oxidoreductase domain containing 1	1.11936	747.996	0.162675	0.0735356	2.21219	0.0269535	0.168296	22.8181	19.8149	21.2161	24.9616	24.9595	22.5928
FOXRED2	FAD-dependent oxidoreductase domain containing 2	1.21342	1487.56	0.279082	0.0656387	4.2518	2.1205906248458e-05	0.00066613	32.4739	31.8762	31.3487	38.0757	40.9674	37.762
FRMD3	FERM domain containing 3	-1.16539	561.458	-0.220817	0.0947096	-2.33152	0.0197259	0.138195	25.4087	31.4123	28.7217	24.44	25.3335	23.6441
FRMD6	FERM domain containing 6	-1.13429	4166.07	-0.181784	0.0431354	-4.21427	2.5058527179731e-05	0.000773477	72.6411	73.5605	75.9575	67.4832	64.8049	64.839
FRMPD4	FERM and PDZ domain containing 4	-1.4819	106.129	-0.567446	0.175464	-3.23398	0.0012208	0.0184129	5.62602	5.56674	5.60424	3.37789	3.91472	4.09803
FSCN1	fascin actin-bundling protein 1	-1.28516	13272.4	-0.361945	0.0513047	-7.05481	1.72840372194472e-12	2.40655989091751e-10	505.06	457.268	444.812	376.783	376.088	350.028
FSD1	fibronectin type III and SPRY domain containing 1	-1.12476	1139.4	-0.16962	0.0738806	-2.29587	0.0216835	0.147187	37.3149	33.9969	34.9264	32.4625	32.6642	30.231
FST	follistatin	1.19073	582.029	0.251846	0.0759565	3.31566	0.000914282	0.0145885	20.1752	18.8872	19.0394	23.1733	23.3637	23.215
FTH1	ferritin; heavy polypeptide 1	1.2574	86834	0.330444	0.0608117	5.43388	5.51411601029178e-08	3.5155499454262e-06	1887.65	1747.43	1825.36	2318.8	2312.53	2282.18
FTL	ferritin; light polypeptide	1.15202	41016.9	0.20417	0.0822977	2.48087	0.0131061	0.105252	470.702	429.103	430.075	526.106	510.56	506.204
FURIN	furin (paired basic amino acid cleaving enzyme)	-1.09091	7236.86	-0.125527	0.0579212	-2.1672	0.0302193	0.181266	180.477	169.189	176.684	163.579	167.635	155.017
FUT8	fucosyltransferase 8 (alpha (1;6) fucosyltransferase)	-1.22707	1619.82	-0.295213	0.0568213	-5.19546	2.04214415278347e-07	1.13366177302808e-05	56.1032	51.2935	57.6686	45.0302	46.2037	44.8853
FUT8-AS1	FUT8 antisense RNA 1	-1.7114	70.5782	-0.775177	0.311443	-2.48899	0.0128108	0.103679	2.72142	2.91591	3.22744	1.83797	1.19686	2.16702
FUZ	fuzzy planar cell polarity protein	-1.09936	1880.06	-0.136662	0.0631552	-2.1639	0.030472	0.182258	51.0267	50.2332	44.8089	43.5648	44.6827	45.014
FXR1	fragile X mental retardation; autosomal homolog 1	-1.08871	6595.85	-0.122618	0.0415555	-2.9507	0.0031705	0.0381296	186.574	186.221	183.789	169.739	172.746	171.86
FXYD5	FXYD domain containing ion transport regulator 5	-1.10933	5316.19	-0.149691	0.0433651	-3.45188	0.000556705	0.0101219	138.871	128.764	136.979	123.988	119.511	124.443
FYN	FYN proto-oncogene; Src family tyrosine kinase	-1.09437	1339.13	-0.130098	0.0525104	-2.47756	0.0132282	0.106058	47.2324	45.2629	47.2858	43.54	43.5108	41.8386
FZD2	frizzled class receptor 2	-1.1785	1645.44	-0.236948	0.0786883	-3.01123	0.00260192	0.0330044	29.203	27.171	26.2699	24.8622	23.5881	22.2066
FZD3	frizzled class receptor 3	1.19717	479.652	0.259624	0.115533	2.24719	0.0246276	0.159099	8.73996	9.34417	9.55723	10.9036	11.2455	11.0711
FZD7	frizzled class receptor 7	-1.18989	1038.85	-0.250825	0.0810635	-3.09418	0.00197361	0.0269296	39.5915	43.4736	40.0553	33.1331	34.659	35.9168
FZD8	frizzled class receptor 8	-1.36438	928.196	-0.448247	0.0681739	-6.57505	4.86359503458933e-11	5.68067900040034e-09	41.2662	41.5517	38.4041	30.3016	30.3952	28.4931
G3BP1	GTPase activating protein (SH3 domain) binding protein 1	1.06314	7694.34	0.0883353	0.0392256	2.25198	0.0243233	0.157971	233.362	246.395	251.165	263.177	260.142	258.455
G3BP2	GTPase activating protein (SH3 domain) binding protein 2	1.0701	4768.39	0.0977507	0.0456984	2.13904	0.0324324	0.188836	101.739	105.437	105.88	107.794	116.544	112.428
GABPB1-AS1	GABPB1 antisense RNA 1	-1.14231	1192.37	-0.191959	0.0691709	-2.77514	0.00551782	0.0572567	28.6011	27.9662	27.0455	24.7381	25.7324	23.1507
GABRE	gamma-aminobutyric acid (GABA) A receptor; epsilon	-1.22364	453.716	-0.291175	0.120984	-2.40672	0.0160963	0.121303	5.78302	4.63895	4.70356	4.34655	4.23887	4.01221
GALNS	galactosamine (N-acetyl)-6-sulfatase	1.14627	1101.96	0.196948	0.068371	2.88058	0.00396943	0.0448211	19.9135	17.8268	19.4647	21.8072	22.9647	21.7775
GALNT12	polypeptide N-acetylgalactosaminyltransferase 12	1.44178	142.148	0.527853	0.155296	3.39901	0.000676311	0.0116854	3.03543	3.44608	3.12737	4.66943	4.21394	4.84898
GALNT7	polypeptide N-acetylgalactosaminyltransferase 7	1.12811	1527.48	0.173912	0.0643908	2.70089	0.0069155	0.0677172	24.4143	24.5202	26.5451	28.8859	28.0264	28.9652
GANC	glucosidase; alpha; neutral C	-1.1808	730.342	-0.239761	0.0924756	-2.59269	0.00952282	0.0854288	16.8519	20.2788	17.9386	15.3744	15.7088	15.3408
GAP43	growth associated protein 43	-1.59705	61.5862	-0.675414	0.235631	-2.86641	0.00415158	0.0462342	2.45975	3.24727	3.42759	1.91248	1.67061	2.12411
GAPDH	glyceraldehyde-3-phosphate dehydrogenase	-1.13608	388000	-0.184065	0.03534	-5.20842	1.90451774242748e-07	1.06536241530426e-05	9994.69	9553.39	9826.23	8679.08	8705.57	8650.9
GAREM	GRB2 associated; regulator of MAPK1	-1.24614	219.781	-0.317462	0.12851	-2.47032	0.0134993	0.107064	11.5399	13.3204	11.0333	9.06565	9.84914	9.78379
GAS2L1	growth arrest-specific 2 like 1	-1.37105	1258.55	-0.455281	0.0789784	-5.76462	8.18402936606299e-09	6.25585490809004e-07	34.2271	35.0572	32.3495	25.21	25.533	23.6656
GAS6	growth arrest-specific 6	1.12726	716.558	0.172822	0.0837684	2.0631	0.0391033	0.211057	17.6893	16.7665	15.837	20.1928	19.5237	17.3362
GATSL3	GATS protein-like 3	-1.25268	177.188	-0.32502	0.163958	-1.98234	0.0474415	0.238186	4.00363	4.04251	4.07809	3.52691	3.16669	3.04671
GBA	glucosidase; beta; acid	1.17332	5081.11	0.230599	0.0439935	5.24165	1.59145200462699e-07	9.07624971388831e-06	77.4821	77.8018	76.9582	93.339	91.5846	89.041
GBP2	guanylate binding protein 2; interferon-inducible	-1.43845	1035.59	-0.524515	0.0698774	-7.50622	6.08614082727807e-14	1.045384189156e-11	42.0251	41.4192	44.4086	30.6245	29.4726	29.523
GBP4	guanylate binding protein 4	-1.56744	30.324	-0.64841	0.313446	-2.06865	0.038579	0.209466	1.9364	1.98812	1.57619	1.24187	1.3714	0.901138
GCH1	GTP cyclohydrolase 1	1.32786	218.646	0.409106	0.148104	2.76229	0.00573971	0.0591806	4.65782	4.37387	3.77786	5.11651	5.85962	6.02904
GCLC	glutamate-cysteine ligase; catalytic subunit	1.14601	1428.83	0.196618	0.057844	3.39912	0.000676042	0.0116854	28.5226	29.5567	29.9727	32.8102	34.4097	34.0931
GCNT2	glucosaminyl (N-acetyl) transferase 2; I-branching enzyme (I blood group)	1.1412	530.896	0.190555	0.0966926	1.97073	0.0487546	0.242032	8.53061	8.94655	10.3829	11.2265	10.3977	10.5347
GDA	guanine deaminase	-1.13174	1597.01	-0.178537	0.0578153	-3.08806	0.00201467	0.0273127	46.2904	46.257	52.3646	42.6707	43.5357	43.1044
GDAP1	ganglioside induced differentiation associated protein 1	1.13261	712.986	0.179657	0.0809602	2.21908	0.0264811	0.166616	15.5958	15.4411	16.8377	18.5287	18.7258	17.5293
GDAP2	ganglioside induced differentiation associated protein 2	1.1973	724.74	0.259783	0.0771364	3.36784	0.000757595	0.0126845	17.6369	17.0978	19.4897	22.3288	21.2941	22.0993
GDE1	glycerophosphodiester phosphodiesterase 1	-1.1122	3249.74	-0.153422	0.0513766	-2.98623	0.00282442	0.0350651	89.2051	83.965	92.0947	79.2065	83.0569	78.5492
GDF1	growth differentiation factor 1	1.14162	585.219	0.191079	0.0957596	1.9954	0.0459993	0.233916	13.1099	12.6577	11.4587	13.8593	15.6589	13.1309
GDF11	growth differentiation factor 11	1.12299	3681.92	0.167351	0.0490505	3.4118	0.00064535	0.0112705	92.0835	85.8206	89.5928	102.454	99.2893	101.249
GDI2	GDP dissociation inhibitor 2	-1.06832	6657.98	-0.0953464	0.0408863	-2.33199	0.0197012	0.138195	179.038	184.498	188.543	175.551	170.004	174.392
GEM	GTP binding protein overexpressed in skeletal muscle	1.15954	420.34	0.213548	0.0977936	2.18366	0.0289873	0.176339	10.7549	11.1335	11.4837	12.9155	13.7888	12.2297
GEMIN8	gem (nuclear organelle) associated protein 8	-1.14832	488.744	-0.199522	0.0886224	-2.25138	0.0243618	0.15801	13.9211	15.2423	13.6103	12.7168	11.5696	12.7876
GEN1	GEN1 Holliday junction 5' flap endonuclease	1.16209	642.816	0.216723	0.0852198	2.5431	0.0109874	0.093975	19.7303	19.8149	21.7414	24.6139	22.466	24.7384
GFM1	G elongation factor; mitochondrial 1	1.17552	1867.93	0.233296	0.057772	4.03822	5.38574921941357e-05	0.00150636	44.4848	45.9919	49.8877	56.3064	54.3324	55.5916
GFPT2	glutamine-fructose-6-phosphate transaminase 2	-1.11499	3363.68	-0.157031	0.0406082	-3.86697	0.000110195	0.0027408	126.206	119.817	121.842	109.831	111.083	111.505
GFRA1	GDNF family receptor alpha 1	1.67661	66.8807	0.745547	0.265641	2.80659	0.00500685	0.0532799	0.837361	0.861519	1.35102	1.93732	1.67061	1.67354
GGNBP2	gametogenetin binding protein 2	-1.0662	3151.1	-0.0924777	0.0435097	-2.12545	0.0335489	0.192905	82.5586	83.4348	81.1614	78.5607	77.0727	77.1975
GID8	GID complex subunit 8	-1.06225	3264.32	-0.0871272	0.0404469	-2.15411	0.0312312	0.185017	88.4463	85.2904	86.5405	81.3922	84.1541	81.2955
GINS1	GINS complex subunit 1 (Psf1 homolog)	1.19117	556.807	0.252383	0.0865803	2.91502	0.0035567	0.0415422	21.1434	22.3332	19.5148	24.0923	25.2587	25.6181
GINS4	GINS complex subunit 4 (Sld5 homolog)	1.26103	381.87	0.334605	0.121181	2.76119	0.00575912	0.0593389	14.8632	12.9228	16.3374	17.8581	20.2219	18.3875
GJA3	gap junction protein; alpha 3; 46kDa	1.45076	221.497	0.536807	0.130511	4.11312	3.90339461753244e-05	0.00114208	6.54188	6.29572	7.48066	9.14016	10.1733	10.5562
GJA5	gap junction protein; alpha 5; 40kDa	-1.75225	378.186	-0.809208	0.0944659	-8.56614	1.07014596664703e-17	2.94794926661259e-15	12.0371	12.9891	12.9598	7.55057	6.9318	7.23056
GJC2	gap junction protein; gamma 2; 47kDa	-1.32044	1246.08	-0.401017	0.0944046	-4.24786	2.15824781740063e-05	0.000676189	9.96983	8.81401	9.05685	6.87996	7.23102	7.23056
GLG1	golgi glycoprotein 1	-1.09418	15726.9	-0.129853	0.0528207	-2.45837	0.0139569	0.109495	345.909	333.474	336.229	313.771	311.781	309.176
GLI3	GLI family zinc finger 3	-1.16337	2440.66	-0.218311	0.0938222	-2.32686	0.0199728	0.139578	51.3145	49.0403	52.0894	44.9557	45.4058	41.7313
GLIS3	GLIS family zinc finger 3	-1.20633	4861.16	-0.270621	0.0583102	-4.64106	3.46622855297979e-06	0.000139413	129.163	130.885	132	111.098	107.617	108.394
GLRB	glycine receptor; beta	1.3109	285.484	0.390554	0.121305	3.21961	0.00128363	0.0191412	4.94566	4.57268	5.75435	6.58191	6.55778	7.29493
GLTSCR2	glioma tumor suppressor candidate region gene 2	-1.12029	12035.1	-0.16387	0.0692463	-2.36648	0.0179583	0.130055	389.059	366.808	343.36	327.009	342.675	318.424
GLUD1	glutamate dehydrogenase 1	-1.08508	6424.45	-0.117805	0.0355505	-3.31375	0.000920538	0.0146563	174.302	169.984	178.385	161.965	164.668	158.879
GLUL	glutamate-ammonia ligase	1.7046	568.068	0.769435	0.0972186	7.91448	2.48282531541242e-15	5.25351443551033e-13	9.00163	7.88622	9.60727	15.6972	15.5342	14.9117
GM2A	GM2 ganglioside activator	1.13169	1333.24	0.178483	0.0613617	2.90871	0.00362926	0.041883	31.1655	29.1591	31.3737	35.0704	34.7338	35.1015
GMIP	GEM interacting protein	-1.12627	1583.74	-0.171558	0.0756455	-2.26792	0.0233341	0.153677	36.2944	36.9128	32.5496	32.1893	31.6918	30.2525
GMPR2	guanosine monophosphate reductase 2	-1.07943	3103.83	-0.11027	0.0499726	-2.2066	0.0273418	0.170013	69.2655	70.8434	66.6254	64.8256	63.8324	63.4873
GNA12	guanine nucleotide binding protein (G protein) alpha 12	1.0859	2637.07	0.118894	0.0546654	2.17494	0.0296348	0.178789	51.0267	44.799	48.7119	52.9533	54.1079	51.9227
GNAI2	guanine nucleotide binding protein (G protein); alpha inhibiting activity polypeptide 2	-1.12001	16696.3	-0.163513	0.043444	-3.76377	0.000167372	0.00387263	366.921	330.028	334.653	307.884	317.99	302.246
GNB2	guanine nucleotide binding protein (G protein); beta polypeptide 2	-1.08668	11989.9	-0.119925	0.0329717	-3.63722	0.0002756	0.00582309	274.445	272.969	267.753	251.355	256.851	246.547
GNE	glucosamine (UDP-N-acetyl)-2-epimerase/N-acetylmannosamine kinase	-1.12706	8387.57	-0.172568	0.0636367	-2.71177	0.00669244	0.0661541	286.273	265.812	293.272	256.223	253.11	246.354
GNG2	guanine nucleotide binding protein (G protein); gamma 2	-1.32183	1946.42	-0.402537	0.0626063	-6.42966	1.27890931066712e-10	1.40391548389023e-08	41.2662	46.1907	42.5072	31.8912	32.8138	33.5352
GNL1	guanine nucleotide binding protein-like 1	-1.07464	4108.92	-0.103848	0.0508905	-2.04062	0.0412881	0.218937	89.5453	81.2479	83.0378	79.8274	80.5136	77.9699
GNPAT	glyceronephosphate O-acyltransferase	1.08523	2030.39	0.118003	0.0529514	2.22852	0.0258461	0.164624	52.9107	50.2332	55.7922	57.0764	59.6933	57.6085
GNPDA1	glucosamine-6-phosphate deaminase 1	1.3101	2519.46	0.389679	0.0620182	6.2833	3.31459114784917e-10	3.43212984103531e-08	55.2658	50.4983	54.0409	72.4755	70.4151	68.5723
GOLGA2	golgin A2	-1.13884	4629.23	-0.187569	0.0610004	-3.07488	0.00210585	0.0282586	104.094	94.237	96.7732	88.446	85.3759	87.4104
GOLGA2P7	golgin A2 pseudogene 7	-1.10264	1401.55	-0.140961	0.0693912	-2.0314	0.0422149	0.222169	43.1241	46.5883	40.8059	40.4601	40.6433	37.3972
GOLGA7B	golgin A7 family; member B	-1.18859	1204.96	-0.249249	0.0682326	-3.65293	0.000259269	0.00556666	53.8004	50.9622	54.0159	45.0302	47.1013	42.6539
GOLIM4	golgi integral membrane protein 4	1.08452	2368.51	0.117058	0.0572391	2.04507	0.0408479	0.217181	59.8975	63.0897	64.799	68.5512	68.2957	67.9287
GOLM1	golgi membrane protein 1	1.09877	4566.03	0.135889	0.0395967	3.43184	0.000599503	0.0106871	85.2538	83.236	85.3896	93.1154	94.9258	92.9674
GORASP1	golgi reassembly stacking protein 1; 65kDa	1.10183	1283.49	0.139902	0.0649748	2.15317	0.0313053	0.185017	33.9393	31.1472	34.0007	36.9581	37.7758	35.7451
GPAT3	glycerol-3-phosphate acyltransferase 3	-1.12859	3909.1	-0.174519	0.0397379	-4.39176	1.12437352010287e-05	0.000390854	156.927	155.073	158.595	141.375	142.052	136.501
GPATCH11	G patch domain containing 11	1.15183	905.767	0.203925	0.0757004	2.69385	0.00706322	0.0686115	21.562	25.713	23.3176	28.2153	26.3807	26.369
GPATCH2	G patch domain containing 2	1.10604	1063.58	0.145405	0.0630065	2.30778	0.0210116	0.143686	23.4461	23.7249	24.6687	27.2715	26.5054	26.2188
GPC5	glypican 5	1.40595	71.2684	0.491545	0.243562	2.01815	0.0435758	0.226517	1.59622	0.596437	1.15087	1.56476	1.67061	1.84519
GPC6	glypican 6	-1.12566	1563.53	-0.17077	0.0664249	-2.57086	0.0101445	0.0886883	49.0641	52.7515	52.7899	45.1544	46.6026	46.1941
GPD2	glycerol-3-phosphate dehydrogenase 2 (mitochondrial)	1.09381	2045.04	0.129357	0.0501696	2.57839	0.0099263	0.0874534	53.3033	55.1372	56.9181	61.2739	59.3941	61.1916
GPI	glucose-6-phosphate isomerase	-1.1413	32413	-0.190679	0.0411092	-4.63836	3.51180825729952e-06	0.000140858	727.431	697.566	716.492	623.742	642.463	623.48
GPNMB	glycoprotein (transmembrane) nmb	1.92281	5592.5	0.943218	0.0511779	18.4302	7.52324830769295e-76	2.74598563230793e-72	79.8895	75.7474	84.0386	155.855	156.24	153.301
GPR108	G protein-coupled receptor 108	-1.0849	2594.22	-0.117565	0.050342	-2.33533	0.0195261	0.137521	69.5533	66.9997	69.9279	65.5956	64.381	61.964
GPR137B	G protein-coupled receptor 137B	1.23246	815.892	0.30154	0.0858876	3.51087	0.000446642	0.00856221	19.4425	18.2907	18.8893	24.3655	21.4437	24.5453
GPR155	G protein-coupled receptor 155	-1.14882	376.685	-0.200152	0.101798	-1.96618	0.0492782	0.243308	10.1268	9.41044	10.558	9.23951	9.00137	8.34626
GPR176	G protein-coupled receptor 176	1.08885	2058.96	0.122805	0.0556474	2.20685	0.0273247	0.169979	67.5122	62.2282	64.1986	73.5436	68.9191	70.5677
GPR25	G protein-coupled receptor 25	-1.53033	67.0138	-0.613842	0.238046	-2.57867	0.00991821	0.0874432	3.42795	3.44608	3.00227	2.0615	2.59319	1.82373
GPR39	G protein-coupled receptor 39	-1.3068	290.679	-0.386042	0.145116	-2.66023	0.00780874	0.0737436	7.19607	7.42232	8.30628	6.3087	5.03678	6.32942
GPRASP2	G protein-coupled receptor associated sorting protein 2	3.24798	97.8196	1.69954	0.723446	2.34923	0.0188122	0.13411	1.1252	0	1.35102	2.80663	2.76773	2.78924
GPRIN1	G protein regulated inducer of neurite outgrowth 1	1.2452	414.638	0.316375	0.101077	3.13003	0.00174787	0.0243648	11.4875	11.1998	10.533	13.4122	13.1654	14.8902
GPSM2	G-protein signaling modulator 2	-1.13786	826.935	-0.186319	0.0680133	-2.73945	0.00615415	0.0623811	32.0814	32.9365	32.9249	28.9604	28.7745	28.7506
GPSM3	G-protein signaling modulator 3	-1.33147	1417.34	-0.413024	0.0775066	-5.32889	9.88163308713842e-08	5.79404992257915e-06	15.5697	13.2541	16.2123	10.9285	12.4174	11.2857
GPX3	glutathione peroxidase 3	1.24132	291.124	0.311872	0.131908	2.3643	0.0180641	0.130562	7.69325	6.29572	8.4564	8.81728	9.62473	10.0413
GRAMD1A	GRAM domain containing 1A	-1.09677	4440.95	-0.133258	0.0529909	-2.51473	0.0119123	0.0989817	122.464	119.022	113.161	109.707	112.405	103.288
GRAMD1B	GRAM domain containing 1B	1.39424	8074.61	0.479476	0.0742817	6.45482	1.08344814049105e-10	1.19835930690677e-08	208.634	202.656	222.368	298.546	297.718	293.642
GRIK2	glutamate receptor; ionotropic; kainate 2	1.1043	869.326	0.143138	0.0677736	2.112	0.0346861	0.196265	37.2887	36.5814	39.9802	42.8694	42.9871	41.0447
GSAP	gamma-secretase activating protein	-1.16539	570.012	-0.220811	0.0836788	-2.6388	0.00832012	0.0769093	23.8125	26.442	24.0932	21.2608	22.3912	20.1683
GSN	gelsolin	-1.07077	9117.15	-0.098644	0.0399048	-2.47198	0.0134366	0.106894	290.224	275.885	272.506	264.046	267.099	257.575
GSTA4	glutathione S-transferase alpha 4	-1.22645	384.958	-0.294483	0.123106	-2.3921	0.0167524	0.123966	5.57368	5.69928	6.68005	5.24069	4.81237	4.78461
GSTZ1	glutathione S-transferase zeta 1	-1.1987	421.897	-0.261472	0.107191	-2.43931	0.0147153	0.113434	11.7492	13.453	11.4337	9.86045	10.8715	9.67651
GTF2F1	general transcription factor IIF; polypeptide 1; 74kDa	-1.07195	6039.12	-0.100232	0.0483894	-2.07136	0.0383248	0.208707	159.7	139.897	143.984	139.959	142.202	135.342
GTF2H2B	general transcription factor IIH; polypeptide 2B (pseudogene)	1.21699	598.485	0.283314	0.105032	2.6974	0.00698837	0.0681624	13.2146	13.0553	16.0121	19.0751	17.2048	15.8987
GTF2I	general transcription factor IIi	-1.09062	9711.79	-0.125149	0.0397384	-3.14933	0.00163644	0.0232639	237.837	243.677	242.959	226.79	219.075	222.452
GTF2IP1	general transcription factor IIi pseudogene 1	-1.1057	7329.05	-0.144957	0.0531673	-2.72642	0.00640248	0.0641126	207.195	200.867	220.467	191.049	195.861	185.978
GTPBP10	GTP-binding protein 10 (putative)	1.11519	689.105	0.157295	0.0768141	2.04773	0.0405861	0.215947	17.0612	16.2363	17.5383	19.0503	18.8256	19.4174
GUF1	GUF1 homolog; GTPase	1.09379	1511.9	0.129339	0.0590917	2.18879	0.0286122	0.174859	34.829	34.6596	37.1031	39.7895	37.701	40.0363
GYS1	glycogen synthase 1 (muscle)	-1.07946	7423.03	-0.110314	0.0500182	-2.20547	0.0274213	0.170362	187.647	179.726	183.389	172.968	174.417	166.603
H1F0	H1 histone family; member 0	-1.12123	13972.1	-0.165088	0.07611	-2.16907	0.0300776	0.18057	448.904	398.883	393.698	372.288	374.841	367.943
H1FX	H1 histone family; member X	-1.15272	7952.1	-0.205047	0.0802666	-2.55457	0.0106318	0.0916856	255.604	245.135	227.372	211.888	218.202	205.953
H1FX-AS1	H1FX antisense RNA 1	-1.28414	122.357	-0.360805	0.17672	-2.04167	0.041184	0.218491	3.55878	3.71116	2.67703	2.88114	2.39372	2.38158
H3F3A	H3 histone; family 3A	-1013.57	76.6325	-9.98523	4.18169	-2.38785	0.0169474	0.124777	9.78666	0	3.45261	0	0	0
HAPLN1	hyaluronan and proteoglycan link protein 1	-1.19705	1720.44	-0.25948	0.0514742	-5.04098	4.63161377562551e-07	2.32376498708359e-05	67.6692	66.0056	69.9029	59.2869	55.5292	56.6644
HARS2	histidyl-tRNA synthetase 2; mitochondrial	-1.08928	2215.97	-0.123381	0.0528591	-2.33415	0.019588	0.137824	58.9816	54.2757	54.8915	50.9912	54.3822	50.3779
HAS2	hyaluronan synthase 2	-1.38698	404.969	-0.47195	0.103826	-4.5456	5.47798047930631e-06	0.000206663	9.996	11.7299	11.959	7.92313	8.50268	7.87423
HAUS3	HAUS augmin-like complex; subunit 3	1.23023	329.182	0.298925	0.123984	2.411	0.0159088	0.120283	6.59422	9.41044	7.15541	10.0591	8.80189	9.03284
HAUS8	HAUS augmin-like complex; subunit 8	1.18814	230.421	0.2487	0.117905	2.10933	0.0349161	0.197205	8.19044	7.88622	8.50644	9.5624	10.8964	9.07575
HBEGF	heparin-binding EGF-like growth factor	1.25643	716.733	0.329334	0.0790207	4.16769	3.07697150017813e-05	0.000932029	16.9042	17.0316	17.8385	22.7511	21.319	21.4557
HBP1	HMG-box transcription factor 1	-1.09835	3419.87	-0.135336	0.0523858	-2.58345	0.00978184	0.0866069	87.1117	88.2063	93.5958	79.3307	80.9375	86.2089
HCFC1R1	host cell factor C1 regulator 1 (XPO1 dependent)	-1.10537	3780.93	-0.144534	0.0655323	-2.20553	0.0274169	0.170362	96.9507	97.0866	100.801	86.7074	88.9914	92.8172
HCN2	hyperpolarization activated cyclic nucleotide gated potassium channel 2	1.25926	275.028	0.332577	0.135483	2.45475	0.0140981	0.110129	4.39615	4.63895	3.90295	5.81195	5.23625	5.12791
HDAC8	histone deacetylase 8	1.11748	979.474	0.160251	0.0775358	2.0668	0.0387534	0.209944	21.5882	20.9415	24.3184	25.8557	25.134	24.6526
HDAC9	histone deacetylase 9	1.37161	806.187	0.455866	0.0815988	5.58668	2.31450289707446e-08	1.6091305855851e-06	31.5057	29.3579	31.4488	43.838	40.3441	43.5979
HDGF	hepatoma-derived growth factor	-1.10709	20344.3	-0.146779	0.0334156	-4.39252	1.12042167848944e-05	0.000390409	613.262	588.948	612.563	541.431	561.326	548.364
HDGFRP2	hepatoma-derived growth factor-related protein 2	-1.14681	2911.39	-0.197623	0.0557548	-3.5445	0.000393362	0.00773113	86.9809	74.4883	77.2835	70.3892	70.0411	69.8597
HEATR5A	HEAT repeat containing 5A	1.1386	759.382	0.187267	0.0797572	2.34797	0.0188763	0.134436	19.1546	19.4173	20.6156	22.1301	21.2193	24.4595
HECTD2	HECT domain containing E3 ubiquitin protein ligase 2	1.19113	446.01	0.252326	0.109249	2.30964	0.0209082	0.143245	6.01853	5.03657	6.05458	6.35838	6.75726	7.72404
HEG1	heart development protein with EGF-like domains 1	-1.10918	8808.58	-0.149497	0.0749123	-1.99563	0.0459747	0.233878	97.0292	100.069	100.226	92.2213	89.4152	88.1614
HELLS	helicase; lymphoid-specific	1.14111	582.952	0.190433	0.0851652	2.23605	0.0253486	0.162486	22.5564	24.9841	22.417	27.8179	27.4779	24.5453
HERC2P2	hect domain and RLD 2 pseudogene 2	1.08738	6454.8	0.120855	0.049358	2.44854	0.0143438	0.111447	128.823	119.088	123.769	138.642	136.018	132.896
HERC2P9	hect domain and RLD 2 pseudogene 9	1.20782	568.487	0.272405	0.0833115	3.26972	0.00107654	0.0166852	12.4296	13.0553	12.6095	14.9273	15.1602	15.9201
HES2	hes family bHLH transcription factor 2	-1.26448	208.608	-0.33854	0.120989	-2.7981	0.00514042	0.0542662	11.4352	10.537	10.3829	8.24602	8.77696	8.75391
HES7	hes family bHLH transcription factor 7	-1.25026	503.981	-0.322231	0.115308	-2.79454	0.00519738	0.0547092	11.9847	9.41044	9.73236	8.32053	8.00399	8.92556
HEXB	hexosaminidase B (beta polypeptide)	1.17137	4376.98	0.228203	0.0734309	3.10772	0.00188534	0.0258947	83.6838	79.061	84.8892	99.1509	93.2552	99.9405
HEXIM1	hexamethylene bis-acetamide inducible 1	-1.10381	7677.52	-0.142498	0.0552368	-2.57976	0.00988693	0.0872728	141.278	125.45	121.342	118.301	119.935	116.032
HEXIM2	hexamethylene bis-acetamide inducible 2	-1.32399	632.294	-0.404891	0.0866933	-4.67039	3.00633602162695e-06	0.000124341	16.5379	15.7724	16.1372	13.139	12.0683	11.7148
HGS	hepatocyte growth factor-regulated tyrosine kinase substrate	-1.06958	6416.12	-0.0970418	0.0386997	-2.50756	0.0121568	0.100561	192.829	191.058	188.993	179.55	185.812	173.705
HHEX	hematopoietically expressed homeobox	-1.18637	408.919	-0.246558	0.11514	-2.14138	0.0322434	0.188679	18.5004	19.5499	18.1888	16.3927	16.7061	14.504
HHIPL2	HHIP-like 2	-1.48047	151.245	-0.56606	0.230487	-2.45593	0.0140522	0.110007	1.02053	1.32541	1.47612	0.844472	0.897643	0.836771
HIAT1	hippocampus abundant transcript 1	1.10074	2180.31	0.138475	0.0619586	2.23497	0.0254196	0.162703	50.5818	53.1491	53.7156	57.9208	57.0502	59.1747
HIATL1	hippocampus abundant transcript-like 1	1.18612	1789.37	0.246255	0.0514741	4.78406	1.71790874097396e-06	7.62354638851665e-05	46.4997	46.7209	47.3608	56.7038	55.3796	55.6346
HIF1A	hypoxia inducible factor 1; alpha subunit (basic helix-loop-helix transcription factor)	1.05923	13407.2	0.0830193	0.0413778	2.00637	0.0448165	0.230639	252.412	261.107	273.132	280.265	280.763	277.829
HIGD1A	HIG1 hypoxia inducible domain family; member 1A	1.13484	2627.31	0.182491	0.0884944	2.06218	0.0391905	0.211089	37.6551	38.1057	39.2797	44.757	44.3835	42.3106
HILPDA	hypoxia inducible lipid droplet-associated	-1.3612	1396.52	-0.444879	0.0547202	-8.13008	4.28997601947949e-16	1.04389416474001e-13	59.5311	59.5111	57.3184	44.8315	43.2365	42.1389
HIRIP3	HIRA interacting protein 3	-1.12844	977.122	-0.174335	0.0874899	-1.99263	0.0463022	0.234645	39.3036	30.6171	34.2259	30.8481	32.2404	30.4241
HIST1H1D	histone cluster 1; H1d	-1.61234	57.0008	-0.68916	0.328393	-2.09858	0.0358537	0.200398	1.64855	0.92779	0.800606	0.67061	0.448822	1.00842
HIVEP2	human immunodeficiency virus type I enhancer binding protein 2	1.14791	2218.81	0.199009	0.085684	2.32259	0.020201	0.140759	66.4655	62.2945	66.5253	75.6547	73.9558	76.3178
HIVEP3	human immunodeficiency virus type I enhancer binding protein 3	-1.24512	2155.5	-0.316283	0.0951413	-3.32436	0.000886229	0.0141874	81.0147	77.7356	82.1121	66.4649	63.9571	64.4528
HK1	hexokinase 1	-1.08847	11585.4	-0.122301	0.0523116	-2.33794	0.0193904	0.136895	332.249	323.931	324.07	298.074	306.171	302.546
HLA-A	major histocompatibility complex; class I; A	-1.10223	17601.2	-0.140426	0.035857	-3.91629	8.99238607983476e-05	0.00231142	348.395	328.305	341.083	304.432	314.4	311.558
HLA-B	major histocompatibility complex; class I; B	-1.10645	10838	-0.145937	0.0449878	-3.24393	0.00117891	0.0178734	290.276	290.465	285.291	259.849	271.088	256.932
HLA-C	major histocompatibility complex; class I; C	-1.12259	6011.42	-0.166829	0.0811702	-2.05529	0.0398507	0.213199	127.959	125.914	106.456	108.937	109.039	104.94
HLA-E	major histocompatibility complex; class I; E	-1.1017	6559.76	-0.13973	0.040388	-3.45969	0.000540798	0.00991916	137.667	133.138	131.925	122.722	126.293	119.036
HLX	H2.0-like homeobox	1.36079	296.954	0.444445	0.148532	2.99225	0.00276926	0.0345271	3.16627	2.58456	2.62699	4.37138	3.66538	3.5831
HMCN1	hemicentin 1	-1.13014	2860.98	-0.176506	0.0695465	-2.53796	0.0111501	0.0948807	146.852	146.657	148.713	132.433	132.577	128.991
HMGA1	high mobility group AT-hook 1	-1.15894	59166.4	-0.212801	0.0297293	-7.15796	8.18874094852081e-13	1.21995528416739e-10	2161.75	2037.36	2130.79	1846.66	1859.67	1794.49
HMGA2	high mobility group AT-hook 2	1.17334	13293.4	0.230617	0.0403348	5.71756	1.08063126610687e-08	8.04960024753076e-07	443.958	438.58	476.21	539.468	523.999	542.421
HMGB3	high mobility group box 3	-1.13081	936.576	-0.177359	0.0837241	-2.11837	0.0341433	0.194628	38.3878	37.8406	37.053	33.307	34.5094	32.9774
HMGCL	3-hydroxymethyl-3-methylglutaryl-CoA lyase	-1.09915	1474.96	-0.136382	0.0562285	-2.42549	0.0152876	0.116919	34.5935	34.3945	33.6505	32.2638	30.8939	30.6602
HMGCR	3-hydroxy-3-methylglutaryl-CoA reductase	1.15417	3512.89	0.206859	0.0429586	4.81531	1.46972726427834e-06	6.70563064326993e-05	76.7494	76.874	77.8339	91.4016	86.3483	90.9291
HMGCS1	3-hydroxy-3-methylglutaryl-CoA synthase 1 (soluble)	1.2494	1386.48	0.321236	0.0606062	5.30039	1.15554405225462e-07	6.69481871544342e-06	29.5693	29.623	28.5716	35.9397	36.2548	37.7834
HMGXB3	HMG box domain containing 3	1.19742	3720.78	0.259924	0.07597	3.4214	0.000623	0.0110252	90.3565	90.8572	85.4647	105.112	112.978	103.18
HMMR	hyaluronan-mediated motility receptor (RHAMM)	-1.2987	1089.5	-0.377071	0.0804129	-4.68919	2.74294724410751e-06	0.000115743	51.4977	52.2876	57.0682	41.0314	41.915	41.8386
HMOX1	heme oxygenase 1	1.24063	285.737	0.311076	0.116107	2.67923	0.00737921	0.0709726	5.44285	4.63895	5.07884	6.18451	6.2835	6.67271
HNRNPA1	heterogeneous nuclear ribonucleoprotein A1	-1.11198	67809.8	-0.153136	0.0499352	-3.0667	0.00216436	0.0287793	2264.33	2127.03	2095.16	1980.26	1942.33	1951.63
HNRNPA2B1	heterogeneous nuclear ribonucleoprotein A2/B1	-1.08155	28271.1	-0.113101	0.0560792	-2.0168	0.043716	0.226894	948.39	884.582	912.465	857.338	858.845	840.118
HNRNPC	heterogeneous nuclear ribonucleoprotein C (C1/C2)	-1.08116	16854.4	-0.112576	0.0438599	-2.56673	0.0102664	0.0894859	431.215	456.141	435.58	410.96	412.866	407.486
HNRNPF	heterogeneous nuclear ribonucleoprotein F	1.07018	7302.48	0.0978528	0.0335454	2.91703	0.00353382	0.041445	204.081	203.12	201.853	218.346	222.092	215.351
HNRNPK	heterogeneous nuclear ribonucleoprotein K	-1.06173	20094.9	-0.0864136	0.0417266	-2.07094	0.038364	0.208764	552.763	535.666	553.169	521.735	521.78	513.67
HNRNPL	heterogeneous nuclear ribonucleoprotein L	-1.07817	8523.91	-0.108589	0.0377712	-2.87492	0.00404126	0.0453575	285.697	273.499	280.387	267.077	267.348	250.216
HNRNPM	heterogeneous nuclear ribonucleoprotein M	-1.06358	11063.9	-0.0889286	0.040724	-2.18369	0.0289849	0.176339	342.847	320.154	313.487	308.977	314.774	300.937
HNRNPUL2-BSCL2	HNRNPUL2-BSCL2 readthrough (NMD candidate)	-1.0969	6132.64	-0.133429	0.0579168	-2.30381	0.0212336	0.144956	175.558	178.136	170.704	157.891	168.383	154.824
HOMER1	homer scaffolding protein 1	1.14069	787.142	0.189901	0.0765335	2.48128	0.0130911	0.105228	21.7452	22.7971	24.8438	26.3028	27.1288	26.3047
HOMER3	homer scaffolding protein 3	-1.13799	2961.89	-0.186486	0.0851765	-2.18941	0.0285671	0.174803	83.6838	78.1995	69.8028	69.3957	70.4899	65.0321
HOMEZ	homeobox and leucine zipper encoding	1.2479	257.203	0.319506	0.139193	2.29542	0.0217091	0.147215	3.92513	4.57268	4.52843	5.86163	4.68769	5.64284
HOOK2	hook microtubule-tethering protein 2	-1.16712	1210.53	-0.222955	0.0745058	-2.99245	0.00276744	0.0345271	29.831	28.9603	27.0455	23.4217	25.7823	24.6526
HOXA3	homeobox A3	-1.15593	598.391	-0.209052	0.0823717	-2.53791	0.0111517	0.0948807	23.0798	22.1344	20.9909	19.1745	20.6209	17.8297
HOXB-AS3	HOXB cluster antisense RNA 3	-1.38774	69.0065	-0.472733	0.21486	-2.20019	0.0277934	0.171724	2.19807	2.18693	2.30174	1.36606	1.72048	1.75937
HOXB4	homeobox B4	1.13525	622.984	0.183014	0.0850113	2.15282	0.031333	0.185017	14.68	12.6577	12.8097	15.9705	15.2101	14.9761
HOXC10	homeobox C10	-1.11065	1923.58	-0.151403	0.0563087	-2.6888	0.00717093	0.0693348	55.135	51.9562	53.9658	48.4329	49.7693	48.0822
HOXC13	homeobox C13	-1.18628	772.759	-0.246442	0.0705144	-3.49491	0.000474215	0.00897995	29.9095	28.9603	27.4207	25.359	23.8125	23.9231
HOXC9	homeobox C9	-1.29623	455.749	-0.374319	0.10934	-3.42344	0.000618349	0.0109562	11.3305	10.537	11.2335	8.84212	9.40032	7.61676
HPCAL1	hippocalcin-like 1	-1.08819	12691.4	-0.121932	0.0527625	-2.31096	0.020835	0.143216	162.971	153.417	149.288	143.312	148.66	138.99
HPS5	Hermansky-Pudlak syndrome 5	-1.13712	1613.78	-0.185383	0.0619357	-2.99316	0.00276105	0.0345271	59.0601	60.2401	63.1978	55.0645	53.8337	52.7166
HR	hair growth associated	-1.23139	3770.57	-0.300287	0.0743276	-4.04005	5.34397437252954e-05	0.00149754	203.06	201.596	189.894	160.524	167.086	158.472
HS2ST1	heparan sulfate 2-O-sulfotransferase 1	1.08975	2256.9	0.123993	0.0628169	1.97389	0.0483945	0.241229	39.0943	44.6002	44.8089	48.7061	45.5803	46.0868
HS3ST3B1	heparan sulfate (glucosamine) 3-O-sulfotransferase 3B1	1.25701	243.207	0.329997	0.137694	2.3966	0.0165481	0.123267	5.83536	5.96437	6.30477	7.62508	7.18115	8.08879
HSD11B1L	hydroxysteroid (11-beta) dehydrogenase 1-like	-1.23225	939.658	-0.301301	0.110382	-2.72962	0.00634077	0.0636694	27.7899	26.5083	23.8681	20.7641	21.7429	21.2626
HSD17B12	hydroxysteroid (17-beta) dehydrogenase 12	1.10075	4083.63	0.138487	0.056614	2.44617	0.0144384	0.112069	90.1733	93.7068	94.8217	101.982	100.686	105.841
HSD17B7P2	hydroxysteroid (17-beta) dehydrogenase 7 pseudogene 2	1.73232	34.9209	0.792705	0.333287	2.37845	0.0173857	0.127043	0.444848	0.861519	0.550416	1.04317	1.02232	0.94405
HSD17B8	hydroxysteroid (17-beta) dehydrogenase 8	-1.25055	328.424	-0.322568	0.114904	-2.80729	0.00499606	0.0532772	7.22224	6.69334	8.43138	5.73744	5.71001	6.73708
HSDL2	hydroxysteroid dehydrogenase like 2	-1.13075	3311.81	-0.177278	0.0477223	-3.71478	0.000203383	0.0045296	85.7772	82.6396	87.9415	78.4117	74.654	75.6098
HSP90AA1	heat shock protein 90kDa alpha (cytosolic); class A member 1	1.08441	26297.5	0.116908	0.036064	3.24168	0.00118829	0.0179969	698.987	690.276	730.252	774.455	782.944	757.557
HSP90AB1	heat shock protein 90kDa alpha (cytosolic); class B member 1	-1.11514	72524.4	-0.157222	0.0343287	-4.57991	4.6517168010033e-06	0.000179682	1891.13	1838.35	1854.98	1678.14	1712.28	1652.71
HSP90B1	heat shock protein 90kDa beta (Grp94); member 1	-1.07857	41506.8	-0.109122	0.0345742	-3.15618	0.00159849	0.0228133	899.535	898.233	946.266	860.79	847.4	853.871
HSPA12A	heat shock 70kDa protein 12A	1.40115	292.006	0.486608	0.124995	3.89301	9.90072068199466e-05	0.00251392	5.54752	5.96437	5.10386	6.73094	8.00399	8.34626
HSPA1A	heat shock 70kDa protein 1A	1.25325	4588.52	0.325679	0.0571452	5.69915	1.20409222976897e-08	8.83404349478743e-07	46.3689	46.8534	42.1569	55.76	56.5266	57.6085
HSPA1B	heat shock 70kDa protein 1B	1.28071	3290.43	0.356946	0.0696773	5.12284	3.00965479004901e-07	1.58061006959409e-05	31.8721	30.6171	27.9211	37.877	41.3913	37.011
HSPA8	heat shock 70kDa protein 8	1.18653	34383.6	0.246749	0.0348393	7.08251	1.41568512265279e-12	2.02637282262066e-10	769.482	753.564	805.259	930.484	927.091	924.954
HSPA9	heat shock 70kDa protein 9 (mortalin)	1.04813	9822.09	0.0678233	0.0330735	2.05068	0.040298	0.214648	247.257	239.767	246.061	258.085	254.881	260.922
HSPH1	heat shock 105kDa/110kDa protein 1	1.09965	4565.96	0.137049	0.0402657	3.40363	0.000664971	0.0115637	112.677	118.293	116.338	130.247	126.892	126.395
HTATSF1	HIV-1 Tat specific factor 1	-1.09682	2145.67	-0.13333	0.0570346	-2.33771	0.0194022	0.136912	56.234	60.0413	56.4427	52.3324	53.2602	52.2446
HTR7P1	5-hydroxytryptamine (serotonin) receptor 7 pseudogene 1	-1.22548	218.872	-0.293351	0.140098	-2.0939	0.0362691	0.201796	4.65782	4.77149	5.05382	3.77529	4.63782	3.51873
HTRA1	HtrA serine peptidase 1	1.52643	2314.91	0.610165	0.0789256	7.73089	1.06796361260982e-14	2.07896916588045e-12	26.1414	25.2491	23.5678	39.417	37.1774	38.3413
IARS2	isoleucyl-tRNA synthetase 2; mitochondrial	-1.0987	11642.7	-0.135803	0.0318476	-4.26414	2.0067517625311e-05	0.000635544	290.8	288.94	299.577	267.673	274.679	263.712
IBTK	inhibitor of Bruton agammaglobulinemia tyrosine kinase	-1.115	2431.57	-0.157043	0.0560453	-2.80207	0.00507763	0.0537198	58.4321	64.0838	62.9476	57.3992	54.7562	54.712
ICAM1	intercellular adhesion molecule 1	-1.06662	11201.4	-0.0930398	0.0363087	-2.56247	0.0103932	0.09021	465.834	453.159	464.752	436.17	439.795	430.615
ICAM5	intercellular adhesion molecule 5; telencephalin	-1.15387	1470.17	-0.206482	0.0743034	-2.7789	0.00545432	0.0567996	51.8379	47.7149	46.21	43.2668	44.0095	40.0148
ICK	intestinal cell (MAK-like) kinase	-1.1584	776.475	-0.212137	0.0852705	-2.48781	0.0128533	0.103851	18.4743	21.6705	21.3411	16.4672	17.8033	18.7523
ICMT	isoprenylcysteine carboxyl methyltransferase	1.17237	3467.17	0.229426	0.0401862	5.70908	1.13588854134088e-08	8.41826025562273e-07	90.121	90.5258	90.3684	106.155	108.016	105.304
ICOSLG	inducible T-cell co-stimulator ligand	-1.25816	151.593	-0.331318	0.156179	-2.1214	0.0338882	0.193799	4.31764	4.57268	4.37831	3.10468	3.79005	3.64746
ID1	inhibitor of DNA binding 1; dominant negative helix-loop-helix protein	-1.15543	4043.77	-0.208428	0.0980636	-2.12544	0.0335501	0.192905	162.867	150.501	145.985	140.083	132.377	127.962
ID3	inhibitor of DNA binding 3; dominant negative helix-loop-helix protein	-1.15216	2339.19	-0.204341	0.091999	-2.22113	0.0263424	0.1666	82.4016	71.6387	69.8278	66.2165	65.528	64.0452
IDH1	isocitrate dehydrogenase 1 (NADP+); soluble	1.13952	2741.31	0.188428	0.0538265	3.50065	0.000464133	0.0088119	58.5368	54.9384	60.846	65.7943	69.2681	65.7402
IDH3A	isocitrate dehydrogenase 3 (NAD+) alpha	1.17111	2155.1	0.227878	0.0505434	4.50856	6.52689170346115e-06	0.000240032	46.1857	46.8534	49.0121	55.6606	55.1801	56.6001
IDI1	isopentenyl-diphosphate delta isomerase 1	1.33077	1632.73	0.412264	0.0915992	4.50074	6.77177265525803e-06	0.00024717	26.0105	27.3035	29.1971	36.1384	37.0527	37.3329
IDUA	iduronidase; alpha-L-	1.1112	889.654	0.152123	0.0760533	2.00021	0.0454776	0.232612	17.2182	16.2363	15.3866	19.0255	18.0027	17.5507
IER3	immediate early response 3	-1.16231	9277.5	-0.216995	0.0839535	-2.58471	0.0097461	0.0864478	354.282	332.281	346.087	304.084	297.444	293.213
IER5L	immediate early response 5-like	1.32548	3069.24	0.406515	0.0934542	4.34988	1.36210213566936e-05	0.000456117	38.9373	36.0513	33.8006	49.029	49.6696	46.473
IFFO2	intermediate filament family orphan 2	-1.0946	1580.19	-0.130404	0.0657731	-1.98263	0.0474089	0.238186	65.5235	58.5833	60.796	55.3377	59.5686	55.5702
IFI30	interferon; gamma-inducible protein 30	1.42497	2188.43	0.510934	0.0767029	6.66121	2.71588117539077e-11	3.27701364964506e-09	33.2851	34.9247	30.6732	46.6943	48.9216	45.486
IFI6	interferon; alpha-inducible protein 6	1.21843	699.077	0.285028	0.118868	2.39785	0.0164918	0.122972	14.9155	12.2601	13.16	16.9391	17.3295	15.5339
IFIT2	interferon-induced protein with tetratricopeptide repeats 2	1.29505	487.64	0.373006	0.138296	2.69715	0.00699365	0.0681624	3.32328	2.38575	3.60273	3.82496	4.01446	4.76316
IFNGR2	interferon gamma receptor 2 (interferon gamma transducer 1)	-1.24738	2912.9	-0.3189	0.0541052	-5.89406	3.76809849892482e-09	3.10814904431087e-07	118.984	119.619	119.741	97.2384	97.6436	94.2548
IFT88	intraflagellar transport 88	-1.17246	474.085	-0.229541	0.107008	-2.14508	0.0319464	0.187542	12.0894	13.6518	12.9348	10.7794	10.8465	11.3286
IGF2BP3	insulin-like growth factor 2 mRNA binding protein 3	-1.22391	6848.45	-0.291501	0.036153	-8.06299	7.44513917102194e-16	1.67229279841416e-13	173.072	176.744	180.036	146.168	143.698	145.641
IGF2R	insulin-like growth factor 2 receptor	1.16904	12359.1	0.225325	0.0772174	2.91806	0.0035222	0.0414043	250.319	247.389	250.289	294.348	292.707	293.471
IGFBP3	insulin-like growth factor binding protein 3	-1.4408	13333.8	-0.526873	0.0337998	-15.5881	8.7750635425676e-55	2.56231855442974e-51	710.134	699.951	709.837	492.476	496.048	493.008
IGFBP4	insulin-like growth factor binding protein 4	-1.0661	6629.19	-0.0923444	0.0428965	-2.15273	0.0313402	0.185017	164.568	155.405	159.521	150.838	155.691	146.8
IGFBP5	insulin-like growth factor binding protein 5	-1.58329	7289.43	-0.662928	0.0734289	-9.02816	1.74582405304569e-19	6.53564901909414e-17	266.542	270.65	288.543	175.079	178.456	171.688
IGFBP6	insulin-like growth factor binding protein 6	-1.26805	7511.26	-0.342617	0.0666738	-5.13871	2.76635709995691e-07	1.47404429413762e-05	100.379	93.7731	90.1432	75.5305	76.0005	74.2152
IGFBP7	insulin-like growth factor binding protein 7	-1.3014	4445.86	-0.380059	0.0822754	-4.61936	3.84932448196173e-06	0.000151892	119.245	112.925	108.407	91.7245	87.5452	84.2779
IGFN1	immunoglobulin-like and fibronectin type III domain containing 1	1.32602	2138.16	0.407104	0.101981	3.99195	6.55332843040787e-05	0.00179173	8.39978	7.35605	7.30553	9.66175	10.5722	10.6635
IGSF3	immunoglobulin superfamily; member 3	-1.09056	2913.13	-0.125065	0.055081	-2.27056	0.0231736	0.153301	105.612	109.413	102.778	97.5613	100.137	95.1344
IKBKE	inhibitor of kappa light polypeptide gene enhancer in B-cells; kinase epsilon	-1.18551	1180.39	-0.245503	0.0560188	-4.38251	1.17317141087099e-05	0.000403969	42.5746	42.5458	44.0583	36.4116	37.9753	35.3804
IKZF5	IKAROS family zinc finger 5 (Pegasus)	1.1362	739.012	0.184218	0.0773585	2.38135	0.0172491	0.126298	17.1136	19.6824	19.4397	21.6085	21.2193	21.0266
IL10	interleukin 10	1.73873	39.5384	0.798035	0.268077	2.97688	0.00291194	0.0357563	1.49155	1.32541	1.30098	2.63276	2.1693	2.42449
IL17RD	interleukin 17 receptor D	-1.35564	1152.83	-0.438976	0.0910126	-4.82324	1.41242599339714e-06	6.50517965413196e-05	27.1357	29.3579	27.821	20.5902	22.2416	19.589
IL18R1	interleukin 18 receptor 1	-1.22284	304.07	-0.29023	0.113835	-2.54957	0.0107856	0.0926838	14.4706	16.0375	15.6618	13.0893	12.2179	12.5516
IL1A	interleukin 1; alpha	-1.6852	2463.9	-0.752921	0.0645287	-11.668	1.85737373906516e-31	1.69485353689695e-28	150.071	149.043	159.621	94.3573	89.6397	90.2211
IL1B	interleukin 1; beta	-1.66244	4326.5	-0.733303	0.0514022	-14.266	3.56505821654623e-46	6.50623124519687e-43	227.501	220.88	227.447	136.308	136.242	136.866
IL1R1	interleukin 1 receptor; type I	1.2726	207.131	0.347776	0.176203	1.97372	0.0484135	0.241241	1.62239	1.32541	1.75132	2.21053	2.21917	1.80228
IL1RL1	interleukin 1 receptor-like 1	-1.53524	122.249	-0.618467	0.157617	-3.92386	8.71404839673581e-05	0.00226379	6.51572	7.75367	7.78089	5.06683	4.66276	4.65588
IL24	interleukin 24	2.49735	3057.21	1.3204	0.0488359	27.0375	5.36325933250986e-161	7.8303586254644e-157	85.3323	86.1519	89.6678	217.153	220.82	218.655
IL31RA	interleukin 31 receptor A	-1.30163	379.963	-0.380324	0.105821	-3.59405	0.000325581	0.00667625	12.4034	11.0009	12.4594	9.28919	9.35045	9.31176
IL32	interleukin 32	-1.69785	267.066	-0.763709	0.13181	-5.79399	6.8733370060334e-09	5.36634867850736e-07	18.6574	15.1097	15.4117	9.43821	10.2232	9.61214
IL37	interleukin 37	-2.27289	134.202	-1.18452	0.152598	-7.76238	8.33521473822971e-15	1.64451534024532e-12	9.28947	8.68146	9.53221	4.12301	3.86485	4.22677
IL6	interleukin 6	1.31715	425.914	0.39742	0.106881	3.71833	0.00020054	0.00448375	17.6893	16.4351	18.9894	22.9498	24.1616	23.6441
IL6R	interleukin 6 receptor	1.49427	283.862	0.579445	0.111525	5.19563	2.04026471090417e-07	1.13366177302808e-05	6.72506	6.36199	6.68005	10.4814	9.87408	9.50486
IL7	interleukin 7	-1.21503	158.422	-0.280994	0.136621	-2.05673	0.039712	0.212847	5.39051	5.56674	6.00454	4.89297	4.8373	4.3555
IL7R	interleukin 7 receptor	-1.57236	1819.5	-0.652935	0.0567123	-11.5131	1.13324719449099e-30	9.73259355268732e-28	34.1225	33.2016	34.5511	21.385	21.718	22.1852
ILK	integrin-linked kinase	-1.11973	3486.76	-0.163149	0.0468806	-3.48009	0.000501249	0.00939875	95.9302	90.4595	94.0211	84.5217	86.5976	81.4886
ILVBL	ilvB (bacterial acetolactate synthase)-like	-1.17771	2850.96	-0.235983	0.0505016	-4.67278	2.97156941688568e-06	0.000123253	71.9607	69.3854	71.9294	62.2922	63.1841	57.1794
IMPDH2	IMP (inosine 5'-monophosphate) dehydrogenase 2	-1.09028	31135.2	-0.124704	0.0334274	-3.73058	0.000191038	0.00429102	734.994	712.41	742.787	674.559	685.799	663.002
ING4	inhibitor of growth family; member 4	-1.14185	1821.37	-0.19137	0.0622509	-3.07418	0.00211082	0.0282979	40.0363	41.4192	38.7793	36.362	36.579	32.6984
INHA	inhibin; alpha	-1.44975	330.243	-0.535809	0.116746	-4.58954	4.44225110740142e-06	0.000172952	13.8165	12.3926	11.6088	8.49439	9.17591	8.60372
INHBA	inhibin; beta A	-1.26868	7623.74	-0.343325	0.0903584	-3.7996	0.000144932	0.0034129	379.9	349.048	363.3	290.25	286.573	290.124
INO80B	INO80 complex subunit B	-1.28884	1365.01	-0.366069	0.128931	-2.83927	0.00452171	0.0492297	36.6345	33.4667	27.4458	27.4702	23.8374	24.8242
INPP4A	inositol polyphosphate-4-phosphatase type I A	1.12417	793.383	0.168861	0.0749569	2.25277	0.0242734	0.157858	18.4481	16.7665	19.3396	21.5589	19.9227	20.812
INPP4B	inositol polyphosphate-4-phosphatase type II B	1.10681	1461.07	0.146405	0.0593673	2.46609	0.0136597	0.108012	39.7485	39.3648	43.2577	44.9557	46.9767	44.7994
INSIG1	insulin induced gene 1	1.46942	3061.76	0.55525	0.0537674	10.3269	5.32614260709547e-25	3.53462191198154e-22	56.9929	59.7099	61.4215	87.9989	89.3404	85.8656
INTS4P2	integrator complex subunit 4 pseudogene 2	1.19902	516.38	0.261858	0.0831732	3.14834	0.001642	0.0232976	23.7078	21.4054	23.5678	27.644	28.0015	27.6778
INTS7	integrator complex subunit 7	1.13115	2030.3	0.177788	0.0511243	3.47757	0.000505972	0.00942243	46.0025	46.3232	49.6626	54.9403	53.31	53.6606
IP6K1	inositol hexakisphosphate kinase 1	1.09155	3171.42	0.126384	0.0497917	2.53825	0.0111409	0.0948807	66.2562	63.5536	66.5253	73.2952	71.7865	71.0612
IP6K2	inositol hexakisphosphate kinase 2	-1.10533	3002.7	-0.144473	0.0581664	-2.48379	0.0129994	0.104683	53.4079	52.8178	49.8127	48.3088	46.7772	46.709
IPO13	importin 13	1.11487	1639.94	0.156869	0.075744	2.07105	0.0383545	0.208764	39.6176	39.5636	37.6285	44.1112	44.3835	42.3964
IPO5	importin 5	-1.0727	8431.47	-0.101242	0.0442667	-2.28709	0.0221906	0.149133	289.282	290.001	296.124	278.85	275.053	267.831
IPO5P1	importin 5 pseudogene 1	1.16351	549.943	0.218482	0.0984153	2.22	0.0264187	0.166616	12.7174	13.5855	12.5345	16.6162	14.3872	14.2037
IQGAP2	IQ motif containing GTPase activating protein 2	-1.2908	593.797	-0.368261	0.12093	-3.04523	0.00232505	0.0303901	8.79229	10.537	9.83244	7.22768	7.72971	7.5524
IRAK2	interleukin-1 receptor-associated kinase 2	-1.1156	1216.2	-0.157819	0.0776061	-2.03359	0.0419928	0.221512	48.6193	48.8415	53.1652	43.9374	46.8769	45.25
IRF1	interferon regulatory factor 1	-1.21809	957.698	-0.28462	0.0628608	-4.52778	5.96069877479277e-06	0.000222573	36.8962	38.1057	36.1524	30.3265	31.5173	29.6732
IRF2BP2	interferon regulatory factor 2 binding protein 2	1.05751	6309.7	0.0806777	0.0391019	2.06327	0.039087	0.211057	134.815	132.475	133.876	142.691	145.493	138.968
IRF2BPL	interferon regulatory factor 2 binding protein-like	1.08891	5952.75	0.122881	0.0580102	2.11828	0.0341518	0.194628	133.925	125.318	117.139	140.331	141.753	130.536
IRF9	interferon regulatory factor 9	1.13477	815.254	0.182399	0.0869206	2.09845	0.035865	0.200398	14.8893	13.3867	13.4602	16.5417	14.2626	16.9714
IRS1	insulin receptor substrate 1	1.09997	2144.98	0.137469	0.0686015	2.00388	0.0450827	0.231561	43.7783	42.9434	46.21	50.3703	48.3979	48.6829
IRS2	insulin receptor substrate 2	1.20626	5601.74	0.270544	0.0418982	6.45717	1.06676442075724e-10	1.18891301855387e-08	198.559	193.709	191.395	237.098	238.499	233.116
ISG20L2	interferon stimulated exonuclease gene 20kDa-like 2	1.15691	2172.44	0.210274	0.0558427	3.76547	0.000166239	0.00385252	61.9124	59.7099	65.5746	74.2887	72.2852	72.0481
ISLR	immunoglobulin superfamily containing leucine-rich repeat	-1.37018	669.541	-0.454363	0.0897095	-5.06483	4.08764445672554e-07	2.07942888739348e-05	37.8121	33.0691	35.7771	27.1224	26.4555	25.0817
IST1	increased sodium tolerance 1 homolog (yeast)	-1.07012	3856.82	-0.0977734	0.0421854	-2.3177	0.0204654	0.141542	98.2067	95.5624	94.2713	88.8186	93.2552	88.7836
ISYNA1	inositol-3-phosphate synthase 1	-1.11144	2121.76	-0.152434	0.0697442	-2.18561	0.0288439	0.17576	73.5308	70.4458	63.7732	60.181	64.1566	63.5732
ITCH	itchy E3 ubiquitin protein ligase	-1.11383	5066.26	-0.155527	0.0452832	-3.43454	0.000593562	0.0106071	147.009	151.362	161.948	138.816	138.087	139.269
ITGA11	integrin; alpha 11	1.38638	5860.67	0.47132	0.155451	3.03196	0.00242972	0.0315605	2.51208	1.52423	1.57619	2.48374	2.89241	2.72487
ITGA2	integrin; alpha 2 (CD49B; alpha 2 subunit of VLA-2 receptor)	1.27455	8107.28	0.34999	0.0500031	6.99937	2.57116013697107e-12	3.47582759257201e-10	153.865	158.785	163.724	208.932	200.249	201.962
ITGA5	integrin; alpha 5 (fibronectin receptor; alpha polypeptide)	-1.095	22662.5	-0.130936	0.0512052	-2.55708	0.0105556	0.0913319	640.189	619.963	641.285	582.437	593.641	572.695
ITGA6	integrin; alpha 6	-1.11708	12009.8	-0.159729	0.0435703	-3.66602	0.000246358	0.005329	437.757	459.124	466.528	415.132	408.378	405.169
ITGA7	integrin; alpha 7	1.15913	1157.8	0.213045	0.0864301	2.46494	0.0137036	0.108089	15.4912	16.0375	14.8112	18.6777	18.3768	16.7354
ITGAV	integrin; alpha V	-1.17183	6432.98	-0.228769	0.0532711	-4.29442	1.75147326159804e-05	0.000570793	228.6	253.486	248.788	204.561	206.932	215.78
ITGAX	integrin; alpha X (complement component 3 receptor 4 subunit)	1.45443	296.966	0.540449	0.193701	2.79011	0.00526896	0.0553728	1.28221	1.1266	1.8514	1.98699	2.59319	1.93101
ITGB2	integrin; beta 2 (complement component 3 receptor 3 and 4 subunit)	-1.46132	109.024	-0.54727	0.184246	-2.97031	0.00297496	0.0363595	6.80356	6.09691	5.60424	4.29687	4.08926	4.3555
ITGB2-AS1	ITGB2 antisense RNA 1	-1.68288	43.7827	-0.750935	0.255125	-2.9434	0.00324631	0.0388075	2.32891	3.11472	2.62699	1.78829	1.42127	1.54481
ITGB4	integrin; beta 4	-1.72811	15378.4	-0.789199	0.062584	-12.6102	1.85467717712691e-36	2.25652389883774e-33	488.103	460.847	459.523	278.179	275.876	266.78
ITGB8	integrin; beta 8	-1.16066	7170	-0.21494	0.0680944	-3.15651	0.00159671	0.0228102	265.888	284.633	291.07	246.089	242.114	241.827
ITIH5	inter-alpha-trypsin inhibitor heavy chain family; member 5	-1.50985	50.4438	-0.594405	0.248973	-2.38743	0.0169668	0.124857	2.87843	3.18099	2.80212	2.33472	1.84516	1.695
ITPK1	inositol-tetrakisphosphate 1-kinase	-1.10727	1170.88	-0.147008	0.0737411	-1.99356	0.0461998	0.234452	52.5182	50.9622	51.564	44.9805	49.6447	46.3872
ITPRIP	inositol 1;4;5-trisphosphate receptor interacting protein	1.33239	3801.73	0.414016	0.0459948	9.00136	2.22944541964274e-19	8.13747578169602e-17	101.87	97.8156	104.079	136.978	137.938	133.304
JADE2	jade family PHD finger 2	-1.10731	3847.47	-0.147065	0.0648523	-2.26769	0.0233479	0.153688	108.883	101.394	105.555	95.0776	96.8457	95.5206
JAG1	jagged 1	-1.26266	1761.28	-0.336461	0.0710593	-4.73494	2.19122009414536e-06	9.52137302813162e-05	65.6282	68.4577	67.6762	51.6618	53.9833	54.9909
JAM2	junctional adhesion molecule 2	-1.25276	182.417	-0.325115	0.157406	-2.06545	0.0388806	0.210372	3.58495	4.04251	3.90295	3.67594	2.91734	2.61759
JOSD2	Josephin domain containing 2	-1.20214	910.417	-0.265604	0.122361	-2.17066	0.0299568	0.180061	24.1265	22.8634	19.0394	17.5352	18.6012	19.0097
JPH1	junctophilin 1	1.33364	185.692	0.415368	0.138765	2.99332	0.00275964	0.0345271	7.30074	7.42232	6.73009	10.233	10.0237	8.43208
JUND	jun D proto-oncogene	1.0987	7883.53	0.135797	0.066623	2.03829	0.0415213	0.219881	130.602	129.228	119.941	137.525	142.102	140.148
JUP	junction plakoglobin	-1.21673	3047.78	-0.283006	0.0644641	-4.39014	1.13279261865202e-05	0.000392845	32.0814	31.6111	30.9985	26.4767	24.6603	27.0341
KANK1	KN motif and ankyrin repeat domains 1	1.23726	2244.19	0.307154	0.0592352	5.18532	2.15639651141376e-07	1.17038621065579e-05	86.222	88.2726	87.0909	108.688	106.371	110.389
KAZALD1	Kazal-type serine peptidase inhibitor domain 1	-1.1813	744.835	-0.240381	0.0857097	-2.80459	0.00503803	0.0535431	13.2931	11.1998	11.6088	10.233	9.84914	10.8995
KAZN	kazrin; periplakin interacting protein	1.35479	115.536	0.438074	0.215279	2.03491	0.0418598	0.221032	2.9046	2.45202	2.35178	3.17919	4.16407	3.21835
KCCAT211	NA	-1.62141	179.091	-0.697245	0.14492	-4.81124	1.49997020919726e-06	6.82229440943303e-05	8.00726	6.89216	8.40636	4.61976	5.4856	4.52715
KCMF1	potassium channel modulatory factor 1	-1.1252	2646.2	-0.170182	0.0496047	-3.43077	0.000601881	0.0107097	77.8484	77.0729	77.984	70.7369	69.6671	67.9716
KCNH1	potassium channel; voltage gated eag related subfamily H; member 1	1.93753	52.0536	0.954217	0.28791	3.31429	0.000918763	0.014644	1.22987	1.32541	1.15087	2.18569	3.29136	1.695
KCNJ12	potassium channel; inwardly rectifying subfamily J; member 12	-1.26841	160.592	-0.343024	0.155828	-2.2013	0.027715	0.171675	3.34944	4.37387	3.87793	2.80663	2.96721	3.21835
KCNK5	potassium channel; two pore domain subfamily K; member 5	-1.26853	344.599	-0.343155	0.105668	-3.24749	0.00116428	0.0176959	18.6836	14.7121	17.138	12.9403	14.1129	13.4312
KCNMA1	potassium channel; calcium activated large conductance subfamily M alpha; member 1	-1.21704	2136.38	-0.283381	0.0703152	-4.03016	5.57393399761449e-05	0.00155304	35.4047	34.0632	37.1781	29.5813	28.9989	29.8663
KCNN3	potassium channel; calcium activated intermediate/small conductance subfamily N alpha; member 3	1.42988	773.64	0.515897	0.107577	4.79559	1.62200599655659e-06	7.24198396016091e-05	7.1699	7.42232	7.25549	11.8723	9.72447	9.74087
KCNN4	potassium channel; calcium activated intermediate/small conductance subfamily N alpha; member 4	-1.1076	5461.69	-0.147433	0.0488799	-3.01623	0.00255939	0.0325347	172.941	158.254	158.72	147.559	152.2	145.984
KCNQ5	potassium channel; voltage gated KQT-like subfamily Q; member 5	1.58645	192.697	0.665802	0.122363	5.44119	5.29265294546377e-08	3.38915495630575e-06	6.41104	6.82588	6.17968	9.81077	10.298	10.5991
KCTD11	potassium channel tetramerization domain containing 11	-1.15765	2000.36	-0.211193	0.0563206	-3.74985	0.000176943	0.00405551	56.2079	54.7396	51.1887	47.4146	46.8021	46.473
KDELC2	KDEL (Lys-Asp-Glu-Leu) containing 2	1.1266	2012.53	0.171978	0.0553756	3.10566	0.00189852	0.0260512	47.2847	52.2876	52.3896	58.5914	56.6263	56.4713
KDM1A	lysine (K)-specific demethylase 1A	-1.09193	5197.14	-0.126885	0.0420519	-3.01735	0.00254997	0.0324866	158.601	152.025	152.966	142.989	143.922	140.706
KDM3A	lysine (K)-specific demethylase 3A	-1.10297	5299.08	-0.141389	0.0428506	-3.29958	0.000968309	0.0153001	157.869	152.025	158.52	143.684	143.274	141.028
KDM4B	lysine (K)-specific demethylase 4B	-1.15523	3202.44	-0.208183	0.0649754	-3.20403	0.00135519	0.0199655	86.5099	83.8987	78.9097	72.9723	73.8062	70.3531
KDM5B	lysine (K)-specific demethylase 5B	-1.08591	9996.81	-0.118903	0.0542636	-2.19121	0.0284365	0.174442	296.975	291.392	301.478	280.538	277.696	267.102
KDM8	lysine (K)-specific demethylase 8	1.32084	128.362	0.401456	0.172517	2.32705	0.0199628	0.139578	2.43358	2.12066	2.30174	2.90598	3.16669	3.13253
KDR	kinase insert domain receptor	1.30721	173.393	0.38649	0.140841	2.74415	0.00606673	0.0616813	7.64092	6.69334	7.35556	10.1337	8.77696	9.80524
KHDRBS1	KH domain containing; RNA binding; signal transduction associated 1	-1.10451	11983.7	-0.1434	0.0372336	-3.85137	0.000117457	0.00288419	331.726	336.258	337.155	306.146	303.678	306.044
KHDRBS3	KH domain containing; RNA binding; signal transduction associated 3	-1.28944	156.892	-0.366743	0.144203	-2.54324	0.0109829	0.093975	8.26894	7.28978	8.25625	5.7126	6.33337	6.65126
KIAA0020	KIAA0020	1.08876	2368.72	0.122682	0.0534451	2.29548	0.0217058	0.147215	76.9325	71.4398	77.1834	85.1923	79.3417	83.3767
KIAA0040	KIAA0040	-1.26879	2526.88	-0.343449	0.0553464	-6.20544	5.45428149865381e-10	5.41717754288066e-08	129.241	119.221	135.027	100.616	100.785	103.567
KIAA0141	KIAA0141	-1.08258	3378.65	-0.114471	0.0436241	-2.62403	0.00868972	0.0796382	90.9583	87.0135	86.8657	82.8576	82.0346	81.4672
KIAA1161	KIAA1161	-1.14644	492.965	-0.197165	0.0926716	-2.12756	0.0333733	0.192437	11.5399	11.6636	12.2843	10.7794	9.62473	10.7493
KIAA1211	KIAA1211	1.52657	267.046	0.610295	0.130042	4.69307	2.69131866119656e-06	0.000114225	9.62965	7.6874	9.68233	14.1822	13.7639	14.0749
KIAA1324L	KIAA1324-like	-1.09928	1355.64	-0.136562	0.0587943	-2.3227	0.020195	0.140759	43.7783	40.0275	43.0075	39.7895	38.4989	38.3627
KIAA1407	KIAA1407	-1.33829	281.374	-0.420394	0.122321	-3.43682	0.000588592	0.0105574	6.38488	5.96437	5.6793	4.54524	4.9121	4.11949
KIAA1755	KIAA1755	-1.6027	414.818	-0.680501	0.109026	-6.24166	4.32953650930359e-10	4.42036594656171e-08	25.775	22.9959	27.2957	17.5104	16.4069	14.1393
KIAA1841	KIAA1841	1.24773	167.111	0.31931	0.141337	2.25922	0.0238698	0.155789	4.31764	3.44608	3.95299	5.16618	4.61289	5.17082
KIAA2013	KIAA2013	-1.07969	4102.74	-0.110623	0.0526308	-2.10187	0.0355651	0.199482	115.189	105.304	104.929	103.075	100.835	99.8547
KIF13A	kinesin family member 13A	-1.12343	1625.56	-0.167908	0.0776861	-2.16136	0.0306676	0.182828	37.9429	36.9791	38.329	32.8102	34.1603	34.5651
KIF13B	kinesin family member 13B	-1.12565	2163.87	-0.170762	0.0816008	-2.09265	0.0363801	0.202265	55.0041	54.9384	53.8407	50.7925	49.2208	46.4301
KIF14	kinesin family member 14	-1.10615	1416.94	-0.145546	0.0689399	-2.1112	0.0347551	0.196448	64.2936	63.0897	66.3002	59.4111	59.1946	57.823
KIF20A	kinesin family member 20A	-1.28669	1753.92	-0.363669	0.0659747	-5.51224	3.54285889860706e-08	2.31953990671135e-06	81.695	80.4527	82.9628	63.4099	64.2064	64.2168
KIF22	kinesin family member 22	-1.11014	1834.18	-0.150739	0.0594906	-2.53383	0.0112824	0.095649	75.4672	71.1085	71.8043	67.1107	68.7445	62.436
KIF2C	kinesin family member 2C	-1.13869	2193.01	-0.187374	0.054591	-3.43232	0.000598447	0.0106813	101.896	98.8759	99.4002	86.6577	88.3181	90.3927
KIF4A	kinesin family member 4A	-1.16607	1521.55	-0.221656	0.0675678	-3.2805	0.00103624	0.0161291	71.4897	65.2104	71.9795	62.2177	60.2668	58.2092
KIFC3	kinesin family member C3	-1.09848	5444.28	-0.135511	0.0548164	-2.47209	0.0134326	0.106894	173.229	154.278	154.242	146.069	151.078	144.847
KITLG	KIT ligand	1.45138	89.1363	0.537425	0.247321	2.17299	0.0297811	0.179448	0.732691	1.45796	1.12585	1.39089	1.94489	1.24443
KLC2	kinesin light chain 2	1.06956	3136.88	0.097016	0.0490598	1.9775	0.0479846	0.239677	77.2204	71.6387	72.4798	78.8836	80.763	79.0427
KLF10	Kruppel-like factor 10	-1.1294	2101.36	-0.17556	0.0614529	-2.85682	0.00427908	0.0473152	65.916	67.2648	73.1553	62.1183	59.8928	62.0498
KLF15	Kruppel-like factor 15	1.36069	82.9774	0.444337	0.205326	2.16405	0.0304601	0.182258	3.16627	1.78931	2.47687	3.40272	3.86485	3.26126
KLF5	Kruppel-like factor 5 (intestinal)	1.12985	2584.25	0.176135	0.0577799	3.04837	0.00230087	0.0302093	108.464	105.503	120.491	127.391	125.545	128.219
KLF6	Kruppel-like factor 6	1.10645	1852.94	0.145937	0.0547547	2.66528	0.00769242	0.0729282	43.5951	43.2748	41.8567	48.1101	47.1512	47.7818
KLF7	Kruppel-like factor 7 (ubiquitous)	-1.20366	837.343	-0.267427	0.0746032	-3.58466	0.000337513	0.00686385	29.988	31.8099	33.4503	25.6322	26.4306	27.4847
KLF9	Kruppel-like factor 9	1.27465	2964.52	0.350101	0.0467618	7.48689	7.05229441655316e-14	1.19724998234507e-11	87.6612	89.4655	92.1197	114.5	115.696	115.131
KLHL20	kelch-like family member 20	1.09271	1235.41	0.127917	0.0612248	2.08929	0.0366814	0.203167	27.8161	26.8396	27.1956	30.1774	31.0684	28.9008
KLHL23	kelch-like family member 23	1.38792	255.415	0.47292	0.176162	2.68457	0.0072624	0.0699875	6.67272	7.88622	6.17968	10.2578	8.90163	9.50486
KLHL29	kelch-like family member 29	1.19751	349.574	0.260038	0.126618	2.05372	0.0400032	0.213702	7.0914	6.16318	6.85519	9.3637	7.45543	7.65967
KLHL5	kelch-like family member 5	-1.15589	4247.17	-0.209008	0.0521595	-4.00709	6.14717656257742e-05	0.00169018	133.01	139.699	141.807	122.225	118.364	120.173
KLRC2	killer cell lectin-like receptor subfamily C; member 2	-2.02662	405.021	-1.01908	0.173255	-5.88196	4.0544233648052e-09	3.32553826551438e-07	3.82046	5.63301	4.42835	2.2602	2.14437	2.29576
KMT2E-AS1	KMT2E antisense RNA 1 (head to head)	-1.2568	208.718	-0.32975	0.141486	-2.33062	0.0197733	0.138461	6.67272	6.82588	6.02956	5.36488	4.81237	5.34246
KNTC1	kinetochore associated 1	1.08966	1762.7	0.123872	0.055866	2.21731	0.0266018	0.167005	66.7534	69.6505	70.5784	78.4365	73.8312	74.5155
KPNA2	karyopherin alpha 2 (RAG cohort 1; importin alpha 1)	-1.08097	4624.66	-0.112329	0.0484303	-2.3194	0.0203735	0.141143	173.569	163.159	177.835	160.003	158.11	161.84
KPNA3	karyopherin alpha 3 (importin alpha 4)	1.11079	1922.41	0.151584	0.0605163	2.50485	0.0122504	0.100992	49.1688	52.0225	53.7907	58.7653	56.4269	57.8874
KRAS	Kirsten rat sarcoma viral oncogene homolog	1.09185	1876.97	0.12677	0.0645102	1.96511	0.0494011	0.243668	42.9147	48.9078	47.4859	50.6186	49.5948	52.1158
KRT15	keratin 15; type I	-1.17733	876.382	-0.235522	0.0953798	-2.4693	0.0135377	0.107244	33.3898	32.0088	29.5724	25.8309	26.3059	28.9222
KRT18	keratin 18; type I	-1.18629	17369.2	-0.246461	0.0391904	-6.28881	3.19912206179757e-10	3.33622729301747e-08	283.944	270.186	278.01	228.43	235.656	242.428
KRT7	keratin 7; type II	-1.53765	423.22	-0.620726	0.123939	-5.0083	5.49126079307133e-07	2.71770873148615e-05	20.3583	19.0197	17.163	12.0213	11.819	13.1094
KRT80	keratin 80; type II	-1.22101	6021.32	-0.288075	0.0390836	-7.37073	1.69697541174127e-13	2.78415246251005e-11	213.239	209.084	217.039	177.066	180.401	170.101
KRT81	keratin 81; type II	-1.16428	7863.32	-0.219439	0.0565244	-3.88221	0.000103512	0.00260564	296.844	271.312	268.253	243.357	247.351	232.944
KRT86	keratin 86; type II	-2.04839	77.7086	-1.03449	0.246288	-4.20031	2.66544413211047e-05	0.000819273	2.95693	3.51235	3.07733	1.29155	1.4462	1.8881
KRT9	keratin 9; type I	-1.48772	66.9892	-0.573102	0.211917	-2.70437	0.00684341	0.0672368	4.13447	4.17506	3.57771	2.75695	2.89241	2.36012
KTI12	KTI12 chromatin associated homolog	1.17446	533.963	0.232	0.0936876	2.47631	0.0132747	0.106256	12.2726	11.7299	12.5595	15.2253	13.6891	14.4611
KTN1	kinectin 1 (kinesin receptor)	-1.09511	11520	-0.131078	0.0525131	-2.4961	0.0125569	0.102534	247.728	251.63	269.279	238.663	231.767	236.42
L1CAM	L1 cell adhesion molecule	-1.12437	13238.9	-0.169118	0.065404	-2.58574	0.00971701	0.0863746	359.62	339.637	343.86	313.249	322.628	298.534
LACTB	lactamase; beta	-1.12566	718.857	-0.170768	0.0867845	-1.96772	0.0490999	0.24292	19.9135	21.6043	20.1402	17.9326	18.0526	18.7952
LAMA1	laminin; alpha 1	1.20858	530.736	0.27331	0.114206	2.39313	0.0167055	0.12387	11.8016	11.9287	12.1092	13.9835	14.6366	14.9331
LAMA4	laminin; alpha 4	-1.19162	9426.86	-0.252925	0.0471867	-5.36009	8.31810829682262e-08	5.01836285676076e-06	314.115	294.375	312.186	265.065	255.18	258.24
LAMB1	laminin; beta 1	-1.157	55233.2	-0.210395	0.0511887	-4.11018	3.9534373254279e-05	0.0011544	1424.19	1383.34	1383.45	1223.07	1239.8	1185.04
LAMB3	laminin; beta 3	-1.45478	7702.53	-0.5408	0.0572984	-9.43831	3.78847520980238e-21	1.9073013125212e-18	127.357	118.558	119.641	85.4158	86.1239	81.6817
LAMC1	laminin; gamma 1 (formerly LAMB2)	-1.21798	42162.8	-0.284485	0.0591587	-4.80884	1.51805619640461e-06	6.84062360108249e-05	1379.19	1355.7	1379.27	1145.05	1162.45	1094.35
LAMP1	lysosomal-associated membrane protein 1	1.06763	8707.22	0.0944057	0.0462946	2.03924	0.0414265	0.219458	180.975	169.454	170.629	191.621	185.413	183.446
LAMP2	lysosomal-associated membrane protein 2	1.21597	4644.76	0.282105	0.046802	6.02762	1.66389957549285e-09	1.51830836263722e-07	93.8368	95.8275	99.4502	117.059	118.514	118.242
LAMTOR1	late endosomal/lysosomal adaptor; MAPK and MTOR activator 1	1.0809	2249.33	0.112227	0.0562921	1.99366	0.046189	0.234452	49.7968	48.1788	48.8369	52.6056	51.8888	55.2484
LAP3	leucine aminopeptidase 3	1.08862	1984.24	0.122506	0.0510174	2.40126	0.0163386	0.12233	55.1873	53.4142	52.6899	60.2555	59.2694	57.2008
LAPTM4B	lysosomal protein transmembrane 4 beta	1.09703	5883.79	0.133606	0.0609334	2.19265	0.0283323	0.174022	115.922	109.28	115.312	130.372	122.329	123.821
LAPTM5	lysosomal protein transmembrane 5	-1.28689	162.846	-0.363884	0.179335	-2.02908	0.0424504	0.222861	3.63729	3.8437	4.35329	3.12951	3.21656	2.93943
LARP4	La ribonucleoprotein domain family; member 4	1.08967	3445.16	0.123891	0.0486763	2.5452	0.0109216	0.0935887	87.6089	86.2845	95.147	99.3993	99.0898	97.3015
LARP6	La ribonucleoprotein domain family; member 6	-1.13386	1598.98	-0.181247	0.0866719	-2.09118	0.0365118	0.202612	34.7243	36.2501	33.7505	30.7487	32.764	29.2441
LARS2	leucyl-tRNA synthetase 2; mitochondrial	1.12697	1246.12	0.172446	0.0719947	2.39526	0.0166087	0.123591	26.6909	27.5686	28.0462	30.3513	31.7666	31.1107
LASP1	LIM and SH3 protein 1	-1.17024	14776.1	-0.226807	0.0509594	-4.45074	8.55731452271457e-06	0.000308486	343.292	332.215	340.082	290.945	301.633	281.52
LBH	limb bud and heart development	1.58006	72.2489	0.659981	0.224737	2.93668	0.00331742	0.0394222	1.80556	1.19287	1.67627	2.55825	2.668	2.4674
LCP1	lymphocyte cytosolic protein 1 (L-plastin)	1.63325	81.5109	0.707744	0.209261	3.38212	0.000719291	0.0123021	2.93076	2.18693	3.57771	4.99232	4.93704	4.7417
LCTL	lactase-like	-1.44789	354.915	-0.533953	0.105363	-5.06775	4.02547848739963e-07	2.05496454251869e-05	13.8426	14.1819	13.7104	9.83561	9.05124	10.0198
LDB1	LIM domain binding 1	-1.07221	3418.75	-0.10059	0.046965	-2.1418	0.0322098	0.188558	73.3738	67.5299	69.7278	66.1668	67.423	64.7318
LDB2	LIM domain binding 2	1.207	619.047	0.271425	0.095154	2.85248	0.004338	0.0476918	7.90259	8.21757	8.75662	10.382	10.3977	9.48341
LDHA	lactate dehydrogenase A	-1.17435	79206.1	-0.231868	0.0547908	-4.23187	2.31758069092357e-05	0.000719929	2332.81	2250.62	2364.76	2002.07	1996.88	1958.92
LDLR	low density lipoprotein receptor	1.15815	12397.5	0.211819	0.050959	4.15666	3.22936033300405e-05	0.000974146	330.234	330.625	326.897	386.569	386.435	378.714
LEF1	lymphoid enhancer-binding factor 1	-1.14531	993.871	-0.195734	0.0588339	-3.3269	0.000878179	0.014105	46.3689	44.799	45.3093	39.8392	40.6184	39.5643
LEMD2	LEM domain containing 2	-1.11853	2472.79	-0.161608	0.0544355	-2.9688	0.00298968	0.0364838	60.918	64.0175	58.169	53.2514	56.377	54.3258
LENG1	leukocyte receptor cluster (LRC) member 1	-1.18597	442.294	-0.246064	0.0940184	-2.61719	0.00886566	0.0809498	13.8165	12.6577	11.859	11.152	11.0959	10.2987
LEPR	leptin receptor	-1.19238	402.088	-0.253845	0.0958453	-2.64849	0.00808527	0.07514	10.3362	11.7299	10.2828	9.04082	9.50006	8.41062
LFNG	LFNG O-fucosylpeptide 3-beta-N-acetylglucosaminyltransferase	-1.4024	381.742	-0.487896	0.104733	-4.65849	3.18540840114918e-06	0.000129546	13.2408	12.1938	12.0341	8.81728	9.05124	9.05429
LGALS8	lectin; galactoside-binding; soluble; 8	1.06791	4900.09	0.0947862	0.044027	2.15291	0.0313257	0.185017	106.031	105.172	113.861	119.294	116.494	114.273
LGR6	leucine-rich repeat containing G protein-coupled receptor 6	-1.67318	317.164	-0.742594	0.127108	-5.84225	5.1500913932695e-09	4.20063320344887e-07	6.14937	5.63301	6.10462	3.6511	3.76511	3.43291
LIMA1	LIM domain and actin binding 1	-1.1647	3051.15	-0.219955	0.0474528	-4.63524	3.56523330843139e-06	0.00014222	72.5364	68.9878	77.0083	63.857	63.4085	62.4145
LIMCH1	LIM and calponin homology domains 1	-1.20627	6355.85	-0.270551	0.0596953	-4.5322	5.83715617144759e-06	0.000219081	108.988	107.69	116.338	94.9286	90.8116	92.4525
LIMD1	LIM domains containing 1	1.1544	1545.4	0.207137	0.0880496	2.35251	0.0186474	0.133324	28.4441	27.9	29.2221	34.0024	34.3349	31.2395
LIMD2	LIM domain containing 2	-1.16538	1450.42	-0.220799	0.069931	-3.15738	0.00159192	0.022764	30.8254	27.5686	26.6952	25.657	23.3886	24.5667
LIN28B	lin-28 homolog B (C. elegans)	-1.1918	237.309	-0.253138	0.124837	-2.02776	0.0425849	0.223246	6.14937	6.69334	6.55496	5.19102	5.63521	5.44974
LIN54	lin-54 DREAM MuvB core complex component	1.17198	541.492	0.22895	0.102066	2.24315	0.0248874	0.160281	15.5697	17.4292	17.188	20.615	18.5513	19.7821
LINC00115	long intergenic non-protein coding RNA 115	-1.43578	83.8956	-0.521833	0.240559	-2.16926	0.0300631	0.18057	3.0616	3.31354	2.72706	2.53342	2.26904	1.54481
LINC00174	long intergenic non-protein coding RNA 174	-1.20497	222.6	-0.269001	0.125435	-2.14453	0.0319901	0.18763	6.14937	6.03064	5.9545	5.26553	5.18638	4.69879
LINC00239	long intergenic non-protein coding RNA 239	-1.7048	31.1761	-0.769606	0.307162	-2.50554	0.0122266	0.100909	1.1252	1.25914	1.27597	0.645773	0.772971	0.729493
LINC00324	long intergenic non-protein coding RNA 324	-1.35458	134.182	-0.437846	0.183187	-2.39017	0.0168408	0.124305	3.50645	3.11472	3.60273	2.93081	2.11944	2.61759
LINC00460	long intergenic non-protein coding RNA 460	-1.37474	143.876	-0.459158	0.148733	-3.08714	0.00202095	0.0273456	6.2017	5.23539	5.40409	4.27203	4.08926	4.05512
LINC00473	long intergenic non-protein coding RNA 473	1.13448	728.843	0.182034	0.0766664	2.37436	0.0175792	0.128264	22.5826	20.9415	20.9659	24.9616	25.7324	23.1292
LINC00482	long intergenic non-protein coding RNA 482	-1.74881	47.4296	-0.806377	0.320829	-2.51342	0.0119567	0.0992427	1.28221	2.2532	1.15087	0.745122	0.623363	1.18006
LINC00508	long intergenic non-protein coding RNA 508	1.458	101.879	0.543991	0.231187	2.35304	0.0186207	0.133317	1.07287	1.78931	1.10083	2.03667	1.62074	1.78082
LINC00511	long intergenic non-protein coding RNA 511	-1.39582	143.79	-0.481116	0.178115	-2.70115	0.00691001	0.0677088	8.24277	7.81995	7.58074	5.98581	5.71001	5.36392
LINC00657	long intergenic non-protein coding RNA 657	-1.05296	24818.4	-0.074451	0.0330676	-2.25148	0.0243553	0.15801	583.719	602.335	590.972	563.014	562.324	572.866
LINC00667	long intergenic non-protein coding RNA 667	1.12591	1037.57	0.171088	0.0697945	2.45131	0.0142337	0.110893	21.0649	18.6221	18.8893	21.9563	22.1917	22.5285
LINC00673	long intergenic non-protein coding RNA 673	-1.22427	1156.23	-0.291926	0.063336	-4.60916	4.04301953560328e-06	0.000158678	50.5033	53.5467	49.8377	41.9752	43.1367	40.9374
LINC00869	long intergenic non-protein coding RNA 869	-1.18286	974.134	-0.242278	0.121278	-1.99771	0.0457483	0.233214	37.6289	36.8465	32.7748	30.6742	30.7193	29.8019
LINC00886	long intergenic non-protein coding RNA 886	-1.29623	166.605	-0.374326	0.156989	-2.3844	0.0171068	0.125507	7.24841	5.83182	7.50568	5.24069	4.73756	6.17923
LINC00941	long intergenic non-protein coding RNA 941	-1.18277	340.488	-0.242167	0.111904	-2.16406	0.0304599	0.182258	8.89696	10.537	10.633	8.46955	8.57748	8.36771
LINC00963	long intergenic non-protein coding RNA 963	1.17543	565.779	0.23319	0.078718	2.96235	0.00305296	0.0371444	17.8463	15.6399	17.138	19.2987	20.1222	20.9193
LINC01011	long intergenic non-protein coding RNA 1011	-1.42651	105.65	-0.512494	0.193214	-2.65247	0.00799053	0.0746396	2.9831	2.2532	3.00227	2.33472	1.62074	1.99538
LINC01106	long intergenic non-protein coding RNA 1106	1.5303	118.515	0.613817	0.194026	3.16359	0.00155838	0.022372	2.38125	3.37981	2.17665	3.97398	3.14175	4.59151
LINC01128	long intergenic non-protein coding RNA 1128	1.13533	635.774	0.183109	0.0801416	2.28482	0.0223234	0.149711	15.8837	16.7002	17.1129	19.1745	19.3741	18.1515
LINC01137	long intergenic non-protein coding RNA 1137	-1.33421	202.878	-0.415981	0.147272	-2.82458	0.00473431	0.0511333	5.78302	7.35605	6.75511	4.94264	4.98691	4.89189
LINC01198	long intergenic non-protein coding RNA 1198	-1.4077	54.1119	-0.493344	0.23549	-2.09497	0.0361738	0.201544	3.48028	2.78337	3.12737	2.6576	2.04463	2.0812
LINC01224	long intergenic non-protein coding RNA 1224	1.34904	90.4421	0.431932	0.183983	2.34767	0.0188911	0.134476	3.29711	3.57862	3.45261	4.4459	5.28612	4.22677
LINC01363	long intergenic non-protein coding RNA 1363	1.61579	353.269	0.692239	0.102549	6.75035	1.47486184661257e-11	1.84250458995197e-09	7.82409	8.74774	9.05685	14.1573	13.9883	13.3669
LINC01521	long intergenic non-protein coding RNA 1521	-1.14576	723.758	-0.196305	0.0832252	-2.35872	0.0183381	0.131955	15.3865	15.5736	15.5868	13.4867	14.3374	13.0236
LINC01547	long intergenic non-protein coding RNA 1547	-1.30693	92.8308	-0.386181	0.192801	-2.00301	0.0451766	0.231838	4.05597	4.77149	3.80288	3.4524	2.89241	3.23981
LINC01573	long intergenic non-protein coding RNA 1573	-1.52175	57.1486	-0.605731	0.272825	-2.22022	0.0264039	0.166616	1.25604	1.25914	1.326	0.869309	1.04725	0.64367
LINC01578	long intergenic non-protein coding RNA 1578	-1.15756	1367.17	-0.211091	0.0959322	-2.20042	0.0277773	0.171724	40.2457	44.7327	40.6558	36.6352	35.9057	36.3888
LINC01604	long intergenic non-protein coding RNA 1604	-1.62507	113.923	-0.700501	0.20907	-3.35055	0.000806504	0.0132601	3.19244	2.78337	3.35254	1.98699	1.96983	1.8881
LINCR-0003	NA	-1.67246	35.4494	-0.741975	0.302898	-2.44959	0.014302	0.111246	1.98873	1.92185	2.70204	1.46541	1.02232	1.52335
LIPE	lipase; hormone-sensitive	1.30969	111.216	0.38922	0.187479	2.07608	0.0378868	0.207405	2.66909	2.65083	3.15238	3.42756	3.41603	4.37696
LMAN1	lectin; mannose-binding; 1	-1.09092	9973.72	-0.125544	0.0439477	-2.85666	0.00428118	0.0473152	245.635	263.294	273.282	241.991	239.546	240.025
LMCD1	LIM and cysteine-rich domains 1	-1.25069	989.91	-0.322728	0.068566	-4.70683	2.51599505473352e-06	0.000107723	53.9051	47.5824	48.1364	41.553	40.1945	39.0064
LNPEP	leucyl/cystinyl aminopeptidase	1.1841	1145.24	0.243787	0.093867	2.59715	0.00940017	0.0846132	20.8817	21.0741	23.0675	26.4518	27.3532	23.8802
LOC100128076	NA	-1.39576	82.5676	-0.481055	0.219036	-2.19624	0.028075	0.172758	1.70089	1.5905	1.67627	1.24187	1.2966	1.07278
LOC100128398	NA	-1.47586	60.8606	-0.561554	0.274677	-2.04442	0.0409124	0.217366	1.46538	0.994061	1.15087	0.57126	1.02232	0.922594
LOC100129940	NA	1.40314	129.112	0.488656	0.212506	2.29949	0.0214773	0.146254	4.16064	3.11472	4.1031	5.09167	5.01184	6.17923
LOC100131564	NA	-1.31919	509.504	-0.399653	0.0993746	-4.02168	5.77847012719742e-05	0.00159783	10.8595	11.266	12.6095	8.49439	9.35045	8.73246
LOC100190986	NA	1.26981	520.781	0.344608	0.150306	2.29271	0.0218649	0.147654	12.1156	13.2541	12.4844	16.1443	15.5841	16.4994
LOC100272217	NA	-1.70158	87.4733	-0.766872	0.207026	-3.70424	0.000212028	0.00470457	3.19244	2.98218	3.27748	1.88764	2.0945	1.65209
LOC100287015	NA	-1.48294	93.4251	-0.568463	0.18996	-2.99254	0.00276662	0.0345271	2.69526	2.2532	2.7771	1.61443	1.89502	1.82373
LOC100288911	NA	-1.35179	210.389	-0.434876	0.177376	-2.45172	0.0142177	0.110826	5.94003	5.56674	5.27899	4.54524	3.51577	4.41987
LOC100289230	NA	-1.30913	144.876	-0.388607	0.163267	-2.3802	0.0173034	0.126568	4.47465	3.44608	3.90295	3.15435	3.19162	2.89652
LOC100506123	NA	1.69806	63.2119	0.76389	0.339031	2.25316	0.0242492	0.157771	1.28221	1.52423	0.325246	1.58959	1.79529	1.65209
LOC100507002	NA	-1.38605	127.569	-0.470976	0.222418	-2.11753	0.0342152	0.194677	2.87843	4.70522	2.82714	2.13602	2.46852	2.68196
LOC101060389	NA	-1.28797	555.342	-0.365102	0.115113	-3.17169	0.00151554	0.0218645	13.4501	12.8565	13.6854	11.3755	11.046	8.96847
LOC101927021	NA	-1.36636	355.337	-0.450339	0.0982234	-4.58484	4.54330412118834e-06	0.000176416	10.4408	9.60925	10.6581	7.97281	7.70477	7.14474
LOC101927045	NA	1.36319	77.6227	0.446986	0.22075	2.02485	0.0428827	0.224378	1.30838	1.25914	1.82638	1.96215	2.1693	2.03829
LOC101928068	NA	-1.52147	133.367	-0.605468	0.198024	-3.05755	0.00223155	0.0295382	2.32891	1.52423	2.30174	1.36606	1.69555	1.20152
LOC101928710	NA	-1.49737	139.53	-0.582427	0.168882	-3.44873	0.000563226	0.0102277	5.155	6.75961	5.07884	4.14785	3.96459	3.11107
LOC101929709	NA	-1.5397	73.4703	-0.622645	0.268277	-2.32091	0.0202919	0.140943	2.0149	2.2532	1.80136	1.39089	0.872709	1.63063
LOC102723854	NA	-1.37456	83.4348	-0.45897	0.18379	-2.49725	0.012516	0.102326	5.39051	4.50641	4.45337	3.62626	3.34123	3.5831
LOC102724814	NA	1.31685	1067.42	0.397096	0.110944	3.57923	0.000344602	0.00697807	16.9042	12.1938	16.2373	18.7771	21.3689	20.812
LOC148413	NA	-1.09048	1554.48	-0.124965	0.060568	-2.06322	0.0390913	0.211057	36.4775	36.2501	33.9757	32.2886	32.1905	33.621
LOC254896	NA	-1.3009	273.579	-0.379514	0.124262	-3.05415	0.00225699	0.0297938	7.66709	6.75961	6.93024	5.14134	5.61027	5.83594
LOC283335	NA	-1.19494	334.615	-0.256943	0.115716	-2.22045	0.0263881	0.166616	8.66145	7.42232	7.4056	6.97931	5.95935	6.93018
LOC284454	NA	-1.25065	1031.44	-0.322681	0.0804529	-4.01081	6.05106399063788e-05	0.0016669	40.612	39.6299	40.1304	32.5122	33.5868	30.8533
LOC388242	NA	-1.56479	70.631	-0.645969	0.230141	-2.80684	0.00500295	0.0532772	2.22424	1.78931	1.82638	1.29155	1.39633	1.11569
LOC401052	uncharacterized LOC401052	-1.43961	118.361	-0.525681	0.207004	-2.53947	0.0111021	0.0947341	2.48592	1.85558	2.80212	1.73862	1.62074	1.78082
LOC440434	NA	-1.29822	1022.44	-0.376535	0.093525	-4.02603	5.67263421544988e-05	0.00157453	24.99	24.4539	26.0197	22.1798	18.4266	18.0442
LOC541473	FK506 binding protein 6; 36kDa pseudogene	2.00125	88.8939	1.0009	0.311032	3.21801	0.00129083	0.019172	0.837361	0.92779	0.300227	1.06801	1.52101	1.28734
LOC613038	NA	-1.56479	70.631	-0.645969	0.230141	-2.80684	0.00500295	0.0532772	2.22424	1.78931	1.82638	1.29155	1.39633	1.11569
LOC642852	NA	-1.11818	1878.93	-0.161148	0.0671908	-2.39836	0.0164686	0.122862	37.7074	42.347	39.4048	35.2691	36.4044	35.2088
LOC644656	NA	-1.37806	78.77	-0.462643	0.207307	-2.23169	0.0256357	0.163756	3.1401	2.78337	2.47687	1.93732	2.24411	1.95247
LOC646471	NA	-1.1806	569.19	-0.239517	0.0928252	-2.5803	0.00987133	0.0872406	13.3978	13.1216	12.0841	11.7233	9.89901	11.1355
LOC730101	NA	-1.39681	336.5	-0.482135	0.103337	-4.66565	3.07645800888749e-06	0.000125505	11.6707	13.718	11.4337	8.41988	8.97643	8.73246
LOC79160	NA	-1.70723	101.438	-0.77166	0.182808	-4.22115	2.43056317897649e-05	0.000753423	3.66345	3.18099	3.42759	1.78829	2.06957	2.23139
LOC90246	NA	-1.29239	190.984	-0.370047	0.18162	-2.03748	0.041602	0.220228	1.91023	2.05439	2.00151	1.36606	1.67061	1.56626
LOC90768	uncharacterized LOC90768	-1.23444	772.743	-0.303861	0.0830239	-3.65992	0.000252298	0.00544098	18.8406	19.6161	20.5906	16.5914	17.0802	14.5255
LONRF2	LON peptidase N-terminal domain and ring finger 2	1.35413	1011.02	0.437368	0.10709	4.0841	4.42472109228495e-05	0.00127167	19.1285	21.2729	22.2919	26.9983	28.2758	30.0165
LONRF3	LON peptidase N-terminal domain and ring finger 3	1.21505	150.37	0.28101	0.135639	2.07175	0.0382891	0.20859	4.71016	5.03657	4.65352	5.61325	5.90949	5.92177
LOXL2	lysyl oxidase-like 2	-1.19914	22152.7	-0.262004	0.0475405	-5.51118	3.56443704399753e-08	2.32324914474839e-06	532.692	512.472	494.999	436.89	444.782	411.777
LOXL3	lysyl oxidase-like 3	-1.14535	9523.17	-0.195784	0.0445627	-4.39344	1.11568843369703e-05	0.00038969	336.985	317.702	309.409	283.37	286.598	277.679
LOXL4	lysyl oxidase-like 4	-1.14112	12288.7	-0.190456	0.0575374	-3.31012	0.000932576	0.0147996	630.114	612.209	618.018	551.688	558.334	531.8
LPAR1	lysophosphatidic acid receptor 1	1.77506	681.593	0.827872	0.226315	3.65805	0.000254144	0.00547272	0.628021	0.728978	0.725549	1.11768	1.59581	0.986961
LPAR3	lysophosphatidic acid receptor 3	1.22336	255.333	0.290847	0.119187	2.44025	0.0146772	0.113204	6.48955	5.69928	5.9545	7.45122	7.53023	7.50948
LPCAT2	lysophosphatidylcholine acyltransferase 2	-1.25141	3980.23	-0.323554	0.0445856	-7.25691	3.96033304243182e-13	6.21729703435532e-11	125.028	129.824	136.628	106.056	105.648	103.223
LPGAT1	lysophosphatidylglycerol acyltransferase 1	1.12884	4092.29	0.174838	0.0783459	2.23162	0.0256402	0.163756	81.5642	84.0313	93.3456	94.9534	97.9678	101.485
LPIN1	lipin 1	1.1645	3132.42	0.219705	0.0564542	3.89174	9.95289595140608e-05	0.00251841	51.0267	52.884	50.9636	60.2059	59.793	60.9556
LRAT	lecithin retinol acyltransferase (phosphatidylcholine--retinol O-acyltransferase)	-1.19095	487.707	-0.252107	0.099632	-2.53038	0.0113938	0.0961556	24.9638	26.1107	25.1941	20.5902	22.3413	21.3913
LRFN1	leucine rich repeat and fibronectin type III domain containing 1	1.15719	436.955	0.210625	0.09362	2.24978	0.0244628	0.158384	14.4183	12.9228	13.3601	15.5979	16.3571	15.6626
LRIG3	leucine-rich repeats and immunoglobulin-like domains 3	-1.15664	2286.39	-0.209946	0.0607309	-3.45699	0.000546246	0.00998146	114.954	109.744	118.89	98.0084	100.062	101.335
LRP11	low density lipoprotein receptor-related protein 11	1.12427	1955.59	0.168987	0.0556209	3.03819	0.00238006	0.0309705	33.2066	33.4667	34.6012	39.4666	37.6511	37.5045
LRP3	low density lipoprotein receptor-related protein 3	1.41713	234.978	0.502975	0.186759	2.69318	0.0070774	0.0687033	1.02053	1.39169	1.67627	1.78829	1.99476	2.01683
LRP5L	low density lipoprotein receptor-related protein 5-like	1.52153	35.7466	0.605524	0.308925	1.9601	0.0499843	0.245301	0.680356	0.994061	0.9257	1.14252	1.09712	1.63063
LRP8	low density lipoprotein receptor-related protein 8; apolipoprotein e receptor	1.20316	5044.93	0.266834	0.0457658	5.83043	5.52844335200385e-09	4.41067065241838e-07	136.28	130.089	136.328	162.461	166.613	159.351
LRRC1	leucine rich repeat containing 1	1.22786	405.197	0.296145	0.107432	2.75659	0.00584082	0.0598428	7.27457	6.89216	6.55496	8.94147	7.55516	9.03284
LRRC20	leucine rich repeat containing 20	1.23773	212.996	0.307696	0.128565	2.39331	0.0166973	0.12387	5.25967	5.56674	5.10386	6.65642	7.05647	5.98613
LRRC23	leucine rich repeat containing 23	-1.2083	294.167	-0.27298	0.111774	-2.44225	0.0145961	0.112932	8.29511	7.81995	7.38058	6.25903	6.73232	6.54398
LRRC37A	leucine rich repeat containing 37A	1.64672	82.0619	0.719597	0.232067	3.10081	0.00192991	0.0263827	1.62239	1.1266	1.52615	2.2602	2.1693	2.8536
LRRC37A4P	leucine rich repeat containing 37; member A4; pseudogene	1.17613	1094.63	0.234054	0.102625	2.28067	0.0225678	0.150796	24.5451	24.3214	24.2433	29.482	27.5277	29.5015
LRRC41	leucine rich repeat containing 41	-1.09618	4451.87	-0.13248	0.0591084	-2.2413	0.0250068	0.160836	107.601	103.382	102.828	95.6985	101.833	90.8219
LRRC56	leucine rich repeat containing 56	-1.16714	378.283	-0.222975	0.10748	-2.07458	0.0380255	0.207852	8.03343	8.68146	7.45564	6.33354	7.38062	6.84436
LRRC57	leucine rich repeat containing 57	1.14476	428.977	0.195041	0.0921777	2.11592	0.0343512	0.195172	10.2315	9.07909	11.1084	11.7729	11.9187	11.865
LRRC58	leucine rich repeat containing 58	1.10088	4440.17	0.138655	0.053644	2.58472	0.00974579	0.0864478	111.317	122.535	127.697	133.253	132.926	134.098
LRRC75A	leucine rich repeat containing 75A	1.49788	84.8006	0.582924	0.249759	2.33395	0.0195984	0.137831	0.837361	0.728978	0.775587	1.24187	1.17192	1.15861
LRRC8B	leucine rich repeat containing 8 family; member B	1.40044	63.4298	0.485883	0.227053	2.13995	0.0323585	0.188754	2.72142	1.98812	2.22668	3.47724	3.11682	3.32563
LRRC8C	leucine rich repeat containing 8 family; member C	1.15755	272.571	0.21108	0.106559	1.98086	0.0476066	0.238523	9.15864	8.81401	9.75738	11.0526	10.8715	10.5562
LRRFIP2	leucine rich repeat (in FLII) interacting protein 2	-1.11607	1495.59	-0.158432	0.0576625	-2.74757	0.00600383	0.0612305	48.9856	49.0403	49.7626	43.3661	45.3809	44.4776
LSG1	large 60S subunit nuclear export GTPase 1	1.15557	949.936	0.208603	0.0721434	2.89151	0.00383392	0.043459	23.3938	22.3332	24.5436	27.9421	27.1288	27.0341
LSS	lanosterol synthase (2;3-oxidosqualene-lanosterol cyclase)	1.1383	3352.03	0.186883	0.0572725	3.26305	0.00110221	0.0169393	63.9011	61.0353	61.4715	71.5566	74.3299	67.9287
LTBP1	latent transforming growth factor beta binding protein 1	-1.16146	1047.24	-0.215941	0.100156	-2.15606	0.0310793	0.184415	13.738	14.6458	15.7369	13.7102	11.9935	12.5301
LTBP2	latent transforming growth factor beta binding protein 2	-1.47316	666.957	-0.558913	0.0887199	-6.29974	2.98137170347647e-10	3.13151272451486e-08	28.1563	26.442	25.8195	18.6032	18.1025	18.2588
LTBP4	latent transforming growth factor beta binding protein 4	-1.10168	5196.06	-0.139702	0.0615993	-2.26792	0.0233342	0.153677	159.125	159.182	145.935	143.113	148.685	132.231
LUC7L3	LUC7-like 3 pre-mRNA splicing factor	-1.07359	10445	-0.102444	0.0458618	-2.23376	0.0254987	0.163138	261.754	252.094	274.433	246.983	248.173	244.788
LUCAT1	lung cancer associated transcript 1 (non-protein coding)	-1.30362	484.412	-0.382523	0.096272	-3.97336	7.08661049216791e-05	0.00191247	10.7549	9.60925	10.633	8.7676	8.20346	7.23056
LY6K	lymphocyte antigen 6 complex; locus K	-1.17062	848.483	-0.227271	0.0937676	-2.42377	0.0153603	0.117291	25.5657	25.713	25.6194	21.9563	22.3663	21.7561
LYN	LYN proto-oncogene; Src family tyrosine kinase	1.18339	665.068	0.242925	0.0788346	3.08145	0.00205995	0.0278218	15.9099	18.0256	15.3366	19.1496	18.9502	19.6963
LYPD1	LY6/PLAUR domain containing 1	-1.36574	1987.76	-0.449687	0.0866595	-5.18912	2.11285760344871e-07	1.15103436605788e-05	102.446	92.1163	94.6216	71.7304	73.0582	68.5938
LYPD3	LY6/PLAUR domain containing 3	-1.2331	947.374	-0.302285	0.0791933	-3.81705	0.000135059	0.00322728	49.5613	44.8653	46.1099	36.511	37.8756	40.4869
LYRM7	LYR motif containing 7	1.09988	933.347	0.137346	0.0669623	2.05109	0.040258	0.214513	24.5975	24.8515	26.2198	27.197	27.7521	28.8364
LYRM9	LYR motif containing 9	-1.49993	126.939	-0.584897	0.173591	-3.3694	0.000753331	0.012661	3.34944	3.44608	3.15238	2.2602	1.94489	2.40304
LYST	lysosomal trafficking regulator	1.32525	2401.12	0.406265	0.0672848	6.03799	1.56045862894561e-09	1.44194278370923e-07	42.8624	44.2688	44.6588	59.0882	57.4492	59.046
LZTFL1	leucine zipper transcription factor-like 1	1.10608	1038.7	0.145459	0.0731697	1.98797	0.0468147	0.236258	19.5471	20.2126	20.3654	22.5027	21.6432	22.6143
LZTR1	leucine-zipper-like transcription regulator 1	1.09025	1520.24	0.124663	0.0629184	1.98135	0.0475523	0.238454	32.4477	30.1532	30.2479	35.2691	33.4123	33.4065
LZTS2	leucine zipper; putative tumor suppressor 2	-1.13476	9653.16	-0.182388	0.0517847	-3.52205	0.00042823	0.00829198	269.761	252.889	241.057	223.785	235.282	218.633
LZTS3	leucine zipper; putative tumor suppressor family member 3	-1.2079	576.79	-0.2725	0.1059	-2.57318	0.0100768	0.0882024	11.8016	12.6577	12.4094	10.5062	10.7717	9.35467
M6PR	mannose-6-phosphate receptor (cation dependent)	1.22469	6828.43	0.292417	0.045013	6.49626	8.23388883081493e-11	9.4657304669211e-09	170.377	161.435	168.327	208.957	206.209	202.198
MACROD2	MACRO domain containing 2	-1.3479	61.9336	-0.430716	0.218679	-1.96963	0.0488813	0.242579	3.03543	3.71116	2.80212	2.40923	2.31891	2.2743
MAF	v-maf avian musculoaponeurotic fibrosarcoma oncogene homolog	-1.13288	626.025	-0.179998	0.0760572	-2.36661	0.0179519	0.130055	34.2795	32.5389	32.3495	29.3081	28.8493	29.9736
MAF1	MAF1 homolog; negative regulator of RNA polymerase III	-1.07622	3900.98	-0.105977	0.0528272	-2.0061	0.0448454	0.230706	94.9358	93.4417	91.8195	85.7387	89.4651	86.7453
MAFG	v-maf avian musculoaponeurotic fibrosarcoma oncogene homolog G	1.14445	3903.61	0.19465	0.058502	3.32724	0.000877123	0.0141035	103.519	96.2251	101.702	113.755	121.805	112.342
MAFK	v-maf avian musculoaponeurotic fibrosarcoma oncogene homolog K	1.19918	3155.67	0.262044	0.0560678	4.6737	2.95827819474735e-06	0.000123051	115.687	114.251	104.054	132.955	140.506	129.206
MAGED1	melanoma antigen family D1	-1.09858	11801.8	-0.135644	0.0405308	-3.34669	0.000817812	0.0134198	181.629	176.545	176.909	165.839	168.134	156.562
MAGED2	melanoma antigen family D2	-1.19348	3452.49	-0.255178	0.0451439	-5.65255	1.58083545418835e-08	1.12586329908048e-06	68.6374	69.2529	72.5299	59.9823	57.7235	59.797
MAGI2-AS3	MAGI2 antisense RNA 3	1.17435	1406.83	0.231864	0.0717805	3.23018	0.00123713	0.0185824	23.9695	27.3035	29.6224	31.767	32.3401	31.3467
MAGT1	magnesium transporter 1	1.10499	2172.53	0.144039	0.0565458	2.54729	0.0108563	0.0932363	42.8101	46.0582	46.8855	52.0095	49.0213	49.5841
MALAT1	metastasis associated lung adenocarcinoma transcript 1 (non-protein coding)	1.18707	30685.3	0.2474	0.0691569	3.57737	0.000347071	0.00701833	599.472	573.971	559.598	653.1	690.437	727.712
MALT1	MALT1 paracaspase	-1.09223	3882.53	-0.127271	0.0480041	-2.65125	0.00801948	0.0747188	87.7921	86.8146	89.4176	82.8576	78.4191	82.1109
MAML2	mastermind-like transcriptional coactivator 2	-1.11303	2627.65	-0.154495	0.0709494	-2.17754	0.0294402	0.178056	89.6761	87.4111	99.175	86.3597	80.5884	83.3124
MAN1B1-AS1	MAN1B1 antisense RNA 1 (head to head)	-1.64441	139.529	-0.717568	0.199883	-3.58995	0.000330745	0.00675367	1.98873	2.65083	2.05155	1.1922	1.19686	1.54481
MAN1C1	mannosidase; alpha; class 1C; member 1	1.38722	91.245	0.472201	0.189999	2.48528	0.012945	0.104416	3.34944	3.57862	2.82714	4.19752	4.66276	4.57006
MAN2A1	mannosidase; alpha; class 2A; member 1	1.15261	1975.93	0.204906	0.0625325	3.27679	0.00104994	0.0163076	35.0645	37.3104	36.0773	40.3856	41.2916	43.5336
MAN2B2	mannosidase; alpha; class 2B; member 2	1.1094	1404.69	0.149784	0.0723586	2.07003	0.0384499	0.208998	23.6816	22.1344	21.6414	25.7812	25.9569	23.6871
MANEAL	mannosidase; endo-alpha-like	1.19525	944.398	0.257317	0.0646423	3.98064	6.8731308131066e-05	0.00186568	25.2778	27.0385	25.8696	32.1893	31.5173	29.8448
MANF	mesencephalic astrocyte-derived neurotrophic factor	1.13256	2144.15	0.179592	0.0912624	1.96786	0.0490838	0.24292	46.1334	42.8109	43.8582	50.1219	50.268	51.1718
MAOB	monoamine oxidase B	-1.39812	51.765	-0.483484	0.244069	-1.98093	0.0475987	0.238523	2.87843	2.38575	1.9765	1.39089	1.94489	1.86664
MAP1A	microtubule-associated protein 1A	1.43624	865.091	0.5223	0.142471	3.666	0.000246375	0.005329	10.8595	9.67553	10.533	16.2437	14.3872	14.4826
MAP1LC3B	microtubule-associated protein 1 light chain 3 beta	1.12437	3334.03	0.169116	0.0685908	2.46558	0.0136792	0.108013	69.6841	71.7049	75.332	81.3673	80.2144	83.6986
MAP2K1	mitogen-activated protein kinase kinase 1	-1.07295	4773.25	-0.101589	0.0487943	-2.08199	0.0373432	0.20544	139.892	140.892	137.704	129.775	134.746	127.854
MAP2K5	mitogen-activated protein kinase kinase 5	-1.11643	1375.29	-0.158891	0.0598795	-2.6535	0.00796607	0.0745542	34.515	32.2076	33.7756	32.1396	29.2233	29.5874
MAP3K12	mitogen-activated protein kinase kinase kinase 12	-1.08857	3668.8	-0.122435	0.0495628	-2.47029	0.0135003	0.107064	66.8057	66.6683	64.4488	59.9575	62.5857	60.1402
MAP3K14	mitogen-activated protein kinase kinase kinase 14	-1.14981	1019.77	-0.201392	0.0782794	-2.57273	0.0100898	0.0882635	24.4143	23.1285	22.7922	19.7209	21.2193	20.6404
MAP3K9	mitogen-activated protein kinase kinase kinase 9	1.16221	695.087	0.21687	0.109277	1.98459	0.0471906	0.237417	14.3398	11.5311	14.6611	16.2685	15.7836	15.963
MAP4K4	mitogen-activated protein kinase kinase kinase kinase 4	-1.27215	8830.24	-0.347267	0.0472244	-7.35355	1.93012157496483e-13	3.1310861104985e-11	305.872	305.375	302.154	240.227	247.076	235.54
MAP7	microtubule-associated protein 7	1.47071	172.53	0.556517	0.161928	3.43681	0.000588613	0.0105574	2.82609	3.37981	3.32752	5.11651	4.63782	4.22677
MAP7D1	MAP7 domain containing 1	-1.0809	7492.08	-0.112237	0.0544318	-2.06197	0.0392105	0.211089	194.294	179.66	178.36	165.988	180.277	168.448
MAP9	microtubule-associated protein 9	1.1299	1673.96	0.17619	0.0605113	2.9117	0.00359473	0.0416863	30.4328	30.9484	30.448	34.3998	34.1603	35.552
MAPK1IP1L	mitogen-activated protein kinase 1 interacting protein 1-like	1.0801	3305.55	0.111162	0.0420484	2.64368	0.0082011	0.0760712	72.8242	76.1451	74.3813	80.0261	80.8627	81.0381
MAPK3	mitogen-activated protein kinase 3	-1.14485	2969.64	-0.19516	0.0521574	-3.74176	0.000182738	0.00414926	73.4784	71.97	70.2532	63.4844	64.9046	61.1701
MAPK4	mitogen-activated protein kinase 4	2.45039	32.7652	1.29301	0.296639	4.35887	1.30734279988979e-05	0.000441833	0.889696	0.994061	0.975738	2.13602	2.56826	2.29576
MAPK7	mitogen-activated protein kinase 7	1.10322	974.924	0.141727	0.0686212	2.06535	0.0388899	0.210372	21.3789	19.2848	20.1402	22.8007	23.0644	22.035
MAPK8IP1	mitogen-activated protein kinase 8 interacting protein 1	-1.09314	1174.37	-0.128482	0.0634345	-2.02543	0.042823	0.224172	26.1414	26.1107	25.5443	24.1668	23.0395	24.2235
MAPKAPK2	mitogen-activated protein kinase-activated protein kinase 2	1.11717	5044.36	0.15985	0.0444377	3.59717	0.000321704	0.00660602	103.623	96.0263	99.8255	111.023	115.522	111.012
MAPKBP1	mitogen-activated protein kinase binding protein 1	1.12965	1898.5	0.175878	0.0629167	2.7954	0.00518348	0.0546418	45.0867	44.3351	44.4086	50.3454	51.0659	50.7212
MAPRE3	microtubule-associated protein; RP/EB family; member 3	-1.13571	1072.58	-0.183593	0.0826307	-2.22185	0.0262934	0.166552	29.2815	29.7556	27.9712	25.6819	25.533	25.6824
MARCKS	myristoylated alanine-rich protein kinase C substrate	-1.2093	4285.65	-0.274174	0.0474178	-5.7821	7.37740429273337e-09	5.69894723142366e-07	65.7067	65.6743	65.9749	56.7783	54.482	52.9526
MARK1	MAP/microtubule affinity-regulating kinase 1	1.19336	426.85	0.255023	0.102432	2.48967	0.012786	0.103613	12.2464	11.266	12.3844	14.1076	15.4345	13.8389
MARK2	MAP/microtubule affinity-regulating kinase 2	1.11159	1583.62	0.152622	0.0700319	2.17932	0.0293081	0.177551	40.7952	42.6783	39.1046	46.3466	45.9045	44.3703
MARS2	methionyl-tRNA synthetase 2; mitochondrial	1.23117	300.082	0.300035	0.129883	2.31003	0.0208863	0.143245	8.08577	10.3382	7.88096	11.2017	10.8216	9.97689
MARVELD1	MARVEL domain containing 1	-1.11334	6437.75	-0.154889	0.03688	-4.19982	2.67122957550493e-05	0.000819327	174.197	169.852	171.33	154.066	160.803	151.305
MAT2A	methionine adenosyltransferase II; alpha	1.0734	16217.4	0.102185	0.0486581	2.10005	0.0357241	0.200143	193.849	179.329	191.945	205.157	204.613	201.812
MATN4	matrilin 4	-1.73344	43.7021	-0.793639	0.321352	-2.46969	0.0135232	0.107187	2.77376	2.51829	2.22668	1.51508	1.52101	1.33025
MAZ	MYC-associated zinc finger protein (purine-binding transcription factor)	-1.11033	16311.8	-0.150987	0.034545	-4.37074	1.23825100470818e-05	0.000423383	457.173	428.639	432.477	405.396	395.636	394.977
MBLAC1	metallo-beta-lactamase domain containing 1	-1.39633	120.356	-0.481638	0.189887	-2.53644	0.0111986	0.0951688	2.82609	3.90997	2.55193	1.98699	2.1693	2.2743
MBNL2	muscleblind-like splicing regulator 2	-1.15026	2175.01	-0.201958	0.0741401	-2.72401	0.00644942	0.0644501	75.0746	87.2123	84.4139	70.2899	71.4125	73.7002
MBOAT7	membrane bound O-acyltransferase domain containing 7	-1.12573	5949.89	-0.170864	0.0479835	-3.56088	0.000369612	0.00737205	76.1998	70.7771	70.2782	66.1172	64.8049	63.5946
MBTD1	mbt domain containing 1	-1.09802	983.908	-0.134908	0.06745	-2.00012	0.0454868	0.232612	24.5713	25.0503	26.5201	23.1236	22.3663	24.2878
MCAM	melanoma cell adhesion molecule	1.10082	12736.2	0.138574	0.0348289	3.97872	6.92869681451961e-05	0.00187438	334.997	317.768	324.22	364.613	364.393	354.534
MCC	mutated in colorectal cancers	1.22267	566.371	0.29003	0.100053	2.89876	0.00374638	0.0427656	15.4388	13.8506	16.5625	19.4974	18.8505	18.5592
MCF2L	MCF.2 cell line derived transforming sequence-like	1.2686	681.969	0.343242	0.0961177	3.57106	0.000355536	0.0071499	19.7565	20.0138	19.84	25.5329	27.3532	23.1936
MCL1	myeloid cell leukemia 1	-1.07939	20380.5	-0.110214	0.0377107	-2.92262	0.003471	0.0409556	689.671	719.369	710.863	671.181	653.509	652.381
MCM10	minichromosome maintenance 10 replication initiation factor	1.28658	445.774	0.363536	0.0887801	4.0948	4.22535830545985e-05	0.00121917	18.8668	16.8328	19.5898	23.0491	24.2114	24.8671
MCM2	minichromosome maintenance complex component 2	1.13856	3664.02	0.187204	0.0496152	3.77313	0.000161214	0.00375994	150.332	141.157	141.907	170.732	169.979	156.541
MCM3	minichromosome maintenance complex component 3	1.11952	2796.66	0.162875	0.0484171	3.364	0.00076821	0.0127953	94.648	90.5258	98.7497	104.988	107.942	107.793
MCM4	minichromosome maintenance complex component 4	1.1229	4407.77	0.167229	0.045239	3.69657	0.000218534	0.00482692	163.94	155.007	168.402	187.746	183.892	180.335
MCM6	minichromosome maintenance complex component 6	1.13572	1513.29	0.183611	0.0551782	3.32761	0.000875957	0.0141035	55.1873	56.065	57.1933	65.5707	64.2064	62.7149
MCM8	minichromosome maintenance 8 homologous recombination repair factor	1.13427	1247.6	0.181761	0.0563519	3.22546	0.00125772	0.0188529	44.9296	43.6724	47.5109	50.7925	53.1854	51.8798
MCOLN2	mucolipin 2	1.28016	180.616	0.356326	0.13381	2.66292	0.00774668	0.0733473	4.65782	3.8437	4.2282	5.5139	5.93442	5.19227
MCOLN3	mucolipin 3	1.40273	339.879	0.488239	0.13728	3.55651	0.000375813	0.00746512	5.54752	5.30166	7.15541	8.86695	8.42787	8.47499
MCTP2	multiple C2 domains; transmembrane 2	1.55125	299.964	0.633432	0.111488	5.68163	1.33419392702003e-08	9.7396156672462e-07	10.3885	10.272	9.80742	15.8463	16.0828	15.5339
MDGA1	MAM domain containing glycosylphosphatidylinositol anchor 1	1.22602	394.432	0.293988	0.107555	2.73338	0.0062687	0.0632065	7.9811	6.5608	8.18119	9.81077	9.12604	9.61214
MDM1	Mdm1 nuclear protein	1.20325	377.018	0.26694	0.113018	2.36192	0.0181806	0.13108	6.9344	6.42826	7.08036	8.71793	8.72709	7.53094
MDN1	midasin AAA ATPase 1	1.17736	2557.04	0.235551	0.110201	2.13747	0.0325596	0.18924	65.0525	62.6921	68.6519	78.7594	78.5937	75.6312
MDP1	magnesium-dependent phosphatase 1	-1.20805	322.625	-0.272677	0.138655	-1.96658	0.0492313	0.243308	8.0596	8.01876	8.18119	7.12834	6.45804	6.6298
ME1	malic enzyme 1; NADP(+)-dependent; cytosolic	-1.09044	2095.37	-0.124906	0.0504279	-2.47692	0.013252	0.106191	66.6487	65.2104	70.4783	63.4596	62.3613	61.4061
MED12	mediator complex subunit 12	-1.11448	4516.05	-0.156372	0.073264	-2.13437	0.0328128	0.190039	119.743	118.227	122.067	108.465	109.986	106.892
MED15	mediator complex subunit 15	-1.10438	4892.51	-0.143242	0.0543647	-2.63483	0.00841799	0.07759	134.815	121.275	124.519	115.991	120.01	111.548
MED15P9	mediator complex subunit 15 pseudogene 9	-1.38212	94.0865	-0.466884	0.224251	-2.08197	0.0373451	0.20544	2.32891	1.5905	1.75132	1.24187	1.39633	1.56626
MED16	mediator complex subunit 16	-1.0915	1909.49	-0.126306	0.0600789	-2.10234	0.0355236	0.199482	52.9631	53.2817	49.3874	48.5571	48.8717	45.722
MED17	mediator complex subunit 17	1.08709	1799.08	0.120476	0.0582973	2.06659	0.038773	0.209972	40.141	39.3648	43.8332	46.0237	44.2588	45.1642
MED24	mediator complex subunit 24	1.09949	2429.62	0.136833	0.0525035	2.60618	0.00915589	0.0828742	56.4434	52.2213	53.4654	60.3301	60.1421	59.3893
MED9	mediator complex subunit 9	1.61133	603.539	0.688251	0.075967	9.05987	1.30610634303415e-19	5.01819805481543e-17	14.4445	14.9109	14.2608	24.0923	23.3637	22.9147
MEF2A	myocyte enhancer factor 2A	1.07081	2448.51	0.0987051	0.0490464	2.01249	0.0441688	0.228351	60.3423	61.0353	64.774	67.2845	65.7274	67.757
MEF2C	myocyte enhancer factor 2C	1.83872	628.812	0.878701	0.0874745	10.0452	9.64299915803069e-24	6.1212081611847e-21	14.837	15.2423	17.0879	29.631	29.4477	28.4717
MEN1	multiple endocrine neoplasia I	-1.07479	3068.59	-0.10405	0.0474179	-2.19431	0.0282132	0.173437	73.5569	71.5724	72.1046	68.6257	70.465	64.5172
MEOX2-AS1	MEOX2 antisense RNA 1 (head to head)	-1.67362	38.5707	-0.742973	0.289599	-2.56552	0.010302	0.0896632	1.85789	2.91591	2.50189	1.39089	1.27166	1.63063
METAP2	methionyl aminopeptidase 2	-1.08035	6620.74	-0.111498	0.0475246	-2.34611	0.0189703	0.134777	193.143	203.385	210.709	190.279	186.386	189.003
METTL12	methyltransferase like 12	-1.2406	447.408	-0.311034	0.0871813	-3.56766	0.000360179	0.00723331	12.8221	11.8625	13.4101	10.5062	10.5224	10.1485
METTL21B	methyltransferase like 21B	-1.15908	676.565	-0.212983	0.0777122	-2.74066	0.00613159	0.0622108	17.3752	17.0978	18.1637	15.5234	15.4843	14.8259
METTL2B	methyltransferase like 2B	1.13027	809.714	0.176666	0.072922	2.42268	0.0154066	0.117583	22.4517	21.8693	24.0432	26.4022	26.1065	25.5752
METTL7B	methyltransferase like 7B	1.15376	484.565	0.206348	0.0950208	2.17161	0.029885	0.179926	7.22224	7.15724	7.73085	8.02248	8.97643	8.75391
MEX3A	mex-3 RNA binding family member A	-1.1524	1357.63	-0.20464	0.076503	-2.67493	0.00747449	0.0716481	41.868	39.7624	44.4086	36.5855	36.7286	37.0969
MFAP2	microfibrillar-associated protein 2	-1.08614	1630.22	-0.119215	0.0569772	-2.09234	0.0364085	0.202346	79.968	77.0729	80.586	70.265	75.8259	74.3654
MFGE8	milk fat globule-EGF factor 8 protein	1.21887	2455.07	0.28554	0.0572787	4.9851	6.19300309471855e-07	3.02400820009669e-05	42.3391	43.2085	37.6285	49.6748	50.4426	49.9488
MFHAS1	malignant fibrous histiocytoma amplified sequence 1	1.14645	703.961	0.197173	0.0861078	2.28984	0.0220305	0.148361	22.2947	21.538	19.865	24.0674	24.4857	24.7598
MFSD1	major facilitator superfamily domain containing 1	1.13877	1893.49	0.187475	0.0734142	2.55366	0.0106598	0.0918734	32.1599	34.9909	35.8021	38.945	39.6958	39.1137
MFSD12	major facilitator superfamily domain containing 12	1.24746	5826.25	0.318994	0.0535276	5.95944	2.53098474514741e-09	2.18653119994984e-07	216.327	203.517	195.748	261.563	265.977	245.796
MFSD6	major facilitator superfamily domain containing 6	1.32528	715.843	0.406293	0.0811756	5.00511	5.58303130490857e-07	2.74452043945001e-05	11.0165	12.0613	12.4594	15.8463	16.0828	15.2979
MGAT4B	mannosyl (alpha-1;3-)-glycoprotein beta-1;4-N-acetylglucosaminyltransferase; isozyme B	1.1093	11391.4	0.149653	0.0455426	3.286	0.00101622	0.0159301	286.691	275.289	274.983	314.268	325.346	295.53
MGLL	monoglyceride lipase	-1.07293	3393.08	-0.101556	0.0455695	-2.2286	0.0258405	0.164624	143.424	137.114	136.103	131.762	133.175	126.159
MGST1	microsomal glutathione S-transferase 1	1.1555	3806.79	0.208516	0.0961801	2.16798	0.0301602	0.180986	49.2996	50.1007	50.7384	57.9953	57.125	59.4751
MIA	melanoma inhibitory activity	-1.26923	1800.48	-0.343951	0.0755551	-4.55231	5.30590217388617e-06	0.000201211	110.034	96.0925	92.7452	80.0758	78.6934	78.4848
MIAT	myocardial infarction associated transcript (non-protein coding)	1.59134	42.3548	0.670245	0.280101	2.39287	0.0167171	0.123893	0.837361	0.596437	1.05079	1.53992	1.3714	1.26588
MICA	MHC class I polypeptide-related sequence A	1.13856	617.274	0.187206	0.0870433	2.15072	0.0314982	0.185665	9.39414	10.0731	10.4329	11.8474	11.6694	10.6849
MICAL2	microtubule associated monooxygenase; calponin and LIM domain containing 2	2.06675	898.709	1.04736	0.27043	3.87295	0.000107524	0.00269271	11.1997	10.272	10.7081	16.1443	17.0303	33.7069
MINA	MYC induced nuclear antigen	1.11789	1455.88	0.160775	0.0618184	2.60076	0.00930176	0.0839162	31.244	33.3342	35.3768	38.1254	35.9057	38.2984
MINOS1-NBL1	MINOS1-NBL1 readthrough	-437.273	28.7939	-8.77239	3.92874	-2.23288	0.025557	0.163368	2.43358	0	3.27748	0	0	0
MIR100HG	mir-100-let-7a-2 cluster host gene	-1.17156	6115.24	-0.228429	0.0456258	-5.00659	5.54028615651558e-07	2.73270871233539e-05	148.632	156.531	164.399	133.427	133.599	136.286
MIR210HG	MIR210 host gene	-1.22553	1534.95	-0.293402	0.0858974	-3.41573	0.000636117	0.0111531	41.3185	37.708	33.1501	29.9042	30.7443	31.3682
MIRLET7DHG	MIRLET7D host gene	-1.43513	94.0841	-0.521179	0.188105	-2.77068	0.00559391	0.0579638	3.19244	2.38575	3.3025	2.4589	1.91996	2.01683
MITF	microphthalmia-associated transcription factor	-1.10904	912.247	-0.149317	0.0733766	-2.03494	0.0418571	0.221032	26.6647	28.894	26.8953	24.8374	24.4109	25.1031
MKL2	MKL/myocardin-like 2	1.11204	1520.22	0.153206	0.0712352	2.15071	0.0314994	0.185665	30.9562	27.0385	31.8241	32.0403	34.3598	34.9513
MKRN1	makorin ring finger protein 1	-1.10432	5533.81	-0.14316	0.04039	-3.54445	0.00039344	0.00773113	169.853	163.49	159.471	147.385	153.347	148.409
MLLT11	myeloid/lymphoid or mixed-lineage leukemia; translocated to; 11	-1.13367	3434.07	-0.181004	0.0677147	-2.67304	0.00751673	0.0718221	69.6318	72.6327	73.5556	64.4779	62.4859	64.5172
MLLT3	myeloid/lymphoid or mixed-lineage leukemia; translocated to; 3	-1.11949	2003.88	-0.162845	0.0479066	-3.39922	0.00067578	0.0116854	61.546	60.1075	63.473	56.1822	54.6316	55.9135
MMAB	methylmalonic aciduria (cobalamin deficiency) cblB type	1.11003	1017.91	0.1506	0.0664774	2.26543	0.023486	0.15418	25.5133	24.3876	26.0697	28.0911	28.8493	28.2357
MMP14	matrix metallopeptidase 14 (membrane-inserted)	-1.07999	18317	-0.111014	0.052042	-2.13315	0.0329121	0.190455	508.383	468.07	475.26	454.425	463.533	436.001
MMP15	matrix metallopeptidase 15 (membrane-inserted)	-1.189	574.761	-0.249746	0.0989008	-2.52522	0.0115625	0.0971943	13.4239	14.1819	13.26	11.1768	12.8413	10.4275
MMP17	matrix metallopeptidase 17 (membrane-inserted)	1.36676	331.435	0.450761	0.117429	3.83859	0.000123745	0.00300113	14.6538	14.5796	12.1592	19.9444	19.5736	17.1645
MMP19	matrix metallopeptidase 19	-1.54479	427.614	-0.627409	0.113041	-5.55028	2.85220204043164e-08	1.9189930778941e-06	11.252	9.67553	11.7089	6.80545	7.05647	7.61676
MMP2	matrix metallopeptidase 2	-1.13112	31654.8	-0.177753	0.0372938	-4.76629	1.87652026392846e-06	8.25216742570949e-05	878.967	828.318	856.648	772.642	772.248	738.311
MMP24	matrix metallopeptidase 24 (membrane-inserted)	1.43064	89.3661	0.516657	0.241864	2.13614	0.0326677	0.189717	1.51772	2.05439	1.47612	1.86281	2.51839	2.63905
MMP24-AS1	MMP24 antisense RNA 1	-1.14481	5537.98	-0.195113	0.0529616	-3.68406	0.000229552	0.00502468	77.8484	78.4645	79.1599	69.0231	69.9414	67.993
MMP25	matrix metallopeptidase 25	-1.43162	86.5406	-0.517652	0.262479	-1.97217	0.0485903	0.241823	2.22424	2.91591	2.02653	1.88764	1.96983	1.09424
MMP9	matrix metallopeptidase 9	-3.16623	1202.18	-1.66277	0.0777781	-21.3783	2.1258761830149e-101	1.03459307573392e-97	92.9994	89.8631	88.1917	27.9918	30.9438	27.2916
MMS19	MMS19 homolog; cytosolic iron-sulfur assembly component	-1.11481	4170.57	-0.1568	0.0460702	-3.40349	0.00066531	0.0115637	119.219	115.377	118.189	104.739	107.792	106.227
MOB3C	MOB kinase activator 3C	-1.17016	831.505	-0.226712	0.0832399	-2.72359	0.00645757	0.0644873	25.6442	22.1344	23.7179	22.0308	20.0224	19.825
MOCOS	molybdenum cofactor sulfurase	1.09948	8544.92	0.136827	0.0461081	2.96753	0.00300207	0.0365862	179.012	167.267	180.612	194.725	196.285	193.187
MOCS3	molybdenum cofactor synthesis 3	1.15206	954.899	0.204215	0.0662812	3.08105	0.00206273	0.0278336	22.5826	20.7427	21.3411	25.9054	24.386	24.9744
MOGS	mannosyl-oligosaccharide glucosidase	-1.11546	6316.85	-0.157634	0.0432107	-3.64804	0.000264247	0.00565793	144.445	138.638	134.252	128.111	128.263	120.259
MORF4L2	mortality factor 4 like 2	-1.05656	7947.37	-0.0793809	0.0399388	-1.98756	0.0468602	0.236406	209.052	206.301	221.167	200.214	201.446	205.331
MOSPD1	motile sperm domain containing 1	1.25825	397.043	0.33142	0.0985254	3.3638	0.000768761	0.0127953	6.85589	8.08503	7.80591	9.63691	9.54993	9.26885
MPC1	mitochondrial pyruvate carrier 1	1.36066	288.743	0.444304	0.131697	3.37368	0.000741708	0.0125219	5.31201	7.28978	5.6793	8.27086	7.5053	8.56081
MPDZ	multiple PDZ domain protein	1.11077	3242.25	0.151562	0.0615141	2.46386	0.0137451	0.1083	59.0339	59.5774	62.6224	68.6257	66.65	67.4566
MPI	mannose phosphate isomerase	-1.13351	5919.92	-0.180801	0.0396722	-4.55737	5.17993219613602e-06	0.000197976	157.947	147.452	159.521	139.089	139.459	135.471
MPPE1	metallophosphoesterase 1	1.18621	458.667	0.246361	0.106939	2.30374	0.021237	0.144956	6.28021	7.15724	7.50568	8.17151	8.35307	8.34626
MPV17L2	MPV17 mitochondrial membrane protein-like 2	1.20897	273.912	0.273783	0.109683	2.49613	0.0125555	0.102534	7.03907	6.36199	6.95526	8.71793	8.42787	7.85278
MR1	major histocompatibility complex; class I-related	1.14021	1032.03	0.189301	0.0807318	2.34482	0.0190365	0.135116	12.2464	12.6577	14.2358	14.0828	15.5841	15.3837
MRAS	muscle RAS oncogene homolog	1.11607	669.003	0.158433	0.0783734	2.02151	0.043227	0.225559	15.8314	13.3204	15.4367	16.9391	16.5316	17.2718
MREG	melanoregulin	1.25479	311.774	0.327445	0.130059	2.51766	0.0118138	0.0986121	6.62039	6.29572	7.03032	8.17151	9.37539	7.80986
MRGBP	MRG/MORF4L binding protein	-1.09771	2465.38	-0.134495	0.0539292	-2.49391	0.0126345	0.102822	74.2111	73.2954	75.7573	68.7003	70.5398	65.6758
MROH1	maestro heat-like repeat family member 1	1.36075	972.409	0.444405	0.0921518	4.82253	1.41750971559841e-06	6.50806347413106e-05	20.0182	18.8209	19.9901	27.0231	29.323	24.5238
MRPL23-AS1	MRPL23 antisense RNA 1	-1.58735	55.3645	-0.666622	0.252729	-2.63769	0.00834725	0.077084	2.0934	1.65677	1.65125	1.26671	1.09712	1.09424
MRPS25	mitochondrial ribosomal protein S25	1.08355	2377.79	0.115763	0.0451281	2.56521	0.0103113	0.0896632	59.4265	57.1254	58.4943	63.8321	64.356	62.9938
MRPS6	mitochondrial ribosomal protein S6	-1.13175	1911.1	-0.178554	0.0742728	-2.40403	0.0162156	0.121721	62.8806	56.5289	58.3441	53.4004	53.8586	51.1718
MSH2	mutS homolog 2	1.09792	2171.3	0.134777	0.0571311	2.35908	0.0183201	0.13189	66.7534	64.3489	73.8058	74.6612	74.654	77.8841
MSL3	male-specific lethal 3 homolog (Drosophila)	-1.13898	1154.25	-0.18774	0.0604083	-3.10786	0.00188447	0.0258947	32.9449	34.4608	33.5754	29.4572	30.4201	29.0295
MSMO1	methylsterol monooxygenase 1	1.17677	1096.39	0.234832	0.0979537	2.39738	0.0165128	0.123067	16.5117	21.4054	19.4147	22.6269	21.5933	22.9576
MSN	moesin	-1.08864	18608.5	-0.122523	0.0475761	-2.5753	0.0100152	0.0878737	496.372	488.482	516.14	462.472	475.851	450.376
MST1	macrophage stimulating 1	-1.24565	378.937	-0.316897	0.116632	-2.71707	0.00658618	0.0653693	6.46338	8.28384	7.0053	5.26553	5.93442	5.96468
MST1P2	macrophage stimulating 1 (hepatocyte growth factor-like) pseudogene 2	-1.20897	330.634	-0.27378	0.114577	-2.38948	0.016872	0.124387	7.58858	7.42232	6.20469	5.86163	5.83468	5.79303
MSTO1	misato 1; mitochondrial distribution and morphology regulator	1.19349	1055.15	0.255188	0.0706343	3.61281	0.000302898	0.00630897	25.461	26.5083	25.1941	30.3265	32.5146	29.4801
MTA1	metastasis associated 1	-1.09163	3977.7	-0.126484	0.0434904	-2.90831	0.00363387	0.041883	119.638	112.064	111.985	105.484	108.141	103.631
MTA3	metastasis associated 1 family; member 3	-1.119	2104.64	-0.162213	0.0483246	-3.35673	0.000788689	0.0130111	48.1483	47.251	50.0879	42.77	44.1341	44.1987
MTBP	MDM2 binding protein	1.14656	378.564	0.197316	0.0940331	2.09837	0.0358727	0.200398	12.7436	14.1819	13.7604	15.2998	14.7612	16.5423
MTHFD1	methylenetetrahydrofolate dehydrogenase (NADP+ dependent) 1; methenyltetrahydrofolate cyclohydrolase; formyltetrahydrofolate synthetase	1.06358	3860.89	0.0889231	0.0433937	2.04922	0.0404409	0.215252	116.576	114.383	113.386	124.634	124.772	119.208
MTHFD1L	methylenetetrahydrofolate dehydrogenase (NADP+ dependent) 1-like	-1.23163	1355.1	-0.300566	0.0566376	-5.30682	1.1155489475217e-07	6.48885045171982e-06	51.0005	51.6912	49.5375	41.0562	41.6905	41.3236
MTHFD2L	methylenetetrahydrofolate dehydrogenase (NADP+ dependent) 2-like	-1.22284	201.185	-0.290241	0.127504	-2.27633	0.0228261	0.151966	6.69889	6.62707	6.65503	5.34004	5.4856	5.59993
MTIF2	mitochondrial translational initiation factor 2	-1.10121	1838.18	-0.139083	0.0554801	-2.50691	0.0121793	0.100689	48.9071	50.7634	52.3896	47.0172	46.0292	45.8293
MTL5	metallothionein-like 5; testis-specific (tesmin)	-1.33568	171.408	-0.417572	0.156844	-2.66234	0.00775988	0.0734204	3.97746	4.37387	4.30326	3.32821	2.69293	3.43291
MTMR10	myotubularin related protein 10	-1.1182	1015.91	-0.161172	0.0737037	-2.18676	0.0287602	0.17547	28.1563	27.4361	26.2198	24.8871	23.1392	25.4464
MTMR11	myotubularin related protein 11	-1.38778	685.087	-0.472777	0.088686	-5.33091	9.77197660428407e-08	5.75285719445755e-06	11.3567	11.995	11.5838	8.12183	8.47774	8.56081
MTMR9	myotubularin related protein 9	1.1375	717.313	0.18587	0.0814945	2.28077	0.0225619	0.150796	19.4425	18.8209	20.3404	22.7511	22.0421	22.507
MTSS1L	metastasis suppressor 1-like	-1.10536	3946.51	-0.144515	0.0504343	-2.86542	0.00416463	0.0462737	85.6463	83.5674	82.7376	75.5305	78.5189	75.3523
MTUS1	microtubule associated tumor suppressor 1	1.12659	677.867	0.171968	0.0718881	2.39216	0.0167495	0.123966	20.0705	20.5439	21.9416	23.5955	23.6629	23.73
MTUS2	microtubule associated tumor suppressor candidate 2	1.50388	152.801	0.588693	0.185003	3.18208	0.00146224	0.0212636	1.57005	1.85558	1.87642	2.63276	2.668	2.63905
MUC15	mucin 15; cell surface associated	-1.1001	1091.84	-0.137641	0.0693296	-1.98531	0.0471096	0.237203	15.465	15.176	16.6876	14.3312	14.9358	14.268
MUC2	mucin 2; oligomeric mucus/gel-forming	-1.52981	60.4631	-0.61335	0.206501	-2.97021	0.002976	0.0363595	3.58495	3.37981	3.10235	2.0615	2.26904	2.2743
MUC5AC	mucin 5AC; oligomeric mucus/gel-forming	-2.38761	223.73	-1.25557	0.129648	-9.68444	3.51130006710249e-22	1.97173003768063e-19	14.7847	15.5736	16.7877	7.5009	6.10896	6.28651
MUC5B	mucin 5B; oligomeric mucus/gel-forming	-1.1745	903.829	-0.232044	0.0774793	-2.99491	0.00274523	0.0344333	50.0062	44.5339	51.1387	44.4093	40.2443	40.7443
MUL1	mitochondrial E3 ubiquitin protein ligase 1	1.10442	1526.04	0.143284	0.058331	2.4564	0.0140338	0.10998	33.0234	29.4905	31.3487	34.9214	36.6039	33.5138
MX1	MX dynamin-like GTPase 1	1.17972	375.515	0.238444	0.113682	2.09746	0.0359531	0.200732	8.73996	8.68146	7.83092	8.94147	9.50006	11.3071
MXD1	MAX dimerization protein 1	1.23484	529.908	0.304326	0.0972334	3.12986	0.00174893	0.0243648	10.0745	11.266	10.2077	13.3377	12.2678	13.1523
MXD3	MAX dimerization protein 3	-1.23697	384.254	-0.306809	0.105566	-2.90634	0.00365686	0.0420273	16.6425	15.905	15.0614	11.9468	13.7639	12.9807
MXD4	MAX dimerization protein 4	-1.15584	2200.55	-0.208946	0.0606559	-3.44477	0.000571548	0.0103147	34.4103	31.5449	32.7748	29.8794	29.697	26.8196
MXI1	MAX interactor 1; dimerization protein	-1.11745	2887.05	-0.160216	0.047396	-3.38037	0.000723893	0.0123612	85.437	80.055	84.6641	75.2573	74.2052	76.4036
MXRA8	matrix-remodelling associated 8	-1.21399	1469.66	-0.279757	0.0699248	-4.00083	6.31205443612944e-05	0.00172901	23.2891	23.7912	21.6914	19.2242	19.1996	18.2588
MYADM	myeloid-associated differentiation marker	-1.23219	4898.2	-0.301225	0.0502118	-5.99908	1.98433491023991e-09	1.75583573875774e-07	164.227	155.14	157.569	132.21	130.732	127.039
MYB	v-myb avian myeloblastosis viral oncogene homolog	1.82519	33.7376	0.868048	0.425436	2.04037	0.0413131	0.218937	0.680356	1.1266	0.725549	1.41573	1.27166	1.80228
MYH15	myosin; heavy chain 15	-1.53827	623.401	-0.621312	0.106467	-5.8357	5.35663527310991e-09	4.31615932447549e-07	19.7565	20.2788	20.3654	13.8096	12.966	12.7232
MYH9	myosin; heavy chain 9; non-muscle	-1.12663	21213.7	-0.172018	0.0835807	-2.05811	0.03958	0.212485	835.032	791.007	772.009	727.016	733.25	683.449
MYL6B	myosin; light chain 6B; alkali; smooth muscle and non-muscle	-1.12248	4391.89	-0.166684	0.0790447	-2.10873	0.0349678	0.197404	98.3114	94.237	90.4684	83.2301	83.6055	86.9384
MYO10	myosin X	-1.30157	2032.19	-0.380258	0.0858857	-4.42749	9.5337356389688e-06	0.000338668	45.61	51.3598	43.683	35.3933	37.0527	35.831
MYO1B	myosin IB	-1.11422	3817.36	-0.156033	0.0450637	-3.4625	0.000535191	0.00984105	90.8275	92.05	99.3251	85.0433	84.4034	85.7583
MYO1C	myosin IC	-1.09864	12827.4	-0.135715	0.0484156	-2.80312	0.00506105	0.0535833	361.374	337.914	341.383	320.601	319.037	314.454
MYO1E	myosin IE	-1.17608	7555.92	-0.233988	0.04082	-5.73219	9.91406628738892e-09	7.42823271142396e-07	319.401	312.599	325.196	275.447	269.517	274.74
MYO7B	myosin VIIB	-1.64876	84.9608	-0.721381	0.199635	-3.6135	0.000302093	0.00630897	3.1401	2.91591	4.07809	2.40923	2.0197	1.86664
MYPN	myopalladin	-1.59341	84.1975	-0.672114	0.253043	-2.65613	0.00790431	0.0741354	1.07287	0.92779	1.326	0.57126	0.673232	0.901138
MYRF	myelin regulatory factor	-1.25631	2348.95	-0.329187	0.0777121	-4.23598	2.27559456280023e-05	0.000708394	29.4385	30.0869	28.1963	22.5275	24.012	23.494
MYZAP	myocardial zonula adherens protein	-1.30657	283.26	-0.385787	0.181018	-2.13121	0.0330722	0.191229	3.34944	2.18693	4.37831	2.43407	2.99214	2.55322
MZF1-AS1	MZF1 antisense RNA 1	-1.28607	181.715	-0.36297	0.148126	-2.45042	0.0142692	0.11105	5.31201	4.83776	5.47915	4.22236	4.21394	3.90493
MZT2A	mitotic spindle organizing protein 2A	-1.25249	888.211	-0.324803	0.135767	-2.39236	0.0167404	0.123966	28.8628	26.1107	21.4662	19.3483	21.4437	20.576
N6AMT2	N-6 adenine-specific DNA methyltransferase 2 (putative)	1.29047	153.672	0.367891	0.173607	2.1191	0.0340819	0.194544	2.79993	2.91591	3.3025	3.17919	4.48822	4.07658
NAB2	NGFI-A binding protein 2 (EGR1 binding protein 2)	1.08036	3116.84	0.111507	0.0458364	2.43271	0.0149863	0.115279	92.7377	89.1341	89.3426	99.5235	99.1148	96.4647
NADSYN1	NAD synthetase 1	1.10826	1130.09	0.148302	0.0629031	2.35763	0.0183921	0.132278	22.9489	21.3392	22.9424	25.3342	25.3834	24.7169
NAGLU	N-acetylglucosaminidase; alpha	1.11749	1574.6	0.160263	0.0626826	2.55674	0.0105657	0.0913319	34.515	31.6774	32.0492	36.4861	39.0974	35.2517
NALCN	sodium leak channel; non selective	-1.23529	171.325	-0.304848	0.135709	-2.24633	0.0246831	0.159387	4.97183	5.56674	5.90447	4.37138	4.58795	4.39841
NAMPT	nicotinamide phosphoribosyltransferase	1.08804	17317.3	0.121737	0.0480827	2.53183	0.011347	0.0960383	247.021	264.023	270.805	282.227	287.944	285.918
NANP	N-acetylneuraminic acid phosphatase	1.21588	513.967	0.282002	0.0927276	3.04119	0.00235649	0.030746	12.0894	12.0613	11.3336	13.3874	14.9607	14.8688
NAPA	N-ethylmaleimide-sensitive factor attachment protein; alpha	1.13467	2075.94	0.182266	0.0581569	3.13405	0.00172413	0.0241577	44.2231	43.076	41.7316	49.1532	49.2706	48.7687
NARS	asparaginyl-tRNA synthetase	1.06103	5759.36	0.0854714	0.0348577	2.45201	0.0142061	0.110795	142.09	143.741	146.961	154.34	152.525	155.124
NAT6	N-acetyltransferase 6 (GCN5-related)	-1.23432	600.3	-0.303713	0.0863665	-3.51656	0.000437178	0.00844286	18.2911	18.4895	18.3889	13.2632	16.1077	15.5124
NBEAL2	neurobeachin-like 2	1.12189	2271.22	0.165927	0.0732142	2.26633	0.0234313	0.15389	35.143	33.8643	34.8514	40.7582	39.7706	36.9467
NBL1	neuroblastoma 1; DAN family BMP antagonist	1.08243	2050.04	0.114267	0.054329	2.10325	0.0354442	0.199482	42.2606	44.2688	40.9059	44.8315	48.0738	45.1213
NBR1	neighbor of BRCA1 gene 1	-1.13358	9317.51	-0.180892	0.0461694	-3.918	8.92848594386443e-05	0.00229905	286.639	266.938	286.692	250.585	247.151	249.293
NCAM1	neural cell adhesion molecule 1	1.46593	1065.49	0.551814	0.0654221	8.43467	3.32135546990981e-17	8.50733155450583e-15	38.8326	38.437	38.6793	57.5979	54.9058	58.4882
NCAPD2	non-SMC condensin I complex; subunit D2	-1.13788	9191.06	-0.186346	0.0650212	-2.86593	0.00415788	0.046269	345.778	330.36	353.167	303.861	305.124	302.074
NCDN	neurochondrin	1.15443	3442.97	0.207181	0.0549923	3.76746	0.000164918	0.003828	70.286	65.1441	66.2501	78.4862	81.2866	75.0519
NCK1-AS1	NCK1 antisense RNA 1 (head to head)	-1.47903	70.7959	-0.564653	0.235358	-2.39913	0.0164342	0.122764	1.57005	1.72304	1.52615	1.21703	0.897643	1.11569
NCKAP5	NCK-associated protein 5	-1.19405	450.28	-0.255866	0.118192	-2.16482	0.0304012	0.182133	9.49881	7.88622	11.2085	8.39504	8.67722	7.50948
NCOA5	nuclear receptor coactivator 5	1.12417	1862.01	0.16886	0.067471	2.50271	0.0123247	0.101242	44.668	38.8346	43.633	48.6316	50.293	45.8508
NCOR2	nuclear receptor corepressor 2	-1.12874	8955.25	-0.174708	0.0823036	-2.12273	0.0337769	0.193614	278.58	264.685	267.127	243.68	246.528	232.88
NCR3LG1	natural killer cell cytotoxicity receptor 3 ligand 1	1.52784	322.851	0.611497	0.143763	4.25349	2.10462355548317e-05	0.000663661	9.13247	8.08503	10.9333	15.2253	14.8859	13.6458
NCS1	neuronal calcium sensor 1	1.25949	2180.65	0.332842	0.0715857	4.64956	3.32649268547361e-06	0.000134162	48.4884	46.5883	46.9355	60.9013	59.7681	59.4751
NDC1	NDC1 transmembrane nucleoporin	1.09188	2309.52	0.126814	0.0532187	2.38289	0.0171773	0.125898	72.5887	71.6387	79.6102	82.336	83.1068	81.1883
NDE1	nudE neurodevelopment protein 1	-1.11002	1828.25	-0.150584	0.059624	-2.52556	0.0115513	0.0971943	65.0263	60.5714	66.3252	59.4359	57.0253	58.1234
NDNL2	necdin-like 2; SMC5-SMC6 complex component	1.13215	709.434	0.179061	0.0776308	2.30657	0.0210787	0.144077	14.4445	14.3145	13.7604	15.8711	15.9581	16.435
NDOR1	NADPH dependent diflavin oxidoreductase 1	1.13731	1440.22	0.185625	0.0793049	2.34065	0.0192504	0.136158	40.3242	40.2263	37.7035	45.7257	46.8769	42.5895
NDRG1	N-myc downstream regulated 1	-1.16006	34365.5	-0.214202	0.0367657	-5.82615	5.672095349541e-09	4.47635632990803e-07	878.522	815.793	823.148	737.77	735.669	712.35
NDRG2	NDRG family member 2	1.19902	416.705	0.261854	0.104099	2.51543	0.0118889	0.0988484	8.03343	7.42232	7.05534	8.74277	9.6746	8.75391
NDUFS2	NADH dehydrogenase (ubiquinone) Fe-S protein 2; 49kDa (NADH-coenzyme Q reductase)	-1.10307	7706.21	-0.141529	0.050672	-2.79304	0.00522154	0.054924	200.443	187.878	187.092	175.948	180.252	169.285
NEBL	nebulette	-1.42067	215.509	-0.506574	0.129232	-3.91988	8.85925380441898e-05	0.00228525	9.996	10.9347	11.934	8.02248	6.88193	8.34626
NECAP2	NECAP endocytosis associated 2	-1.08749	2799.37	-0.120997	0.0483342	-2.50335	0.0123025	0.101242	66.6487	65.5417	64.4237	61.3732	61.4636	59.0246
NEDD4	neural precursor cell expressed; developmentally down-regulated 4; E3 ubiquitin protein ligase	-1.15454	2252.73	-0.207318	0.0483403	-4.28873	1.79698466635078e-05	0.000579161	68.4281	71.6387	71.354	61.7706	60.6159	61.492
NEDD9	neural precursor cell expressed; developmentally down-regulated 9	-1.12021	1148.2	-0.163768	0.0730153	-2.24293	0.0249013	0.1603	55.9985	53.5467	56.4427	50.5441	51.0161	47.8461
NEGR1	neuronal growth regulator 1	-1.15776	1416.01	-0.211338	0.0771651	-2.73877	0.00616686	0.0624384	63.7964	69.6505	72.755	62.6151	57.2497	59.3249
NEIL1	nei-like DNA glycosylase 1	-1.18294	259.308	-0.24238	0.122391	-1.98037	0.0476619	0.238555	5.41668	4.77149	5.42911	4.57008	4.51315	4.37696
NEK2	NIMA-related kinase 2	-1.21155	776.373	-0.276859	0.0701029	-3.94933	7.83697127474318e-05	0.00207658	35.0907	37.9731	35.8521	30.7735	29.8217	29.4801
NELFA	negative elongation factor complex member A	-1.11198	1262.48	-0.153136	0.0675234	-2.26789	0.0233358	0.153677	40.1148	38.2382	35.0015	33.6547	34.9333	33.8141
NELFB	negative elongation factor complex member B	-1.07823	3058.15	-0.108664	0.0480349	-2.26218	0.0236865	0.155143	80.6745	77.6693	78.9347	74.388	74.654	72.6704
NELFE	negative elongation factor complex member E	-1.10131	2546.36	-0.139221	0.065926	-2.11177	0.0347061	0.196265	54.2191	55.3361	51.6891	49.1781	47.974	49.8201
NEMP1	nuclear envelope integral membrane protein 1	1.11709	1246.05	0.159746	0.0573575	2.7851	0.00535117	0.0558449	45.5838	44.9316	45.2342	52.0095	49.6945	50.8929
NES	nestin	-1.16459	5441.44	-0.219818	0.05048	-4.35456	1.33332390423363e-05	0.000448538	306.317	275.686	289.094	254.111	250.567	249.079
NET1	neuroepithelial cell transforming 1	-1.25311	4825.13	-0.325509	0.0461413	-7.05462	1.73074512702972e-12	2.40655989091751e-10	177.259	180.853	195.398	149.819	149.084	146.07
NETO2	neuropilin (NRP) and tolloid (TLL)-like 2	1.14562	2866.56	0.196132	0.0634012	3.09351	0.00197803	0.0269647	39.8008	45.5943	42.7323	48.3336	48.8468	49.5626
NEU1	sialidase 1 (lysosomal sialidase)	1.19545	1611.31	0.257559	0.07645	3.36899	0.000754455	0.012661	28.2871	29.0266	25.9696	33.605	35.5566	30.6172
NFASC	neurofascin	1.17001	807.835	0.226516	0.107883	2.09964	0.0357605	0.200193	12.8221	12.5914	14.6611	16.1443	15.7088	15.5768
NFATC2	nuclear factor of activated T-cells; cytoplasmic; calcineurin-dependent 2	1.23507	1303.06	0.304598	0.0708923	4.29664	1.73409740101088e-05	0.000566394	55.0565	53.3479	57.1432	71.5814	67.9466	66.6413
NFATC4	nuclear factor of activated T-cells; cytoplasmic; calcineurin-dependent 4	-1.17437	1644.91	-0.231893	0.0721363	-3.21465	0.00130604	0.0193053	28.6273	28.6952	28.9469	24.3655	25.8072	23.7514
NFE2	nuclear factor; erythroid 2	-1.54249	270.53	-0.625265	0.143235	-4.36531	1.26943750312395e-05	0.000433032	6.0447	6.49453	4.87869	3.50207	4.1142	3.56164
NFE2L3	nuclear factor; erythroid 2-like 3	-1.27821	3567.64	-0.354123	0.0399649	-8.86085	7.94042810159248e-19	2.69605233216861e-16	157.476	158.122	163.999	123.889	127.914	125.966
NFIL3	nuclear factor; interleukin 3 regulated	1.44875	953.18	0.53481	0.0757892	7.05654	1.70696773430714e-12	2.40655989091751e-10	17.0089	18.4233	18.7892	26.5512	26.7049	25.5537
NFKB2	nuclear factor of kappa light polypeptide gene enhancer in B-cells 2 (p49/p100)	-1.24986	9397.29	-0.321762	0.0481941	-6.67638	2.44913044062654e-11	2.97977536942895e-09	466.515	433.079	446.588	361.906	372.522	350.564
NFKBIA	nuclear factor of kappa light polypeptide gene enhancer in B-cells inhibitor; alpha	-1.18118	2941.96	-0.240229	0.0470452	-5.10635	3.28440913001381e-07	1.70043876943977e-05	118.696	113.721	113.886	98.7784	100.337	96.1858
NFKBIE	nuclear factor of kappa light polypeptide gene enhancer in B-cells inhibitor; epsilon	-1.2452	618.676	-0.316377	0.0821503	-3.8512	0.000117541	0.00288419	25.6703	27.7674	25.094	21.8072	20.7206	20.576
NFKBIL1	nuclear factor of kappa light polypeptide gene enhancer in B-cells inhibitor-like 1	-1.11398	1125.59	-0.15572	0.0673623	-2.31169	0.020795	0.14319	26.1675	22.0682	25.5944	21.534	22.8899	23.0434
NFYC-AS1	NFYC antisense RNA 1	-1.23256	216.796	-0.301655	0.121235	-2.48819	0.0128395	0.103844	6.54188	6.03064	5.75435	5.01716	4.73756	5.19227
NGEF	neuronal guanine nucleotide exchange factor	-1.21468	240.707	-0.28058	0.114287	-2.45504	0.0140867	0.1101	6.80356	7.42232	6.90522	5.78712	5.68507	5.8574
NHLRC3	NHL repeat containing 3	1.23818	434.645	0.308225	0.127454	2.41833	0.015592	0.118502	10.5193	9.34417	11.959	13.8344	13.8387	12.4014
NICN1	nicolin 1	-1.21528	687.358	-0.281285	0.0898136	-3.13188	0.00173693	0.024244	12.1941	13.9169	12.0841	11.1272	10.5473	9.54777
NIFK-AS1	NIFK antisense RNA 1	-1.25519	266.723	-0.327901	0.137356	-2.38724	0.0169754	0.124857	6.88206	7.88622	8.03108	6.68126	6.43311	5.12791
NIPA2	non imprinted in Prader-Willi/Angelman syndrome 2	1.10096	2246.82	0.138756	0.0580487	2.39034	0.0168328	0.124305	54.8995	52.2876	55.5921	60.1314	60.6907	59.9901
NIPAL2	NIPA-like domain containing 2	1.36727	270.639	0.451293	0.120012	3.7604	0.000169641	0.00391273	4.57932	5.16912	5.32903	6.7061	6.98167	6.93018
NIPSNAP1	nipsnap homolog 1 (C. elegans)	-1.08272	3390.6	-0.114655	0.0476455	-2.40641	0.01611	0.121303	123.275	118.558	122.042	114.153	112.131	112.32
NIT1	nitrilase 1	-1.09706	2540.76	-0.133646	0.0593422	-2.25213	0.0243141	0.157971	57.4377	52.9503	54.7664	52.5311	50.0436	49.348
NKILA	NF-kappaB interacting long non-coding RNA	-1.55392	810.812	-0.635912	0.0738039	-8.61624	6.91876155294411e-18	2.03110874146063e-15	48.9856	47.98	49.7126	31.9906	33.0632	30.0809
NKX3-1	NK3 homeobox 1	1.21742	189.987	0.28383	0.136219	2.08363	0.0371939	0.205072	4.65782	5.03657	4.35329	6.11	5.93442	4.97772
NLGN2	neuroligin 2	-1.14616	7002.79	-0.196813	0.0684314	-2.87607	0.00402666	0.0452922	134.292	122.932	127.496	114.128	113.028	111.097
NLK	nemo-like kinase	-1.10994	872.114	-0.150487	0.0755437	-1.99206	0.0463646	0.234693	25.461	24.3876	27.5709	25.21	22.2665	23.0863
NMNAT1	nicotinamide nucleotide adenylyltransferase 1	1.19794	452.343	0.260561	0.101642	2.56351	0.010362	0.0899971	9.89133	8.48265	9.80742	11.4749	11.7691	11.1569
NMNAT2	nicotinamide nucleotide adenylyltransferase 2	-1.24254	2091.41	-0.313295	0.0559696	-5.59759	2.1735296321489e-08	1.51835084351071e-06	36.9747	37.5092	38.8794	31.1958	29.697	30.8962
NNMT	nicotinamide N-methyltransferase	1.20918	2503.89	0.274025	0.0811825	3.37542	0.000737026	0.012491	15.7529	14.5796	14.6111	19.4725	18.4765	16.9285
NOA1	nitric oxide associated 1	-1.09646	2090.47	-0.132851	0.0534938	-2.48349	0.0130102	0.104713	58.1443	55.7999	57.4935	54.9155	51.4649	51.2576
NOB1	NIN1/RPN12 binding protein 1 homolog	-1.12056	4190.12	-0.164219	0.0484543	-3.38915	0.000701107	0.0120425	137.484	121.275	130.499	115.519	118.215	116.976
NOL3	nucleolar protein 3 (apoptosis repressor with CARD domain)	-1.1547	2903.61	-0.207522	0.0649619	-3.19452	0.00140063	0.0204902	48.6716	48.9741	44.5587	39.5163	42.5383	41.4738
NOL4L	nucleolar protein 4-like	-1.13915	1814.64	-0.18796	0.0645508	-2.91182	0.00359329	0.0416863	50.8435	47.7149	51.2888	44.8564	45.5554	42.4179
NOL8	nucleolar protein 8	1.09457	1725.75	0.130367	0.0661242	1.97155	0.0486613	0.241823	47.3109	44.3351	48.3366	50.6931	51.0909	52.8882
NOLC1	nucleolar and coiled-body phosphoprotein 1	1.1176	5888.66	0.16041	0.0444629	3.60773	0.000308887	0.00638775	169.409	162.098	176.108	188.292	196.384	187.415
NOP56	NOP56 ribonucleoprotein	1.11923	3380.01	0.162502	0.0402993	4.03239	5.52132373573343e-05	0.00154133	102.917	100.4	99.0249	114.476	114.724	111.291
NOTCH2NL	notch 2 N-terminal like	-1.16335	3151.62	-0.218285	0.0557586	-3.91483	9.04670868312044e-05	0.0023213	126.049	124.456	118.289	106.826	108.365	103.738
NOV	nephroblastoma overexpressed	1.76252	759.656	0.817639	0.0949018	8.61563	6.95585185431721e-18	2.03110874146063e-15	7.35308	6.42826	7.0053	13.5861	11.445	12.2512
NPAS1	neuronal PAS domain protein 1	-1.14417	354.37	-0.194306	0.0972079	-1.99887	0.0456226	0.232844	10.6764	10.4708	10.1827	8.94147	9.94888	8.64664
NPAS2	neuronal PAS domain protein 2	1.08703	7652.47	0.120396	0.0400292	3.0077	0.00263237	0.0333327	185.868	180.654	193.421	205.579	205.386	202.606
NPC1	Niemann-Pick disease; type C1	1.1973	3355.69	0.25978	0.0557913	4.65629	3.21960583323172e-06	0.000130573	79.1044	82.0432	80.5359	99.0267	98.1922	93.6755
NPIPA2	nuclear pore complex interacting protein family; member A2	1.21989	231.31	0.286753	0.131145	2.18652	0.0287774	0.175501	5.49518	4.63895	5.5542	6.25903	6.63259	6.65126
NPIPB4	nuclear pore complex interacting protein family; member B4	1.23699	215.682	0.30683	0.145829	2.10404	0.0353753	0.199259	4.94566	4.57268	5.17892	6.78061	5.83468	5.83594
NPM1	nucleophosmin (nucleolar phosphoprotein B23; numatrin)	-1.09771	58061.6	-0.134501	0.0497762	-2.70211	0.00689012	0.0675593	1789.99	1730.33	1790.7	1636.71	1603.54	1631.73
NPTXR	neuronal pentraxin receptor	1.19106	1014.26	0.252244	0.0965292	2.61314	0.00897147	0.0817624	12.0632	13.5855	12.6596	15.4985	15.235	14.8044
NR1D1	nuclear receptor subfamily 1; group D; member 1	-1.13151	1211.56	-0.178254	0.078297	-2.27664	0.0228076	0.151912	45.9502	40.624	41.9067	38.4731	39.0475	37.0969
NR1D2	nuclear receptor subfamily 1; group D; member 2	-1.10539	3122.5	-0.144549	0.0526294	-2.74655	0.00602258	0.0613606	92.1359	100.268	101.602	88.2225	87.7945	91.2081
NR2C2	nuclear receptor subfamily 2; group C; member 2	1.08274	3224.63	0.114683	0.0553096	2.07348	0.0381277	0.208177	82.7417	84.4289	87.6413	91.65	94.9008	91.1866
NR2F1-AS1	NR2F1 antisense RNA 1	1.31037	399.339	0.389975	0.115876	3.36545	0.000764203	0.0127659	4.21297	3.8437	4.52843	5.96098	5.21132	5.6643
NR4A1	nuclear receptor subfamily 4; group A; member 1	1.32712	3691.18	0.408304	0.0530275	7.69986	1.3621501695353e-14	2.6167621677915e-12	157.973	151.892	150.214	207.045	211.844	195.998
NR4A2	nuclear receptor subfamily 4; group A; member 2	1.1906	538.952	0.251686	0.0898362	2.80161	0.0050848	0.0537567	19.2593	20.5439	20.2403	24.9119	24.0868	22.7645
NR4A3	nuclear receptor subfamily 4; group A; member 3	1.748	81.1681	0.805705	0.195302	4.12542	3.70053455226246e-05	0.00109147	2.53825	2.51829	2.80212	4.47073	5.31106	4.11949
NRBP1	nuclear receptor binding protein 1	-1.05797	4821.58	-0.0812969	0.0409282	-1.98633	0.0469968	0.236931	110.479	103.184	111.659	102.479	103.503	104.532
NREP	neuronal regeneration related protein	-1.27821	3379.89	-0.354125	0.0624898	-5.66692	1.4539039038185e-08	1.04053906841913e-06	110.034	109.943	113.361	89.4395	89.7643	83.4626
NRG2	neuregulin 2	1.28248	558.358	0.358941	0.103812	3.45761	0.000544997	0.00997111	10.467	6.95843	9.257	11.7233	12.0184	11.6719
NRIP1	nuclear receptor interacting protein 1	-1.1104	6360.79	-0.151078	0.066856	-2.25975	0.0238365	0.155711	220.331	233.604	247.412	211.366	209.425	215.115
NRM	nurim (nuclear envelope membrane protein)	-1.13034	605.161	-0.176757	0.0876654	-2.01627	0.0437718	0.226931	18.8406	16.5677	19.9151	17.5849	16.4069	15.7914
NRN1	neuritin 1	-1.10609	3991.29	-0.145474	0.0588811	-2.47063	0.0134874	0.107064	92.7377	92.5802	93.1455	85.689	81.0871	86.5522
NRP1	neuropilin 1	-1.09331	8410.65	-0.128702	0.0533177	-2.41387	0.0157842	0.119712	174.04	171.244	175.107	163.256	161.127	154.996
NRP2	neuropilin 2	1.0705	5689.81	0.0982873	0.0379933	2.58696	0.00968257	0.0862511	265.365	263.294	270.405	287.965	289.739	283.665
NSMAF	neutral sphingomyelinase (N-SMase) activation associated factor	1.09233	1847.61	0.127411	0.0545503	2.33567	0.0195086	0.137464	45.296	47.0522	48.3866	51.0905	50.8914	52.5235
NSMF	NMDA receptor synaptonuclear signaling and neuronal migration factor	1.07693	3587.18	0.106925	0.0470779	2.27124	0.0231323	0.153161	92.4499	85.9531	86.1152	98.2568	95.9232	92.9889
NT5C	5'; 3'-nucleotidase; cytosolic	-1.14323	1487.7	-0.193109	0.0933699	-2.06822	0.0386195	0.209608	41.397	40.5577	38.6042	34.5737	35.8808	35.6164
NT5DC2	5'-nucleotidase domain containing 2	-1.11976	2538.28	-0.163196	0.0566178	-2.88241	0.00394641	0.0445957	69.0561	62.8246	67.0507	58.8895	63.8075	56.7932
NT5E	5'-nucleotidase; ecto (CD73)	1.14427	14346.8	0.194425	0.0371219	5.23747	1.62790653767236e-07	9.24802935798305e-06	237.366	232.544	250.84	274.329	276.798	280.039
NTM	neurotrimin	-1.24356	863.099	-0.314477	0.0761995	-4.12703	3.67477684795203e-05	0.00108607	46.709	45.528	45.3093	36.5607	36.6787	38.0624
NTNG2	netrin G2	1.7348	311.356	0.794766	0.1778	4.47001	7.82163315351813e-06	0.000283364	1.38688	1.06033	1.326	1.91248	2.59319	2.29576
NTSR1	neurotensin receptor 1 (high affinity)	-1.32148	300.204	-0.402159	0.125105	-3.21457	0.00130641	0.0193053	15.5697	15.0435	15.1615	11.7978	11.3203	11.7577
NUAK2	NUAK family; SNF1-like kinase; 2	-1.21957	269.898	-0.28637	0.130113	-2.20093	0.0277411	0.171691	10.624	10.6696	10.7581	8.84212	8.97643	8.62518
NUB1	negative regulator of ubiquitin-like proteins 1	-1.10272	3750.54	-0.141062	0.0411633	-3.42689	0.000610529	0.0108308	93.7844	91.9175	93.6709	85.2916	84.7276	85.0717
NUDT13	nudix (nucleoside diphosphate linked moiety X)-type motif 13	-1.36889	143.333	-0.453008	0.162962	-2.77984	0.00543857	0.0566761	6.01853	6.09691	5.37907	4.42106	3.71525	4.63442
NUP210	nucleoporin 210kDa	1.17595	3026.73	0.233829	0.0717281	3.25994	0.00111434	0.0170897	68.5066	59.1798	69.5776	74.9096	80.1396	79.4289
NUP50	nucleoporin 50kDa	1.13164	2643.9	0.178414	0.0530854	3.36089	0.00077691	0.0129043	83.3436	83.1698	78.8597	95.5743	93.2801	90.2426
NUP62	nucleoporin 62kDa	1.07499	2739.73	0.104321	0.0487352	2.14058	0.032308	0.188754	78.5288	70.3132	74.4063	82.0379	80.8128	79.6864
NUP88	nucleoporin 88kDa	1.0879	1919.68	0.121551	0.0498996	2.4359	0.0148547	0.114334	56.7574	57.0591	60.821	65.8936	63.1592	62.4575
NXPH4	neurexophilin 4	1.35607	336.855	0.439429	0.134906	3.25731	0.00112475	0.0171952	3.29711	2.51829	2.9022	4.14785	3.83992	4.18386
NXT1	nuclear transport factor 2-like export factor 1	1.23817	391.832	0.308213	0.0983805	3.13287	0.00173107	0.0242085	11.1997	10.272	10.0326	13.7599	12.4174	13.1309
NYNRIN	NYN domain and retroviral integrase containing	-1.20502	382.515	-0.269061	0.121139	-2.22109	0.0263449	0.1666	9.86516	9.2779	8.68157	7.62508	8.378	7.23056
OAT	ornithine aminotransferase	1.09403	4289.11	0.129653	0.0592741	2.18735	0.0287167	0.175424	116.262	118.558	119.49	127.366	131.081	131.609
OBFC1	oligonucleotide/oligosaccharide-binding fold containing 1	-1.13579	2372.88	-0.18369	0.0520435	-3.52954	0.000416276	0.00811957	41.24	42.347	41.9067	36.5358	36.4543	37.8478
OBSL1	obscurin-like 1	-1.14195	10665.9	-0.191494	0.0537409	-3.56329	0.000366242	0.00732483	268.924	243.28	237.179	220.879	229.871	210.351
ODC1	ornithine decarboxylase 1	-1.1768	907.487	-0.234875	0.0823238	-2.85306	0.00433005	0.0476404	36.7915	39.166	37.1281	30.0781	32.0658	34.2433
OGDHL	oxoglutarate dehydrogenase-like	1.49006	171.103	0.575367	0.191781	3.00012	0.00269869	0.033937	1.54388	1.52423	1.15087	2.08634	2.04463	2.05974
OGFR	opioid growth factor receptor	-1.14564	4609.63	-0.19616	0.0444784	-4.41023	1.03260914419462e-05	0.000364157	147.48	136.982	137.904	127.391	125.645	118.607
OIP5-AS1	OIP5 antisense RNA 1	1.1436	1047.91	0.193581	0.0706121	2.74148	0.0061164	0.0620997	22.3471	21.1404	22.492	26.4022	23.7875	26.0043
ONECUT2	one cut homeobox 2	1.91369	51.967	0.936354	0.313009	2.99146	0.00277644	0.0345871	1.33454	1.39169	1.30098	2.58309	2.11944	3.00379
OPN3	opsin 3	-1.21002	270.103	-0.275033	0.1301	-2.11401	0.0345142	0.195768	6.72506	5.76555	6.32979	4.99232	4.93704	5.83594
OPRL1	opiate receptor-like 1	-1.3105	120.919	-0.390114	0.170001	-2.29477	0.0217461	0.147215	3.74196	3.18099	3.00227	2.28504	2.71786	2.63905
OPTN	optineurin	-1.10098	3455.88	-0.138793	0.0475445	-2.91922	0.00350907	0.0413165	110.034	104.443	101.377	96.8907	96.2722	95.6065
OR51B5	olfactory receptor; family 51; subfamily B; member 5	-1.2552	321.295	-0.327922	0.133695	-2.45276	0.0141763	0.11064	10.2577	9.21163	10.4079	7.74927	7.85438	8.47499
ORC1	origin recognition complex; subunit 1	1.13437	688.724	0.181898	0.0771905	2.35647	0.0184493	0.132624	30.3282	25.8456	30.2979	32.7854	33.6118	33.149
ORC6	origin recognition complex; subunit 6	1.3131	410.362	0.392975	0.124234	3.16318	0.00156054	0.022381	15.622	17.2304	14.2358	19.4725	22.1169	20.2327
ORMDL3	ORMDL sphingolipid biosynthesis regulator 3	1.11575	1062.09	0.158019	0.073859	2.13947	0.032398	0.188754	21.0125	18.357	19.6399	21.3105	23.0894	22.3354
OSBPL10	oxysterol binding protein-like 10	-1.14786	3245.82	-0.198947	0.0432766	-4.5971	4.28418558484866e-06	0.000167692	161.27	153.085	162.873	142.443	138.437	138.346
OSBPL11	oxysterol binding protein-like 11	1.09057	1166.24	0.125084	0.0607916	2.05758	0.0396304	0.212488	29.1768	28.7615	30.2229	32.537	32.0907	32.2908
OSBPL3	oxysterol binding protein-like 3	-1.10206	2681.24	-0.1402	0.0694755	-2.01798	0.0435935	0.226517	45.8978	48.3114	49.5125	41.8014	43.2614	46.001
OSBPL5	oxysterol binding protein-like 5	-1.12149	715.075	-0.165419	0.0680529	-2.43073	0.0150683	0.115769	25.8012	24.9178	25.5693	23.0491	23.7127	21.8419
OSBPL6	oxysterol binding protein-like 6	1.36997	189.108	0.454141	0.144143	3.15062	0.00162924	0.0232067	5.25967	4.50641	5.10386	7.47606	6.55778	6.69417
OSBPL8	oxysterol binding protein-like 8	1.09657	2868.74	0.132992	0.0598987	2.22029	0.0263993	0.166616	66.5179	74.8859	75.6823	77.9398	79.0175	82.025
OSCP1	organic solute carrier partner 1	-1.21818	275.525	-0.284733	0.138477	-2.05617	0.0397662	0.212923	4.23914	4.83776	4.42835	3.75045	3.51577	3.73329
OSMR	oncostatin M receptor	1.14246	16760.8	0.192138	0.0425559	4.51495	6.33305820438062e-06	0.000234677	165.457	165.611	172.556	197.755	190.3	191.385
OSTM1	osteopetrosis associated transmembrane protein 1	1.41081	1327.9	0.496525	0.0805636	6.16315	7.13122039456979e-10	6.84972485267888e-08	20.934	22.267	25.5944	31.4442	31.8663	34.5436
P2RX5	purinergic receptor P2X; ligand gated ion channel; 5	1.25437	133.203	0.32696	0.160014	2.04333	0.0410202	0.217859	3.89896	2.91591	3.32752	4.69427	4.23887	4.11949
P2RX6	purinergic receptor P2X; ligand gated ion channel; 6	-1.22616	316.438	-0.294142	0.143166	-2.05456	0.0399219	0.213423	2.64292	3.04845	3.27748	2.21053	2.64306	2.4674
P3H2	prolyl 3-hydroxylase 2	1.18734	778.881	0.247731	0.123388	2.00774	0.0446705	0.230212	5.9662	5.76555	4.27824	5.43939	6.23363	7.10183
P4HA1	prolyl 4-hydroxylase; alpha polypeptide I	-1.13649	7998.54	-0.184588	0.0425904	-4.33402	1.46408122820404e-05	0.000488027	191.049	195.499	204.33	176.47	173.769	173.212
P4HA2	prolyl 4-hydroxylase; alpha polypeptide II	-1.28328	5995.05	-0.359831	0.037258	-9.65782	4.5544645595157e-22	2.46278453958997e-19	185.711	183.57	181.237	144.877	145.867	140.942
PABPC1	poly(A) binding protein; cytoplasmic 1	-1.07099	71998.3	-0.0989486	0.0259393	-3.81463	0.000136388	0.0032484	1999.8	1948.03	2021.8	1873.19	1884	1856.17
PABPC1L	poly(A) binding protein; cytoplasmic 1-like	1.1446	2388.01	0.19484	0.0552052	3.52937	0.000416545	0.00811957	38.6756	36.1838	37.9287	44.906	42.7129	42.7826
PACSIN2	protein kinase C and casein kinase substrate in neurons 2	-1.07483	2592.61	-0.104103	0.0497712	-2.09164	0.0364707	0.202489	75.127	70.8434	72.705	70.5631	68.7695	65.8689
PACSIN3	protein kinase C and casein kinase substrate in neurons 3	-1.10611	2993.84	-0.145492	0.060635	-2.39947	0.0164187	0.122764	84.9921	76.4764	75.8324	71.333	74.5293	70.4175
PAF1	PAF1 homolog; Paf1/RNA polymerase II complex component	-1.09568	3652.4	-0.131828	0.0573124	-2.30016	0.0214392	0.146074	83.2389	78.0669	77.5837	73.4939	75.7761	70.4175
PAICS	phosphoribosylaminoimidazole carboxylase; phosphoribosylaminoimidazole succinocarboxamide synthetase	-1.05839	12291.5	-0.0818663	0.0327754	-2.4978	0.0124967	0.102326	385.265	384.171	400.628	372.288	370.976	370.067
PAK4	p21 protein (Cdc42/Rac)-activated kinase 4	-1.09149	2900.74	-0.126305	0.0589034	-2.14427	0.0320115	0.18763	94.6741	88.869	86.1652	84.0498	82.5084	82.2396
PALB2	partner and localizer of BRCA2	1.19107	669.116	0.252255	0.0871232	2.89538	0.00378701	0.0430611	16.9827	15.5073	17.5383	19.8948	20.5461	19.9538
PAM	peptidylglycine alpha-amidating monooxygenase	-1.0694	9854.57	-0.0967996	0.0347229	-2.78778	0.00530711	0.0556064	210.151	212.729	217.264	203.17	203.965	195.418
PAN3-AS1	PAN3 antisense RNA 1	-1.28537	137.757	-0.362184	0.154593	-2.34283	0.0191382	0.135706	4.16064	3.57862	4.00303	3.52691	2.84254	2.93943
PAPPA	pregnancy-associated plasma protein A; pappalysin 1	-1.306	503.177	-0.38515	0.121868	-3.16038	0.00157561	0.022575	8.79229	10.4708	10.8582	8.04732	7.72971	7.33784
PAPSS1	3'-phosphoadenosine 5'-phosphosulfate synthase 1	-1.10958	3274.62	-0.150018	0.04345	-3.45265	0.000555115	0.0101056	85.8818	84.2964	88.617	77.2692	78.843	78.9354
PAPSS2	3'-phosphoadenosine 5'-phosphosulfate synthase 2	-1.18526	3074.24	-0.245203	0.053383	-4.59328	4.36339799149482e-06	0.000170336	66.073	63.156	67.9514	57.7966	56.1526	54.0039
PAQR3	progestin and adipoQ receptor family member III	1.25563	618.701	0.328409	0.090553	3.6267	0.000287064	0.0060391	14.1566	14.5796	16.7377	18.9758	18.8754	19.8036
PAQR5	progestin and adipoQ receptor family member V	-1.19462	644.518	-0.256553	0.0977783	-2.62383	0.00869475	0.0796382	12.7174	12.4589	13.9355	12.0461	9.7494	11.2857
PAQR6	progestin and adipoQ receptor family member VI	1.12606	1073.51	0.171284	0.070911	2.41548	0.0157145	0.119247	23.8386	20.9415	21.8916	24.6635	25.6576	25.661
PARD6B	par-6 family cell polarity regulator beta	1.34023	182.825	0.42248	0.188736	2.23846	0.0251908	0.161735	3.82046	2.7171	3.00227	3.27854	4.16407	5.57847
PARD6G	par-6 family cell polarity regulator gamma	1.20005	256.017	0.263089	0.116421	2.25981	0.0238329	0.155711	8.37361	8.21757	8.10613	10.1833	9.50006	10.1056
PARP1	poly (ADP-ribose) polymerase 1	1.06917	9595.13	0.0964925	0.0397521	2.42736	0.0152093	0.116442	288.785	280.193	283.965	306.394	314.4	297.676
PARP10	poly (ADP-ribose) polymerase family; member 10	-1.15969	1969.87	-0.213742	0.0705171	-3.03107	0.00243692	0.0316194	47.5202	50.2332	44.0583	41.1804	42.5633	38.8133
PARP9	poly (ADP-ribose) polymerase family; member 9	1.15251	1281.52	0.204785	0.0756828	2.70584	0.00681322	0.0669852	19.3901	20.08	23.2426	23.3968	25.2836	24.3522
PASK	PAS domain containing serine/threonine kinase	1.35017	232.642	0.433137	0.123651	3.5029	0.000460216	0.00877175	7.77176	6.5608	7.73085	10.3324	11.0211	9.03284
PBX2	pre-B-cell leukemia homeobox 2	-1.14852	3918.73	-0.199773	0.0458101	-4.3609	1.2952951547757e-05	0.000438777	70.129	68.2588	74.031	62.3916	62.5358	61.7709
PCAT6	prostate cancer associated transcript 6 (non-protein coding)	-1.35496	235.203	-0.438254	0.140981	-3.1086	0.00187973	0.0258662	8.39978	7.88622	8.28127	5.63809	5.73494	6.88727
PCBD2	pterin-4 alpha-carbinolamine dehydratase/dimerization cofactor of hepatocyte nuclear factor 1 alpha (TCF1) 2	1.24692	138.932	0.318368	0.16065	1.98175	0.047507	0.238433	3.03543	2.38575	3.02729	3.70077	3.66538	3.49727
PCBP2	poly(rC) binding protein 2	-1.05671	36484	-0.0795835	0.0398506	-1.99705	0.0458202	0.233336	929.052	842.235	929.853	859.697	872.734	842.629
PCBP4	poly(rC) binding protein 4	-1.07668	5310.99	-0.106592	0.0395878	-2.69255	0.00709089	0.0687033	142.037	140.03	136.428	130.347	132.677	127.94
PCDH20	protocadherin 20	1.37804	142.892	0.462613	0.147697	3.13217	0.00173518	0.0242428	4.44848	4.90403	4.52843	6.01065	6.50791	6.54398
PCDH7	protocadherin 7	-1.29647	1293.05	-0.374589	0.0985279	-3.80185	0.000143618	0.00339291	10.8334	10.6033	8.65655	7.45122	7.35569	8.26043
PCDHA1	protocadherin alpha 1	-1.71568	125.756	-0.778779	0.231145	-3.36923	0.000753782	0.012661	6.46338	7.28978	4.80363	3.62626	3.86485	3.30417
PCDHA4	protocadherin alpha 4	1.929	351.23	0.94785	0.195067	4.8591	1.17919228533737e-06	5.51801518138641e-05	4.50082	3.11472	3.32752	5.58842	7.77958	8.1317
PCDHGA10	protocadherin gamma subfamily A; 10	1.4484	524.26	0.534463	0.108771	4.91368	8.93842682505497e-07	4.26473959626806e-05	8.68762	6.09691	7.78089	11.1023	11.2704	11.35
PCDHGC3	protocadherin gamma subfamily C; 3	1.25836	5486.73	0.331547	0.0528916	6.26842	3.64738202706809e-10	3.75012518276015e-08	133.585	126.71	128.172	158.338	170.652	163.406
PCED1B	PC-esterase domain containing 1B	-1.20844	368.884	-0.273147	0.0952922	-2.86642	0.00415145	0.0462342	11.2782	10.4045	12.2593	9.7611	9.6746	9.14012
PCF11	PCF11 cleavage and polyadenylation factor subunit	1.13057	1003.08	0.177045	0.0621592	2.84826	0.00439596	0.0481478	25.8274	24.4539	24.4685	28.9356	28.2259	27.9997
PCIF1	PDX1 C-terminal inhibiting factor 1	-1.09994	1839.04	-0.137421	0.0530058	-2.59256	0.00952639	0.0854288	50.6342	48.6427	49.9128	45.9989	46.3782	44.3703
PCLO	piccolo presynaptic cytomatrix protein	1.15688	729.959	0.210233	0.0929694	2.26131	0.0237398	0.155218	17.1921	15.5073	18.1387	20.7889	18.7508	20.104
PCMTD1	protein-L-isoaspartate (D-aspartate) O-methyltransferase domain containing 1	-1.16341	1516.87	-0.218357	0.0670098	-3.25858	0.0011197	0.0171359	35.3785	37.7743	40.2555	33.0586	31.3676	33.5996
PCNA	proliferating cell nuclear antigen	1.1925	2697.2	0.253987	0.0784839	3.23617	0.00121147	0.0183099	92.7377	87.6099	93.1705	108.49	110.186	109.982
PCSK1	proprotein convertase subtilisin/kexin type 1	1.96387	5705.77	0.973701	0.0644262	15.1134	1.32082706695743e-51	3.0792968244621e-48	14.366	12.1275	13.7354	28.0911	26.281	26.4334
PCYT2	phosphate cytidylyltransferase 2; ethanolamine	1.32833	1331.71	0.409613	0.0757925	5.4044	6.5024952417863e-08	4.03984810766298e-06	16.9042	15.8387	16.8628	21.2608	23.4385	21.9277
PDE12	phosphodiesterase 12	1.13984	1447.05	0.188832	0.0652581	2.89362	0.00380833	0.0432361	32.8664	34.7921	36.5026	39.3176	39.4464	40.5941
PDE1C	phosphodiesterase 1C; calmodulin-dependent 70kDa	-1.15719	3358.87	-0.21062	0.0561793	-3.74907	0.000177495	0.00406179	87.164	83.965	86.5405	73.4442	75.6514	75.2236
PDE4B	phosphodiesterase 4B; cAMP-specific	-1.48301	986.499	-0.568528	0.0787447	-7.21989	5.20307877688992e-13	7.91301563985342e-11	49.5613	46.6546	51.0136	34.2508	33.5619	32.3766
PDE5A	phosphodiesterase 5A; cGMP-specific	1.27409	835.198	0.34947	0.140073	2.49491	0.0125991	0.102649	2.27658	2.18693	2.55193	3.055	2.76773	3.26126
PDGFB	platelet-derived growth factor beta polypeptide	-1.23806	254.868	-0.308079	0.127076	-2.42438	0.0153346	0.117156	12.1941	10.6696	11.3586	10.2827	9.45019	8.26043
PDGFC	platelet derived growth factor C	-1.15948	1466.2	-0.213477	0.074265	-2.87452	0.00404638	0.0453741	20.5938	22.5983	22.7422	18.9758	19.424	18.6021
PDGFD	platelet derived growth factor D	1.63963	334.854	0.71337	0.242855	2.93743	0.00330947	0.0394113	0.601853	0.728978	0.575435	1.04317	0.872709	1.09424
PDHX	pyruvate dehydrogenase complex; component X	-1.07433	1562.71	-0.103439	0.0526754	-1.96371	0.0495643	0.24406	45.5577	46.1907	47.536	43.1922	43.6354	43.5979
PDK1	pyruvate dehydrogenase kinase; isozyme 1	-1.06526	2941.48	-0.0912058	0.046483	-1.96213	0.0497473	0.244396	88.8126	87.7424	96.3229	86.3348	85.7997	86.2733
PDK4	pyruvate dehydrogenase kinase; isozyme 4	-1.21745	817.318	-0.283859	0.0742103	-3.82506	0.000130741	0.00314987	19.4425	19.086	19.3897	15.5482	16.5815	15.7699
PDLIM1	PDZ and LIM domain 1	-1.19001	3018.89	-0.250971	0.0729506	-3.44029	0.000581091	0.0104482	61.2059	60.3064	57.7187	50.3454	50.3678	50.7641
PDLIM2	PDZ and LIM domain 2 (mystique)	-1.32366	1461.41	-0.404534	0.0944427	-4.28338	1.84072673753331e-05	0.000588066	43.3596	40.9553	38.8044	29.7304	32.9884	30.8962
PDLIM4	PDZ and LIM domain 4	-1.34311	3975.51	-0.425576	0.0784409	-5.42543	5.78165234183169e-08	3.65420451042176e-06	186.731	168.659	166.826	129.527	133.774	128.326
PDLIM7	PDZ and LIM domain 7 (enigma)	-1.2267	4044.85	-0.294788	0.0548669	-5.37279	7.75279794114983e-08	4.73601882597438e-06	134.553	126.445	121.667	104.565	108.016	101.528
PDP1	pyruvate dehyrogenase phosphatase catalytic subunit 1	1.30705	5974.11	0.386313	0.0504538	7.65678	1.90654885810328e-14	3.52349535801366e-12	80.9885	86.8809	89.3676	111.893	111.058	114.959
PDP2	pyruvate dehyrogenase phosphatase catalytic subunit 2	1.09302	1459.27	0.128314	0.0643186	1.99498	0.0460454	0.233993	36.1374	36.7803	36.6527	41.0314	38.5987	40.7014
PDPK1	3-phosphoinositide dependent protein kinase 1	1.11788	3215.54	0.160764	0.0559203	2.87488	0.00404179	0.0453575	66.858	66.337	67.7763	76.0025	76.2249	73.9792
PDZD2	PDZ domain containing 2	-1.16031	1500.67	-0.214513	0.0977986	-2.19341	0.0282775	0.173759	40.7167	43.2748	41.9818	36.8339	35.4818	36.8179
PEG10	paternally expressed 10	3.19197	91.6045	1.67445	0.548724	3.05153	0.00227676	0.0300007	1.0467	0.795249	1.20091	1.88764	1.2966	6.65126
PER1	period circadian clock 1	-1.14917	1808.96	-0.200598	0.0670047	-2.99379	0.00275534	0.0345271	52.3089	47.98	52.6899	44.5086	43.9845	45.9366
PER2	period circadian clock 2	-1.27879	229.274	-0.354781	0.119019	-2.98088	0.00287424	0.0355325	7.40541	6.82588	7.45564	5.53874	5.63521	5.98613
PER3	period circadian clock 3	-1.35916	363.959	-0.442713	0.112884	-3.92182	8.78814324856835e-05	0.0022756	9.42031	11.0009	9.85746	6.68126	7.23102	8.19607
PEX1	peroxisomal biogenesis factor 1	1.11319	1166.17	0.154706	0.0642864	2.40651	0.0161056	0.121303	28.8366	28.6952	27.696	33.307	29.8965	32.0333
PEX10	peroxisomal biogenesis factor 10	-1.14708	809.132	-0.197965	0.0760197	-2.60412	0.00921093	0.0833121	21.4574	19.4836	19.4397	18.1561	17.0054	17.9369
PFKFB2	6-phosphofructo-2-kinase/fructose-2;6-biphosphatase 2	1.38664	651.879	0.471594	0.0878819	5.36622	8.04028211933672e-08	4.87087630466042e-06	16.0145	14.3145	16.4875	22.2046	22.7902	20.9407
PFKFB3	6-phosphofructo-2-kinase/fructose-2;6-biphosphatase 3	-1.09241	2613.86	-0.127521	0.0520342	-2.45071	0.0142576	0.111019	91.2985	85.8206	83.6133	79.4549	81.9848	78.8925
PFKL	phosphofructokinase; liver	-1.09934	6952.18	-0.136634	0.0592846	-2.30471	0.0211829	0.144721	182.519	162.231	163.374	155.283	164.119	146.478
PFN1	profilin 1	-1.13269	30006	-0.179757	0.0854954	-2.10254	0.0355061	0.199482	859.289	781.928	753.545	716.683	710.909	701.493
PGAM1	phosphoglycerate mutase 1 (brain)	-1.07836	30494.9	-0.108845	0.043107	-2.52499	0.0115701	0.0971943	756.032	741.172	747.39	697.111	699.937	698.918
PGAM5	PGAM family member 5; serine/threonine protein phosphatase; mitochondrial	1.08827	2327.88	0.122035	0.0535373	2.27943	0.0226412	0.151218	59.6096	54.2757	54.6664	64.1302	61.2143	59.754
PGBD2	piggyBac transposable element derived 2	1.14704	433.14	0.19791	0.0984941	2.00936	0.0444988	0.22957	9.57732	8.68146	8.60651	11.3755	10.2232	9.54777
PGD	phosphogluconate dehydrogenase	1.06526	5779.05	0.0912052	0.0428369	2.12913	0.0332437	0.191765	137.877	131.945	137.504	148.13	141.628	147.529
PGK1	phosphoglycerate kinase 1	-1.15523	63004.8	-0.208185	0.0412644	-5.04515	4.53168078623534e-07	2.28146687858745e-05	1858.78	1779.9	1838.69	1598.83	1593.27	1582.48
PGM1	phosphoglucomutase 1	-1.142	8811.38	-0.191563	0.0346658	-5.526	3.27617371827099e-08	2.17418801303438e-06	218.316	204.445	214.888	188.044	190.924	184.218
PHACTR2	phosphatase and actin regulator 2	1.26211	356.582	0.335842	0.11273	2.97917	0.00289032	0.0356709	7.71942	7.48859	7.83092	9.14016	9.50006	10.642
PHC2	polyhomeotic homolog 2 (Drosophila)	-1.07785	19656.5	-0.10815	0.0371875	-2.90824	0.00363464	0.041883	393.507	390.533	385.317	363.744	373.794	354.619
PHF10	PHD finger protein 10	-1.15859	1416.86	-0.212373	0.0711963	-2.98291	0.00285518	0.0353568	53.7743	52.4864	51.539	43.838	46.4281	46.7519
PHF20L1	PHD finger protein 20-like 1	1.10669	1651.81	0.146252	0.0564634	2.59022	0.00959153	0.0855968	36.9747	34.7259	39.3548	40.8079	42.2142	41.4738
PHF21A	PHD finger protein 21A	-1.10064	3602.4	-0.138341	0.069359	-1.99457	0.0460899	0.234056	96.846	85.0253	92.8953	82.9073	84.2538	84.707
PHLDB2	pleckstrin homology-like domain; family B; member 2	-1.29391	4647.3	-0.371742	0.0579516	-6.41471	1.41094569247518e-10	1.51469169927483e-08	103.44	107.093	107.281	82.634	82.7079	81.7461
PHLDB3	pleckstrin homology-like domain; family B; member 3	-1.24779	853.362	-0.319372	0.0916251	-3.48564	0.000490957	0.00923708	30.773	31.1472	26.42	25.1603	25.1589	20.7262
PI4K2A	phosphatidylinositol 4-kinase type 2 alpha	1.0834	2421.31	0.115565	0.0472881	2.44385	0.0145316	0.112552	60.0545	58.3845	58.7194	64.5773	63.9072	64.7103
PIGG	phosphatidylinositol glycan anchor biosynthesis; class G	-1.11914	2116.47	-0.162392	0.0554768	-2.9272	0.00342031	0.0404344	43.6736	46.8534	42.307	39.6405	39.8703	39.0708
PIGW	phosphatidylinositol glycan anchor biosynthesis; class W	1.18705	453.709	0.247378	0.0873571	2.83181	0.0046286	0.0502062	11.5137	11.266	12.0591	14.0828	13.7639	13.9033
PIH1D1	PIH1 domain containing 1	-1.12487	3689.03	-0.169757	0.0645475	-2.62995	0.00853981	0.0785147	97.2385	92.1826	90.3934	84.3478	83.6803	82.4541
PIK3CD	phosphatidylinositol-4;5-bisphosphate 3-kinase; catalytic subunit delta	-1.16164	2965.34	-0.216165	0.0630465	-3.42866	0.000606566	0.0107736	124.348	118.028	118.54	104.218	108.241	100.52
PIK3R3	phosphoinositide-3-kinase; regulatory subunit 3 (gamma)	1.43498	964.133	0.521035	0.102658	5.07542	3.86648718362615e-07	1.98072676775235e-05	7.0914	6.62707	7.50568	9.91012	11.1707	9.86961
PIK3R4	phosphoinositide-3-kinase; regulatory subunit 4	1.0871	1784.89	0.120486	0.0608124	1.98128	0.0475602	0.238454	44.2755	40.624	46.8605	48.731	50.3678	46.0439
PIM1	Pim-1 proto-oncogene; serine/threonine kinase	-1.1155	885.117	-0.157685	0.0709531	-2.22238	0.0262577	0.166535	28.6273	29.0266	28.7217	26.4767	26.4306	24.9315
PINK1	PTEN induced putative kinase 1	1.08396	3037.7	0.116314	0.0556378	2.09055	0.036568	0.202835	55.292	53.4805	51.3388	57.6228	60.7655	56.1709
PIP4K2A	phosphatidylinositol-5-phosphate 4-kinase; type II; alpha	1.20292	818.495	0.266538	0.0717373	3.71548	0.000202821	0.0045278	18.736	20.08	18.564	23.223	23.3387	22.3568
PIP4K2C	phosphatidylinositol-5-phosphate 4-kinase; type II; gamma	1.11005	1907.9	0.150627	0.0576569	2.61247	0.00898912	0.0818722	40.3503	38.5696	40.4806	44.906	45.0068	43.8339
PIR	pirin (iron-binding nuclear protein)	-1.16899	1014.47	-0.225258	0.0687849	-3.27482	0.0010573	0.0164045	40.9522	40.0275	39.3798	34.9214	33.6866	34.9513
PITPNA	phosphatidylinositol transfer protein; alpha	1.09382	3324.38	0.129374	0.048709	2.65605	0.00790608	0.0741354	76.6709	78.2657	76.708	84.9439	87.7945	81.9178
PITPNM2	phosphatidylinositol transfer protein; membrane-associated 2	-1.1404	1174.63	-0.189542	0.0751938	-2.52071	0.0117119	0.0981032	27.9993	27.171	29.022	24.9616	24.2862	25.2104
PKIA	protein kinase (cAMP-dependent; catalytic) inhibitor alpha	1.2937	426.15	0.371506	0.0975055	3.81011	0.000138906	0.00329762	11.252	10.4708	12.6846	15.0515	15.3846	14.8259
PKM	pyruvate kinase; muscle	-1.12558	188641	-0.170675	0.0339177	-5.03203	4.85324561650321e-07	2.41956958391231e-05	3981.18	3734.69	3852.29	3436.6	3540.13	3372.79
PKN1	protein kinase N1	-1.09489	9671.82	-0.13078	0.0535574	-2.44188	0.0146112	0.112989	255.395	236.123	229.524	221.947	228.35	213.012
PKNOX1	PBX/knotted 1 homeobox 1	1.13302	691.459	0.180179	0.0840713	2.14316	0.0320999	0.188065	15.2818	15.5736	17.4382	19.7209	17.903	17.658
PKP3	plakophilin 3	-1.18978	1622.51	-0.2507	0.0594983	-4.21357	2.51366452306516e-05	0.000774251	45.5577	42.6121	41.6565	38.1751	36.1301	35.6164
PLA2G12A	phospholipase A2; group XIIA	1.10454	1720.01	0.143446	0.0731082	1.96211	0.0497496	0.244396	20.5938	23.261	23.9431	25.1851	23.3637	26.4334
PLA2G15	phospholipase A2; group XV	1.1478	1215.09	0.198869	0.0697297	2.852	0.00434448	0.0477272	23.4199	22.5983	24.4935	26.5512	27.7521	27.4418
PLA2G16	phospholipase A2; group XVI	-1.25322	1705.52	-0.325644	0.0840141	-3.87607	0.000106159	0.00266767	44.6941	40.5577	38.7293	33.2076	32.8388	33.5781
PLAC8	placenta-specific 8	-1.84414	195.709	-0.882951	0.199459	-4.42673	9.56710953008279e-06	0.000339029	2.22424	3.44608	2.55193	1.31638	1.32153	1.65209
PLAT	plasminogen activator; tissue	-1.21184	4464.13	-0.277203	0.0410115	-6.75916	1.38794907302874e-11	1.76209186662779e-09	197.172	181.714	188.668	159.208	158.16	154.888
PLB1	phospholipase B1	1.81793	57.3082	0.862296	0.24936	3.45804	0.000544119	0.00996756	0.915864	1.72304	1.40106	2.53342	2.0197	2.51031
PLCB1	phospholipase C; beta 1 (phosphoinositide-specific)	-1.12356	918.454	-0.168073	0.0788523	-2.13149	0.0330488	0.191169	22.2162	23.1948	24.7437	21.9563	19.5736	21.3055
PLCD1	phospholipase C; delta 1	-1.23021	519.437	-0.29891	0.0969075	-3.08448	0.00203905	0.027565	19.7827	20.4777	20.0652	14.3809	16.9804	17.8297
PLCE1	phospholipase C; epsilon 1	-1.18673	847.432	-0.246994	0.0886252	-2.78695	0.00532068	0.055646	23.3938	22.0682	24.3434	19.3235	19.6733	20.4043
PLCXD1	phosphatidylinositol-specific phospholipase C; X domain containing 1	-1.15869	1875.49	-0.212494	0.0701195	-3.03045	0.0024419	0.0316194	55.7368	58.517	51.1387	48.0107	49.0213	46.1082
PLD1	phospholipase D1; phosphatidylcholine-specific	1.0999	2538.52	0.137378	0.0627598	2.18896	0.0286001	0.174858	78.2933	83.6999	89.2175	92.6684	90.7617	94.6195
PLD2	phospholipase D2	-1.15779	1470.62	-0.211377	0.0716611	-2.94968	0.00318106	0.0382251	43.9353	40.624	44.3836	37.2809	37.5763	37.6118
PLEKHG4	pleckstrin homology domain containing; family G (with RhoGef domain) member 4	-1.13199	1084.57	-0.178865	0.0853815	-2.09489	0.0361809	0.201544	34.8028	37.708	31.0235	29.8049	32.0409	29.6517
PLEKHG5	pleckstrin homology domain containing; family G (with RhoGef domain) member 5	-1.21917	5795.45	-0.285899	0.0492009	-5.81084	6.21589730930644e-09	4.87914519977817e-07	184.455	167.135	168.002	142.293	147.488	139.762
PLEKHO2	pleckstrin homology domain containing; family O member 2	1.10074	1197.47	0.138468	0.0671816	2.0611	0.0392934	0.211321	30.9562	31.8099	29.5974	34.5985	34.8335	32.4839
PLIN2	perilipin 2	-1.13976	22493.1	-0.188731	0.0457649	-4.12392	3.72473422875569e-05	0.00109639	833.802	807.045	800.356	716.708	722.154	717.928
PLIN3	perilipin 3	-1.20107	4639.52	-0.264316	0.0440048	-6.00652	1.89544053958062e-09	1.68740438279738e-07	91.6387	91.1222	89.6929	76.226	74.5543	77.2404
PLK1	polo-like kinase 1	-1.20382	2766.9	-0.26762	0.0501098	-5.34067	9.26036642837964e-08	5.5184224430344e-06	134.396	121.673	129.673	109.632	106.346	107.321
PLK2	polo-like kinase 2	-1.29433	2159.14	-0.372202	0.0603468	-6.16772	6.92815232013022e-10	6.74340159159342e-08	75.8335	72.2351	78.4343	59.5353	55.3297	61.5778
PLOD1	procollagen-lysine; 2-oxoglutarate 5-dioxygenase 1	-1.25484	22809.4	-0.327509	0.0351297	-9.32285	1.13255663581883e-20	5.01070511604695e-18	766.028	713.338	726.575	598.383	598.853	573.617
PLOD3	procollagen-lysine; 2-oxoglutarate 5-dioxygenase 3	-1.07084	12537.4	-0.0987369	0.0461192	-2.1409	0.0322817	0.188729	390.812	366.079	360.147	351.747	362.947	335.974
PLP1	proteolipid protein 1	-1.18629	745.007	-0.246461	0.0784172	-3.14294	0.00167258	0.0236628	37.6289	41.7506	41.3063	33.8285	34.2351	34.0501
PLS1	plastin 1	-1.11446	923.958	-0.15635	0.0706804	-2.21207	0.0269619	0.168296	32.3169	35.6536	36.1023	31.2455	30.7942	31.6471
PLS3	plastin 3	-1.07292	3212.39	-0.101547	0.0459639	-2.20927	0.0271559	0.16929	90.8537	91.9838	97.1735	88.4212	87.5452	86.8955
PLSCR3	phospholipid scramblase 3	-1.19872	1856.19	-0.261489	0.111701	-2.34097	0.019234	0.13612	48.4623	42.0819	40.0553	32.2638	41.7155	35.7881
PLTP	phospholipid transfer protein	-1.11518	4334.24	-0.157274	0.0550901	-2.85486	0.00430564	0.0474592	105.534	102.123	95.4222	88.744	94.9756	89.6203
PLXNA2	plexin A2	1.42135	250.017	0.507262	0.180951	2.80331	0.00505811	0.0535833	4.94566	5.76555	6.02956	8.54407	7.67984	7.65967
PLXNB1	plexin B1	1.22997	3652.35	0.298625	0.0759292	3.93294	8.39135910956069e-05	0.00219166	67.3552	65.7406	64.824	84.4968	80.364	80.2013
PMEPA1	prostate transmembrane protein; androgen induced 1	-1.23095	16755.1	-0.299776	0.0429452	-6.98043	2.94278973336811e-12	3.94171835845636e-10	934.704	912.945	915.718	760.571	768.383	731.831
PMF1	polyamine-modulated factor 1	-1.1521	1273.41	-0.204264	0.0700462	-2.91613	0.003544	0.0414935	40.2718	39.9612	37.1531	33.2324	35.058	34.0072
PML	promyelocytic leukemia	-1.14166	5049.32	-0.19113	0.0570144	-3.35232	0.00080138	0.0132056	124.662	116.835	121.042	107.248	107.094	105.691
PMP22	peripheral myelin protein 22	-1.1123	3954.71	-0.15355	0.0561458	-2.73484	0.00624112	0.0630591	110.113	108.551	117.914	102.231	102.356	100.413
PMS2P1	PMS1 homolog 2; mismatch repair system component pseudogene 1	-1.17964	326.718	-0.238341	0.118035	-2.01923	0.0434631	0.226467	9.52498	9.07909	9.7824	7.74927	8.378	8.17461
PNKD	paroxysmal nonkinesigenic dyskinesia	-1.10375	1442.22	-0.142407	0.0604519	-2.35571	0.0184871	0.1327	35.4832	35.5874	35.727	32.9592	32.0409	32.2908
PNO1	partner of NOB1 homolog	1.19978	596.035	0.262775	0.0835928	3.14351	0.00166935	0.0236626	15.0202	16.1701	15.5368	19.398	17.9279	18.7523
PNP	purine nucleoside phosphorylase	1.10781	1085.66	0.147713	0.0746284	1.97932	0.0477805	0.238821	31.1917	29.8218	30.1728	33.9776	35.0829	32.7414
PNPLA2	patatin-like phospholipase domain containing 2	-1.0848	7278.2	-0.117426	0.0559314	-2.09947	0.0357758	0.200202	173.752	158.983	152.966	149.968	157.636	143.41
PNPLA6	patatin-like phospholipase domain containing 6	-1.15271	9620.3	-0.205023	0.0582586	-3.5192	0.000432852	0.00837037	180.111	167.797	164.6	147.41	155.542	144.869
PNPLA8	patatin-like phospholipase domain containing 8	1.09387	1579.11	0.129441	0.062465	2.07223	0.0382444	0.20858	36.713	35.7862	40.931	42.8942	41.0672	41.5167
PNRC1	proline-rich nuclear receptor coactivator 1	-1.07292	3152.63	-0.101542	0.0507317	-2.00156	0.0453321	0.232146	80.8577	76.2776	80.4609	75.1083	75.1527	73.1638
PODXL	podocalyxin-like	-1.21825	4632.77	-0.284808	0.0703788	-4.04678	5.19270560826582e-05	0.00146076	129.634	120.546	134.352	108.39	107.443	102.408
POFUT2	protein O-fucosyltransferase 2	-1.08583	1723.61	-0.118793	0.0580214	-2.04739	0.0406194	0.216045	36.242	33.7981	33.9757	32.7357	31.617	32.2264
POGK	pogo transposable element with KRAB domain	1.09072	2530.24	0.125287	0.0506592	2.47313	0.0133934	0.106799	65.7328	64.4814	67.7763	72.4259	75.4519	69.8597
POLD3	polymerase (DNA-directed); delta 3; accessory subunit	1.12071	819.015	0.164409	0.0737631	2.22888	0.0258217	0.164624	28.3656	26.0444	30.2729	31.6925	33.4372	31.0678
POLD4	polymerase (DNA-directed); delta 4; accessory subunit	-1.19762	2551.58	-0.260171	0.0626119	-4.1553	3.24860974706857e-05	0.00097592	60.8395	60.6377	59.7702	50.4696	50.8914	50.8499
POLDIP2	polymerase (DNA-directed); delta interacting protein 2	1.08342	5062.79	0.115594	0.0574176	2.01322	0.0440918	0.228115	121.993	110.473	120.216	125.702	132.427	127.361
POLDIP3	polymerase (DNA-directed); delta interacting protein 3	-1.10823	3365.31	-0.148251	0.048008	-3.08804	0.00201478	0.0273127	103.571	98.2132	100.251	88.5453	95.4993	90.6073
POLE3	polymerase (DNA directed); epsilon 3; accessory subunit	1.1005	1603.3	0.13816	0.0607641	2.27371	0.0229835	0.152469	47.3109	45.5943	48.3116	51.786	52.8612	52.0944
POLL	polymerase (DNA directed); lambda	-1.13758	1702.04	-0.185972	0.0637223	-2.91848	0.00351741	0.0413813	47.4417	46.1907	44.934	41.2798	43.7102	37.6332
POLQ	polymerase (DNA directed); theta	1.15101	518.215	0.202906	0.0873362	2.32327	0.0201646	0.140661	21.1695	22.3332	22.2418	26.6009	24.6852	24.7169
POLR2D	polymerase (RNA) II (DNA directed) polypeptide D	1.11681	791.432	0.159384	0.0732699	2.1753	0.0296075	0.178698	23.4199	21.9356	22.6421	26.3525	24.8348	25.4464
POLR3B	polymerase (RNA) III (DNA directed) polypeptide B	1.14831	634.403	0.199506	0.0788127	2.5314	0.0113609	0.0960446	16.1715	14.6458	15.2615	18.0071	17.7035	17.8082
POLR3D	polymerase (RNA) III (DNA directed) polypeptide D; 44kDa	-1.08289	1738.72	-0.114882	0.0478681	-2.39997	0.0163964	0.1227	57.5424	56.9928	58.7695	54.6423	52.7864	53.725
POLR3GL	polymerase (RNA) III (DNA directed) polypeptide G (32kD)-like	-1.12225	735.297	-0.166397	0.0787831	-2.1121	0.0346783	0.196265	18.4481	19.5499	19.3897	16.7901	17.13	17.3362
POLR3K	polymerase (RNA) III (DNA directed) polypeptide K; 12.3 kDa	1.15215	710.639	0.204333	0.103612	1.9721	0.048598	0.241823	23.8386	19.2185	23.2426	25.508	27.0789	24.9315
POU2F2	POU class 2 homeobox 2	-1.28937	232.694	-0.366663	0.1196	-3.06575	0.00217122	0.0288443	9.57732	9.7418	9.93251	6.7061	7.6549	8.41062
PPAP2B	phosphatidic acid phosphatase type 2B	1.18915	1583.54	0.249925	0.0685364	3.6466	0.000265728	0.00567197	20.5153	22.532	21.5663	24.142	26.1065	26.4548
PPARD	peroxisome proliferator-activated receptor delta	1.10691	1866.68	0.146536	0.0742338	1.97398	0.0483837	0.241229	21.7452	18.8872	21.0409	23.6452	22.491	23.1721
PPARG	peroxisome proliferator-activated receptor gamma	-1.17662	2185.61	-0.234644	0.0572931	-4.09549	4.21268423630645e-05	0.00121792	71.9345	68.7227	72.1296	60.6529	61.6132	60.0759
PPARGC1A	peroxisome proliferator-activated receptor gamma; coactivator 1 alpha	1.63582	235.765	0.710013	0.145429	4.88221	1.04905919573728e-06	4.97281307070269e-05	2.53825	3.44608	2.7771	5.16618	4.66276	4.11949
PPARGC1B	peroxisome proliferator-activated receptor gamma; coactivator 1 beta	1.3186	153.046	0.399011	0.158431	2.51852	0.0117849	0.0985361	5.31201	4.70522	4.77862	7.02899	6.2087	6.47961
PPDPF	pancreatic progenitor cell differentiation and proliferation factor	-1.17254	2677.09	-0.229633	0.0686166	-3.34661	0.000818059	0.0134198	89.3883	76.4101	80.9362	70.6624	70.6395	71.0612
PPFIA3	protein tyrosine phosphatase; receptor type; f polypeptide (PTPRF); interacting protein (liprin); alpha 3	-1.15413	753.236	-0.206812	0.0780549	-2.64957	0.00805946	0.0749956	26.089	24.4539	25.119	21.3602	23.4385	21.3484
PPFIBP1	PTPRF interacting protein; binding protein 1 (liprin beta 1)	1.13966	11589.4	0.188602	0.0757663	2.48926	0.0128009	0.103656	382.883	389.208	414.489	458.797	451.365	451.62
PPIC	peptidylprolyl isomerase C (cyclophilin C)	1.14381	1050.38	0.193851	0.0814198	2.38089	0.0172709	0.126394	16.1192	15.3748	17.188	19.1248	17.8781	19.3316
PPM1B	protein phosphatase; Mg2+/Mn2+ dependent; 1B	1.10753	1118.45	0.147345	0.0673074	2.18913	0.0285875	0.174855	27.4759	25.2491	28.9969	31.0964	29.9962	30.6816
PPM1E	protein phosphatase; Mg2+/Mn2+ dependent; 1E	1.38907	60.3601	0.47412	0.222154	2.13419	0.0328273	0.190039	1.77939	2.31948	1.90144	2.60793	2.56826	3.00379
PPM1J	protein phosphatase; Mg2+/Mn2+ dependent; 1J	-1.38153	55.6076	-0.466263	0.222561	-2.09499	0.0361719	0.201544	2.38125	2.38575	2.57695	2.08634	1.74542	1.54481
PPM1M	protein phosphatase; Mg2+/Mn2+ dependent; 1M	-1.12908	1199.35	-0.175149	0.0732514	-2.39106	0.0167997	0.124127	34.986	32.4727	33.3252	30.5003	30.869	28.7077
PPOX	protoporphyrinogen oxidase	-1.20362	896.845	-0.267379	0.0741055	-3.60809	0.000308458	0.00638775	20.9864	19.2185	21.091	17.5104	17.4791	16.6281
PPP1CC	protein phosphatase 1; catalytic subunit; gamma isozyme	-1.10558	8720.45	-0.144799	0.0479676	-3.01869	0.00253872	0.032426	255.5	279.397	274.433	246.909	245.929	243.522
PPP1R14C	protein phosphatase 1; regulatory (inhibitor) subunit 14C	-1.23391	148.935	-0.303243	0.135178	-2.24329	0.0248782	0.160281	6.9344	7.28978	7.98104	6.25903	5.90949	5.96468
PPP1R15A	protein phosphatase 1; regulatory subunit 15A	1.26171	2545.42	0.335383	0.0543452	6.17135	6.77072905734456e-10	6.6344056535054e-08	76.8279	78.0006	77.1083	94.9037	103.404	95.9712
PPP1R18	protein phosphatase 1; regulatory subunit 18	-1.09886	6466.47	-0.136012	0.0495284	-2.74615	0.00602997	0.061393	149.312	147.585	149.063	136.904	138.038	133.669
PPP1R1B	protein phosphatase 1; regulatory (inhibitor) subunit 1B	-1.47492	109.309	-0.560639	0.169545	-3.30672	0.000943959	0.014964	6.17554	5.63301	5.60424	3.8498	4.03939	4.01221
PPP1R1C	protein phosphatase 1; regulatory (inhibitor) subunit 1C	-1.64493	104.189	-0.718028	0.197777	-3.63048	0.000282891	0.0059599	2.22424	2.7171	2.7771	1.41573	1.69555	1.56626
PPP1R21	protein phosphatase 1; regulatory subunit 21	-1.13051	999.231	-0.17697	0.0625244	-2.83042	0.0046487	0.0503868	29.1245	28.3639	29.122	26.1289	25.0093	26.0257
PPP2R3B	protein phosphatase 2; regulatory subunit B''; beta	-1.20699	429.408	-0.27141	0.110657	-2.45271	0.0141786	0.11064	14.7323	18.7546	14.4109	12.4435	14.462	12.4657
PPP2R5C	protein phosphatase 2; regulatory subunit B'; gamma	-1.08716	2675.39	-0.120562	0.0529879	-2.27527	0.0228899	0.152144	70.3907	72.8315	72.8551	68.5016	65.7524	65.5471
PPP2R5D	protein phosphatase 2; regulatory subunit B'; delta	-1.1296	2473.21	-0.175806	0.0478869	-3.67128	0.000241341	0.00525124	50.9743	51.0947	52.4147	45.676	46.7024	45.2715
PPP3CA	protein phosphatase 3; catalytic subunit; alpha isozyme	-1.08777	2996.77	-0.121368	0.0432151	-2.80845	0.00497803	0.0531281	72.2224	71.1085	72.3547	68.9983	66.0017	64.6888
PPP4R1L	protein phosphatase 4; regulatory subunit 1-like (pseudogene)	-1.44798	237.04	-0.534042	0.128024	-4.17143	3.02694827239044e-05	0.000918783	9.42031	8.81401	8.35632	6.20935	5.5604	6.67271
PPP4R4	protein phosphatase 4; regulatory subunit 4	-1.34689	124.404	-0.42963	0.205916	-2.08644	0.0369392	0.20413	5.67835	7.62113	7.0053	5.29037	4.68769	5.08499
PPT1	palmitoyl-protein thioesterase 1	1.11829	5357.58	0.161298	0.0498574	3.23519	0.0012156	0.0183534	116.89	107.955	123.443	130.62	135.245	127.618
PPWD1	peptidylprolyl isomerase domain and WD repeat containing 1	-1.09646	1276.11	-0.132847	0.0641212	-2.07181	0.0382832	0.20859	33.4421	33.4667	32.4996	29.8546	32.1157	29.1368
PQLC2	PQ loop repeat containing 2	1.22718	701.61	0.295341	0.0874142	3.37864	0.000728446	0.0124099	12.9006	11.5311	14.6611	17.3862	15.4095	16.199
PRAME	preferentially expressed antigen in melanoma	-1.08212	6721.25	-0.113859	0.037325	-3.05048	0.00228477	0.0300519	175.715	166.538	170.604	159.555	160.903	157.206
PRC1	protein regulator of cytokinesis 1	-1.08487	3418.34	-0.117524	0.0476919	-2.46424	0.0137303	0.108241	149.155	138.705	149.313	134.122	137.24	135.085
PRDM1	PR domain containing 1; with ZNF domain	-1.24689	432.047	-0.318337	0.0975951	-3.26181	0.00110703	0.0169953	16.5902	15.3748	17.1129	13.3128	13.7389	12.7876
PRDM11	PR domain containing 11	1.30077	135.519	0.379364	0.188581	2.01168	0.0442542	0.22855	2.45975	2.7171	2.30174	3.15435	3.04201	3.43291
PRDM8	PR domain containing 8	-1.54475	40.7352	-0.627376	0.268065	-2.34039	0.0192638	0.136158	2.11957	2.45202	2.57695	1.71378	1.27166	1.65209
PRDX6	peroxiredoxin 6	-1.07797	9785.6	-0.108313	0.0545511	-1.98553	0.0470858	0.237203	237.863	217.567	233.677	220.084	209.575	214.6
PREX1	phosphatidylinositol-3;4;5-trisphosphate-dependent Rac exchange factor 1	-1.16853	3671.3	-0.224693	0.0787275	-2.85405	0.00431652	0.0475273	153.028	148.645	145.26	127.937	131.929	125.258
PRICKLE2	prickle homolog 2	1.25864	170.495	0.331864	0.168518	1.96932	0.0489167	0.242672	3.82046	2.78337	3.22744	3.94915	3.61551	5.08499
PRKAA2	protein kinase; AMP-activated; alpha 2 catalytic subunit	1.16161	953.143	0.216124	0.0744079	2.90458	0.00367741	0.0422093	16.2762	16.4351	18.9643	20.1431	19.6484	20.9193
PRKAB1	protein kinase; AMP-activated; beta 1 non-catalytic subunit	1.12644	1015.11	0.171771	0.0725496	2.36763	0.0179023	0.129896	23.3414	21.538	21.5413	25.657	25.8571	23.9874
PRKCA	protein kinase C; alpha	-1.13819	4112.21	-0.186738	0.0811734	-2.30048	0.0214212	0.146074	76.7232	69.7168	77.3335	66.1172	68.6448	63.5732
PRKCD	protein kinase C; delta	-1.1294	2623.2	-0.175553	0.060617	-2.8961	0.00377834	0.0430611	106.005	100.533	101.652	92.8919	96.0977	85.9943
PRKCDBP	protein kinase C; delta binding protein	-1.20455	1954.8	-0.268497	0.10258	-2.61743	0.00885934	0.0809427	72.5364	63.0235	61.3714	55.8345	54.9557	53.9396
PRKCZ	protein kinase C; zeta	-1.19183	1062.69	-0.253183	0.0690409	-3.66715	0.000245273	0.00532094	31.7412	30.7496	31.9742	28.0414	27.6025	24.3522
PRKD2	protein kinase D2	-1.09497	2685.11	-0.130886	0.059851	-2.18686	0.0287525	0.17547	63.9273	58.9809	61.1713	59.0137	57.15	53.5104
PRKG1	protein kinase; cGMP-dependent; type I	1.47359	90.2804	0.559333	0.178108	3.14041	0.00168712	0.0237761	3.29711	3.24727	3.42759	4.69427	4.7625	5.34246
PRMT2	protein arginine methyltransferase 2	-1.08095	3072.18	-0.112305	0.0505909	-2.21988	0.0264272	0.166616	75.1531	71.4398	71.8794	70.0415	68.6448	65.0107
PRMT6	protein arginine methyltransferase 6	1.09187	1417.59	0.126796	0.0557298	2.27519	0.0228945	0.152144	36.7654	35.1898	35.1766	38.7464	39.3467	39.6715
PRNP	prion protein	1.06946	12559.5	0.0968817	0.0452498	2.14104	0.0322706	0.188729	290.669	282.843	302.829	311.138	317.018	315.999
PROS1	protein S (alpha)	1.19199	2502.22	0.253367	0.0718486	3.5264	0.000421257	0.00818954	14.1566	13.0553	13.8605	16.1692	15.7088	17.6151
PROSER1	proline and serine rich 1	1.249	1116.77	0.320768	0.0766539	4.18463	2.8563460493036e-05	0.00087244	29.2291	30.4183	34.8764	40.6837	39.8205	38.6417
PRPF4	pre-mRNA processing factor 4	1.08509	2727.04	0.11782	0.045397	2.59532	0.00945029	0.084855	75.3102	75.5486	80.661	83.0066	85.4257	84.7284
PRPF6	pre-mRNA processing factor 6	-1.0783	6540.34	-0.108757	0.0517275	-2.1025	0.0355093	0.199482	175.427	174.557	167.627	160.301	164.543	158.171
PRPS1	phosphoribosyl pyrophosphate synthetase 1	1.127	1026.14	0.172485	0.0685705	2.51544	0.0118884	0.0988484	27.7114	24.7853	26.9454	29.8297	31.8165	29.0724
PRR11	proline rich 11	-1.21302	3117.44	-0.278602	0.0564393	-4.93631	7.96151008751148e-07	3.82361997623907e-05	135.338	132.475	143.684	111.172	114.474	116.161
PRR16	proline rich 16	1.60126	61.966	0.67921	0.230814	2.94268	0.00325386	0.0388441	1.64855	1.25914	1.82638	2.70728	2.34385	2.78924
PRR5L	proline rich 5 like	-1.37941	175.557	-0.464051	0.177802	-2.60993	0.0090561	0.0822258	3.50645	2.45202	2.80212	1.83797	2.668	2.03829
PRRX1	paired related homeobox 1	1.10669	1978.17	0.146246	0.0535996	2.72848	0.00636263	0.0638306	69.0561	70.5783	74.8316	79.9516	78.8181	80.2228
PRSS12	protease; serine; 12 (neurotrypsin; motopsin)	-1.21671	1410.63	-0.282988	0.0690051	-4.10097	4.11417971040303e-05	0.00119655	64.7908	64.5477	62.172	54.4436	54.6316	49.3051
PRSS23	protease; serine; 23	-1.35725	3677.24	-0.440689	0.05428	-8.11881	4.70768022485449e-16	1.10858276262703e-13	95.2236	98.8759	98.8498	73.32	71.213	72.4987
PRUNE2	prune homolog 2 (Drosophila)	1.98869	206.856	0.991816	0.182707	5.42846	5.68435098627308e-08	3.60832714780813e-06	1.51772	1.1266	1.4511	2.58309	2.96721	2.91797
PRX	periaxin	-1.23138	238.01	-0.300276	0.142858	-2.10192	0.0355606	0.199482	7.61475	5.03657	6.10462	5.3152	4.96197	5.36392
PSAP	prosaposin	1.07718	31898.7	0.107264	0.0332401	3.22696	0.00125111	0.0187731	749.517	714.133	717.042	785.359	804.189	776.159
PSAT1	phosphoserine aminotransferase 1	1.12885	1576.26	0.174849	0.0678619	2.57654	0.00997943	0.0876798	49.9015	47.7149	51.2388	57.1757	57.6736	54.6905
PSEN2	presenilin 2	1.14369	772.755	0.193692	0.073922	2.62022	0.00878719	0.0803841	17.6369	17.7606	17.3381	21.1615	20.3466	19.0741
PSKH1	protein serine kinase H1	1.0987	1911.51	0.135792	0.0592039	2.29363	0.0218117	0.147431	36.0327	36.6477	36.5527	41.3543	40.0199	39.2424
PSMC3IP	PSMC3 interacting protein	1.18791	519.102	0.248425	0.11038	2.25063	0.0244092	0.15817	14.4706	12.7902	14.0606	15.8214	19.1747	14.74
PSMD4	proteasome 26S subunit; non-ATPase 4	-1.09971	8813.78	-0.137129	0.0512584	-2.67525	0.00746739	0.071632	260.759	242.286	238.706	232.205	221.045	226.057
PSMD5-AS1	PSMD5 antisense RNA 1 (head to head)	-1.10881	1326.83	-0.14901	0.0603961	-2.4672	0.0136173	0.107757	35.5093	35.5211	35.9022	32.4128	32.8138	31.7973
PSME1	proteasome activator subunit 1	-1.12343	4472.11	-0.167912	0.0666221	-2.52037	0.0117233	0.0981424	105.429	102.256	100.126	92.3455	91.9586	91.5084
PSME3	proteasome activator subunit 3	1.11766	4560.22	0.160483	0.0445382	3.60327	0.000314243	0.00647102	116.236	110.142	118.139	130.123	131.779	126.631
[truncated: 905 more rows]

## Sheet: Legend
Dataset EV1: All detectable genes that were altered in BAY-850 treated versus control DMSO treated A375 cells.
