# Supplementary material for: ATAD2 drives melanoma growth and progression and inhibits ferroptosis
Source: EMBO Rep. 2025 Dec 2;27(2):501–32. doi: 10.1038/s44319-025-00660-w (PMC12852765; doi:10.1038/s44319-025-00660-w)
Supplement: Supplementary file 3 — Dataset EV2 [file 44319_2025_660_MOESM3_ESM.xlsx]

## Sheet: Dataset EV2
Gene_symbol	NAME	Foldchange	baseMean	log2FoldChange	lfcSE	stat	pvalue	padj	C1	C2	C3	D1	D2	D3
A1BG-AS1	A1BG antisense RNA 1	1.20173	324.262	0.265109	0.123604	2.14483	0.0319665	0.162901	8.7953	6.82195	7.72347	9.68349	8.72898	9.5385
AAAS	achalasia; adrenocortical insufficiency; alacrimia	-1.11575	1895.52	-0.158009	0.0566527	-2.78909	0.00528561	0.0498192	44.0409	46.915	47.5476	41.2945	41.5509	41.3418
AACS	acetoacetyl-CoA synthetase	1.10014	2737.91	0.137691	0.0452017	3.04615	0.00231793	0.0275136	70.0406	66.4921	66.8563	73.953	74.5375	75.3118
AADAT	aminoadipate aminotransferase	-1.17468	382.53	-0.232274	0.113642	-2.04391	0.0409627	0.19001	5.32008	6.35881	4.74672	4.56241	4.72918	4.90623
ABCA10	ATP-binding cassette; sub-family A (ABC1); member 10	-1.13388	356.452	-0.181266	0.0882564	-2.05386	0.0399895	0.186831	15.3811	16.3977	14.9106	13.8269	14.1405	13.324
ABCA3	ATP-binding cassette; sub-family A (ABC1); member 3	1.33938	840.846	0.421567	0.111427	3.78333	0.000154742	0.00313782	32.9717	27.801	29.9016	41.2712	40.6098	39.5985
ABCA5	ATP-binding cassette; sub-family A (ABC1); member 5	1.13505	631.796	0.182754	0.0733837	2.49039	0.0127604	0.0911572	18.6417	18.9513	19.4696	21.8111	20.1402	22.8127
ABCA7	ATP-binding cassette; sub-family A (ABC1); member 7	1.20837	724.575	0.273066	0.0786862	3.47031	0.00051986	0.00876296	25.1202	22.406	25.8254	29.5626	29.6456	29.2132
ABCB1	ATP-binding cassette; sub-family B (MDR/TAP); member 1	1.47438	145.164	0.560112	0.214459	2.61174	0.0090082	0.0722636	1.20131	1.43949	0.724076	1.86221	1.43522	1.84295
ABCB7	ATP-binding cassette; sub-family B (MDR/TAP); member 7	1.17073	1063.17	0.227408	0.0584188	3.89272	9.91283944936238e-05	0.00219617	21.9239	22.3935	22.0977	25.2562	25.9281	26.648
ABCC2	ATP-binding cassette; sub-family C (CFTR/MRP); member 2	1.0967	3521.62	0.133167	0.0587603	2.26627	0.0234348	0.134598	118.629	106.923	117.971	124.116	124.582	128.135
ABCC3	ATP-binding cassette; sub-family C (CFTR/MRP); member 3	-1.15883	3608.63	-0.212674	0.0671807	-3.1657	0.0015471	0.0205231	127.017	108.813	124.97	104.842	101.948	104.674
ABCC5	ATP-binding cassette; sub-family C (CFTR/MRP); member 5	1.17886	1046.08	0.23739	0.0734049	3.23398	0.00122076	0.0171707	23.7473	25.5354	26.3617	28.0728	31.1044	30.0102
ABCG1	ATP-binding cassette; sub-family G (WHITE); member 1	1.41814	350.385	0.504	0.108224	4.65702	3.20825051521011e-06	0.000113141	10.3827	9.61332	11.9338	15.7822	15.6933	13.5731
ABHD14B	abhydrolase domain containing 14B	-1.23491	5091.04	-0.304407	0.0444497	-6.84834	7.47099041523697e-12	6.26876207255516e-10	160.568	166.28	150.822	128.702	129.405	129.28
ABHD15	abhydrolase domain containing 15	1.15997	829.406	0.214082	0.0784348	2.72943	0.00634443	0.0568606	21.6021	19.6022	19.9791	22.4862	24.7988	23.6595
ABHD17C	abhydrolase domain containing 17C	-1.14109	4147.37	-0.190418	0.0744191	-2.55872	0.0105058	0.079888	50.5623	61.2098	50.1221	44.3439	51.1504	46.7461
ABI3	ABI family; member 3	-1.31509	89.0688	-0.395163	0.18078	-2.18588	0.0288247	0.152313	4.67653	5.67036	4.21037	3.98047	3.67041	3.48666
ABTB2	ankyrin repeat and BTB (POZ) domain containing 2	1.15969	1260.91	0.213737	0.0837822	2.5511	0.0107384	0.081007	11.6484	9.98884	10.5393	12.8725	11.8112	12.5022
ACAA2	acetyl-CoA acyltransferase 2	-1.17268	1194.56	-0.22981	0.0632456	-3.63361	0.000279483	0.00525831	34.7093	37.0138	32.8784	28.5616	31.5279	29.3875
ACACA	acetyl-CoA carboxylase alpha	1.47699	7271.48	0.56266	0.0767525	7.33084	2.28707313944878e-13	2.24102468697666e-11	209.242	165.479	208.373	293.368	282.339	286.329
ACACB	acetyl-CoA carboxylase beta	1.19711	757.508	0.259556	0.11037	2.35169	0.0186882	0.117102	18.6632	13.5813	16.8683	20.1351	21.2225	17.259
ACADVL	acyl-CoA dehydrogenase; very long chain	-1.06579	24109.3	-0.0919288	0.0390736	-2.35271	0.0186372	0.116846	620.712	647.197	631.689	583.896	607.241	592.707
ACBD7	acyl-CoA binding domain containing 7	-1.19962	255.2	-0.262578	0.12538	-2.09425	0.0362376	0.174726	9.73919	7.59803	7.64302	7.33245	6.96436	6.50013
ACD	adrenocortical dysplasia homolog (mouse)	-1.13307	1190.53	-0.180237	0.0681078	-2.64635	0.00813645	0.0674079	24.8843	27.9763	25.8254	23.1612	24.3753	22.0905
ACLY	ATP citrate lyase	1.1963	18662.4	0.258579	0.0616071	4.19722	2.70211608623129e-05	0.000748594	542.498	465.645	555.152	641.554	625.381	605.334
ACOT7	acyl-CoA thioesterase 7	-1.18663	5786.53	-0.246875	0.0603332	-4.09186	4.27922068540672e-05	0.00109416	105.865	119.628	99.8688	89.2231	92.5366	92.9443
ACOX2	acyl-CoA oxidase 2; branched chain	-1.21182	828.022	-0.27717	0.0813179	-3.40848	0.000653258	0.0104008	29.0889	35.3615	30.3575	26.7925	26.6105	25.0541
ACOX3	acyl-CoA oxidase 3; pristanoyl	1.12487	698.172	0.169758	0.0740864	2.29135	0.0219434	0.129444	15.5527	16.1599	14.857	17.7841	17.4344	17.3337
ACP5	acid phosphatase 5; tartrate resistant	1.26152	936.663	0.335158	0.0829959	4.03824	5.38528254726451e-05	0.00133394	29.9684	35.5117	29.2848	40.666	41.198	38.0544
ACP6	acid phosphatase 6; lysophosphatidic	-1.10563	1290.28	-0.144868	0.0651001	-2.22531	0.0260604	0.14398	25.6565	26.2614	26.764	23.1147	24.6811	23.3606
ACSL1	acyl-CoA synthetase long-chain family member 1	1.37774	1309.86	0.462302	0.0648623	7.12743	1.022581884018e-12	9.21586142386593e-11	16.1533	16.0723	14.9106	20.6705	21.9989	22.4889
ACSL3	acyl-CoA synthetase long-chain family member 3	1.13674	9221.19	0.184901	0.0365615	5.05725	4.25345577077028e-07	1.78449581187489e-05	141.519	146.628	141.141	166.319	159.71	162.528
ACSS2	acyl-CoA synthetase short-chain family member 2	1.19955	2357.21	0.262499	0.0582502	4.5064	6.59353377115202e-06	0.000212891	69.633	68.0818	70.4499	84.4046	82.8195	82.5342
ACTB	actin; beta	1.08666	66311	0.119898	0.0379136	3.1624	0.00156477	0.0206283	1633.18	1524.94	1616.89	1747.12	1747.21	1699.67
ACTG1	actin gamma 1	1.06362	104830	0.0889782	0.0321566	2.76703	0.00565695	0.0521626	2385.22	2481.96	2365.37	2521.2	2614.77	2562.92
ACTL6A	actin-like 6A	-1.1498	1318.45	-0.201389	0.0731053	-2.75478	0.00587321	0.0537259	23.5328	28.0764	23.5459	21.0197	21.9283	22.7629
ADA	adenosine deaminase	-1.2192	408.867	-0.285929	0.107956	-2.64858	0.0080831	0.0670911	6.88608	7.92348	7.07985	5.37713	6.82319	5.8526
ADAM11	ADAM metallopeptidase domain 11	1.26593	154.013	0.340193	0.155026	2.19443	0.0282043	0.15056	3.19634	2.75382	3.53993	4.00375	4.11744	3.76061
ADAM19	ADAM metallopeptidase domain 19	-1.34188	8706.75	-0.424256	0.075306	-5.63376	1.76325435988879e-08	9.22706582594133e-07	49.0177	39.317	48.8617	33.9388	34.7277	33.3972
ADAMTS1	ADAM metallopeptidase with thrombospondin type 1 motif; 1	-1.10515	2436	-0.144246	0.0459862	-3.13674	0.00170839	0.0220341	104.063	101.691	105.876	92.2026	94.0189	95.8084
ADAMTS4	ADAM metallopeptidase with thrombospondin type 1 motif; 4	-1.25957	170.989	-0.332934	0.137742	-2.41709	0.0156452	0.104349	8.06593	6.89706	8.90345	6.07546	6.23499	6.54994
ADARB2	adenosine deaminase; RNA-specific; B2 (non-functional)	1.21926	191.134	0.286002	0.114882	2.48953	0.0127912	0.0913213	8.08739	7.94851	8.71573	9.82315	10.3524	9.93697
ADCK4	aarF domain containing kinase 4	-1.15939	1370.13	-0.213366	0.0561703	-3.79855	0.000145545	0.00298031	34.4518	35.036	34.6752	30.098	30.1867	29.6117
ADGRE1	adhesion G protein-coupled receptor E1	1.10018	996.103	0.137739	0.0683903	2.01401	0.0440082	0.198386	26.6219	27.5632	24.8599	28.7711	27.8104	30.6577
ADGRV1	adhesion G protein-coupled receptor V1	1.29452	537.591	0.372417	0.107905	3.45135	0.000557785	0.00926468	6.04945	5.00694	5.65852	7.42556	7.38787	6.64955
ADIPOR2	adiponectin receptor 2	1.12103	5373.62	0.16482	0.0436991	3.7717	0.000162137	0.00327413	135.276	131.495	142.992	155.657	151.757	151.844
ADORA1	adenosine A1 receptor	-1.18832	834.775	-0.248929	0.0773146	-3.21969	0.00128328	0.017776	38.6779	34.9109	36.901	28.8875	33.2219	30.8569
ADRA1D	adrenoceptor alpha 1D	-1.23898	137.692	-0.309155	0.146396	-2.11177	0.0347064	0.170496	6.67156	8.11124	7.05303	6.40134	5.45855	5.8277
ADSL	adenylosuccinate lyase	-1.08685	2620.13	-0.120154	0.0472832	-2.54115	0.0110489	0.0825981	55.4962	56.0276	53.4475	48.9761	51.2681	51.8018
ADSS	adenylosuccinate synthase	-1.16552	3513.13	-0.22097	0.0511451	-4.32045	1.5570862140054e-05	0.00045558	79.7369	86.0192	76.0548	69.9725	68.8907	69.0856
AEN	apoptosis enhancing nuclease	-1.15529	1634.21	-0.208256	0.0520369	-4.00208	6.2787076073633e-05	0.00150772	45.3709	44.3615	46.3677	37.9192	39.0569	40.769
AES	amino-terminal enhancer of split	-1.10809	12688.7	-0.148077	0.0519177	-2.85215	0.0043425	0.0431487	362.238	411.983	356.755	328.959	350.618	341.991
AFAP1L2	actin filament associated protein 1-like 2	-1.14371	749.746	-0.193726	0.0804197	-2.40894	0.0159989	0.105788	25.678	26.5493	27.649	23.1612	23.34	23.3357
AGAP2	ArfGAP with GTPase domain; ankyrin repeat and PH domain 2	-1.28233	451.748	-0.358772	0.113883	-3.15035	0.00163074	0.0213037	6.88608	6.69678	6.11442	5.33057	4.79976	5.2798
AGAP2-AS1	AGAP2 antisense RNA 1	-1.19799	841.121	-0.26062	0.0705229	-3.69554	0.000219423	0.00425441	22.9965	25.7607	22.5268	19.3204	20.4461	19.9985
AGAP9	ArfGAP with GTPase domain; ankyrin repeat and PH domain 9	1.15866	324.919	0.212458	0.100493	2.11416	0.0345013	0.169803	7.95868	7.1474	7.58939	9.07827	8.63487	8.4925
AGL	amylo-alpha-1; 6-glucosidase; 4-alpha-glucanotransferase	1.10044	1807.73	0.138077	0.0515289	2.6796	0.00737095	0.063007	43.8263	42.2085	44.3295	46.7647	48.0212	48.5393
AGPAT2	1-acylglycerol-3-phosphate O-acyltransferase 2	-1.11714	1673.67	-0.159807	0.0690491	-2.31439	0.0206463	0.124612	34.9667	39.5924	36.0965	31.8903	34.9159	32.4757
AGPAT5	1-acylglycerol-3-phosphate O-acyltransferase 5	-1.12227	2243.71	-0.16642	0.0590445	-2.81856	0.00482399	0.0465809	47.9237	51.7467	45.0804	41.1315	42.7273	45.5507
AGTRAP	angiotensin II receptor-associated protein	-1.09945	1300.88	-0.136782	0.0580231	-2.35737	0.0184047	0.116083	36.9188	37.527	35.4797	33.1473	33.1748	33.8455
AHCY	adenosylhomocysteinase	-1.08198	5903.9	-0.113678	0.042876	-2.65131	0.00801801	0.0668167	116.334	112.819	114.94	104.703	106.395	107.04
AHI1	Abelson helper integration site 1	1.11373	887.477	0.155402	0.0682957	2.27543	0.02288	0.132822	24.5625	23.3574	24.6186	26.327	27.8104	26.5484
AHR	aryl hydrocarbon receptor	-1.11375	8300.56	-0.155429	0.0667513	-2.32848	0.0198866	0.121784	258.925	219.892	248.68	223.907	216.483	213.383
AHRR	aryl-hydrocarbon receptor repressor	-1.18403	3179.64	-0.243701	0.0603518	-4.03801	5.39056574504881e-05	0.00133394	111.314	96.7591	106.788	90.0844	88.725	87.1415
AHSA1	AHA1; activator of heat shock 90kDa protein ATPase homolog 1 (yeast)	-1.08471	2820.24	-0.117303	0.0516964	-2.26908	0.0232635	0.134164	62.94	70.385	67.634	62.7797	59.8794	62.8844
AIDA	axin interactor; dorsalization associated	-1.12174	3706.95	-0.165737	0.0421985	-3.92757	8.5810034409494e-05	0.00195144	93.2731	96.5588	90.3486	85.4754	82.843	81.8617
AIFM2	apoptosis-inducing factor; mitochondrion-associated; 2	1.14352	1043.79	0.193478	0.0647019	2.9903	0.00278707	0.0314947	26.0427	26.2864	25.3426	29.7255	29.5985	29.6117
AIM1	absent in melanoma 1	-1.13605	3277.9	-0.184029	0.0481228	-3.82416	0.000131218	0.00275256	115.261	106.81	114.216	99.861	97.8775	98.249
AIM2	absent in melanoma 2	-1.23856	436.759	-0.308665	0.0889028	-3.47193	0.000516723	0.00873166	9.78209	10.4144	9.41298	7.82128	7.62315	8.59212
AIMP2	aminoacyl tRNA synthetase complex-interacting multifunctional protein 2	-1.23185	543.124	-0.300825	0.0977518	-3.07744	0.00208787	0.0255654	11.391	14.3824	12.1752	9.9861	10.4936	10.5098
AJUBA	ajuba LIM protein	-1.17104	2020.7	-0.227787	0.0528313	-4.31159	1.62083526843038e-05	0.000471398	42.4749	41.0944	42.935	35.7311	36.1865	36.0122
AK2	adenylate kinase 2	-1.07429	8477.56	-0.103377	0.0352208	-2.93511	0.00333424	0.0356108	175.885	187.297	178.364	168.274	166.18	170.323
AK4	adenylate kinase 4	1.06495	4678.09	0.0907814	0.0416663	2.17877	0.0293486	0.154371	127.403	128.941	128.483	139.945	137.546	132.568
AKAP1	A kinase (PRKA) anchor protein 1	-1.1267	3528.92	-0.172107	0.0553869	-3.10736	0.00188767	0.0237107	118.758	108.651	117.461	104.61	102.96	98.5479
AKAP13	A kinase (PRKA) anchor protein 13	1.17568	3516.76	0.233491	0.0954624	2.44589	0.0144493	0.0991355	91.0635	66.7675	93.1108	99.9308	97.2187	98
AKAP6	A kinase (PRKA) anchor protein 6	-1.26319	490.503	-0.337071	0.103534	-3.25565	0.00113134	0.0162254	25.2704	23.6953	26.0935	20.6007	19.2461	19.5502
AKAP8	A kinase (PRKA) anchor protein 8	1.0747	1649.06	0.103935	0.0521704	1.99222	0.0463468	0.205141	42.8396	40.5937	40.2264	45.0887	44.4919	43.3342
AKAP9	A kinase (PRKA) anchor protein 9	1.42002	2901.47	0.505911	0.0906467	5.58113	2.38957901101894e-08	1.21985501961107e-06	65.4285	49.9817	65.4618	91.5276	80.3019	84.9499
AKNA	AT-hook transcription factor	-1.18477	391.322	-0.244609	0.0964286	-2.53668	0.0111909	0.0834461	7.87287	8.0862	8.09892	6.47118	6.77614	7.07293
AKR7A2	aldo-keto reductase family 7; member A2	-1.13623	1850.52	-0.184252	0.0580998	-3.1713	0.00151756	0.0202712	53.351	58.9817	50.2294	47.626	48.0918	47.817
ALCAM	activated leukocyte cell adhesion molecule	-1.12703	4078.08	-0.172528	0.043116	-4.00149	6.29439952912649e-05	0.001509	103.763	100.064	96.5166	89.8516	89.078	87.814
ALDH16A1	aldehyde dehydrogenase 16 family; member A1	-1.19546	1515.18	-0.257567	0.0684415	-3.76331	0.000167676	0.00338132	40.3726	39.1042	42.1305	31.3084	36.4453	33.9202
ALDH1A3	aldehyde dehydrogenase 1 family; member A3	-1.13937	14260.1	-0.188231	0.0329149	-5.71872	1.07328686213596e-08	5.82593699964092e-07	112.837	115.773	111.722	100.513	99.9715	98.5977
ALDH1B1	aldehyde dehydrogenase 1 family; member B1	-1.20027	539.079	-0.26336	0.0809038	-3.25523	0.00113302	0.0162337	11.0907	10.7399	10.8343	9.3576	9.12896	8.69174
ALDH3A2	aldehyde dehydrogenase 3 family; member A2	1.11155	1846.18	0.152569	0.0511189	2.98459	0.00283963	0.0319649	38.2059	39.9554	37.8397	42.2256	42.6803	44.3304
ALDH3B1	aldehyde dehydrogenase 3 family; member B1	1.15609	3090.23	0.209248	0.0410257	5.1004	3.38933686583917e-07	1.44690989009508e-05	106.402	106.172	105.474	123.79	122.394	121.734
ALDH4A1	aldehyde dehydrogenase 4 family; member A1	-1.14029	466.39	-0.189396	0.0965331	-1.96198	0.0497644	0.212735	13.6863	11.0278	12.4702	11.0569	11.0348	10.3853
ALDH5A1	aldehyde dehydrogenase 5 family; member A1	1.14707	1082.78	0.197951	0.0644622	3.0708	0.00213483	0.0259874	38.7851	36.9762	37.8128	43.2498	41.0803	45.9741
ALDH9A1	aldehyde dehydrogenase 9 family; member A1	-1.08571	2883.1	-0.118642	0.0469008	-2.52963	0.0114183	0.084537	73.8591	78.1458	76.5375	67.4818	71.8082	71.4516
ALDOC	aldolase C; fructose-bisphosphate	1.07048	15139.9	0.0982581	0.0322155	3.05002	0.00228824	0.0272068	445.385	462.991	446.969	480.497	491.011	480.71
ALKBH7	alkB homolog 7	-1.24515	870.966	-0.316324	0.117227	-2.69838	0.00696773	0.0605169	25.8067	33.6466	24.4845	19.8093	24.0694	23.7342
ALPK2	alpha-kinase 2	-1.14438	2904.63	-0.194565	0.0746642	-2.60587	0.00916417	0.072945	128.712	108.35	132.694	112.314	106.042	104.874
ALPL	alkaline phosphatase; liver/bone/kidney	-1.30727	82.5947	-0.38656	0.195034	-1.98201	0.0474781	0.207167	2.1452	3.01668	2.52086	1.93204	1.85873	2.1418
ALS2	amyotrophic lateral sclerosis 2 (juvenile)	1.17807	1004.73	0.23642	0.0824307	2.86811	0.00412936	0.0416358	27.4371	24.9846	31.0012	33.4732	31.7161	32.8244
ALS2CL	ALS2 C-terminal like	1.21572	365.235	0.281811	0.110097	2.55966	0.0104775	0.079797	11.1979	10.4395	11.9338	12.1742	14.8934	13.6478
ALYREF	Aly/REF export factor	-1.30543	1773.64	-0.384527	0.0870398	-4.41782	9.96991443466465e-06	0.000307739	34.0228	43.285	34.0852	28.2357	29.8103	27.5446
AMACR	alpha-methylacyl-CoA racemase	-1.15163	2779.39	-0.203677	0.0759886	-2.68037	0.00735416	0.0629371	17.1401	20.8038	16.6537	16.1779	15.1051	16.5118
AMBRA1	autophagy/beclin-1 regulator 1	1.1183	1961.36	0.161307	0.0644437	2.50306	0.0123124	0.0891668	49.8758	44.424	50.8998	54.2601	54.515	53.3708
AMDHD2	amidohydrolase domain containing 2	1.14812	627.716	0.199279	0.0861564	2.31299	0.020723	0.124868	14.4157	15.6967	14.6424	16.9927	17.3168	17.2091
AMH	anti-Mullerian hormone	1.18515	280.091	0.245074	0.113087	2.16713	0.0302251	0.157658	6.028	5.82056	5.65852	6.33151	7.31729	7.12274
AMIGO1	adhesion molecule with Ig-like domain 1	1.26149	278.445	0.335131	0.115529	2.90084	0.00372166	0.0383585	5.96364	5.59525	4.85399	7.26262	7.27023	6.25108
ANAPC11	anaphase promoting complex subunit 11	-1.18588	1227.71	-0.245963	0.10881	-2.26047	0.023792	0.135636	31.041	40.2433	30.0089	25.6985	30.2338	29.7113
ANAPC15	anaphase promoting complex subunit 15	-1.14432	647.59	-0.194496	0.0887308	-2.19198	0.0283813	0.151118	14.8018	17.7871	16.3319	15.1072	13.4582	14.3202
ANGPTL4	angiopoietin-like 4	-1.25475	2125.69	-0.327402	0.0597208	-5.48221	4.20051788876972e-08	2.03746050418731e-06	37.6053	41.833	37.1424	29.8885	32.7278	30.6079
ANK2	ankyrin 2; neuronal	1.28828	375.071	0.365451	0.140867	2.5943	0.00947845	0.0747327	8.7524	7.22251	9.54707	13.501	9.50541	9.71283
ANKFY1	ankyrin repeat and FYVE domain containing 1	1.13325	4082.54	0.18046	0.0487852	3.69908	0.000216384	0.00421227	110.156	103.055	112.205	122.44	124.017	122.232
ANKH	ANKH inorganic pyrophosphate transport regulator	-1.24899	12067.9	-0.320758	0.0366421	-8.75383	2.06231903275616e-18	2.78794980354073e-16	366.528	356.607	360.965	291.087	289.256	288.272
ANKHD1	ankyrin repeat and KH domain containing 1	1.10335	3601.83	0.141885	0.0622194	2.28039	0.0225845	0.13163	73.4515	74.6659	84.2073	86.7324	88.231	81.264
ANKIB1	ankyrin repeat and IBR domain containing 1	1.07795	4204.78	0.108295	0.0494178	2.19142	0.0284212	0.151224	105.544	97.9607	105.983	113.269	112.136	108.111
ANKLE1	ankyrin repeat and LEM domain containing 1	1.48834	206.949	0.573707	0.137262	4.17966	2.91948420986991e-05	0.000799709	3.06763	2.71626	2.49404	4.60897	3.64688	4.08437
ANKRD11	ankyrin repeat domain 11	1.12109	9495.11	0.164906	0.0714589	2.3077	0.0210157	0.125698	253.691	203.745	245.891	268.414	263.305	257.539
ANKRD12	ankyrin repeat domain 12	1.26012	2059.09	0.333566	0.0869617	3.83578	0.000125169	0.00266668	54.3807	45.0124	56.022	68.3198	61.0558	66.371
ANKRD13A	ankyrin repeat domain 13A	1.07275	2108.15	0.101319	0.051541	1.9658	0.0493222	0.211787	54.2949	52.7856	54.7079	59.1019	56.9854	57.4053
ANKRD13D	ankyrin repeat domain 13 family; member D	1.10852	1197.75	0.148631	0.0599519	2.47917	0.0131689	0.0930544	31.6202	32.2196	29.3117	34.1948	35.5747	33.7708
ANKRD26	ankyrin repeat domain 26	1.25075	614.37	0.322794	0.102829	3.13913	0.00169449	0.0218741	15.8315	12.2169	15.0179	18.5057	17.7638	17.3835
ANKRD29	ankyrin repeat domain 29	1.21586	273.655	0.281976	0.10291	2.74003	0.00614337	0.0556065	8.81675	8.47424	8.76936	10.6844	10.2348	10.7339
ANLN	anillin actin binding protein	-2.43772	4876.47	-1.28553	0.0539741	-23.8176	2.1953179069989e-125	1.0683880480728e-121	44.2125	43.9234	41.5673	17.4582	17.4109	18.4544
ANP32A	acidic (leucine-rich) nuclear phosphoprotein 32 family; member A	-1.16298	6529.39	-0.217825	0.0580841	-3.75017	0.000176711	0.00354841	154.132	183.016	158.224	144.042	136.464	145.991
ANP32B	acidic (leucine-rich) nuclear phosphoprotein 32 family; member B	-1.24217	6643.57	-0.312858	0.0401051	-7.80095	6.14442318778796e-15	7.06366760170899e-13	128.454	135.713	129.18	108.031	101.36	107.713
ANP32E	acidic (leucine-rich) nuclear phosphoprotein 32 family; member E	-1.37617	4466.75	-0.460662	0.0446911	-10.3077	6.50496026881262e-25	1.15820024298371e-22	85.057	90.6881	86.9695	62.803	64.4909	63.8805
ANPEP	alanyl (membrane) aminopeptidase	-1.09476	28138.1	-0.130613	0.0519323	-2.51507	0.0119009	0.0869203	899.459	806.655	923.25	810.061	805.702	788.682
ANTXR2	anthrax toxin receptor 2	-1.11501	1666.61	-0.157052	0.0484155	-3.24383	0.00117933	0.0167255	59.6364	61.1097	60.2324	55.2611	52.8915	54.2922
ANXA1	annexin A1	-1.1655	14600.9	-0.220953	0.051547	-4.28644	1.81557714460599e-05	0.000518736	335.487	394.396	344.499	303.47	308.526	310.636
ANXA2	annexin A2	-1.15382	15666.3	-0.206419	0.0340927	-6.05465	1.40719935266863e-09	9.2130540578305e-08	245.067	243.124	251.388	212.478	213.519	215.251
ANXA4	annexin A4	1.125	1867.55	0.169923	0.0734542	2.31332	0.0207052	0.124819	47.6019	56.8538	49.4249	55.1214	56.609	61.7886
ANXA8	annexin A8	-1.34322	90.6868	-0.4257	0.21188	-2.00916	0.0445201	0.199752	4.09732	4.63142	3.6472	2.95626	3.50571	2.78933
AP1S1	adaptor-related protein complex 1; sigma 1 subunit	-1.08557	5714.68	-0.118454	0.0536468	-2.20803	0.0272419	0.147527	152.051	174.604	151.385	143.018	148.84	149.154
AP2S1	adaptor-related protein complex 2; sigma 1 subunit	-1.19765	5667.14	-0.26021	0.0908683	-2.8636	0.00418862	0.0420013	145.444	200.065	149.508	133.032	143.805	136.727
AP3D1	adaptor-related protein complex 3; delta 1 subunit	1.09804	6339.68	0.134927	0.0569076	2.37098	0.0177408	0.113573	160.911	140.282	155.274	168.437	169.498	163.474
AP3S1	adaptor-related protein complex 3; sigma 1 subunit	-1.14107	3029.31	-0.190389	0.0926734	-2.05441	0.0399359	0.18664	45.5854	62.1987	44.7854	44.856	44.3272	44.8534
AP5Z1	adaptor-related protein complex 5; zeta 1 subunit	1.14506	1186.48	0.195428	0.0718543	2.71978	0.00653245	0.057986	31.4486	32.6953	31.0816	35.3354	37.4335	36.4356
APC	adenomatous polyposis coli	1.17445	2331.27	0.23198	0.0685101	3.38607	0.000709003	0.0110948	44.4055	39.367	44.5709	52.4677	48.6564	49.4109
APEX2	APEX nuclease (apurinic/apyrimidinic endonuclease) 2	-1.08754	1247.38	-0.121075	0.0609281	-1.98717	0.0469033	0.20637	25.2919	26.5743	26.3081	24.4415	23.1518	24.3568
APLP1	amyloid beta (A4) precursor-like protein 1	1.19068	297.53	0.251789	0.115244	2.18483	0.0289013	0.152632	6.45704	5.50763	5.41716	6.68068	7.27023	6.72427
APLP2	amyloid beta (A4) precursor-like protein 2	1.24972	12214.9	0.321603	0.0353665	9.09342	9.59701603311837e-20	1.36035372896629e-17	334.929	329.632	336.534	425.561	417.062	409.234
APOBEC3B	apolipoprotein B mRNA editing enzyme; catalytic polypeptide-like 3B	-2.26379	743.787	-1.17874	0.12688	-9.29019	1.54015542009288e-20	2.36697569824801e-18	5.83493	6.37133	5.98033	1.79238	3.15279	3.13799
APOBEC3C	apolipoprotein B mRNA editing enzyme; catalytic polypeptide-like 3C	-1.10614	3072.84	-0.145532	0.0600211	-2.42469	0.0153214	0.102753	90.0982	82.5018	92.3867	83.2873	78.302	77.9019
APOBEC3G	apolipoprotein B mRNA editing enzyme; catalytic polypeptide-like 3G	-1.14563	6009.42	-0.196136	0.0456528	-4.29625	1.73713788317791e-05	0.000504219	175.22	190.864	171.445	151.793	157.263	160.859
APOE	apolipoprotein E	1.25107	138.3	0.323166	0.16151	2.0009	0.0454028	0.202406	2.38117	2.42836	2.70858	3.21231	3.03514	3.11309
APOPT1	apoptogenic 1; mitochondrial	-1.20044	547.027	-0.263559	0.0937853	-2.81024	0.00495053	0.0474575	14.716	17.5118	14.3742	13.1984	12.6111	13.2244
APP	amyloid beta (A4) precursor protein	1.09641	30055.6	0.132783	0.0348495	3.81019	0.00013886	0.00287976	826.694	813.515	844.46	918.558	908.638	899.234
APRT	adenine phosphoribosyltransferase	-1.14233	1934.57	-0.191979	0.0853608	-2.24904	0.0245102	0.138245	44.7059	58.0429	45.5631	41.3178	44.0449	44.8035
AQP1	aquaporin 1 (Colton blood group)	-1.12987	464.237	-0.176161	0.0820167	-2.14787	0.0317239	0.162288	21.9668	21.5924	21.6955	19.8558	19.6931	18.2053
AQP2	aquaporin 2 (collecting duct)	-2.2743	23.2155	-1.18543	0.370397	-3.20042	0.00137229	0.0187422	1.50164	1.1516	2.06496	0.558663	0.729376	0.772046
AQP3	aquaporin 3 (Gill blood group)	-1.14188	635.316	-0.191411	0.0858998	-2.22831	0.02586	0.143285	13.622	15.3087	14.4011	11.8483	12.1876	14.0462
ARAP1	ArfGAP with RhoGAP domain; ankyrin repeat and PH domain 1	1.10301	4369.6	0.141441	0.0619519	2.28309	0.0224253	0.131006	110.413	93.9301	105.152	113.455	116.63	111.324
AREG	amphiregulin	-1.36333	205.127	-0.447134	0.141277	-3.16494	0.00155116	0.0205493	3.77554	4.9068	3.94219	2.79331	3.43513	3.13799
AREL1	apoptosis resistant E3 ubiquitin protein ligase 1	1.12241	1806.64	0.166604	0.0653014	2.55131	0.010732	0.081007	46.5507	41.2572	45.4559	53.3523	47.8329	48.2155
ARF1	ADP-ribosylation factor 1	-1.08172	14891.3	-0.113321	0.0447612	-2.53168	0.0113519	0.0843593	374.937	416.239	363.781	356.823	359.559	352.401
ARF5	ADP-ribosylation factor 5	-1.10817	2761.12	-0.148174	0.0663044	-2.23476	0.0254333	0.141673	68.5604	83.9663	71.7103	64.479	69.3848	68.9113
ARFGAP3	ADP-ribosylation factor GTPase activating protein 3	1.07705	2122.05	0.107087	0.0544683	1.96603	0.0492947	0.211755	46.229	51.2335	47.0381	53.5851	49.5505	52.8976
ARFGEF2	ADP-ribosylation factor guanine nucleotide-exchange factor 2 (brefeldin A-inhibited)	1.13135	4896.22	0.178047	0.062116	2.86637	0.00415215	0.0417888	128.476	108.938	124.916	139.503	137.546	132.941
ARFGEF3	ARFGEF family member 3	1.20618	984.678	0.270448	0.111155	2.43307	0.0149713	0.101379	16.3249	13.0306	18.9601	20.1351	18.5638	19.3011
ARFRP1	ADP-ribosylation factor related protein 1	-1.08512	1623.82	-0.117851	0.0598131	-1.97032	0.0488019	0.210428	37.6267	38.0152	37.9201	34.7069	34.9395	35.0658
ARHGAP11A	Rho GTPase activating protein 11A	-1.56	1977.68	-0.641545	0.0658713	-9.73937	2.04815984919156e-22	3.47710858118567e-20	23.2754	21.2419	24.3236	14.7347	14.7757	14.3949
ARHGAP11B	Rho GTPase activating protein 11B	-1.72964	78.7773	-0.79047	0.258524	-3.05762	0.002231	0.0267318	1.52309	0.951318	1.0727	0.675051	0.752904	0.597713
ARHGAP18	Rho GTPase activating protein 18	-1.12389	3038.92	-0.168503	0.046348	-3.63559	0.000277342	0.00523151	116.334	113.445	116.952	106.844	99.8539	101.885
ARHGAP19	Rho GTPase activating protein 19	-1.26322	632.787	-0.337104	0.0905936	-3.72106	0.00019839	0.0039089	9.84645	9.33794	9.14481	7.51867	7.22317	7.69555
ARHGAP27	Rho GTPase activating protein 27	1.13294	768.97	0.180068	0.0796568	2.26055	0.0237869	0.135636	23.4041	20.6286	20.0059	23.5802	24.6341	24.3817
ARHGDIB	Rho GDP dissociation inhibitor (GDI) beta	-1.18163	973.377	-0.240783	0.0800107	-3.00939	0.00261777	0.029976	47.2158	56.2029	46.9576	42.4351	42.3979	42.7116
ARHGEF11	Rho guanine nucleotide exchange factor (GEF) 11	1.14429	4378.29	0.194451	0.0961289	2.02281	0.0430924	0.196241	64.6133	48.392	67.3927	71.439	69.8319	65.1009
ARHGEF28	Rho guanine nucleotide exchange factor (GEF) 28	1.19488	1185.14	0.256871	0.0651189	3.94465	7.99181497877158e-05	0.00184329	20.8513	18.6634	20.4082	23.3242	24.3282	23.6844
ARHGEF37	Rho guanine nucleotide exchange factor (GEF) 37	1.14673	924.634	0.197521	0.0759479	2.60074	0.0093022	0.0738109	17.3332	15.3337	17.5655	18.8781	18.752	19.7245
ARHGEF39	Rho guanine nucleotide exchange factor (GEF) 39	-1.20997	504.014	-0.274968	0.0933768	-2.94471	0.00323256	0.034882	7.16495	7.23502	6.7044	5.79613	5.78795	5.92732
ARHGEF4	Rho guanine nucleotide exchange factor (GEF) 4	1.21421	1047.58	0.280023	0.0754933	3.70924	0.000207879	0.00408484	14.1368	12.3671	14.267	16.3409	16.6345	16.213
ARID5B	AT rich interactive domain 5B (MRF1-like)	1.19473	2103.13	0.25668	0.0760455	3.37535	0.000737219	0.0114348	66.4582	54.826	66.1859	74.9306	74.7963	74.1413
ARIH2	ariadne RBR E3 ubiquitin protein ligase 2	1.08241	3478.79	0.114246	0.0503079	2.27094	0.0231507	0.133809	75.1891	68.8078	72.488	78.5852	76.0433	79.6203
ARL16	ADP-ribosylation factor-like 16	-1.1193	826.296	-0.162593	0.0723366	-2.24773	0.0245932	0.138358	24.348	25.4352	24.5381	21.043	21.5989	23.8836
ARL17A	ADP-ribosylation factor-like 17A	1.13367	906.784	0.181003	0.0834682	2.16853	0.0301188	0.157441	22.4602	19.2266	22.2318	26.327	23.5518	22.3644
ARL2	ADP-ribosylation factor-like 2	-1.15285	3531.45	-0.205201	0.0663048	-3.09482	0.00196933	0.0244491	98.915	117.613	97.3748	87.6868	92.8895	92.1723
ARL3	ADP-ribosylation factor-like 3	-1.13664	1255.01	-0.184771	0.0821941	-2.24798	0.0245772	0.138358	33.4007	43.8107	36.7938	32.1231	34.3983	34.0696
ARL4C	ADP-ribosylation factor-like 4C	-1.26442	3023.15	-0.338477	0.0454087	-7.45401	9.05459289219393e-14	9.37567774652705e-12	106.123	105.283	99.0375	79.2836	82.7018	83.9039
ARL4D	ADP-ribosylation factor-like 4D	-1.16385	604.215	-0.218905	0.0826173	-2.64963	0.00805812	0.0669518	14.9735	17.0236	16.7342	13.8502	14.2346	13.847
ARL5A	ADP-ribosylation factor-like 5A	-1.11691	999.458	-0.15951	0.0810529	-1.96798	0.0490705	0.211087	25.914	29.0653	26.8981	24.8605	24.1635	24.4315
ARL6IP1	ADP-ribosylation factor-like 6 interacting protein 1	-1.27689	5137.03	-0.352639	0.0564155	-6.25074	4.08503777775781e-10	2.86738228631077e-08	133.689	153.588	130.307	108.194	110.324	109.033
ARL6IP4	ADP-ribosylation factor-like 6 interacting protein 4	-1.13414	5622.92	-0.181603	0.0550007	-3.30184	0.000960525	0.0142372	149.349	170.236	153.638	136.733	139.287	141.758
ARL6IP5	ADP-ribosylation factor-like 6 interacting protein 5	-1.09216	4486.22	-0.127187	0.0647243	-1.96506	0.0494072	0.211911	126.91	151.034	124.407	118.39	123.665	126.889
ARL6IP6	ADP-ribosylation factor-like 6 interacting protein 6	-1.29008	702.416	-0.367459	0.108832	-3.37638	0.000734458	0.0114197	14.6946	19.8024	14.9106	12.407	13.717	12.3776
ARMC10	armadillo repeat containing 10	-1.13157	1722.85	-0.178321	0.0574556	-3.10363	0.00191165	0.0239308	44.4699	49.769	43.4445	40.8988	40.3274	40.8686
ARMC2	armadillo repeat containing 2	1.37553	72.1689	0.459987	0.20935	2.19722	0.0280046	0.149878	1.82342	1.91515	1.63587	2.65365	2.63516	2.1418
ARMCX3	armadillo repeat containing; X-linked 3	1.13244	934.187	0.17944	0.0616005	2.91296	0.00358023	0.0374974	24.1334	25.3727	23.1436	27.4443	27.1751	27.9431
ARNTL	aryl hydrocarbon receptor nuclear translocator-like	-1.15297	360.51	-0.205361	0.0973345	-2.10985	0.0348715	0.170913	9.3745	9.50066	9.84207	8.10061	7.85844	8.94079
ARNTL2	aryl hydrocarbon receptor nuclear translocator-like 2	1.1782	982.539	0.236583	0.0734798	3.2197	0.00128326	0.017776	16.0032	14.1947	13.8111	18.0402	17.105	16.6861
ARPC4-TTLL3	ARPC4-TTLL3 readthrough	1.19143	541.856	0.252693	0.106515	2.37236	0.0176748	0.11338	19.0922	18.2628	19.8182	24.651	20.4225	23.0119
ARSA	arylsulfatase A	1.15278	892.032	0.205116	0.0707132	2.90067	0.00372365	0.0383585	23.6186	23.4951	23.1704	25.4192	28.4457	27.2208
ARTN	artemin	1.50686	64.1497	0.591543	0.229106	2.58196	0.00982409	0.0766195	1.54454	1.16411	1.5286	2.16482	1.97637	2.16671
ASAH1	N-acylsphingosine amidohydrolase (acid ceramidase) 1	1.22759	1237.98	0.295829	0.0714694	4.13924	3.48462564276132e-05	0.000930083	23.7902	28.7523	25.5304	32.4956	32.6102	31.0811
ASAP2	ArfGAP with SH3 domain; ankyrin repeat and PH domain 2	-1.16062	3455.74	-0.214898	0.0519985	-4.13278	3.58407597825034e-05	0.000953142	108.997	101.328	107.968	93.0639	90.9838	90.2048
ASB6	ankyrin repeat and SOCS box containing 6	1.08847	1973.18	0.122301	0.0581768	2.10222	0.0355339	0.172704	48.8676	45.1751	47.7354	50.815	53.4091	49.9837
ASB8	ankyrin repeat and SOCS box containing 8	1.08164	1208.88	0.113215	0.0540991	2.09273	0.0363732	0.175056	30.8265	31.8692	31.8325	34.8233	33.7395	33.721
ASCC3	activating signal cointegrator 1 complex subunit 3	1.10922	2355.24	0.149549	0.0547182	2.73308	0.00627453	0.0565832	56.483	53.2488	57.0143	63.1056	62.044	59.6467
ASF1A	anti-silencing function 1A histone chaperone	-1.20399	728.766	-0.267822	0.0774582	-3.45763	0.000544957	0.00908262	15.8315	16.5479	14.3474	13.1984	13.2464	12.552
ASF1B	anti-silencing function 1B histone chaperone	-2.82085	1257.55	-1.49613	0.103524	-14.4521	2.43212012054314e-47	1.014541535998e-44	7.42238	8.56186	8.71573	2.77004	3.15279	2.83914
ASH1L	ash1 (absent; small; or homeotic)-like (Drosophila)	1.12655	6983.71	0.171915	0.0828328	2.07545	0.0379452	0.180521	183.243	142.147	185.953	199.699	188.461	188.429
ASMTL	acetylserotonin O-methyltransferase-like	-1.32042	315.49	-0.400993	0.104914	-3.8221	0.000132319	0.00277167	12.5065	11.0653	11.3439	9.1481	9.43483	7.82007
ASMTL-AS1	ASMTL antisense RNA 1	1.31017	212.45	0.389753	0.146027	2.66904	0.00760682	0.0643451	7.03624	6.64671	6.0876	7.75145	8.30547	9.91207
ASPM	abnormal spindle microtubule assembly	-2.87823	4069.31	-1.52518	0.0742463	-20.5422	9.04173889355247e-94	1.88584839779809e-90	45.8214	37.6522	41.0578	14.4787	14.3287	14.4198
ASS1	argininosuccinate synthase 1	-3.72421	45.2587	-1.89694	0.49457	-3.83552	0.000125298	0.00266668	1.80196	0.413072	2.4404	0.535385	0.352924	0.348666
ASTN1	astrotactin 1	1.18317	885.864	0.242654	0.1201	2.02043	0.0433383	0.196784	2.57423	2.27816	2.84267	3.21231	2.87045	2.81423
ASXL1	additional sex combs like transcriptional regulator 1	1.08592	6176.58	0.118922	0.0604892	1.966	0.0492983	0.211755	151.322	128.728	144.654	157.566	152.087	151.719
ASXL2	additional sex combs like transcriptional regulator 2	1.16415	2627.47	0.219279	0.076843	2.8536	0.00432272	0.0429917	54.0589	46.552	57.5506	63.9902	60.5853	59.3479
ATAD2	ATPase family; AAA domain containing 2	-1.23527	2112.76	-0.304823	0.068759	-4.4332	9.28427611876972e-06	0.000287183	17.3761	16.936	18.6651	15.1304	14.0699	13.4983
ATAD5	ATPase family; AAA domain containing 5	-1.18967	450.385	-0.250558	0.119157	-2.10277	0.0354863	0.172585	5.59896	4.48121	4.34445	4.14342	4.14097	3.81042
ATF6	activating transcription factor 6	1.11714	3344.62	0.159806	0.055416	2.88376	0.00392963	0.0399182	84.3705	76.481	82.3301	92.1095	89.6662	89.8312
ATG13	autophagy related 13	1.10221	4090.51	0.140399	0.0563774	2.49034	0.012762	0.0911572	105.715	92.6409	103.543	112.617	109.453	110.627
ATG2A	autophagy related 2A	1.14583	2106.19	0.196398	0.065357	3.00501	0.00265574	0.030292	51.549	45.4505	51.0071	54.8421	58.3971	56.185
ATG2B	autophagy related 2B	1.21898	1296.18	0.285671	0.0725537	3.93737	8.23785379825725e-05	0.00188811	30.3545	27.4005	28.2926	37.6166	33.2925	33.9202
ATHL1	ATH1; acid trehalase-like 1 (yeast)	1.14252	662.66	0.192222	0.0752696	2.55379	0.0106558	0.0806507	16.3249	15.7969	15.9297	17.691	17.7168	19.5004
ATIC	5-aminoimidazole-4-carboxamide ribonucleotide formyltransferase/IMP cyclohydrolase	-1.11032	3572.01	-0.150975	0.0479428	-3.14907	0.00163791	0.0213513	73.6446	79.5602	75.1966	69.4604	68.5849	67.9898
ATOH8	atonal bHLH transcription factor 8	-1.19259	675.624	-0.254096	0.0787898	-3.22499	0.00125979	0.0176515	30.6119	31.2183	28.5608	23.4406	27.1281	25.3779
ATP10D	ATPase; class V; type 10D	1.1397	948.455	0.188651	0.0753937	2.50221	0.0123419	0.0892481	27.5443	25.8984	27.5685	30.7963	30.775	30.6826
ATP11A	ATPase; class VI; type 11A	1.17713	2352.21	0.235268	0.0882887	2.66476	0.00770444	0.0649849	36.0822	26.8873	34.0852	36.7321	39.1981	38.1042
ATP1A1	ATPase; Na+/K+ transporting; alpha 1 polypeptide	1.0608	37262.5	0.0851567	0.0399453	2.13183	0.0330205	0.166261	639.504	604.663	654.779	676.866	673.332	665.852
ATP1B1	ATPase; Na+/K+ transporting; beta 1 polypeptide	-1.12888	3282.35	-0.174894	0.0580653	-3.01201	0.00259522	0.0298245	95.3539	111.605	94.7198	89.3162	87.8545	90.6033
ATP1B2	ATPase; Na+/K+ transporting; beta 2 polypeptide	1.69095	40.1973	0.757834	0.323717	2.34104	0.0192301	0.119399	0.836626	0.61335	0.750893	1.72254	1.01171	0.946378
ATP2A1	ATPase; Ca++ transporting; cardiac muscle; fast twitch 1	1.34493	78.2936	0.427536	0.183225	2.33339	0.0196274	0.120883	2.74585	2.05284	2.38677	3.21231	3.36454	3.01347
ATP5B	ATP synthase; H+ transporting; mitochondrial F1 complex; beta polypeptide	-1.07197	25582	-0.100266	0.0403413	-2.48544	0.012939	0.0920613	652.075	723.765	660.277	620.116	635.31	645.604
ATP5D	ATP synthase; H+ transporting; mitochondrial F1 complex; delta subunit	-1.16304	1694.29	-0.217899	0.104989	-2.07543	0.0379464	0.180521	36.1465	49.7189	35.2115	31.9136	36.7982	35.6635
ATP5G2	ATP synthase; H+ transporting; mitochondrial Fo complex; subunit C2 (subunit 9)	-1.17842	5763.71	-0.236855	0.0927766	-2.55296	0.0106811	0.0807999	141.047	193.894	143.421	128.539	138.228	139.416
ATP6AP1	ATPase; H+ transporting; lysosomal accessory protein 1	1.09077	6379.65	0.125353	0.0478586	2.61924	0.0088125	0.0712023	198.023	221.532	200.569	217.925	229.471	229.87
ATP6V0A1	ATPase; H+ transporting; lysosomal V0 subunit a1	1.18166	1747.72	0.240816	0.069131	3.48348	0.000494937	0.00846145	41.4881	36.5006	44.1954	48.7433	47.2212	48.091
ATP6V0A2	ATPase; H+ transporting; lysosomal V0 subunit a2	1.14663	552.254	0.197398	0.097963	2.01502	0.0439025	0.1982	8.17319	9.62584	8.66209	11.15	9.01132	10.3354
ATP6V0D1	ATPase; H+ transporting; lysosomal 38kDa; V0 subunit d1	1.10485	2016.04	0.143851	0.0616131	2.33474	0.0195568	0.120716	53.2008	59.8204	53.1257	58.9156	61.5734	63.5319
ATP6V1A	ATPase; H+ transporting; lysosomal 70kDa; V1 subunit A	1.11612	4493.66	0.158489	0.0594763	2.66474	0.00770471	0.0649849	122.34	106.71	114.753	128.423	130.088	125.345
ATP6V1B2	ATPase; H+ transporting; lysosomal 56/58kDa; V1 subunit B2	1.16528	2112.97	0.220675	0.051474	4.28711	1.81015904377912e-05	0.000518202	51.8923	55.5895	51.8921	61.4762	65.1968	59.3977
ATP6V1C1	ATPase; H+ transporting; lysosomal 42kDa; V1 subunit C1	1.12098	2194.84	0.164758	0.0500399	3.29254	0.000992868	0.0146423	49.6613	54.2251	48.6472	56.2853	57.4325	57.8287
ATP6V1G2	ATPase; H+ transporting; lysosomal 13kDa; V1 subunit G2	-1.50296	63.3055	-0.58781	0.232289	-2.53051	0.0113898	0.0844468	2.55278	2.90402	3.03039	2.4907	1.50581	1.64371
ATP8A1	ATPase; aminophospholipid transporter (APLT); class I; type 8A; member 1	1.15541	2436.25	0.208405	0.0508859	4.09554	4.21193484573448e-05	0.00108229	103.184	100.639	100.647	121.719	114.371	115.906
ATRN	attractin	1.0869	5280.38	0.120215	0.0526603	2.28285	0.0224393	0.131006	126.245	112.656	125.319	133.195	131.499	131.148
ATXN3L	ataxin 3-like	1.34476	295.855	0.427348	0.140833	3.03443	0.00240991	0.0283063	8.32336	6.74685	8.34028	11.2664	10.8701	9.21474
AURKA	aurora kinase A	-1.78855	1716.48	-0.838791	0.0627595	-13.3652	9.66142862603282e-41	3.20583768045635e-38	25.6994	26.1738	23.4386	14.339	14.5169	13.3987
AURKB	aurora kinase B	-2.51023	1126.09	-1.32782	0.0932772	-14.2352	5.53944370686639e-46	2.18583454379052e-43	9.54612	9.32542	8.9839	3.51492	3.52924	4.08437
AVPR2	arginine vasopressin receptor 2	1.21282	481.005	0.278365	0.0920301	3.02472	0.00248864	0.0289977	19.6071	16.8358	18.4505	22.4163	21.6225	22.4391
AXIN2	axin 2	-1.39509	133.461	-0.480356	0.235684	-2.03814	0.0415357	0.191774	4.86959	4.48121	6.38259	4.35291	3.55277	3.33723
AXL	AXL receptor tyrosine kinase	-1.17922	10438.6	-0.237833	0.0802696	-2.96293	0.00304726	0.0335015	146.281	113.445	145.271	117.761	115.5	110.403
AZIN2	antizyme inhibitor 2	-1.17097	512.854	-0.2277	0.0953145	-2.38893	0.0168976	0.109599	13.5791	11.2781	13.087	10.0094	11.0583	11.2071
B3GALNT2	beta-1;3-N-acetylgalactosaminyltransferase 2	1.09812	1781.51	0.135031	0.0516736	2.61315	0.00897107	0.0721009	38.4848	38.9039	37.9469	43.1567	40.8215	42.8112
B3GAT3	beta-1;3-glucuronyltransferase 3	1.11472	3652.03	0.156676	0.0559256	2.8015	0.0050865	0.0483327	96.1477	104.482	97.0798	106.053	116.653	109.606
B4GALNT4	beta-1;4-N-acetyl-galactosaminyl transferase 4	-1.14232	2877.43	-0.191964	0.0609911	-3.14741	0.00164726	0.0214	69.7403	66.9553	62.6191	56.2154	60.9146	57.5797
B4GALT1	UDP-Gal:betaGlcNAc beta 1;4- galactosyltransferase; polypeptide 1	-1.06149	7998.14	-0.0860855	0.0374628	-2.29789	0.0215678	0.128265	248.821	246.266	243.879	232.823	237.447	226.409
B4GALT7	xylosylprotein beta 1;4-galactosyltransferase; polypeptide 7	-1.11655	1039.62	-0.159047	0.0672019	-2.36671	0.017947	0.114472	29.3677	30.9304	27.5417	24.3484	27.7398	26.8473
B4GAT1	beta-1;4-glucuronyltransferase 1	-1.09792	2146.5	-0.134767	0.0627889	-2.14635	0.0318452	0.162737	73.9878	83.2528	74.1239	70.8105	72.2788	67.9898
BACH1	BTB and CNC homology 1; basic leucine zipper transcription factor 1	1.12609	2452.16	0.171321	0.0590181	2.90286	0.00369772	0.0382757	46.894	44.1862	46.4213	52.8635	52.6327	49.2366
BAIAP2L1	BAI1-associated protein 2-like 1	-1.08981	1522	-0.124078	0.0582667	-2.12948	0.0332143	0.16659	28.4667	27.9512	26.6031	26.5598	24.8929	24.83
BAMBI	BMP and activin membrane-bound inhibitor	-1.37773	1029	-0.462298	0.119508	-3.86833	0.000109582	0.00238435	3.38941	4.36855	5.12217	3.07265	3.05867	3.1629
BANF1	barrier to autointegration factor 1	-1.19163	3972.05	-0.252938	0.0834945	-3.0294	0.00245038	0.0287124	99.9232	128.14	102.014	86.0341	96.6776	94.6129
BANP	BTG3 associated nuclear protein	-1.17669	660.048	-0.234736	0.0767926	-3.05676	0.00223745	0.026776	16.5609	15.6717	16.3856	13.5708	13.0817	14.6191
BARD1	BRCA1 associated RING domain 1	-1.24021	243.153	-0.31058	0.156336	-1.98662	0.0469642	0.20637	2.46697	2.11543	2.2795	1.9786	1.76462	1.74333
BARX1	BARX homeobox 1	-1.22354	420.071	-0.291056	0.133304	-2.18339	0.029007	0.15294	7.37947	8.82473	6.24851	6.28496	5.38797	6.84879
BBS1	Bardet-Biedl syndrome 1	1.07936	1519.93	0.110173	0.051872	2.12394	0.0336751	0.167457	49.1464	50.0944	49.1835	53.8178	54.7032	51.8018
BCAM	basal cell adhesion molecule (Lutheran blood group)	-1.0958	3481.03	-0.131989	0.0587115	-2.24809	0.0245702	0.138358	140.06	147.68	145.727	126.584	133.688	135.656
BCAS3	breast carcinoma amplified sequence 3	1.11788	1240.01	0.160765	0.0646648	2.48613	0.0129139	0.0919276	24.2622	21.9554	23.5459	25.5123	26.7281	25.5522
BCAT1	branched chain amino-acid transaminase 1; cytosolic	-1.13183	3800.34	-0.178659	0.0495701	-3.60417	0.000313155	0.00581687	94.9034	88.4976	95.283	83.7296	79.8078	82.6089
BCAT2	branched chain amino-acid transaminase 2; mitochondrial	-1.14539	1792.33	-0.195843	0.0643205	-3.0448	0.00232835	0.0275925	51.5705	58.5061	50.9803	45.694	48.28	46.9952
BCCIP	BRCA2 and CDKN1A interacting protein	-1.14415	1922.54	-0.19427	0.0698854	-2.77984	0.00543854	0.0507366	42.3247	52.9609	46.5554	42.2023	40.0921	41.9893
BCKDHA	branched chain keto acid dehydrogenase E1; alpha polypeptide	-1.14046	3566.93	-0.189619	0.0431553	-4.39388	1.11344429945349e-05	0.000338673	79.6082	87.0581	83.7514	72.9055	72.7964	74.216
BCKDK	branched chain ketoacid dehydrogenase kinase	-1.11267	4151.53	-0.154032	0.0433115	-3.55637	0.00037602	0.00681974	107.453	109.377	108.611	100.117	95.7835	96.7796
BCL2L12	BCL2-like 12 (proline rich)	-1.27507	549.227	-0.350574	0.128419	-2.72993	0.00633476	0.0568606	10.4471	14.8331	10.4589	9.21794	9.50541	9.48869
BCL3	B-cell CLL/lymphoma 3	-1.11047	2858.12	-0.151164	0.0516831	-2.92483	0.00344645	0.0364202	99.0866	90.5755	90.6704	82.7519	86.3252	83.5054
BCL6	B-cell CLL/lymphoma 6	1.09446	2266.58	0.13022	0.0506122	2.5729	0.0100851	0.0778543	62.1892	58.1556	59.8033	64.6652	67.479	64.9764
BCL7C	B-cell CLL/lymphoma 7C	-1.29322	1095.12	-0.370967	0.0974546	-3.80656	0.000140912	0.00291404	28.8958	39.2794	29.5798	23.9061	26.1399	25.8013
BCLAF1	BCL2-associated transcription factor 1	-1.08983	5196.57	-0.12411	0.048019	-2.58459	0.00974938	0.0761589	125.43	119.365	125.292	114.409	112.794	112.445
BDP1	B double prime 1; subunit of RNA polymerase III transcription initiation factor IIIB	1.11319	2555.92	0.1547	0.0774987	1.99616	0.0459162	0.20382	60.28	50.4199	60.581	66.6671	63.0557	60.8173
BEGAIN	brain-enriched guanylate kinase-associated	-1.51331	67.0426	-0.597704	0.226337	-2.64076	0.00827195	0.068078	2.20955	2.35326	2.09177	1.53632	1.50581	1.36976
BEND7	BEN domain containing 7	1.28021	99.0953	0.35638	0.15531	2.29464	0.0217538	0.128841	2.87456	2.82892	2.8963	3.84081	3.83511	3.31232
BET1	Bet1 golgi vesicular membrane trafficking protein	-1.18558	776.387	-0.245595	0.119028	-2.06334	0.0390803	0.183937	24.0047	32.6703	21.4005	21.5318	22.493	22.0656
BEX1	brain expressed; X-linked 1	-1.2795	469.992	-0.355577	0.117852	-3.01716	0.00255156	0.0295188	22.8678	31.1306	24.2699	20.5309	20.4225	20.372
BFAR	bifunctional apoptosis regulator	-1.06962	3609.39	-0.0970944	0.0418757	-2.31863	0.0204149	0.123727	72.8079	76.0804	72.0053	69.7397	68.0672	69.0856
BGN	biglycan	-1.09851	7591.25	-0.135548	0.0442259	-3.06491	0.00217737	0.026249	381.866	393.295	384.189	345.673	355.724	354.917
BHLHE40	basic helix-loop-helix family; member e40	1.11711	7854.84	0.159776	0.0396891	4.02568	5.68105849842255e-05	0.00138654	186.675	183.492	188.608	207.543	210.39	206.56
BICC1	BicC family RNA binding protein 1	1.22782	690.044	0.296093	0.10148	2.91774	0.00352577	0.0371133	10.9405	8.78717	11.0757	13.1053	11.9759	12.4773
BICD1	bicaudal D homolog 1 (Drosophila)	1.13406	1982.2	0.181502	0.0866006	2.09585	0.0360955	0.174271	55.3675	43.673	57.1215	61.3132	57.3384	58.3019
BIRC3	baculoviral IAP repeat containing 3	1.52348	2967.24	0.607368	0.114402	5.30908	1.10177029769566e-07	4.99560445539024e-06	2.68149	2.0904	2.33313	3.86408	3.31748	3.43685
BIRC5	baculoviral IAP repeat containing 5	-2.84892	1159.36	-1.51041	0.0935852	-16.1394	1.34740143817019e-58	8.55306999881949e-56	13.2573	15.0333	13.8379	5.51679	4.77624	4.53265
BLM	Bloom syndrome; RecQ helicase-like	-2.14856	359.921	-1.10337	0.185562	-5.94613	2.7456350145953e-09	1.7204408245962e-07	1.88777	1.65229	2.30632	0.884549	0.776432	0.996188
BLOC1S1	biogenesis of lysosomal organelles complex-1; subunit 1	-1.21941	1045.59	-0.286179	0.112846	-2.53602	0.011212	0.083556	21.6021	32.2822	24.5649	21.0895	22.5165	20.9199
BMF	Bcl2 modifying factor	-1.2171	451.97	-0.283444	0.106476	-2.66204	0.00776681	0.0654708	4.59072	4.74407	5.01489	3.95719	3.78805	4.00966
BMP2K	BMP2 inducible kinase	1.17711	332.727	0.235246	0.110128	2.1361	0.0326709	0.165164	8.38771	7.53544	7.85756	9.45071	9.08191	9.41398
BMP4	bone morphogenetic protein 4	-1.24218	404.562	-0.312879	0.128334	-2.43802	0.0147681	0.100566	12.8497	14.1696	12.6847	10.1723	10.6112	11.2569
BNC2	basonuclin 2	-1.14464	793.005	-0.194889	0.0873152	-2.23202	0.0256135	0.142406	22.0312	18.025	20.8641	18.6919	17.3874	16.985
BNIP1	BCL2/adenovirus E1B 19kDa interacting protein 1	-1.18266	404.366	-0.242033	0.0909548	-2.66102	0.00779035	0.0656313	9.18144	9.32542	8.76936	7.86783	8.11725	7.12274
BNIP3	BCL2/adenovirus E1B 19kDa interacting protein 3	-1.11017	18996.1	-0.150781	0.0593357	-2.54115	0.0110489	0.0825981	462.504	540.762	445.87	425.771	441.766	438.646
BOD1L1	biorientation of chromosomes in cell division 1-like 1	1.14386	6151.43	0.193912	0.0836764	2.31741	0.0204816	0.123989	148.726	115.31	149.991	165.83	152.063	156.053
BOLA2	bolA family member 2	-1.51088	628.754	-0.595386	0.249969	-2.38184	0.0172264	0.111236	12.3134	22.6814	12.4166	9.03171	10.2583	12.1286
BOLA2B	bolA family member 2B	-1.51088	628.754	-0.595386	0.249969	-2.38184	0.0172264	0.111236	12.3134	22.6814	12.4166	9.03171	10.2583	12.1286
BOLA3	bolA family member 3	-1.38699	433.043	-0.471957	0.183967	-2.56545	0.0103043	0.0788067	8.45207	15.847	9.17163	7.65834	7.082	9.51359
BPTF	bromodomain PHD finger transcription factor	1.13643	5804.53	0.184508	0.0767314	2.40459	0.0161907	0.106719	167.218	132.884	164.741	180.681	175.333	172.639
BRAT1	BRCA1-associated ATM activator 1	-1.11871	1918.85	-0.161838	0.0731162	-2.21344	0.0268672	0.146475	50.4121	52.0972	48.1108	41.5273	47.08	46.248
BRCA1	breast cancer 1; early onset	-1.35711	1133.11	-0.440539	0.0919634	-4.79037	1.66474677698696e-06	6.29671060725639e-05	6.95043	7.3602	8.528	5.14435	5.5762	6.00203
BRCC3	BRCA1/BRCA2-containing complex; subunit 3	1.12323	1255.04	0.167653	0.060388	2.77626	0.00549882	0.0510705	29.6681	31.6063	28.8826	35.0561	33.6219	32.8742
BRD2	bromodomain containing 2	1.08212	8329.44	0.113858	0.0526748	2.16153	0.0306544	0.159142	237.666	216.149	233.635	254.82	245.729	243.817
BRICD5	BRICHOS domain containing 5	1.5761	48.2844	0.656358	0.254069	2.58339	0.0097836	0.0763445	0.815174	0.776075	0.858164	1.3501	1.45875	1.02109
BRIP1	BRCA1 interacting protein C-terminal helicase 1	-1.26511	554.875	-0.339262	0.128558	-2.63898	0.00831559	0.0682833	6.11381	4.46869	5.84624	4.63225	4.09392	4.10927
BRIX1	BRX1; biogenesis of ribosomes	-1.11026	1904.24	-0.150904	0.060939	-2.47631	0.0132748	0.0935835	38.2917	43.4978	38.2956	35.7777	35.4335	37.3321
BSDC1	BSD domain containing 1	1.1172	3740.31	0.159881	0.0475011	3.36585	0.000763091	0.0117399	101.146	97.3474	102.282	114.06	112.018	109.929
BSN	bassoon presynaptic cytomatrix protein	1.2955	130.257	0.373511	0.161978	2.30593	0.0211145	0.126082	3.60393	2.87899	3.21811	4.23653	4.37626	3.88513
BTBD11	BTB (POZ) domain containing 11	-1.2048	1140.49	-0.268796	0.0666363	-4.03377	5.4889224633654e-05	0.00135598	37.3479	33.171	36.0965	28.9806	28.728	30.6826
BTBD2	BTB (POZ) domain containing 2	-1.13274	4199.29	-0.179813	0.0515938	-3.48517	0.000491825	0.00842235	124.958	123.884	112.875	102.259	112.747	104.774
BTBD3	BTB (POZ) domain containing 3	-1.0993	5337.17	-0.136585	0.0412907	-3.30789	0.00094002	0.0139759	152.352	151.034	145.995	136.221	136.746	136.229
BTF3	basic transcription factor 3	-1.1364	24398.4	-0.184466	0.075624	-2.43925	0.0147177	0.10027	562.32	728.159	569.579	524.91	546.067	566.258
BTN2A1	butyrophilin; subfamily 2; member A1	1.11439	1140.98	0.156248	0.0659064	2.37076	0.0177516	0.113573	32.6499	29.8539	34.3266	35.1026	36.0218	36.5103
BTRC	beta-transducin repeat containing E3 ubiquitin protein ligase	1.1288	1395.38	0.174784	0.0549841	3.17881	0.00147881	0.0198626	35.3099	34.0221	36.4451	39.3857	39.6451	40.1713
BUB1	BUB1 mitotic checkpoint serine/threonine kinase	-2.25345	1059.78	-1.17214	0.0976225	-12.0068	3.27182567299071e-33	8.38046575888848e-31	11.7342	10.7274	11.6925	5.95907	4.4939	4.63227
BUB1B	BUB1 mitotic checkpoint serine/threonine kinase B	-2.85624	1643.81	-1.51412	0.0973096	-15.5598	1.36545826162527e-54	7.11988950704606e-52	9.97516	11.2531	10.727	4.2598	3.05867	3.91004
BUB3	BUB3 mitotic checkpoint protein	-1.09766	4515.76	-0.13443	0.048173	-2.79057	0.00526158	0.0496889	90.184	99.9385	90.134	84.8236	84.3017	86.7431
BUD31	BUD31 homolog	-1.12782	2300.05	-0.173538	0.074804	-2.3199	0.0203464	0.123414	52.2355	65.8037	52.4016	51.2806	51.2681	48.9626
BZW2	basic leucine zipper and W2 domains 2	-1.2227	3366.61	-0.290067	0.0472091	-6.14431	8.03100972481232e-10	5.41099812309133e-08	70.4268	78.3586	71.0667	60.1959	59.3383	60.7426
C11orf1	chromosome 11 open reading frame 1	-1.18726	448.552	-0.247639	0.123652	-2.00271	0.0452079	0.202031	11.0049	15.509	11.2366	10.6844	9.81128	11.506
C11orf31	chromosome 11 open reading frame 31	-1.16215	3642	-0.216795	0.0990136	-2.18955	0.0285569	0.151666	91.3853	125.712	95.0416	83.0313	89.925	95.8831
C11orf63	chromosome 11 open reading frame 63	1.16168	409.448	0.216214	0.0951644	2.27201	0.0230861	0.133544	11.5197	10.5521	10.8075	12.244	12.8229	13.0999
C11orf71	chromosome 11 open reading frame 71	-1.26194	513.715	-0.335641	0.104951	-3.19808	0.00138344	0.0188416	16.6682	21.7677	17.1901	13.92	15.2934	15.0673
C12orf10	chromosome 12 open reading frame 10	-1.14441	2488.13	-0.194606	0.0697546	-2.78987	0.00527297	0.0497643	64.4202	77.7077	66.2932	59.0786	62.5381	60.8671
C12orf4	chromosome 12 open reading frame 4	1.21049	628.597	0.275595	0.0818189	3.36835	0.000756183	0.0116828	12.8068	13.6689	11.8802	15.3865	14.8699	16.4371
C12orf49	chromosome 12 open reading frame 49	1.09966	1695.03	0.137054	0.0562562	2.43625	0.0148405	0.100862	44.8775	40.5312	44.0613	47.1139	47.8329	47.1944
C12orf57	chromosome 12 open reading frame 57	-1.21282	3033.15	-0.27837	0.105641	-2.63505	0.00841241	0.0688846	89.5619	122.733	86.7282	73.6504	85.337	87.7891
C12orf75	chromosome 12 open reading frame 75	-1.13106	1672.83	-0.177676	0.0641023	-2.77176	0.0055754	0.0516503	32.371	37.7648	32.9052	29.9117	29.7632	31.8033
C14orf80	chromosome 14 open reading frame 80	-1.51884	305.738	-0.602972	0.140463	-4.29276	1.76466365592784e-05	0.000508167	3.3036	3.88038	3.37902	2.37432	2.47047	2.16671
C15orf40	chromosome 15 open reading frame 40	-1.17724	536.683	-0.235414	0.113442	-2.0752	0.0379677	0.180561	11.8844	17.1488	13.7843	11.7785	12.4229	12.3527
C15orf61	chromosome 15 open reading frame 61	-1.37116	199.197	-0.455392	0.174591	-2.60834	0.00909828	0.072627	6.13526	7.52292	4.37127	4.51586	3.97627	4.7817
C15orf62	chromosome 15 open reading frame 62	-1.15176	639.121	-0.203842	0.0806713	-2.52683	0.0115098	0.0849129	26.343	27.7384	30.4916	24.6277	24.187	24.556
C16orf13	chromosome 16 open reading frame 13	-1.26295	1857.72	-0.336803	0.0801679	-4.20122	2.65478966507117e-05	0.000736881	52.021	64.264	50.0685	43.7386	42.8449	45.476
C16orf74	chromosome 16 open reading frame 74	-1.30268	111.978	-0.381486	0.163506	-2.33317	0.0196394	0.120883	3.71119	4.70652	3.62038	2.95626	2.89398	3.48666
C16orf86	chromosome 16 open reading frame 86	-1.21014	246.416	-0.275177	0.136805	-2.01145	0.0442779	0.198971	6.5643	7.86089	5.98033	5.05124	6.14087	5.80279
C17orf49	chromosome 17 open reading frame 49	-1.15343	1072.89	-0.205934	0.0854342	-2.41044	0.0159333	0.105595	21.881	28.0639	24.3236	20.4843	20.9401	23.2112
C17orf51	chromosome 17 open reading frame 51	1.17767	681.705	0.235933	0.082866	2.84717	0.00441103	0.0435142	20.0576	19.0264	19.8719	24.7441	22.1636	22.464
C18orf8	chromosome 18 open reading frame 8	1.12516	686.873	0.170128	0.0751379	2.26421	0.0235613	0.134809	13.622	14.783	14.2938	16.6668	16.1404	15.3164
C19orf43	chromosome 19 open reading frame 43	-1.15291	5356.01	-0.205283	0.0998892	-2.0551	0.0398689	0.186467	115.454	157.919	115.584	107.054	114.512	116.031
C19orf48	chromosome 19 open reading frame 48	-1.17403	2109.15	-0.231467	0.0555843	-4.16425	3.12372272653994e-05	0.00084928	30.2258	31.9067	30.3575	25.6054	27.2457	26.1001
C19orf60	chromosome 19 open reading frame 60	-1.23524	994.633	-0.304794	0.122728	-2.48349	0.0130104	0.0924348	23.9833	32.6452	21.1055	20.2515	21.5048	21.3931
C19orf70	chromosome 19 open reading frame 70	-1.18867	1230.34	-0.249344	0.122738	-2.03151	0.0422031	0.193781	30.0327	46.1765	31.3766	28.1892	31.2926	31.2305
C1D	C1D nuclear receptor corepressor	-1.19812	706.566	-0.260776	0.12234	-2.13157	0.033042	0.166272	17.0758	24.7468	17.6996	16.7599	15.2934	17.8318
C1QBP	complement component 1; q subcomponent binding protein	-1.15053	7477.79	-0.202298	0.0644396	-3.13934	0.00169328	0.0218741	158.659	192.392	156.052	143.949	147.946	149.403
C1QL1	complement component 1; q subcomponent-like 1	-1.24378	410.002	-0.314728	0.105989	-2.96945	0.00298335	0.0330227	15.7886	17.4617	13.7574	11.9181	14.2111	11.8297
C1QL4	complement component 1; q subcomponent-like 4	-1.25486	124.881	-0.327526	0.162761	-2.01232	0.0441864	0.198808	3.92571	3.15437	3.29857	2.63037	2.70575	2.91385
C1QTNF6	C1q and tumor necrosis factor related protein 6	-1.13663	1671.15	-0.184757	0.0727696	-2.53893	0.0111193	0.0830815	87.4382	82.0136	81.8206	77.1653	72.6317	71.4267
C1orf112	chromosome 1 open reading frame 112	-1.23365	606.827	-0.302935	0.109578	-2.76457	0.0056998	0.0524698	4.80524	5.87063	5.39034	4.28308	4.30567	4.53265
C1orf53	chromosome 1 open reading frame 53	-1.60771	156.552	-0.685008	0.25153	-2.72336	0.00646217	0.0575642	7.05769	9.63835	4.39809	4.79519	3.9998	4.38323
C20orf141	chromosome 20 open reading frame 141	-1.48478	32.3062	-0.570251	0.282857	-2.01604	0.0437958	0.198024	1.63035	2.11543	1.63587	1.1406	1.4117	1.09581
C20orf27	chromosome 20 open reading frame 27	-1.24524	1111.72	-0.316428	0.0660519	-4.79061	1.66278016329092e-06	6.29671060725639e-05	30.9981	32.9957	28.9094	26.164	24.187	24.5062
C21orf59	chromosome 21 open reading frame 59	-1.14088	1036.77	-0.190151	0.0733902	-2.59096	0.00957073	0.075206	22.8892	25.986	23.814	20.7869	20.9401	22.1901
C2CD2L	C2CD2-like	1.10381	979.723	0.142486	0.0629806	2.26238	0.0236741	0.135245	22.3315	20.6661	21.3736	23.394	23.74	23.8089
C2CD3	C2 calcium-dependent domain containing 3	1.1412	1223.61	0.19055	0.0752838	2.5311	0.0113707	0.0844416	30.6977	25.8733	30.3575	33.0775	33.1984	32.675
C2CD5	C2 calcium-dependent domain containing 5	1.09081	1699.29	0.125404	0.056912	2.20346	0.027562	0.148657	38.7637	38.4282	38.3224	40.4332	42.045	43.6081
C2orf69	chromosome 2 open reading frame 69	-1.17611	426.618	-0.234026	0.0988556	-2.36735	0.017916	0.114324	10.9405	10.3644	10.298	8.68255	9.81128	8.36798
C2orf74	chromosome 2 open reading frame 74	-1.16226	329.569	-0.216937	0.0989369	-2.19268	0.0283302	0.15097	9.39596	9.9638	10.2711	8.89205	7.95255	8.64193
C3	complement component 3	1.12806	26033.6	0.173842	0.0533471	3.2587	0.00111922	0.016115	32.3066	28.6772	31.7521	34.7069	34.3042	35.1903
C3orf52	chromosome 3 open reading frame 52	1.34522	162.869	0.427844	0.182021	2.35051	0.0187475	0.117276	1.39438	1.20166	1.50179	1.83893	1.90579	1.66861
C3orf58	chromosome 3 open reading frame 58	-1.13298	1322.68	-0.180117	0.0647141	-2.78328	0.00538121	0.0504272	31.9634	32.6577	29.7676	27.6073	29.2221	26.6729
C3orf62	chromosome 3 open reading frame 62	1.2003	255.639	0.26339	0.127381	2.06774	0.0386642	0.182626	6.80027	6.95964	7.9112	9.5671	7.99961	8.36798
C4A	complement component 4A (Rodgers blood group)	1.42741	3265.94	0.5134	0.236158	2.17396	0.0297078	0.155851	104.514	118.414	175.736	197.115	196.32	176.425
C4orf46	chromosome 4 open reading frame 46	-1.54386	277.053	-0.626544	0.143719	-4.3595	1.30361215903519e-05	0.000390015	4.71943	4.60638	3.8081	2.7002	2.61164	3.26252
C5orf42	chromosome 5 open reading frame 42	1.17464	1605.8	0.232218	0.074826	3.10344	0.00191283	0.0239308	51.6778	44.9873	52.5893	59.6605	60.6558	54.8401
C6orf1	chromosome 6 open reading frame 1	1.1181	1080.46	0.161052	0.0666526	2.41628	0.0156799	0.104511	25.013	28.7148	24.5381	29.1203	29.9515	28.8645
C6orf106	chromosome 6 open reading frame 106	1.10909	4100.91	0.149372	0.0580767	2.57198	0.0101118	0.0779181	124.185	109.402	123.978	134.033	128.535	134.037
C6orf48	chromosome 6 open reading frame 48	-1.1823	3129.2	-0.2416	0.0925595	-2.61022	0.0090485	0.0724499	84.1346	116.098	86.2186	77.6774	84.5605	80.3176
C6orf89	chromosome 6 open reading frame 89	1.1203	4372.44	0.163888	0.0503771	3.25322	0.00114105	0.0163327	148.061	133.397	142.857	158.544	159.451	157.497
C7orf31	chromosome 7 open reading frame 31	1.1884	371.52	0.249019	0.113655	2.19102	0.0284506	0.151278	9.03127	8.17382	8.04529	10.0094	10.1877	9.81245
C7orf43	chromosome 7 open reading frame 43	1.09866	1452.65	0.13575	0.0534146	2.54145	0.0110394	0.0825981	45.3709	46.4894	44.5709	48.1148	52.1621	49.8343
C7orf50	chromosome 7 open reading frame 50	-1.12761	1537.59	-0.173268	0.080758	-2.14553	0.0319108	0.162787	39.2785	47.5659	39.2878	36.9881	37.7393	37.4318
C8orf82	chromosome 8 open reading frame 82	-1.21545	1784.78	-0.281485	0.079804	-3.52721	0.000419963	0.00739215	55.2817	66.6674	52.7503	45.8569	48.5623	49.66
C8orf88	chromosome 8 open reading frame 88	-1.26313	318.126	-0.337	0.134424	-2.507	0.0121762	0.088356	6.80027	8.78717	7.77711	5.74957	6.89378	5.92732
C9orf116	NA	-1.37317	122.5	-0.457506	0.142665	-3.20686	0.00134191	0.0184134	5.23428	5.4826	4.90762	3.58475	3.90569	3.93494
C9orf3	chromosome 9 open reading frame 3	-1.33082	1381.24	-0.41232	0.0740162	-5.57067	2.53755316085941e-08	1.27752676374301e-06	20.4652	22.1307	19.0137	15.0606	16.8227	14.6191
C9orf40	chromosome 9 open reading frame 40	-1.37477	431.123	-0.459186	0.108466	-4.23344	2.30141531742367e-05	0.000645927	6.15671	7.67313	6.57032	4.93485	5.22327	4.80661
C9orf89	chromosome 9 open reading frame 89	-1.17095	1046.71	-0.227678	0.109495	-2.07934	0.0375861	0.179337	26.343	36.826	28.4267	26.7693	27.4339	24.2074
CA9	carbonic anhydrase IX	-1.17969	11947.5	-0.238403	0.0428643	-5.56181	2.66992960630401e-08	1.334964803152e-06	359.685	378.337	347.959	299.49	315.914	306.104
CAB39	calcium binding protein 39	-1.1927	3159.67	-0.254226	0.0512261	-4.96282	6.94756566420876e-07	2.80981880048332e-05	86.3656	93.9552	82.0619	74.1858	73.267	73.0455
CABIN1	calcineurin binding protein 1	1.11765	3285.05	0.160462	0.0812156	1.97576	0.0481825	0.208916	88.8754	71.3363	91.2067	94.2743	95.0071	91.724
CACNA1B	calcium channel; voltage-dependent; N type; alpha 1B subunit	-1.20901	211.544	-0.27383	0.130589	-2.09689	0.0360037	0.174201	9.15998	9.82611	8.42073	7.49539	7.95255	7.29708
CACYBP	calcyclin binding protein	-1.13143	4865.95	-0.178145	0.0735875	-2.42086	0.0154836	0.103555	83.6841	105.108	81.6596	79.0973	78.255	82.1357
CADM4	cell adhesion molecule 4	-1.07438	4010.72	-0.103498	0.0516444	-2.00404	0.0450653	0.201517	94.1312	101.503	91.2604	89.2697	88.2545	90.0056
CALCOCO1	calcium binding and coiled-coil domain 1	1.08727	3965.62	0.120713	0.044965	2.68459	0.00726187	0.0624033	123.048	117.801	119.767	131.635	128.511	132.119
CALHM2	calcium homeostasis modulator 2	-1.10787	2385.65	-0.147793	0.0583621	-2.53235	0.0113302	0.0842693	81.8821	86.6576	74.2312	70.4148	75.3845	73.8175
CALM2	calmodulin 2 (phosphorylase kinase; delta)	-1.16314	11189.7	-0.21803	0.0794214	-2.74524	0.00604673	0.0549703	194.441	256.931	196.251	186.43	179.238	191.467
CALM3	calmodulin 3 (phosphorylase kinase; delta)	-1.08129	6551.53	-0.112747	0.0365167	-3.08756	0.00201807	0.0249271	200.19	202.931	196.788	186.617	182.532	186.212
CAMK1G	calcium/calmodulin-dependent protein kinase IG	-1.64935	109.529	-0.721894	0.151806	-4.75538	1.98072025440477e-06	7.3397248005862e-05	7.07915	6.73433	6.38259	3.79425	4.18803	4.28361
CAMK2N1	calcium/calmodulin-dependent protein kinase II inhibitor 1	-1.33636	3076.17	-0.418312	0.0582458	-7.18183	6.8783919207166e-13	6.4374693616963e-11	96.4051	110.328	97.482	77.0023	77.9256	73.0704
CAMK2N2	calcium/calmodulin-dependent protein kinase II inhibitor 2	1.26597	126.163	0.340238	0.146644	2.32016	0.020332	0.123378	2.87456	2.90402	2.54767	3.30542	3.78805	3.51156
CAMSAP2	calmodulin regulated spectrin-associated protein family; member 2	1.07705	5110.11	0.10708	0.0537506	1.99216	0.0463535	0.205141	127.746	116.011	125.748	134.475	132.911	130.65
CAMTA1	calmodulin binding transcription activator 1	-1.24123	645.404	-0.311774	0.1465	-2.12814	0.0333251	0.166797	12.485	20.9916	14.0524	13.082	12.1171	13.2493
CAP2	CAP; adenylate cyclase-associated protein; 2 (yeast)	1.13699	795.691	0.185213	0.0775313	2.38888	0.0168996	0.109599	23.9618	27.0875	23.9481	30.5868	27.7869	27.1461
CARD14	caspase recruitment domain family; member 14	1.2289	162.743	0.297368	0.142479	2.0871	0.0368789	0.176941	4.56927	3.78024	3.91537	5.00469	5.36444	4.65718
CARS	cysteinyl-tRNA synthetase	-1.07847	2897.41	-0.108986	0.0491098	-2.21923	0.0264714	0.145021	70.8129	78.0707	71.6567	68.9949	67.0555	68.8864
CASC5	cancer susceptibility candidate 5	-1.64789	1043.86	-0.720622	0.0954658	-7.54848	4.40376519424419e-14	4.62553754215577e-12	11.3052	9.18773	10.4589	5.72629	6.23499	6.72427
CASKIN1	CASK interacting protein 1	1.2735	215.653	0.348801	0.122463	2.84822	0.00439652	0.0434592	6.97189	7.13489	6.5435	8.0075	9.59953	8.76645
CASP6	caspase 6; apoptosis-related cysteine peptidase	1.11795	643.457	0.160854	0.0698334	2.3034	0.0212563	0.126648	23.5542	24.9471	23.7872	27.3512	26.5869	27.0216
CAT	catalase	-1.06364	3738.4	-0.0890093	0.0427487	-2.08215	0.0373285	0.178512	100.159	109.201	101.853	97.6263	96.6776	98.8218
CATSPER1	cation channel; sperm associated 1	-1.31138	392.458	-0.391088	0.123099	-3.17702	0.00148796	0.0199488	10.2326	13.7566	9.65434	8.40322	8.72898	8.71664
CAV1	caveolin 1; caveolae protein; 22kDa	-1.25078	8093.18	-0.322824	0.0471878	-6.84127	7.84961781998146e-12	6.51161478248462e-10	301.336	332.936	293.787	245.881	248.082	248.823
CBFB	core-binding factor; beta subunit	-1.10768	2036.92	-0.147542	0.0530851	-2.77935	0.00544684	0.0507491	43.9765	45.5131	43.2836	40.4798	39.7392	39.8475
CBLN3	cerebellin 3 precursor	1.17408	233.872	0.231532	0.110922	2.08735	0.0368569	0.176894	7.42238	7.31013	8.31346	9.33432	8.79957	8.81626
CBR3	carbonyl reductase 3	-1.2147	244.71	-0.280605	0.134815	-2.08141	0.0373965	0.178661	4.11878	4.16828	4.07628	2.72348	3.67041	3.81042
CBR4	carbonyl reductase 4	-1.15611	706.652	-0.20928	0.0791632	-2.64366	0.00820155	0.067613	15.7457	17.7621	16.171	15.2468	13.9758	13.8968
CBX1	chromobox homolog 1	-1.12058	2729.88	-0.164248	0.0569476	-2.8842	0.00392407	0.0398966	69.633	78.7216	73.078	66.2248	62.844	68.8864
CBX3	chromobox homolog 3	-1.17239	7815.3	-0.229456	0.0735627	-3.1192	0.00181345	0.0230229	157.329	201.492	160.45	144.065	146.957	152.317
CC2D2A	coiled-coil and C2 domain containing 2A	1.11267	1414	0.154031	0.0563822	2.73191	0.00629691	0.0567499	38.0987	37.6271	38.9392	43.6921	43.5743	40.2211
CCDC102A	coiled-coil domain containing 102A	-1.14893	1158.87	-0.20029	0.0819418	-2.4443	0.0145134	0.0994798	31.3842	33.4088	30.7062	27.6073	28.1398	27.5197
CCDC109B	coiled-coil domain containing 109B	-1.20776	553.947	-0.272338	0.108018	-2.52122	0.0116948	0.0857558	10.2326	13.9318	13.4088	10.5215	10.4465	10.2109
CCDC12	coiled-coil domain containing 12	-1.13423	776.877	-0.18171	0.0860392	-2.11194	0.0346916	0.17048	19.2424	21.1668	20.4082	16.6668	17.3403	19.7245
CCDC144B	coiled-coil domain containing 144B (pseudogene)	1.17258	958.995	0.229683	0.0982904	2.33678	0.0194508	0.120224	25.2919	20.0027	27.0053	29.0272	27.9045	27.5944
CCDC157	coiled-coil domain containing 157	-1.37925	71.2715	-0.463883	0.208404	-2.22589	0.0260218	0.143908	2.08084	2.49095	2.54767	2.02515	1.88226	1.24523
CCDC183	coiled-coil domain containing 183	1.42022	59.2905	0.506117	0.2377	2.12922	0.0332359	0.16659	1.39438	2.06536	1.79678	2.58382	2.56458	2.36595
CCDC186	coiled-coil domain containing 186	1.16273	767.263	0.217511	0.0731039	2.97537	0.00292635	0.0325894	23.5113	20.8163	22.5268	26.1873	24.7517	26.648
CCDC28A	coiled-coil domain containing 28A	-1.13109	639.726	-0.177713	0.076714	-2.31657	0.0205273	0.12415	17.3761	18.0625	15.6079	15.3865	14.9875	14.9677
CCDC34	coiled-coil domain containing 34	-1.18465	388.464	-0.244456	0.112777	-2.16761	0.0301883	0.157636	8.06593	9.56325	7.05303	6.72723	7.2467	7.07293
CCDC58	coiled-coil domain containing 58	-1.20273	541	-0.266316	0.112859	-2.35972	0.0182887	0.115691	11.0478	15.4965	11.7729	11.1267	10.8936	10.0366
CCDC59	coiled-coil domain containing 59	-1.12396	912.521	-0.168585	0.0805066	-2.09405	0.0362554	0.174754	18.2127	22.719	19.4964	17.9703	18.5403	17.508
CCDC65	coiled-coil domain containing 65	1.75537	25.0617	0.811778	0.338153	2.40063	0.016367	0.107494	0.686463	0.400555	0.697258	1.11733	1.01171	0.921474
CCDC69	coiled-coil domain containing 69	1.19208	625.209	0.253475	0.0715832	3.54098	0.00039864	0.00709773	14.9306	14.4325	15.581	18.3428	17.5991	17.4582
CCDC88B	coiled-coil domain containing 88B	-1.2747	110.411	-0.350158	0.16247	-2.15521	0.0311451	0.160564	3.3465	3.26703	3.27175	2.88642	2.49399	2.36595
CCDC93	coiled-coil domain containing 93	1.14895	1262.57	0.200319	0.0696666	2.8754	0.00403522	0.0408454	27.6516	24.2836	27.1126	31.9136	30.1632	28.491
CCNA1	cyclin A1	-1.29904	135.449	-0.377442	0.152374	-2.47707	0.0132464	0.093474	3.90426	4.93183	3.75447	3.14248	3.27043	3.38704
CCNA2	cyclin A2	-2.68311	1199.51	-1.4239	0.0829738	-17.1609	5.20957716230741e-66	4.47410744527578e-63	13.0642	13.1057	13.2747	5.0978	4.51742	5.08056
CCNB1	cyclin B1	-2.46509	2679.9	-1.30164	0.0742705	-17.5257	9.12803899708234e-69	9.51924066838587e-66	43.1613	52.1973	41.9159	18.9945	18.8932	17.9812
CCNB1IP1	cyclin B1 interacting protein 1; E3 ubiquitin protein ligase	-1.14432	1116.35	-0.194487	0.0911578	-2.13351	0.0328826	0.165775	21.3018	26.9123	22.3123	20.3446	19.6696	21.8663
CCNB2	cyclin B2	-2.12692	1264.41	-1.08877	0.0853477	-12.7569	2.85510995205044e-37	8.17345201959538e-35	18.9635	23.9582	20.4887	9.24121	10.6583	10.0615
CCND1	cyclin D1	-1.1095	19596.3	-0.149909	0.0382062	-3.92367	8.72091090817213e-05	0.00197621	91.8573	89.4489	90.7508	83.1244	82.3724	79.6701
CCNE1	cyclin E1	1.18987	336.926	0.250804	0.125109	2.00469	0.0449962	0.201455	3.02473	3.3171	2.81585	3.35198	3.71746	3.95985
CCNF	cyclin F	-1.23104	1317.14	-0.299883	0.0744983	-4.02537	5.68860313986487e-05	0.00138654	17.6979	15.2086	16.7878	13.8502	13.5523	12.7761
CCPG1	cell cycle progression 1	1.14596	3438.45	0.196557	0.0574493	3.42139	0.000623015	0.010062	91.5355	98.3237	100.03	114.13	111.006	107.24
CCSER2	coiled-coil serine-rich protein 2	1.13971	2002.06	0.188662	0.064633	2.91898	0.00351181	0.0370198	42.7537	38.1779	40.9237	46.0897	45.2684	47.4185
CCT2	chaperonin containing TCP1; subunit 2 (beta)	-1.09784	8952.16	-0.134672	0.0420156	-3.20528	0.00134933	0.0184978	193.99	207.713	185.605	181.449	174.65	179.687
CCT4	chaperonin containing TCP1; subunit 4 (delta)	-1.13089	9127.45	-0.177454	0.0463138	-3.83156	0.000127334	0.00269823	215.077	241.184	214.782	194.065	198.32	201.778
CCT5	chaperonin containing TCP1; subunit 5 (epsilon)	-1.08979	13398.6	-0.124046	0.029583	-4.19314	2.75125319805367e-05	0.000760763	322.873	330.971	320.041	293.647	299.421	301.521
CCT6A	chaperonin containing TCP1; subunit 6A (zeta 1)	-1.13381	8983.61	-0.18118	0.0495633	-3.65552	0.000256659	0.00489832	192.81	220.143	196.6	177.469	176.862	183.971
CCT7	chaperonin containing TCP1; subunit 7 (eta)	-1.05296	12542.2	-0.0744496	0.0332831	-2.23686	0.0252958	0.141231	283.359	284.832	286.305	271.277	269.234	271.561
CCT8	chaperonin containing TCP1; subunit 8 (theta)	-1.09011	6809.38	-0.124473	0.0564919	-2.20338	0.0275677	0.148657	136.778	163.965	140.283	133.125	135.029	137.026
CD4	CD4 molecule	1.30072	81.7408	0.379306	0.180193	2.10499	0.0352919	0.171968	2.61714	2.20305	2.19904	3.16576	3.0822	2.86404
CD46	CD46 molecule; complement regulatory protein	1.08435	9641.94	0.116835	0.0422749	2.76369	0.00571524	0.0525457	255.128	266.707	249.565	277.911	281.374	278.086
CD59	CD59 molecule; complement regulatory protein	1.09591	19840.5	0.13213	0.0367322	3.59711	0.000321767	0.00593905	401.538	437.293	401.326	451.958	456.519	452.07
CD68	CD68 molecule	1.09064	9023.5	0.125181	0.0460333	2.71936	0.00654081	0.0580169	326.37	361.1	334.845	372.907	374.382	368.714
CD74	CD74 molecule; major histocompatibility complex; class II invariant chain	-1.3464	27996.1	-0.429112	0.0762698	-5.62623	1.84188092933063e-08	9.53597927951319e-07	15.5312	19.9276	17.1365	13.1751	13.9758	12.1535
CDC20	cell division cycle 20	-2.55898	2660.22	-1.35557	0.0627347	-21.608	1.51180022150089e-103	3.67871387231884e-100	36.6399	40.3559	36.9547	15.177	14.611	14.8681
CDC25A	cell division cycle 25A	-1.22194	574.832	-0.289175	0.12182	-2.37379	0.0176067	0.113192	4.69798	3.59248	4.63945	3.42181	3.76452	3.21271
CDC25B	cell division cycle 25B	-1.11166	8504.5	-0.152715	0.0412291	-3.70406	0.00021218	0.00414702	241.12	231.558	236.049	213.828	214.978	209.125
CDC25C	cell division cycle 25C	-3.65235	236.515	-1.86883	0.220044	-8.49295	2.01464843266679e-17	2.60299708999426e-15	2.12374	1.82753	2.7354	0.605218	0.635263	0.547903
CDC34	cell division cycle 34	-1.113	2072.28	-0.154451	0.0739042	-2.08989	0.036628	0.175905	43.5904	52.8607	43.1227	41.0152	43.1743	41.5908
CDC37	cell division cycle 37	-1.08365	12429.8	-0.115901	0.0521796	-2.22119	0.0263383	0.144727	289.923	334.276	301.537	282.66	282.457	289.94
CDC37L1	cell division cycle 37-like 1	-1.09327	837.282	-0.128656	0.0636251	-2.0221	0.0431661	0.196393	21.0873	22.4686	21.2932	19.9256	19.7402	19.7992
CDC42EP1	CDC42 effector protein (Rho GTPase binding) 1	-1.17738	479.648	-0.235581	0.099395	-2.37015	0.0177807	0.113681	20.6368	20.3782	19.7914	18.1333	17.9991	15.5405
CDC42EP3	CDC42 effector protein (Rho GTPase binding) 3	-1.13252	3012.03	-0.17953	0.0472074	-3.80302	0.000142945	0.00294358	56.5688	56.6159	59.2401	49.9305	50.5152	51.7271
CDC42SE1	CDC42 small effector 1	1.07789	5256.63	0.108213	0.0412069	2.62609	0.00863719	0.0700961	109.662	105.934	112.688	117.948	115.5	120.29
CDC45	cell division cycle 45	-2.17492	367.299	-1.12096	0.200577	-5.58869	2.28787583970667e-08	1.17203464069184e-06	1.39438	1.63977	1.42133	0.884549	0.376452	0.821855
CDCA2	cell division cycle associated 2	-1.40201	663.636	-0.4875	0.0833188	-5.85103	4.88544757085833e-09	2.89949327376145e-07	11.7986	11.0778	11.7193	8.68255	8.37606	7.52122
CDCA3	cell division cycle associated 3	-2.11968	512.951	-1.08385	0.109807	-9.87044	5.59183489162075e-23	9.71914159734082e-21	5.81348	6.43391	6.27532	2.81659	3.22337	2.71461
CDCA5	cell division cycle associated 5	-2.31062	1252.63	-1.20828	0.099495	-12.1442	6.16120492421637e-34	1.60631414095641e-31	8.70949	7.82334	9.06436	3.63131	3.95275	3.38704
CDCA7	cell division cycle associated 7	-1.37453	419.747	-0.458937	0.120371	-3.81268	0.000137467	0.00285901	4.24749	5.29484	4.47854	3.5382	3.36454	3.41194
CDCA8	cell division cycle associated 8	-2.6427	761.403	-1.40201	0.114213	-12.2753	1.22861905756932e-34	3.26142513463857e-32	6.84317	6.1335	7.58939	2.83987	2.39988	2.44066
CDH13	cadherin 13	1.06942	9035.16	0.0968283	0.0427581	2.26456	0.0235397	0.134776	257.037	249.721	261.847	279.075	274.998	268.323
CDH2	cadherin 2; type 1; N-cadherin (neuronal)	-1.07794	3624.24	-0.108277	0.0485888	-2.22844	0.0258511	0.143285	51.1415	50.3322	46.3677	46.1828	45.5272	45.7499
CDH6	cadherin 6; type 2; K-cadherin (fetal kidney)	-1.44444	159.269	-0.530509	0.133453	-3.97525	7.03047037311278e-05	0.00165556	8.7524	8.68704	10.1102	6.28496	6.54085	6.20127
CDH9	cadherin 9; type 2 (T1-cadherin)	-1.60569	30.5441	-0.683189	0.310349	-2.20136	0.0277106	0.149179	1.88777	2.25312	1.34088	1.02422	1.12936	1.29504
CDK1	cyclin-dependent kinase 1	-2.66459	1392.4	-1.41391	0.124184	-11.3856	4.9331299048294e-30	1.09126813046226e-27	9.61048	14.6453	11.5852	4.44602	4.77624	4.30851
CDK11A	cyclin-dependent kinase 11A	1.11413	1255.47	0.155919	0.0762219	2.04559	0.0407971	0.189858	31.9634	32.8831	33.1198	34.381	37.4335	37.4069
CDK12	cyclin-dependent kinase 12	1.10124	3247.44	0.139129	0.0623435	2.23165	0.025638	0.142487	79.5438	70.1472	80.5869	86.9652	83.9723	82.5093
CDK2	cyclin-dependent kinase 2	-1.15219	2830.05	-0.20438	0.052794	-3.87127	0.000108269	0.00236637	30.0756	31.9693	31.4839	27.3512	26.0928	27.8435
CDK5R1	cyclin-dependent kinase 5; regulatory subunit 1 (p35)	1.38848	290.728	0.473506	0.135039	3.50644	0.000454152	0.00787485	4.33329	3.52989	3.86174	5.86596	4.87035	5.45413
CDKN1B	cyclin-dependent kinase inhibitor 1B (p27; Kip1)	-1.10525	2800.21	-0.144378	0.0610471	-2.36503	0.0180285	0.114691	80.7023	89.4614	75.0357	71.3459	76.0433	74.9631
CDKN1C	cyclin-dependent kinase inhibitor 1C (p57; Kip2)	-1.3216	427.703	-0.40229	0.147421	-2.72885	0.00635549	0.0568606	3.41086	3.59248	2.41359	2.77004	2.23518	2.24142
CDKN2A	cyclin-dependent kinase inhibitor 2A	-1.39195	201.912	-0.477112	0.156022	-3.05799	0.00222829	0.0267318	4.39765	5.79553	4.45172	3.1192	3.74099	3.76061
CDKN2AIPNL	CDKN2A interacting protein N-terminal like	-1.29428	880.038	-0.372149	0.10737	-3.46605	0.000528169	0.00888396	19.7358	27.8135	20.9446	17.0392	17.6227	18.4793
CDKN2C	cyclin-dependent kinase inhibitor 2C (p18; inhibits CDK4)	-1.18742	2263.58	-0.247833	0.0730106	-3.39448	0.000687589	0.0108103	65.4928	74.3781	59.5887	55.0283	55.7384	57.6046
CDKN3	cyclin-dependent kinase inhibitor 3	-1.96957	342.575	-0.977884	0.144392	-6.77244	1.26631283404526e-11	1.01583337236598e-09	5.34154	7.82334	5.65852	2.81659	3.29396	3.56137
CDR1	cerebellar degeneration-related protein 1; 34kDa	1.41991	86.3769	0.505802	0.243488	2.07732	0.0377723	0.179944	3.00327	2.06536	3.70083	4.63225	4.63507	3.06328
CDR2L	cerebellar degeneration-related protein 2-like	-1.17894	502.182	-0.237486	0.100354	-2.36648	0.017958	0.114481	11.6913	11.7162	11.8534	8.82222	10.423	10.6841
CDS1	CDP-diacylglycerol synthase (phosphatidate cytidylyltransferase) 1	1.33662	101.157	0.418586	0.187667	2.23048	0.0257159	0.142752	2.35972	1.76495	2.46722	3.28214	2.63516	2.76442
CDS2	CDP-diacylglycerol synthase (phosphatidate cytidylyltransferase) 2	1.11622	2591.95	0.158618	0.0644833	2.45983	0.0139004	0.0967327	71.2848	60.8844	70.3962	76.1178	76.7727	73.0455
CDT1	chromatin licensing and DNA replication factor 1	-1.15357	1863.73	-0.206106	0.070958	-2.90462	0.00367699	0.0381549	17.8051	18.025	15.7956	14.2692	15.2698	15.4409
CDYL2	chromodomain protein; Y-like 2	1.231	362.663	0.299835	0.123207	2.43359	0.01495	0.101333	6.5643	5.67036	7.26757	8.28683	7.83491	7.69555
CEBPB	CCAAT/enhancer binding protein (C/EBP); beta	-1.13559	5046.7	-0.183448	0.080355	-2.28296	0.0224324	0.131006	162.07	194.782	149.133	139.968	158.792	147.212
CEBPD	CCAAT/enhancer binding protein (C/EBP); delta	-1.28797	1264.89	-0.365098	0.119646	-3.05147	0.0022772	0.0271627	25.8067	35.2989	22.8754	21.7413	21.7636	21.9161
CECR5	cat eye syndrome chromosome region; candidate 5	-1.14416	1525.44	-0.194293	0.0746365	-2.60319	0.00923616	0.0734466	32.0492	34.8608	31.6984	27.165	31.4337	27.7687
CELSR2	cadherin; EGF LAG seven-pass G-type receptor 2	1.13322	4403.2	0.180426	0.0914035	1.97395	0.0483871	0.209319	116.656	86.1944	115.45	121.439	117.712	121.809
CEMIP	cell migration inducing protein; hyaluronan binding	-1.24656	23914	-0.317957	0.0709612	-4.48072	7.43930450449753e-06	0.000237667	383.454	314.561	394.407	294.439	296.385	286.553
CEMP1	cementum protein 1	1.24199	549.062	0.312653	0.089456	3.49505	0.000473978	0.00817976	12.721	13.4561	14.5888	16.9927	16.8227	16.736
CENPA	centromere protein A	-2.82774	340.532	-1.49965	0.163734	-9.15907	5.23477799385329e-20	7.64277587102581e-18	3.51812	5.18218	3.6472	1.32682	1.69403	1.41957
CENPE	centromere protein E; 312kDa	-1.44863	847.886	-0.534689	0.10067	-5.31132	1.08835799440709e-07	4.95678472597207e-06	10.1253	8.24893	8.28664	6.12201	6.02323	6.22617
CENPF	centromere protein F; 350/400kDa	-2.17752	7443.74	-1.12268	0.0767989	-14.6185	2.14062825900766e-48	9.47065835803388e-46	84.7352	72.3753	92.7085	39.4556	36.0923	39.1502
CENPH	centromere protein H	-1.59972	985.546	-0.67782	0.0972105	-6.9727	3.10908963680656e-12	2.68595909451928e-10	12.6781	15.534	11.6925	8.70583	7.7408	8.71664
CENPK	centromere protein K	-1.62629	354.41	-0.701584	0.155654	-4.50734	6.56447868183045e-06	0.000212891	3.17489	3.16689	2.30632	2.04843	1.62345	1.71842
CENPL	centromere protein L	-1.25609	336.157	-0.328935	0.113243	-2.90467	0.00367642	0.0381549	6.13526	5.93322	5.89988	4.8883	4.72918	4.68208
CENPM	centromere protein M	-2.01722	179.769	-1.01237	0.190614	-5.31107	1.08981362810756e-07	4.95678472597207e-06	2.42407	3.69262	2.65494	1.58288	1.52934	1.29504
CENPN	centromere protein N	-1.27581	1090.49	-0.351415	0.0714713	-4.91688	8.79358850819991e-07	3.51743540327996e-05	15.0807	15.5465	13.6234	11.2431	12.3759	11.2569
CENPP	centromere protein P	-1.51635	97.1185	-0.6006	0.241335	-2.48866	0.0128225	0.0914999	1.0726	1.62725	1.55542	0.628496	1.10583	1.09581
CENPU	centromere protein U	-1.84656	1176.53	-0.884843	0.120218	-7.3603	1.8349654411088e-13	1.82248268300602e-11	4.67653	5.45756	4.02264	2.79331	2.23518	2.78933
CENPW	centromere protein W	-1.92138	190.374	-0.942141	0.16812	-5.60399	2.09473337493197e-08	1.07686997443686e-06	2.83166	3.90541	3.27175	1.69927	1.50581	2.06709
CEP128	centrosomal protein 128kDa	-1.49607	198.9	-0.581182	0.180386	-3.22188	0.00127351	0.0176982	1.54454	1.96522	1.5286	1.11733	1.12936	1.19543
CEP135	centrosomal protein 135kDa	1.1449	570.082	0.195221	0.0961076	2.03128	0.0422267	0.193781	10.5758	9.83863	10.8611	12.5466	11.3877	11.755
CEP152	centrosomal protein 152kDa	-1.26024	619.015	-0.3337	0.0958433	-3.48172	0.000498196	0.00848736	9.54612	8.39914	9.01072	7.00656	7.03495	7.27217
CEP170B	centrosomal protein 170B	1.11521	1837.31	0.157311	0.0738653	2.1297	0.0331966	0.16659	40.866	33.947	38.5637	43.9481	42.7273	39.5736
CEP290	centrosomal protein 290kDa	1.33392	1061.25	0.415673	0.075084	5.5361	3.09281590871453e-08	1.53588817235483e-06	23.1681	21.1042	22.9022	31.6343	28.5162	29.2879
CEP350	centrosomal protein 350kDa	1.12735	3842.3	0.17294	0.071952	2.40354	0.0162371	0.106977	88.9613	72.2877	84.8778	94.414	92.5131	90.5286
CEP41	centrosomal protein 41kDa	-1.13685	766.045	-0.185048	0.0748574	-2.472	0.0134358	0.0942184	19.2424	19.2517	19.121	17.5746	16.7286	16.3873
CEP55	centrosomal protein 55kDa	-2.90026	1471.03	-1.53618	0.0831168	-18.4822	2.8703287569345e-76	3.49223332093698e-73	15.6599	16.0097	15.6615	5.02796	5.83501	5.47903
CEP57	centrosomal protein 57kDa	-1.06936	2711.85	-0.0967478	0.0466323	-2.0747	0.0380147	0.18061	61.0952	64.8649	60.3128	59.1251	56.609	58.8498
CEP72	centrosomal protein 72kDa	-1.27987	171.383	-0.355994	0.155648	-2.28717	0.0221857	0.130609	3.15344	2.82892	3.05721	2.37432	1.9999	2.6648
CEP85L	centrosomal protein 85kDa-like	1.21511	623.574	0.281084	0.0862335	3.25957	0.00111582	0.0160819	11.4339	10.3268	10.9416	12.407	13.9758	13.2493
CERS1	ceramide synthase 1	1.11649	1258.51	0.158977	0.070884	2.24277	0.0249113	0.139864	28.574	30.1292	28.0244	31.9834	32.8925	32.152
CERS4	ceramide synthase 4	1.43496	108.775	0.521013	0.18939	2.75101	0.00594122	0.0541459	1.56599	1.78998	1.31406	2.39759	2.65869	1.74333
CETN3	centrin; EF-hand protein; 3	-1.19509	690.058	-0.257121	0.0997321	-2.57811	0.00993414	0.0771892	15.8315	20.6035	16.3051	15.2003	14.1405	15.0175
CFB	complement factor B	1.11615	938.786	0.158531	0.0674521	2.35027	0.0187596	0.117292	40.8874	40.043	40.2264	43.0869	47.0095	45.202
CFL1	cofilin 1 (non-muscle)	-1.13336	35470.7	-0.180603	0.0614946	-2.93688	0.00331527	0.0355121	906.967	1092.19	927.756	830.964	870.663	882.075
CFLAR	CASP8 and FADD-like apoptosis regulator	1.12692	1306.83	0.172391	0.0705038	2.44514	0.0144798	0.0992977	38.3132	33.4088	39.6364	41.9695	41.3862	41.8648
CHAF1A	chromatin assembly factor 1; subunit A (p150)	-1.23325	1510.61	-0.30247	0.0781321	-3.87127	0.00010827	0.00236637	12.9355	12.7927	14.4815	10.2887	10.9877	11.1822
CHCHD1	coiled-coil-helix-coiled-coil-helix domain containing 1	-1.24765	507.392	-0.319214	0.158428	-2.01488	0.0439172	0.198205	11.6484	19.452	12.3629	11.4293	11.67	11.8795
CHCHD2	coiled-coil-helix-coiled-coil-helix domain containing 2	-1.22698	7716.81	-0.295108	0.0892229	-3.30754	0.000941183	0.0139789	182.406	240.208	172.518	156.263	163.968	165.068
CHCHD5	coiled-coil-helix-coiled-coil-helix domain containing 5	-1.44543	318.298	-0.531496	0.14943	-3.55682	0.000375376	0.00681653	7.89432	12.1794	8.66209	6.2384	6.89378	6.8737
CHD2	chromodomain helicase DNA binding protein 2	1.11943	5821.56	0.162768	0.0630946	2.57974	0.00988745	0.0769423	157.586	136.001	160.691	175.979	166.862	165.865
CHD8	chromodomain helicase DNA binding protein 8	1.1379	4912.48	0.18637	0.0785196	2.37355	0.0176181	0.113215	135.383	106.911	135.188	146.439	140.981	142.355
CHD9	chromodomain helicase DNA binding protein 9	1.11489	3156.31	0.156901	0.0737503	2.12746	0.0333816	0.166931	78.7716	68.6076	79.997	88.6179	85.2664	79.5705
CHEK1	checkpoint kinase 1	-1.13064	1444.09	-0.177136	0.0617513	-2.86854	0.00412376	0.0416081	26.9651	29.7412	27.4881	25.9545	24.5164	24.2074
CHKA	choline kinase alpha	1.19275	640.469	0.254296	0.0807382	3.14964	0.00163473	0.021329	16.7969	17.2739	16.7074	19.0876	21.3166	20.2475
CHM	choroideremia (Rab escort protein 1)	1.10372	1847.83	0.142373	0.0632454	2.25113	0.0243775	0.138004	44.1696	44.6869	46.7163	50.9081	50.2563	48.4396
CHN2	chimerin 2	1.31502	107.909	0.395081	0.168621	2.34301	0.0191289	0.119049	4.3762	3.64255	4.7199	5.47024	5.62325	5.55375
CHP1	calcineurin-like EF-hand protein 1	1.09234	4367.15	0.127426	0.0395391	3.22278	0.00126953	0.0176982	121.053	119.829	121.859	132.147	132.393	131.821
CHPF2	chondroitin polymerizing factor 2	1.14339	4818.24	0.193316	0.0495242	3.90346	9.48277934856933e-05	0.00211372	151.622	141.008	148.623	167.878	169.803	167.036
CHRAC1	chromatin accessibility complex 1	-1.1367	1473.22	-0.184852	0.061336	-3.01375	0.00258037	0.0297343	42.5821	46.8524	41.2723	39.0133	38.8216	37.4816
CHRDL1	chordin-like 1	1.21712	432.427	0.283468	0.140306	2.02036	0.0433463	0.196784	2.05939	1.76495	1.9845	2.46743	2.18813	2.31614
CHRM3	cholinergic receptor; muscarinic 3	1.19134	564.456	0.252586	0.104829	2.40951	0.015974	0.105758	22.3744	18.2127	23.9481	26.327	25.0811	25.2783
CHRNA9	cholinergic receptor; nicotinic; alpha 9 (neuronal)	-1.48945	89.4014	-0.574783	0.199258	-2.88462	0.00391883	0.039871	4.35475	5.09456	5.84624	3.5382	3.01162	3.7108
CHST1	carbohydrate (keratan sulfate Gal-6) sulfotransferase 1	-1.11447	1219.44	-0.156357	0.0729829	-2.14238	0.0321631	0.163333	13.5576	12.9304	12.2557	11.6388	11.5759	11.6056
CHST11	carbohydrate (chondroitin 4) sulfotransferase 11	-1.17619	3691.23	-0.234123	0.0572516	-4.08938	4.32531057525076e-05	0.00110017	20.5724	22.8191	22.0441	19.0644	19.1285	17.5578
CHST2	carbohydrate (N-acetylglucosamine-6-O) sulfotransferase 2	-1.31598	507.355	-0.396135	0.09455	-4.18968	2.79345284474209e-05	0.000770824	25.2704	24.5215	22.4195	17.7608	17.6697	19.5502
CHST6	carbohydrate (N-acetylglucosamine 6-O) sulfotransferase 6	1.22043	309.653	0.287386	0.144771	1.98512	0.0471314	0.20637	2.50988	1.85257	2.46722	2.4907	2.94103	2.71461
CHTF18	chromosome transmission fidelity factor 18	-1.62287	803.395	-0.698546	0.0983436	-7.10312	1.21973050320803e-12	1.08585764309983e-10	9.05272	8.78717	9.30571	5.79613	5.59972	5.2798
CHTOP	chromatin target of PRMT1	-1.10802	3240.46	-0.147988	0.0653461	-2.26467	0.0235328	0.134776	73.0868	83.1026	75.3843	68.8552	66.8438	73.6432
CIRBP	cold inducible RNA binding protein	-1.18641	4403.31	-0.246604	0.0747645	-3.2984	0.000972361	0.0143775	116.42	139.418	122.422	104.656	106.865	107.638
CIT	citron rho-interacting serine/threonine kinase	-2.45911	3148.66	-1.29814	0.0993047	-13.0723	4.74380888055181e-39	1.44290853450118e-36	19.6714	15.847	21.4541	8.33339	7.52904	7.17255
CITED4	Cbp/p300-interacting transactivator; with Glu/Asp-rich carboxy-terminal domain; 4	-1.33413	1846.32	-0.415895	0.101376	-4.1025	4.0870434334455e-05	0.00105703	39.6432	48.3169	36.0965	29.7953	33.2454	30.1596
CKAP2	cytoskeleton associated protein 2	-1.14335	2261.46	-0.193266	0.0678984	-2.8464	0.0044216	0.0435596	34.3231	34.5228	34.9165	30.8894	29.975	29.9105
CKAP2L	cytoskeleton associated protein 2-like	-2.26085	1555.6	-1.17687	0.105626	-11.1418	7.84868443150115e-29	1.59153878749884e-26	6.62865	6.72181	6.0876	3.00281	2.75281	2.88894
CKLF	chemokine-like factor	-1.21124	540.558	-0.276486	0.134483	-2.05591	0.0397911	0.186262	11.1121	16.961	12.0411	11.0336	10.7054	11.5558
CKS1B	CDC28 protein kinase regulatory subunit 1B	-1.75792	1726.94	-0.813866	0.109389	-7.44008	1.00624586164828e-13	1.03459081549752e-11	19.1351	28.2391	20.6764	12.0811	14.0228	12.7761
CKS2	CDC28 protein kinase regulatory subunit 2	-1.92033	835.213	-0.941351	0.137598	-6.84132	7.84657089769818e-12	6.51161478248462e-10	12.3992	19.4645	12.6311	7.56522	7.71727	8.01931
CLCN4	chloride channel; voltage-sensitive 4	1.23932	397.112	0.309554	0.099625	3.10719	0.00188873	0.0237107	9.31015	8.54935	9.86888	11.1034	12.3523	10.7339
CLCN5	chloride channel; voltage-sensitive 5	1.45614	248.207	0.542153	0.168197	3.22332	0.00126712	0.0176982	1.22276	1.25173	1.66269	1.83893	2.21166	1.84295
CLCN6	chloride channel; voltage-sensitive 6	1.19132	1182.2	0.252566	0.0611312	4.13154	3.60333223035911e-05	0.000956521	31.706	30.5924	33.6025	39.2926	37.4805	37.2325
CLCN7	chloride channel; voltage-sensitive 7	1.27024	3308.93	0.345099	0.0490185	7.04018	1.91985407407436e-12	1.68854635430637e-10	74.5884	71.3238	73.6144	90.7361	94.1836	93.9405
CLDN15	claudin 15	1.1666	430.891	0.222313	0.109445	2.03127	0.0422272	0.193781	10.3398	10.4895	12.0411	12.4768	12.7523	13.0252
CLDN2	claudin 2	-1.52651	60.3143	-0.61024	0.207214	-2.94497	0.00322987	0.0348788	3.71119	3.16689	3.27175	2.00187	2.35283	2.29123
CLEC11A	C-type lectin domain family 11; member A	-1.19133	846.022	-0.252573	0.0919632	-2.74645	0.00602437	0.0548352	33.7225	37.7773	31.8325	28.9341	27.9986	30.0102
CLGN	calmegin	1.31844	122.961	0.398833	0.166582	2.39421	0.0166561	0.108417	2.48843	2.35326	2.35995	3.30542	2.82339	3.36213
CLIC2	chloride intracellular channel 2	1.54657	26.4732	0.629073	0.295578	2.12828	0.0333137	0.166797	1.09405	0.901249	0.884981	1.30355	1.48228	1.66861
CLIP1	CAP-GLY domain containing linker protein 1	1.1165	3024.58	0.158982	0.0558253	2.84785	0.00440162	0.0434801	70.9631	69.7967	77.6102	82.2398	81.3372	80.0686
CLIP4	CAP-GLY domain containing linker protein family; member 4	1.07884	5575.56	0.109481	0.0493647	2.21779	0.0265691	0.145393	91.5569	87.9343	84.7973	95.7408	97.1717	92.4711
CLN8	ceroid-lipofuscinosis; neuronal 8	1.21237	1101.64	0.277828	0.078554	3.53678	0.000405033	0.00718528	35.031	28.8775	30.5989	37.8494	38.5393	38.1291
CLNS1A	chloride channel; nucleotide-sensitive; 1A	-1.11608	4448.23	-0.158442	0.0501489	-3.15943	0.00158076	0.0208108	89.3045	102.705	92.3867	83.264	86.6781	85.3982
CLPP	caseinolytic mitochondrial matrix peptidase proteolytic subunit	-1.16706	1807.11	-0.222882	0.0892522	-2.49721	0.0125175	0.0899827	43.6118	55.4018	41.4332	38.1287	42.5156	40.0218
CLPTM1	cleft lip and palate associated transmembrane protein 1	1.07251	4739.63	0.100996	0.0481018	2.09964	0.0357609	0.173458	125.472	126.763	131.862	133.963	141.593	136.552
CLSPN	claspin	-1.53331	642.999	-0.616648	0.185503	-3.32419	0.000886744	0.0133592	2.53133	1.42698	2.70858	1.16388	1.64698	1.39466
CLTC	clathrin; heavy chain (Hc)	1.10972	29516.3	0.150195	0.048526	3.09514	0.0019672	0.0244435	815.603	723.027	792.032	869.186	858.075	861.852
CMBL	carboxymethylenebutenolidase homolog (Pseudomonas)	-1.2533	4731.25	-0.325736	0.0516841	-6.30244	2.9299552112834e-10	2.07657019828823e-08	200.812	229.092	201.293	166.994	168.415	168.829
CMC2	C-x(9)-C motif containing 2	-1.2166	489.411	-0.282861	0.131544	-2.1503	0.0315311	0.161584	7.95868	11.879	8.15256	7.70489	7.36434	8.14384
CMKLR1	chemerin chemokine-like receptor 1	-1.31766	113.73	-0.397983	0.150517	-2.64411	0.00819063	0.0675892	6.11381	5.97077	6.62395	5.00469	4.75271	4.40813
CMPK1	cytidine monophosphate (UMP-CMP) kinase 1; cytosolic	-1.10722	5857.59	-0.146942	0.0531808	-2.76306	0.00572616	0.0526129	147.332	166.881	148.516	138.898	139.852	139.74
CMTM8	CKLF-like MARVEL transmembrane domain containing 8	-1.4556	739.562	-0.541619	0.105603	-5.12883	2.91549082155017e-07	1.25194605866566e-05	29.1318	39.0791	28.8558	21.2292	22.8695	22.7878
CNBP	CCHC-type zinc finger; nucleic acid binding protein	-1.11931	8226.59	-0.162605	0.072173	-2.25298	0.0242601	0.13766	190.021	245.027	196.225	182.473	190.202	191.766
CNIH1	cornichon family AMPA receptor auxiliary protein 1	-1.14691	2462.05	-0.197749	0.091028	-2.1724	0.0298254	0.156356	63.4978	82.4392	61.466	57.356	59.4324	64.3786
CNN2	calponin 2	-1.11356	3108.12	-0.155177	0.0454733	-3.41248	0.000643748	0.0102943	71.907	71.9872	71.603	65.8756	61.9969	65.7733
CNNM2	cyclin and CBS domain divalent metal cation transport mediator 2	1.14397	904.909	0.194052	0.0830376	2.33691	0.0194438	0.120224	18.8777	19.3143	22.4195	23.3707	23.8106	21.9659
CNOT7	CCR4-NOT transcription complex; subunit 7	-1.08144	2095.37	-0.112959	0.0564664	-2.00047	0.0454498	0.202492	58.1562	59.7453	54.0643	54.2601	54.2797	50.7807
CNPY3	canopy FGF signaling regulator 3	-1.08683	1725.23	-0.120126	0.0548806	-2.18886	0.0286073	0.151841	57.1051	58.4935	57.2824	51.4435	54.5855	53.1964
CNTNAP1	contactin associated protein 1	1.0954	8042.8	0.131452	0.0608486	2.16031	0.0307484	0.159391	239.318	212.87	247.285	259.057	259.54	248.125
CNTNAP3B	contactin associated protein-like 3B	1.33502	620.629	0.416856	0.111166	3.74986	0.000176935	0.00354841	4.18313	3.7552	2.78903	5.16763	4.56448	4.7817
CNTNAP3P2	contactin associated protein-like 3 pseudogene 2	-1.33634	169.316	-0.418284	0.20519	-2.03853	0.0414973	0.191728	1.86632	1.23922	1.50179	1.1406	0.988187	1.27014
CNTRL	centriolin	-1.34466	957.672	-0.427244	0.0882959	-4.83878	1.30641008096459e-06	5.07276254842632e-05	8.51643	8.02362	9.4398	6.68068	6.37616	6.07675
COA1	cytochrome c oxidase assembly factor 1 homolog	-1.07946	2888.7	-0.110305	0.050132	-2.2003	0.0277859	0.149295	63.841	71.3989	64.0137	61.5227	60.9617	62.6104
COASY	CoA synthase	-1.06597	6079.45	-0.0921702	0.0382622	-2.40891	0.0160003	0.105788	182.406	185.495	182.789	170.765	174.086	172.191
COBL	cordon-bleu WH2 repeat protein	1.55551	113.086	0.63739	0.213398	2.98686	0.00281856	0.0317523	0.900982	0.888731	0.67044	1.16388	1.43522	1.29504
COL11A2	collagen; type XI; alpha 2	1.20375	903.656	0.267537	0.0766838	3.48883	0.000485142	0.00833303	17.1401	14.5827	15.1788	19.1575	18.3756	18.803
COL13A1	collagen; type XIII; alpha 1	-1.27801	2505.91	-0.3539	0.0487302	-7.26244	3.80175472280858e-13	3.65168545743456e-11	88.3821	83.9288	86.7818	69.4138	66.4203	66.894
COL14A1	collagen; type XIV; alpha 1	-1.2731	96.3047	-0.348348	0.159653	-2.18191	0.029116	0.153297	5.59896	5.33239	4.77354	4.0503	4.30567	4.00966
COL16A1	collagen; type XVI; alpha 1	-1.14854	1859.62	-0.199796	0.0841448	-2.37443	0.0175761	0.113072	26.4717	22.4186	24.4309	21.3456	23.4577	18.9276
COL1A1	collagen; type I; alpha 1	-1.24742	450.298	-0.31895	0.159876	-1.99498	0.0460454	0.204224	17.3332	12.9429	18.3433	14.0131	13.0817	11.8297
COL24A1	collagen; type XXIV; alpha 1	1.41944	66.2901	0.50532	0.220021	2.29669	0.0216366	0.128469	1.09405	0.913766	1.15316	1.5596	1.43522	1.41957
COL27A1	collagen; type XXVII; alpha 1	1.08393	4817.4	0.116268	0.0556367	2.08977	0.0366386	0.175905	115.755	104.332	119.499	125.816	123.523	118.646
COL4A3BP	collagen; type IV; alpha 3 (Goodpasture antigen) binding protein	1.13376	1704.39	0.181118	0.0571849	3.16723	0.00153898	0.020459	44.5128	43.4101	43.3909	47.8355	51.1034	50.0086
COL4A4	collagen; type IV; alpha 4	1.60731	88.2965	0.684652	0.209272	3.27158	0.00106947	0.0155831	1.58744	1.42698	1.44815	2.81659	2.02343	2.31614
COL5A1	collagen; type V; alpha 1	-1.21853	4986.19	-0.285142	0.0742376	-3.84094	0.000122565	0.00262768	133.002	107.374	129.529	101.607	105.712	96.3812
COL5A2	collagen; type V; alpha 2	-1.10907	13985.4	-0.149345	0.059538	-2.5084	0.0121281	0.0881384	461.56	397.526	466.439	398.559	401.839	396.034
COL6A1	collagen; type VI; alpha 1	-1.08244	12514.9	-0.114289	0.0378585	-3.01885	0.00253732	0.0294241	432.085	425.202	425.864	384.919	403.604	397.902
COL6A3	collagen; type VI; alpha 3	-1.40585	4954.96	-0.491446	0.0738962	-6.65049	2.92115310848189e-11	2.25655213671088e-09	245.882	199.514	243.692	165.038	166.627	158.967
COL7A1	collagen; type VII; alpha 1	1.39319	2161.3	0.478396	0.0669759	7.1428	9.14458627670742e-13	8.34443497749552e-11	51.0771	44.5367	50.9267	70.0656	66.9849	66.8691
COLEC12	collectin sub-family member 12	-1.35607	1662.24	-0.439434	0.0613642	-7.16109	8.00365214430422e-13	7.39577982954694e-11	90.1411	84.7299	92.3867	65.0609	66.0909	65.9476
COMMD8	COMM domain containing 8	-1.21067	632.334	-0.275804	0.105779	-2.60736	0.00912422	0.0727056	18.5988	21.4297	15.8492	14.2925	15.8816	16.213
COMTD1	catechol-O-methyltransferase domain containing 1	-1.27361	195.302	-0.348925	0.138621	-2.51712	0.0118319	0.086459	4.78379	5.82056	4.63945	3.7477	3.90569	4.43304
COPA	coatomer protein complex; subunit alpha	1.08481	24086.5	0.11744	0.0462041	2.54177	0.0110294	0.0825793	631.803	578.677	637.777	677.821	672.132	656.886
COPG1	coatomer protein complex; subunit gamma 1	1.06065	9584.35	0.0849493	0.0413643	2.05369	0.0400061	0.186849	277.309	260.173	276.114	290.155	286.551	286.678
COPS3	COP9 signalosome subunit 3	-1.10554	2569.98	-0.144747	0.0655896	-2.20686	0.0273239	0.147916	50.1976	60.5214	56.4779	48.6037	52.6798	50.2079
COPS4	COP9 signalosome subunit 4	-1.1223	921.074	-0.166457	0.0780943	-2.13148	0.0330495	0.166272	24.7127	27.4756	22.6877	21.3456	22.4695	23.2112
COPS5	COP9 signalosome subunit 5	-1.10004	2605.27	-0.137557	0.0593593	-2.31737	0.0204836	0.123989	65.2139	73.8273	63.1823	60.6382	61.3382	62.3365
COPS7A	COP9 signalosome subunit 7A	-1.08594	2272.6	-0.118947	0.0522088	-2.2783	0.0227088	0.132196	56.9978	62.9748	56.2634	54.3998	54.9855	53.3459
COQ2	coenzyme Q2 4-hydroxybenzoate polyprenyltransferase	-1.30057	260.629	-0.379146	0.132618	-2.85894	0.00425063	0.0424772	5.9851	7.63558	5.65852	4.56241	5.59972	4.80661
COQ5	coenzyme Q5; methyltransferase	-1.14518	1235.44	-0.19557	0.0703613	-2.77951	0.00544407	0.0507491	31.7703	34.648	30.733	26.3503	29.3397	29.4124
CORO2B	coronin; actin binding protein; 2B	-1.12718	1020.23	-0.172714	0.0763728	-2.26146	0.0237308	0.135499	31.4057	25.961	26.9785	24.5346	24.7517	25.5024
COTL1	coactosin-like F-actin binding protein 1	-1.20866	10047	-0.273404	0.035957	-7.60363	2.87927887747971e-14	3.1138867860151e-12	178.888	178.472	175.816	144.088	149.334	148.083
COX14	COX14 cytochrome c oxidase assembly factor	-1.28817	581.262	-0.365326	0.141826	-2.57588	0.00999859	0.0775249	17.5048	25.961	16.0638	14.5718	15.9992	15.8145
COX18	COX18 cytochrome c oxidase assembly factor	-1.16775	509.846	-0.223726	0.0932962	-2.39802	0.0164839	0.107921	14.3085	14.082	13.382	11.4293	11.8818	12.5271
COX8A	cytochrome c oxidase subunit VIIIA (ubiquitous)	-1.16596	4051	-0.221523	0.108311	-2.04526	0.0408293	0.189858	95.783	140.57	99.6811	89.5024	98.5363	100.341
CPA4	carboxypeptidase A4	-1.10265	1404.59	-0.140973	0.0520521	-2.7083	0.00676286	0.0591598	50.7982	50.2071	48.7812	45.7405	44.5155	45.725
CPD	carboxypeptidase D	1.11156	8854.92	0.152585	0.0526906	2.89586	0.00378121	0.038768	260.684	229.931	250.53	277.283	275.351	271.76
CPEB4	cytoplasmic polyadenylation element binding protein 4	1.08659	1731.69	0.119808	0.0610279	1.96317	0.0496267	0.212416	39.1284	35.1737	37.0619	39.2228	41.1039	40.5697
CPM	carboxypeptidase M	1.49001	78.6994	0.575321	0.224273	2.56527	0.0103096	0.0788067	1.24421	1.07649	1.55542	1.58288	1.85873	2.24142
CPNE2	copine II	-1.14589	1299.75	-0.196465	0.0602448	-3.2611	0.00110979	0.0160267	47.8164	44.4992	46.8236	40.4099	39.5745	41.3916
CPNE5	copine V	1.32633	82.4148	0.407439	0.170565	2.38876	0.0169052	0.109599	3.3465	2.90402	3.08403	3.88736	4.35273	4.10927
CPOX	coproporphyrinogen oxidase	-1.13145	5124.29	-0.178179	0.0527915	-3.37514	0.000737779	0.0114348	167.39	186.746	171.901	153.05	158.18	154.21
CPQ	carboxypeptidase Q	1.22172	168.926	0.288909	0.123683	2.33588	0.0194974	0.120416	4.82669	4.48121	4.77354	5.91251	5.48208	5.75298
CPSF2	cleavage and polyadenylation specific factor 2; 100kDa	1.07896	2149.78	0.10964	0.0490308	2.23615	0.0253417	0.141433	49.8543	48.3545	48.7544	55.005	51.1504	52.3995
CPT1C	carnitine palmitoyltransferase 1C	-1.39298	96.803	-0.478179	0.185354	-2.57982	0.00988515	0.0769423	3.41086	4.6189	3.72765	2.65365	2.54105	3.31232
CREB3L4	cAMP responsive element binding protein 3-like 4	-1.14048	613.785	-0.18964	0.0842987	-2.24962	0.0244728	0.138115	15.3811	15.5215	15.0179	13.5243	12.6817	14.121
CREB5	cAMP responsive element binding protein 5	1.36726	391.427	0.45129	0.110867	4.07054	4.69038738194322e-05	0.00118068	15.7886	14.3198	15.5274	20.7171	20.5166	21.1192
CREBRF	CREB3 regulatory factor	1.12881	1776.45	0.174805	0.0640795	2.72793	0.00637325	0.056911	41.6168	37.4018	42.5059	45.9267	45.5978	45.4013
CREBZF	CREB/ATF bZIP transcription factor	-1.07816	4323.14	-0.108567	0.0511841	-2.1211	0.0339137	0.168243	102.841	115.297	101.612	96.5323	101.477	99.1456
CRIP2	cysteine-rich protein 2	-1.25185	3972.75	-0.324061	0.0714585	-4.53496	5.76150479102248e-06	0.000191613	127.274	151.923	123.629	103.678	111.665	106.841
CRIPT	cysteine-rich PDZ-binding protein	-1.13865	1417.6	-0.18732	0.0858514	-2.18192	0.0291157	0.153297	34.9452	46.7648	38.081	33.7525	36.2335	35.5141
CRK	v-crk avian sarcoma virus CT10 oncogene homolog	1.09026	3634.54	0.124679	0.0386682	3.22432	0.00126272	0.0176588	88.3821	89.5991	89.8122	98.7436	94.96	98.3985
CRLF1	cytokine receptor-like factor 1	-1.30727	127.141	-0.386556	0.172555	-2.24019	0.0250788	0.140526	3.23925	4.30597	3.70083	3.37525	2.65869	2.61499
CRNDE	colorectal neoplasia differentially expressed (non-protein coding)	-1.32193	198.54	-0.402642	0.188414	-2.13701	0.0325973	0.164925	3.53957	4.64393	2.57449	2.4907	2.49399	3.28742
CRNKL1	crooked neck pre-mRNA splicing factor 1	1.07982	1981.74	0.110786	0.0475831	2.32827	0.0198978	0.121784	48.224	49.4685	47.0649	51.7229	52.4209	52.4493
CRTC2	CREB regulated transcription coactivator 2	1.10978	3055.68	0.15028	0.0584649	2.57043	0.0101573	0.0781744	68.6248	61.7105	67.3659	72.4865	73.2199	73.5934
CRTC3	CREB regulated transcription coactivator 3	1.10035	1113.76	0.137969	0.0653862	2.11005	0.0348537	0.170913	28.6169	27.0249	28.963	32.9145	29.175	30.8569
CRYBG3	beta-gamma crystallin domain containing 3	1.16994	1536.48	0.226434	0.0879295	2.57517	0.0100189	0.0775934	36.2324	29.6035	36.8474	40.4099	40.6804	38.8513
CRYZ	crystallin; zeta (quinone reductase)	-1.129	1206.33	-0.17505	0.0768948	-2.27649	0.0228166	0.132718	30.805	37.0639	29.7676	27.8167	29.1515	29.8856
CS	citrate synthase	1.06912	10207.9	0.0964259	0.0414462	2.32653	0.0199902	0.12202	248.07	236.528	250.128	263.922	263.234	258.71
CSE1L	CSE1 chromosome segregation 1-like (yeast)	-1.21116	7617.08	-0.276393	0.0363622	-7.6011	2.93615569431419e-14	3.15204949536671e-12	145.809	147.304	145.164	124.512	119.994	117.6
CSF1	colony stimulating factor 1 (macrophage)	1.16225	2699.94	0.216918	0.057134	3.79664	0.000146669	0.00299911	107.131	95.3947	102.282	118.902	118.371	117.052
CSF1R	colony stimulating factor 1 receptor	-1.38572	177.133	-0.470632	0.121937	-3.85962	0.000113565	0.00246	9.11708	9.40052	9.76161	6.35479	7.15259	6.8986
CSK	c-src tyrosine kinase	-1.07877	3409.92	-0.109385	0.0542243	-2.01727	0.043667	0.197907	82.3541	75.7049	81.7401	72.4399	74.6081	75.1873
CSNK1A1	casein kinase 1; alpha 1	-1.07394	7234.6	-0.102915	0.0431388	-2.38566	0.0170483	0.110262	177.064	188.912	177.801	166.575	165.851	174.557
CSNK2B	casein kinase 2; beta polypeptide	-1.10193	3593.61	-0.140034	0.0646915	-2.16464	0.0304153	0.158416	102.54	124.084	106.841	101.444	103.054	98.5479
CSRNP2	cysteine-serine-rich nuclear protein 2	1.17552	1271.45	0.233295	0.0635067	3.67355	0.000239204	0.00459524	31.2984	29.203	31.4302	34.4276	35.0336	38.4778
CSRP2	cysteine and glycine-rich protein 2	-1.21451	591.565	-0.280373	0.098381	-2.84987	0.00437365	0.0433799	6.6072	6.75937	6.83849	5.58663	5.22327	5.8277
CTAG1A	cancer/testis antigen 1A	-1.29575	1641.8	-0.373787	0.121791	-3.06908	0.0021472	0.0260375	26.4503	36.3754	24.3236	21.3223	24.1635	21.9659
CTAG1B	cancer/testis antigen 1B	-1.29575	1641.8	-0.373787	0.121791	-3.06908	0.0021472	0.0260375	26.4503	36.3754	24.3236	21.3223	24.1635	21.9659
CTDNEP1	CTD nuclear envelope phosphatase 1	-1.06722	6138.23	-0.0938628	0.0389823	-2.40783	0.0160476	0.105968	162.949	159.321	167.637	150.164	155.404	153.537
CTDSP2	CTD (carboxy-terminal domain; RNA polymerase II; polypeptide A) small phosphatase 2	1.07684	10265.1	0.106809	0.0468506	2.27977	0.0226214	0.131793	253.004	230.807	251.817	265.807	261.728	265.036
CTGF	connective tissue growth factor	-1.21608	495.867	-0.282239	0.0887015	-3.1819	0.00146314	0.019743	9.35305	9.46311	8.84981	7.30917	7.62315	7.89479
CTH	cystathionine gamma-lyase	-1.18821	357.204	-0.248786	0.0946097	-2.6296	0.00854844	0.069584	11.5412	11.0153	10.0566	9.49727	9.31719	8.69174
CTHRC1	collagen triple helix repeat containing 1	-1.25551	2542.68	-0.32827	0.0839838	-3.90874	9.27801860444875e-05	0.00207759	8.259	9.48815	7.75029	6.8669	6.44674	7.27217
CTNNAL1	catenin (cadherin-associated protein); alpha-like 1	-1.08599	2871.17	-0.119016	0.0582125	-2.0445	0.0409042	0.189858	69.8047	80.4865	74.553	66.6904	69.9024	70.8041
CTNS	cystinosin; lysosomal cystine transporter	1.17666	701.97	0.234698	0.0887245	2.64525	0.00816315	0.0674488	17.3332	18.4005	17.8874	20.6007	22.0695	20.4966
CTPS1	CTP synthase 1	-1.13309	1810.08	-0.180259	0.0618446	-2.91471	0.00356021	0.0373783	22.0741	23.7204	24.6186	21.4387	20.1637	20.4966
CTR9	CTR9 homolog; Paf1/RNA polymerase II complex component	1.08324	2164.25	0.115356	0.0580286	1.98792	0.0468203	0.206207	58.5853	54.1751	56.2634	62.8961	59.0324	61.141
CTSA	cathepsin A	1.22196	9074.56	0.2892	0.0355773	8.12877	4.33652112135089e-16	5.23249655964653e-14	265.146	281.19	264.529	335.593	329.066	327.322
CTSC	cathepsin C	-1.40629	8736.44	-0.49189	0.0584574	-8.4145	3.94581619611538e-17	5.00947099680735e-15	208.878	251.098	211.806	160.406	157.357	160.436
CTSD	cathepsin D	1.18785	14605.6	0.248356	0.0335915	7.39342	1.43097044422213e-13	1.43097044422213e-11	409.432	422.31	415.003	484.058	506.822	491.345
CTSF	cathepsin F	1.09208	3050.84	0.127074	0.0590317	2.15263	0.0313474	0.161209	69.4185	73.7772	71.9517	77.2118	81.3607	76.6068
CTSH	cathepsin H	1.18723	647.845	0.2476	0.0811801	3.05001	0.00228836	0.0272068	17.0329	18.8261	16.6537	21.1361	20.7754	20.6709
CTSW	cathepsin W	-1.38105	76.3446	-0.465761	0.23296	-1.99932	0.0455741	0.20286	1.22276	1.13908	1.09952	0.768161	0.94113	0.79695
CTTN	cortactin	1.10455	10442.8	0.143465	0.0379008	3.78527	0.000153542	0.00312215	259.697	258.571	259.085	281.519	284.386	293.402
CTU1	cytosolic thiouridylase subunit 1	-1.29948	362.273	-0.377938	0.129126	-2.92689	0.00342366	0.0362476	7.93722	10.0765	7.53575	6.09874	6.94083	6.77408
CTU2	cytosolic thiouridylase subunit 2 homolog (S. pombe)	-1.1649	440.285	-0.220206	0.0889882	-2.47455	0.0133404	0.0938649	10.8547	11.0278	10.3516	8.91533	9.2466	9.58831
CTXN1	cortexin 1	-1.14782	1314.98	-0.198901	0.0943277	-2.10862	0.0349778	0.171226	44.856	56.5408	43.6591	40.4332	44.4213	41.7901
CXADR	coxsackie virus and adenovirus receptor	1.20611	200.752	0.270362	0.135691	1.99248	0.0463181	0.205109	3.66828	3.37968	3.11084	4.4693	4.21156	3.58628
CXCL1	chemokine (C-X-C motif) ligand 1 (melanoma growth stimulating activity; alpha)	-1.83495	8777.81	-0.875739	0.183812	-4.76433	1.89482500531357e-06	7.05858129533299e-05	1.43728	1.23922	1.44815	0.721606	0.682319	0.79695
CXCL16	chemokine (C-X-C motif) ligand 16	1.13879	584.704	0.187505	0.0787853	2.37995	0.0173149	0.11166	13.5362	15.0333	14.4279	17.3884	16.3992	15.2666
CXCL8	chemokine (C-X-C motif) ligand 8	-1.44226	22698	-0.52833	0.0801551	-6.59135	4.35847516338319e-11	3.29708483862148e-09	10.3613	11.4033	11.1293	7.09967	8.04666	7.72046
CXorf38	chromosome X open reading frame 38	-1.13023	1451.26	-0.176614	0.0580342	-3.04327	0.00234021	0.0276433	30.8265	32.4575	30.7062	29.3763	26.8222	27.1212
CYB561	cytochrome b561	-1.12481	3156.81	-0.169685	0.049409	-3.43428	0.000594119	0.00973121	103.098	105.521	97.9648	89.1765	91.4073	92.3964
CYB5D2	cytochrome b5 domain containing 2	-1.12912	1124.85	-0.175202	0.0823649	-2.12715	0.0334078	0.166931	32.6928	41.7704	36.4451	31.611	32.8219	34.0447
CYB5R1	cytochrome b5 reductase 1	1.1748	1330.05	0.232416	0.0628437	3.69831	0.000217036	0.00421373	35.3099	37.0013	37.3033	43.6921	41.7626	43.384
CYB5RL	cytochrome b5 reductase-like	1.45818	126.493	0.544165	0.175916	3.09332	0.00197932	0.024515	1.99503	1.52712	1.39452	2.37432	2.42341	2.36595
CYBRD1	cytochrome b reductase 1	1.13254	2553.01	0.17956	0.0528459	3.3978	0.000679302	0.0107104	80.6808	80.4239	79.0047	95.0658	88.7015	88.3619
CYFIP2	cytoplasmic FMR1 interacting protein 2	1.25179	1348.33	0.323997	0.0829452	3.90616	9.37761311860114e-05	0.00209668	31.1697	25.2224	30.6257	37.8494	34.9395	35.8877
CYLD	cylindromatosis (turban tumor syndrome)	1.0992	1400.93	0.136453	0.0606495	2.24986	0.0244577	0.138089	26.772	25.9735	26.6835	29.097	29.6691	28.4661
CYP1B1	cytochrome P450; family 1; subfamily B; polypeptide 1	-1.23888	265.782	-0.309041	0.127129	-2.43093	0.0150601	0.101632	7.42238	6.55909	6.73122	5.28402	5.05857	6.3756
CYP27B1	cytochrome P450; family 27; subfamily B; polypeptide 1	-1.16882	1359.91	-0.225047	0.0562131	-4.00346	6.24216015576683e-05	0.00150141	34.173	34.5103	34.3534	30.1678	28.5398	29.4872
CYP2S1	cytochrome P450; family 2; subfamily S; polypeptide 1	-1.42224	94.6468	-0.508164	0.216125	-2.35126	0.0187101	0.117189	1.54454	1.84005	1.28725	1.00094	1.22347	1.12071
CYP4V2	cytochrome P450; family 4; subfamily V; polypeptide 2	1.25289	753.289	0.325255	0.0732245	4.44188	8.91744204231296e-06	0.000276422	14.4372	13.3936	13.7038	17.3884	17.5521	17.0099
CYP51A1	cytochrome P450; family 51; subfamily A; polypeptide 1	1.10506	2015.66	0.144121	0.0557033	2.58729	0.00967335	0.0758538	43.097	42.8594	45.6168	49.2787	47.0565	48.9377
CYSLTR1	cysteinyl leukotriene receptor 1	-1.21208	458.016	-0.277482	0.0867306	-3.19936	0.00137735	0.0187937	23.9833	25.648	23.8945	19.8325	21.5519	19.3759
CYSTM1	cysteine-rich transmembrane module containing 1	1.1335	803.024	0.180791	0.0866774	2.08579	0.0369979	0.177395	16.1319	20.7663	18.531	20.461	20.7519	21.8663
CYTIP	cytohesin 1 interacting protein	-1.83669	42.8012	-0.877109	0.241354	-3.63411	0.000278937	0.00525481	3.06763	2.55354	2.62813	1.60616	1.4117	1.46938
D2HGDH	D-2-hydroxyglutarate dehydrogenase	-1.1164	927.735	-0.15885	0.0798595	-1.98911	0.0466887	0.206072	27.7374	25.1348	25.0477	23.3009	23.5988	22.9123
DAAM2	dishevelled associated activator of morphogenesis 2	1.42821	1238.68	0.51421	0.127176	4.04331	5.27024429256771e-05	0.00131083	2.1452	1.90264	2.35995	3.44509	2.39988	3.11309
DAG1	dystroglycan 1 (dystrophin-associated glycoprotein 1)	1.15105	10157.4	0.202953	0.0866417	2.34244	0.0191583	0.119178	200.34	152.148	202.473	221.603	213.825	204.044
DANCR	differentiation antagonizing non-protein coding RNA	-1.3433	925.763	-0.425781	0.198309	-2.14706	0.0317887	0.162562	19.4355	35.036	21.8832	18.4591	20.0225	18.4046
DAP	death-associated protein	-1.06926	10132.4	-0.0966103	0.0324645	-2.97588	0.00292153	0.0325855	309.487	310.793	304.943	283.614	293.821	288.621
DARS	aspartyl-tRNA synthetase	-1.07414	5490.28	-0.103184	0.0518168	-1.99133	0.0464451	0.205422	131.522	150.984	137.226	129.424	131.97	129.903
DAZAP1	DAZ associated protein 1	-1.14998	3903.13	-0.201615	0.0625597	-3.22276	0.00126961	0.0176982	70.2981	81.7883	69.8063	64.2928	66.0673	63.0089
DBF4	DBF4 zinc finger	-1.1685	610.609	-0.224658	0.0945495	-2.37609	0.0174971	0.112635	7.55109	7.51041	7.34803	7.05312	5.95265	6.17636
DBF4B	DBF4 zinc finger B	-1.55985	372.632	-0.641409	0.11734	-5.46626	4.59636849793516e-08	2.19303856437429e-06	7.12205	5.83308	5.92669	3.72442	3.88216	4.48285
DCAF15	DDB1 and CUL4 associated factor 15	-1.14214	1230.57	-0.191742	0.0681084	-2.81525	0.00487388	0.0468457	23.2539	26.687	25.4767	21.2525	21.693	23.261
DCAF6	DDB1 and CUL4 associated factor 6	1.08258	3856.36	0.114472	0.0409988	2.79208	0.0052371	0.0495218	109.641	106.072	109.952	118.856	116.653	117.027
DCK	deoxycytidine kinase	-1.15243	690.512	-0.204674	0.0909313	-2.25086	0.0243944	0.138007	10.3613	12.5173	10.7807	9.59038	9.29366	10.5347
DCP2	decapping mRNA 2	-1.11864	1424.17	-0.16174	0.0714063	-2.26507	0.0235084	0.134776	38.3561	34.0221	38.8051	32.7749	33.8572	32.6002
DCPS	decapping enzyme; scavenger	-1.11981	1845.97	-0.163254	0.0645942	-2.52738	0.0114916	0.0848218	17.7622	20.1279	18.1287	16.9228	16.5168	16.8605
DCTN6	dynactin 6	-1.13373	1065.04	-0.181073	0.0858997	-2.10796	0.0350347	0.171244	27.3941	35.8121	29.7676	27.3512	27.5045	27.4201
DDAH1	dimethylarginine dimethylaminohydrolase 1	1.17153	512.667	0.228398	0.0905961	2.52105	0.0117004	0.0857558	16.5395	15.6342	14.7229	18.948	17.1992	18.8778
DDB2	damage-specific DNA binding protein 2; 48kDa	-1.09633	1482.69	-0.132682	0.0671499	-1.97591	0.0481648	0.208915	32.2852	36.8636	31.0012	29.679	29.8809	32.2018
DDIAS	DNA damage-induced apoptosis suppressor	-1.60822	219.313	-0.685468	0.214039	-3.20253	0.00136226	0.0186537	1.00824	1.13908	1.09952	0.651773	0.729376	0.647522
DDIT4	DNA-damage-inducible transcript 4	-1.1677	19070.4	-0.223673	0.0586439	-3.81409	0.000136688	0.00285092	495.047	581.756	505.432	438.457	466.565	450.85
DDN	dendrin	1.45046	84.203	0.536506	0.216565	2.47735	0.0132362	0.0934469	2.7244	1.92767	1.8236	2.67693	3.62335	3.08818
DDOST	dolichyl-diphosphooligosaccharide--protein glycosyltransferase subunit (non-catalytic)	-1.08012	15759.4	-0.111194	0.0481331	-2.31014	0.0208802	0.125262	427.537	497.176	444.69	419.37	427.344	422.135
DDT	D-dopachrome tautomerase	-1.22761	1778.28	-0.295851	0.120385	-2.45754	0.0139892	0.0972123	43.8478	66.417	44.1954	40.503	42.4685	43.0353
DDX11	DEAD/H (Asp-Glu-Ala-Asp/His) box helicase 11	-1.10499	1569.35	-0.14404	0.0722067	-1.99482	0.0460623	0.204224	26.9437	23.6953	23.7604	23.0216	21.9989	22.2897
DDX12P	DEAD/H (Asp-Glu-Ala-Asp/His) box polypeptide 12; pseudogene	-1.87499	356.696	-0.906881	0.188093	-4.82146	1.4250987815041e-06	5.47537952893681e-05	3.45376	2.32823	3.6472	1.09405	1.9999	1.86785
DDX18	DEAD (Asp-Glu-Ala-Asp) box polypeptide 18	-1.08262	3289.83	-0.114525	0.040771	-2.80897	0.00496996	0.0476125	68.3459	69.7842	66.2932	63.3617	62.5381	63.2579
DDX39A	DEAD (Asp-Glu-Ala-Asp) box polypeptide 39A	-1.10352	2513.78	-0.142113	0.0638054	-2.22729	0.0259276	0.143551	36.2538	40.1306	34.702	32.3559	35.1747	33.4968
DDX3X	DEAD (Asp-Glu-Ala-Asp) box helicase 3; X-linked	1.05925	15685.9	0.083038	0.0318344	2.60844	0.00909562	0.072627	392.335	395.586	398.885	423.047	416.356	418.598
DDX42	DEAD (Asp-Glu-Ala-Asp) box helicase 42	1.06664	5811.37	0.0930785	0.0372621	2.49794	0.0124916	0.0898413	133.56	134.036	137.226	146.346	143.993	141.533
DDX54	DEAD (Asp-Glu-Ala-Asp) box polypeptide 54	-1.16737	4459.84	-0.223257	0.0537735	-4.15181	3.29853255592272e-05	0.000888535	100.738	97.2973	101.451	84.0787	83.1018	89.4826
DDX55	DEAD (Asp-Glu-Ala-Asp) box polypeptide 55	1.09962	1070.2	0.137	0.0685417	1.99879	0.0456312	0.202903	20.5724	19.7398	19.2551	21.9508	20.799	22.8127
DDX58	DEAD (Asp-Glu-Ala-Asp) box polypeptide 58	1.16422	484.067	0.219364	0.0921245	2.38116	0.017258	0.111391	10.1682	9.05004	10.5393	10.8706	12.1876	11.3814
DEF8	differentially expressed in FDCP 8 homolog (mouse)	1.09144	1862.35	0.126231	0.0595315	2.12041	0.0339718	0.168246	40.9089	40.9317	43.0959	42.5282	46.7742	47.0201
DEK	DEK proto-oncogene	-1.19485	5258.2	-0.256826	0.0591653	-4.34082	1.41953461454599e-05	0.000419539	121.525	140.432	121.082	105.261	108.089	107.713
DENND4C	DENN/MADD domain containing 4C	1.09252	3547.92	0.127659	0.0569876	2.24012	0.025083	0.140526	91.4497	81.588	89.1149	97.9755	93.1954	95.1857
DEPDC1	DEP domain containing 1	-3.26417	1118.57	-1.70672	0.0997055	-17.1176	1.09719072847493e-65	8.89943590874112e-63	11.9916	11.5785	10.9684	3.88736	3.38807	3.31232
DEPDC1B	DEP domain containing 1B	-1.73338	597.129	-0.793588	0.10128	-7.8356	4.66620671940234e-15	5.40687445264081e-13	6.86463	6.72181	7.18712	4.2598	3.92922	3.7357
DESI1	desumoylating isopeptidase 1	1.11166	1641.3	0.152718	0.0580312	2.63166	0.00849692	0.0694209	35.9535	36.5381	39.1805	40.6427	42.6097	40.7441
DGAT2	diacylglycerol O-acyltransferase 2	-1.17747	506.662	-0.235693	0.102734	-2.2942	0.0217789	0.128841	8.30191	8.71207	6.81168	6.79706	6.77614	6.84879
DGKQ	diacylglycerol kinase; theta 110kDa	1.16451	1115.19	0.219718	0.0945483	2.32387	0.0201323	0.122625	31.0839	26.5368	28.9898	30.7032	36.6335	33.4968
DHCR24	24-dehydrocholesterol reductase	1.47178	7985.35	0.557563	0.0515877	10.8081	3.1526146743535e-27	5.977684966956e-25	138.408	125.962	138.298	193.972	198.108	200.657
DHCR7	7-dehydrocholesterol reductase	1.36287	2655.43	0.446652	0.0490701	9.10233	8.84172247658842e-20	1.26557988390383e-17	61.0094	63.7258	62.3241	85.3125	83.3606	86.5438
DHDDS	dehydrodolichyl diphosphate synthase subunit	1.11979	915.87	0.163231	0.0723786	2.25524	0.024118	0.13712	22.975	21.5549	23.3313	24.3949	27.4104	24.033
DHRS2	dehydrogenase/reductase (SDR family) member 2	-1.72753	144.975	-0.788711	0.190348	-4.14352	3.42020896266602e-05	0.000917924	3.00327	2.44088	2.33313	1.90876	1.52934	1.046
DHRS3	dehydrogenase/reductase (SDR family) member 3	1.09912	4903.59	0.136354	0.039214	3.47718	0.000506725	0.00862259	104.428	111.555	105.661	116.551	118.347	119.219
DHTKD1	dehydrogenase E1 and transketolase domain containing 1	-1.14429	1405.48	-0.194455	0.0751695	-2.58689	0.00968454	0.0758553	29.5393	25.7106	30.1162	23.3707	25.0811	25.9756
DIAPH1	diaphanous-related formin 1	1.08663	10292.5	0.119863	0.0597104	2.00741	0.0447063	0.200374	237.58	202.455	236.37	247.511	243.659	244.34
DIAPH3	diaphanous-related formin 3	-1.84514	364.281	-0.883729	0.15699	-5.62922	1.81026402535472e-08	9.40564226696757e-07	2.7244	3.04171	3.51311	1.32682	1.71756	1.96747
DIP2C	disco-interacting protein 2 homolog C	1.17436	1017.2	0.231874	0.0877234	2.64323	0.00821182	0.0676595	27.244	21.7551	27.1394	30.4471	29.528	29.1883
DKC1	dyskeratosis congenita 1; dyskerin	-1.08242	3457.84	-0.114263	0.0440394	-2.59456	0.00947118	0.0747327	54.0375	55.6771	56.1829	51.397	49.574	52.3497
DLGAP1-AS1	DLGAP1 antisense RNA 1	1.16382	279.146	0.218873	0.106869	2.04805	0.0405547	0.188819	6.028	6.65923	6.00715	7.54195	7.12906	7.19746
DLGAP5	discs; large (Drosophila) homolog-associated protein 5	-3.13139	933.38	-1.6468	0.0983115	-16.7509	5.58121697973612e-63	4.07428839520737e-60	10.726	11.3783	12.2288	3.18903	4.1645	3.58628
DLK2	delta-like 2 homolog (Drosophila)	1.21975	595.084	0.28658	0.0851268	3.3665	0.000761277	0.0117367	18.4058	21.1168	18.8796	23.9527	24.587	22.9123
DLX1	distal-less homeobox 1	-1.38321	1081.01	-0.468018	0.0652917	-7.1681	7.60446396537563e-13	7.07166712703721e-11	35.2885	40.3809	36.3647	26.6529	26.8693	27.7189
DLX2	distal-less homeobox 2	-1.30644	593.109	-0.385637	0.0771903	-4.99593	5.85528781905523e-07	2.39459950022987e-05	15.5527	16.7232	16.3319	12.1742	12.5406	12.552
DMBT1	deleted in malignant brain tumors 1	1.23345	799.414	0.302701	0.0984307	3.07527	0.0021031	0.0256733	28.6598	24.0834	28.4803	34.1948	33.0807	32.7995
DMPK	dystrophia myotonica-protein kinase	-1.07778	2338.58	-0.108058	0.0509038	-2.1228	0.0337708	0.167705	94.453	93.9301	92.923	85.5918	89.2662	86.3446
DMTF1	cyclin D binding myb-like transcription factor 1	1.08536	2289.09	0.118174	0.0595194	1.98547	0.0470918	0.20637	54.7239	50.8329	54.3057	61.3132	56.5619	55.5126
DMTN	dematin actin binding protein	-1.4876	46.9963	-0.572986	0.25637	-2.235	0.0254175	0.14164	1.00824	1.27677	1.42133	0.837994	0.752904	0.896569
DMWD	dystrophia myotonica; WD repeat containing	-1.08676	2465.36	-0.120029	0.0511471	-2.34674	0.0189384	0.118163	60.3229	62.762	58.9451	56.5646	57.056	54.1428
DMXL1	Dmx-like 1	1.10866	1739.48	0.148814	0.069893	2.12918	0.0332397	0.16659	43.097	39.3796	44.9463	45.8103	48.4917	46.7959
DMXL2	Dmx-like 2	1.20983	2200.64	0.274798	0.064776	4.24229	2.2124983552312e-05	0.0006236	54.9599	47.3907	50.6317	65.0842	60.797	59.0988
DNAAF2	dynein; axonemal; assembly factor 2	-1.18617	595.371	-0.246306	0.0841235	-2.92791	0.00341246	0.0362078	15.0593	16.4728	14.6156	12.8492	14.0464	12.1535
DNAAF5	dynein; axonemal; assembly factor 5	-1.15272	2217.38	-0.205039	0.0502029	-4.0842	4.42286935697052e-05	0.00111913	57.6843	58.1556	59.3742	49.1856	51.7857	51.0546
DNAH1	dynein; axonemal; heavy chain 1	1.30262	933.325	0.381411	0.111841	3.41029	0.000648935	0.0103546	26.4503	19.8024	28.6949	34.6836	31.3161	31.4048
DNAH11	dynein; axonemal; heavy chain 11	1.29358	329.154	0.371369	0.101393	3.66268	0.000249592	0.00478221	11.4124	10.3393	10.8075	14.1295	13.6934	14.2455
DNAH14	dynein; axonemal; heavy chain 14	1.14086	463.75	0.190124	0.0880197	2.16002	0.0307712	0.159425	11.1979	11.5034	9.94934	12.9191	12.07	12.4523
DNAJA1	DnaJ (Hsp40) homolog; subfamily A; member 1	1.06427	6462.11	0.0898579	0.0369808	2.42986	0.0151048	0.101722	176.614	184.368	182.306	194.81	189.05	194.829
DNAJA2	DnaJ (Hsp40) homolog; subfamily A; member 2	-1.09798	3500.29	-0.134857	0.0517166	-2.60761	0.00911774	0.0727029	93.5734	101.904	91.7431	88.6877	83.7135	89.6818
DNAJC13	DnaJ (Hsp40) homolog; subfamily C; member 13	1.09836	4120.98	0.135346	0.0667171	2.02866	0.0424932	0.194483	112.687	95.3321	111.052	120.275	116.724	113.491
DNAJC15	DnaJ (Hsp40) homolog; subfamily C; member 15	-1.16196	462.014	-0.21656	0.0959062	-2.25804	0.0239433	0.136392	12.6137	15.5966	13.1943	12.407	11.9994	11.4064
DNAJC17	DnaJ (Hsp40) homolog; subfamily C; member 17	-1.25138	309.666	-0.323519	0.106275	-3.04416	0.0023333	0.0276287	8.94547	9.20025	9.65434	6.82034	7.88196	7.49631
DNAJC5	DnaJ (Hsp40) homolog; subfamily C; member 5	1.08768	5915.2	0.121251	0.053057	2.28529	0.0222957	0.130733	162.928	146.09	159.86	170.997	169.168	169.999
DNER	delta/notch-like EGF repeat containing	-1.13209	613.825	-0.178986	0.0799534	-2.23863	0.0251803	0.140855	24.6054	24.7092	25.0745	22.137	22.1636	21.418
DNHD1	dynein heavy chain domain 1	1.31593	1667.1	0.396084	0.1003	3.94901	7.84756458180424e-05	0.00181289	40.3082	28.6897	37.1692	47.1837	48.727	43.6579
DNLZ	DNL-type zinc finger	-1.2741	347.631	-0.349478	0.168284	-2.07671	0.037828	0.180133	7.61544	13.1307	8.25983	6.79706	7.67021	8.44269
DNM1	dynamin 1	1.08927	4224.12	0.123365	0.0535149	2.30525	0.0211526	0.126256	108.525	99.25	106.734	115.341	112.089	115.184
DNM3	dynamin 3	-1.16053	532.968	-0.214786	0.0902729	-2.3793	0.0173456	0.111808	7.20786	7.936	7.13349	6.28496	6.37616	6.67446
DOCK2	dedicator of cytokinesis 2	-1.22144	990.422	-0.288585	0.0769733	-3.74916	0.000177431	0.00355349	49.2322	42.7592	49.6662	39.2926	37.6687	38.926
DOCK4	dedicator of cytokinesis 4	-1.15855	2088.42	-0.212323	0.0600197	-3.53755	0.00040385	0.00717301	48.5458	43.1598	47.1722	40.4798	40.9627	38.2536
DOCK7	dedicator of cytokinesis 7	1.10532	3339.88	0.144459	0.0601428	2.40194	0.0163083	0.107253	60.6661	55.7022	61.5733	69.2509	63.9498	63.3077
DOLPP1	dolichyldiphosphatase 1	-1.13124	585.039	-0.1779	0.0754623	-2.35747	0.0183998	0.116083	13.7936	14.2072	14.267	12.2906	12.8229	12.2531
DPAGT1	dolichyl-phosphate (UDP-N-acetylglucosamine) N-acetylglucosaminephosphotransferase 1 (GlcNAc-1-P transferase)	-1.16075	1478.28	-0.215053	0.0597131	-3.60143	0.000316469	0.00585608	34.3446	34.4853	36.8474	29.7721	29.9279	31.2554
DPH1	diphthamide biosynthesis 1	-1.11223	1407.17	-0.15346	0.0672288	-2.28266	0.0224505	0.131006	34.8594	34.4853	34.5143	29.2367	33.5513	30.6328
DPM1	dolichyl-phosphate mannosyltransferase polypeptide 1; catalytic subunit	-1.14622	2262.24	-0.196879	0.0831366	-2.36814	0.0178778	0.114162	53.2223	66.9928	53.1525	51.4901	47.1741	52.9225
DPM2	dolichyl-phosphate mannosyltransferase polypeptide 2; regulatory subunit	-1.10516	2174.52	-0.14425	0.0635098	-2.2713	0.023129	0.133736	48.0953	55.5394	52.1066	46.4621	48.4211	46.2729
DPM3	dolichyl-phosphate mannosyltransferase polypeptide 3	-1.27519	916.145	-0.350715	0.147772	-2.37335	0.0176274	0.113225	24.2836	42.7843	27.7294	23.3242	24.4223	26.7227
DPP7	dipeptidyl-peptidase 7	1.0974	3977.49	0.134089	0.0584881	2.29259	0.0218719	0.129126	113.116	123.196	111.374	119.833	132.629	129.629
DPY19L1	dpy-19-like 1 (C. elegans)	-1.09276	3197.17	-0.127971	0.0557506	-2.29541	0.0217095	0.128793	81.8607	83.0401	80.6406	74.372	75.3139	75.2371
DPYSL2	dihydropyrimidinase-like 2	1.16065	4633.96	0.214936	0.0780516	2.75377	0.00589137	0.0537924	131.694	103.906	130.736	145.951	141.428	138.022
DPYSL3	dihydropyrimidinase-like 3	-1.2857	2712.32	-0.362554	0.0674021	-5.37898	7.49098748529061e-08	3.46102586345705e-06	24.7556	21.5924	24.2968	19.367	17.7403	17.6076
DR1	down-regulator of transcription 1	-1.0978	1693.18	-0.134611	0.067952	-1.98097	0.0475949	0.207305	39.729	43.8733	36.0697	34.8466	36.5629	38.0295
DRAM1	DNA-damage regulated autophagy modulator 1	1.12458	1812.4	0.169383	0.055833	3.03374	0.00241541	0.0283481	55.1315	55.8023	51.9994	60.0097	61.4087	62.1372
DRAP1	DR1-associated protein 1 (negative cofactor 2 alpha)	-1.22395	6567.55	-0.291548	0.0893484	-3.26304	0.00110223	0.0159807	101.21	132.196	99.3861	88.5015	91.7131	91.973
DSC2	desmocollin 2	1.3049	248.455	0.383938	0.168159	2.28318	0.0224197	0.131006	1.73761	2.00277	2.33313	2.63037	2.04696	3.21271
DSCC1	DNA replication and sister chromatid cohesion 1	-1.50177	400.285	-0.586668	0.145477	-4.03271	5.51363190832053e-05	0.00135978	3.08908	2.49095	2.70858	2.23465	1.55286	1.66861
DSEL	dermatan sulfate epimerase-like	-1.30578	221.782	-0.384909	0.155217	-2.47982	0.013145	0.0929828	2.78875	2.95409	2.81585	2.09499	2.07049	2.41576
DSN1	DSN1 homolog; MIS12 kinetochore complex component	-1.25689	804.854	-0.329856	0.084806	-3.88953	0.000100438	0.00222181	9.67483	11.6286	10.888	7.98422	8.84662	8.91588
DSP	desmoplakin	1.26731	2928.04	0.341774	0.0978913	3.49136	0.000480563	0.00826903	80.5735	58.5186	76.9397	91.6672	84.8429	97.4023
DSTNP2	destrin (actin depolymerizing factor) pseudogene 2	-1.19349	217.581	-0.255186	0.119974	-2.12701	0.0334191	0.166931	7.27221	7.12237	6.24851	6.33151	5.78795	5.22999
DTD1	D-tyrosyl-tRNA deacylase 1	-1.15691	1802.85	-0.210272	0.0735984	-2.85702	0.00427641	0.0425891	36.5756	41.9206	33.817	32.4024	32.469	32.5753
DTL	denticleless E3 ubiquitin protein ligase homolog (Drosophila)	-1.45957	1302.75	-0.545545	0.108805	-5.01397	5.33191509703429e-07	2.20526800047311e-05	4.14023	4.05562	4.559	2.56054	2.65869	3.46175
DTWD1	DTW domain containing 1	-1.13119	1089.56	-0.177841	0.0704215	-2.52539	0.0115572	0.0850799	28.7671	31.7064	28.5608	25.489	26.0928	27.3703
DTYMK	deoxythymidylate kinase (thymidylate kinase)	-1.27685	642.274	-0.352587	0.102635	-3.43534	0.000591804	0.00970825	10.3827	13.7315	11.8802	9.52054	10.2348	8.56722
DUS3L	dihydrouridine synthase 3-like	-1.18428	910.981	-0.244009	0.0813602	-2.99913	0.00270755	0.0307275	18.0196	17.1613	15.9833	13.7571	15.011	14.5194
DUS4L	dihydrouridine synthase 4-like	-1.28184	360.132	-0.358213	0.101482	-3.5298	0.000415876	0.00733309	7.93722	8.16131	7.58939	5.86596	6.39968	6.27598
DUSP10	dual specificity phosphatase 10	1.2492	850.195	0.321005	0.101861	3.15139	0.00162496	0.0212584	5.08411	4.41862	4.58581	6.0289	6.47027	4.98094
DUSP12	dual specificity phosphatase 12	-1.20206	1298.2	-0.265511	0.0824721	-3.2194	0.00128459	0.0177773	28.81	34.8733	28.9094	25.1165	24.2106	27.9929
DUSP16	dual specificity phosphatase 16	1.24107	729.879	0.311582	0.0854305	3.6472	0.000265114	0.00504466	15.3381	13.6689	16.0101	19.7161	18.6814	17.2091
DUSP3	dual specificity phosphatase 3	1.18578	3298.65	0.245832	0.0388567	6.32663	2.5057448607455e-10	1.80216132841795e-08	75.897	75.5422	76.0816	89.7585	89.4309	90.6531
DUSP4	dual specificity phosphatase 4	-1.05543	21574.8	-0.0778256	0.0387632	-2.00772	0.0446733	0.200316	532.523	518.831	534.421	491.46	503.387	508.903
DUSP5	dual specificity phosphatase 5	1.11582	1572.81	0.15811	0.0661656	2.38961	0.0168662	0.109502	21.4091	20.6661	20.4887	22.2068	25.3635	22.2399
DUSP5P1	dual specificity phosphatase 5 pseudogene 1	1.18064	410.86	0.239566	0.113977	2.10188	0.0355638	0.172732	8.92401	6.83447	8.01847	9.49727	8.47017	9.96188
DUSP6	dual specificity phosphatase 6	-1.06449	7692.91	-0.0901644	0.0429682	-2.0984	0.0358702	0.173815	185.71	207.913	191.424	181.379	187.261	181.68
DUT	deoxyuridine triphosphatase	-1.26433	3083.29	-0.338368	0.100928	-3.35256	0.000800682	0.0122152	62.4681	91.0512	65.0595	56.4948	59.4559	57.1563
DVL2	dishevelled segment polarity protein 2	1.10688	4356.67	0.146505	0.0442069	3.31406	0.00091951	0.0137268	131.672	128.115	128.617	144.438	145.005	140.712
DYNC1H1	dynein; cytoplasmic 1; heavy chain 1	1.1515	25937.8	0.203511	0.0933596	2.17986	0.0292675	0.15404	667.671	479.99	661.001	719.139	692.907	674.295
DYNC2H1	dynein; cytoplasmic 2; heavy chain 1	1.1019	3856.32	0.139996	0.0677615	2.06602	0.0388269	0.183109	102.476	88.6353	105.608	113.828	108.371	104.724
E2F1	E2F transcription factor 1	-1.44686	1126.03	-0.53292	0.144021	-3.7003	0.000215348	0.0041977	2.38117	2.26564	2.54767	2.04843	1.19994	1.66861
E2F4	E2F transcription factor 4; p107/p130-binding	-1.06287	4515.49	-0.0879628	0.0425358	-2.06797	0.0386427	0.182626	112.666	113.895	114.082	106.123	109.524	105.023
E2F7	E2F transcription factor 7	1.1359	2160.67	0.18383	0.0541728	3.3934	0.000690304	0.010837	57.0407	55.6146	56.5047	64.6885	65.3144	62.1621
E2F8	E2F transcription factor 8	-1.36225	161.153	-0.445995	0.216619	-2.05889	0.0395047	0.185087	1.78051	1.45201	2.03814	1.48977	1.38817	0.921474
EARS2	glutamyl-tRNA synthetase 2; mitochondrial	-1.13775	1503.39	-0.186189	0.0605538	-3.07477	0.00210665	0.0256952	37.0046	35.8121	37.9201	30.6333	34.163	32.4508
EBNA1BP2	EBNA1 binding protein 2	-1.14048	2228.44	-0.189638	0.0590453	-3.21174	0.00131933	0.0182062	42.1531	48.0541	44.1418	39.5021	38.7746	39.8226
EBP	emopamil binding protein (sterol isomerase)	1.0926	1241.47	0.127761	0.0616248	2.0732	0.0381535	0.181034	25.9569	29.2906	26.5494	28.9341	30.8691	29.9105
EBPL	emopamil binding protein-like	-1.20055	1051.02	-0.26369	0.130766	-2.01651	0.0437468	0.197925	23.9618	38.3406	25.3158	23.1379	25.6223	24.4066
ECE2	endothelin converting enzyme 2	-1.30992	120.359	-0.389478	0.17035	-2.28635	0.0222341	0.130693	3.17489	2.75382	3.27175	2.51398	2.09401	2.36595
ECHDC2	enoyl CoA hydratase domain containing 2	1.21225	475.577	0.277689	0.0968956	2.86586	0.00415884	0.0417888	9.50322	8.83724	7.75029	10.4749	11.1053	10.1611
ECHS1	enoyl CoA hydratase; short chain; 1; mitochondrial	-1.10264	4262.46	-0.140962	0.0553529	-2.54661	0.0108775	0.0817354	121.997	136.94	119.794	112.85	112.277	118.92
ECSCR	endothelial cell surface expressed chemotaxis and apoptosis regulator	-1.25909	162.663	-0.332377	0.147159	-2.25862	0.023907	0.136238	8.81675	9.8136	7.69666	6.68068	6.6585	7.67065
ECT2	epithelial cell transforming 2	-1.40034	1586.61	-0.485772	0.0662483	-7.3326	2.25733398012455e-13	2.22682946687963e-11	27.7159	27.8761	26.7103	21.4154	17.8579	19.5751
EDEM1	ER degradation enhancer; mannosidase alpha-like 1	1.1319	5312.27	0.178748	0.0755976	2.36447	0.018056	0.114816	112.794	89.7744	107.887	120.252	115.641	115.633
EDEM2	ER degradation enhancer; mannosidase alpha-like 2	1.09189	1488.21	0.126823	0.0542392	2.33822	0.0193761	0.11995	43.5904	46.94	43.6323	47.5794	48.9152	50.3573
EDF1	endothelial differentiation-related factor 1	-1.17631	4314.51	-0.234274	0.090286	-2.5948	0.00946463	0.0747327	102.068	142.948	115.772	100.28	104.489	102.184
EEA1	early endosome antigen 1	1.15367	2011.07	0.206224	0.0587055	3.51286	0.000443308	0.0077235	39.0855	38.0152	38.7515	45.9733	44.5625	43.0851
EED	embryonic ectoderm development	-1.13188	895.869	-0.178727	0.0845698	-2.11337	0.0345694	0.169994	16.282	19.9276	18.5846	17.1789	14.5169	16.8605
EEF1A2	eukaryotic translation elongation factor 1 alpha 2	-1.10456	8874	-0.143466	0.0493995	-2.90421	0.00368186	0.0381784	321.522	348.02	325.137	293.95	304.361	303.04
EEF1B2	eukaryotic translation elongation factor 1 beta 2	-1.18078	7041.33	-0.239736	0.0897998	-2.66967	0.00759264	0.06429	152.91	211.118	155.14	142.645	144.558	152.741
EEF1D	eukaryotic translation elongation factor 1 delta (guanine nucleotide exchange protein)	-1.08423	8561.14	-0.116669	0.0563361	-2.07095	0.0383632	0.181632	179.295	209.252	178.444	171.998	178.156	173.436
EEF1G	eukaryotic translation elongation factor 1 gamma	-1.04285	79848.2	-0.0605355	0.0302752	-1.99951	0.0455533	0.20283	1920.83	2012.89	1945.27	1854.76	1888.05	1899.26
EEF2KMT	eukaryotic elongation factor 2 lysine methyltransferase	-1.17075	331.859	-0.227436	0.115505	-1.96905	0.0489469	0.21068	6.6072	5.45756	5.25625	4.8883	4.94093	4.95603
EFCAB14	EF-hand calcium binding domain 14	1.1031	2735.49	0.14156	0.0478169	2.96047	0.00307174	0.0336796	76.1544	71.449	73.8825	83.1476	82.3018	78.7985
EFCAB2	EF-hand calcium binding domain 2	-1.33025	153.581	-0.411694	0.145602	-2.82754	0.00469075	0.0455959	6.67156	6.30874	6.57032	4.8883	4.9174	4.88132
EFHD2	EF-hand domain family; member D2	-1.14761	3509.74	-0.198638	0.0485554	-4.09096	4.29591604601137e-05	0.00109651	67.5522	70.0971	67.7949	60.3589	60.2323	58.6257
EFNA5	ephrin-A5	1.11729	755.501	0.160002	0.0694661	2.30331	0.0212612	0.126648	27.9304	25.5604	28.0512	30.8196	29.4103	30.7075
EFNB1	ephrin-B1	-1.24509	827.089	-0.316253	0.0696575	-4.54011	5.62252884091216e-06	0.00018871	40.4584	38.4783	38.2687	31.8205	31.0808	31.2803
EFTUD1	elongation factor Tu GTP binding domain containing 1	1.13359	2184.25	0.1809	0.0544505	3.32228	0.000892836	0.0133834	49.5969	45.5381	45.8313	54.3765	53.5268	51.8765
EGR1	early growth response 1	1.2703	603.959	0.345165	0.0863258	3.99839	6.37738404469233e-05	0.00151892	10.4471	10.0765	11.2902	13.1984	13.764	13.2742
EHBP1L1	EH domain binding protein 1-like 1	1.15989	15971.4	0.213994	0.0574966	3.72185	0.000197768	0.00390192	459.458	402.695	465.742	512.759	510.987	518.043
EIF1AX	eukaryotic translation initiation factor 1A; X-linked	-1.17488	4449.15	-0.232516	0.0602304	-3.86044	0.000113182	0.00245536	92.3507	102.642	85.8432	80.6569	77.8315	81.0399
EIF2AK3	eukaryotic translation initiation factor 2-alpha kinase 3	1.1618	767.682	0.216364	0.0682253	3.17131	0.00151752	0.0202712	19.414	18.8887	19.9255	22.1836	23.6459	21.692
EIF3G	eukaryotic translation initiation factor 3; subunit G	-1.07691	8665.94	-0.106901	0.0495737	-2.1564	0.0310525	0.160314	199.439	229.293	213.951	198.488	200.978	197.918
EIF3I	eukaryotic translation initiation factor 3; subunit I	-1.08091	11791.6	-0.112253	0.0410299	-2.73588	0.00622136	0.0561731	274.842	307.251	288.558	267.041	272.504	266.754
EIF3J	eukaryotic translation initiation factor 3; subunit J	-1.08941	3086.66	-0.123553	0.0583684	-2.11677	0.0342793	0.169107	67.8525	77.2946	65.3277	64.4324	66.0909	63.1832
EIF4A2	eukaryotic translation initiation factor 4A2	-1.10576	9076.21	-0.145039	0.0535237	-2.70981	0.00673212	0.0590492	224.688	262.764	232.777	219.275	217.048	215.675
EIF4E3	eukaryotic translation initiation factor 4E family member 3	1.31197	177.569	0.391737	0.123586	3.16974	0.00152575	0.0203518	4.84814	4.66897	4.63945	6.70395	5.85854	6.00203
EIF4EBP1	eukaryotic translation initiation factor 4E binding protein 1	-1.24606	2307.92	-0.317374	0.074888	-4.23798	2.25542448574461e-05	0.000634474	22.782	28.6272	24.2431	19.4135	21.0813	20.5215
EIF4G3	eukaryotic translation initiation factor 4 gamma; 3	1.14976	9659.7	0.201337	0.059946	3.35864	0.000783262	0.011987	266.819	229.268	261.15	300.77	282.457	288.098
EIF4H	eukaryotic translation initiation factor 4H	-1.0734	17905.5	-0.10219	0.0354775	-2.88041	0.00397162	0.0402958	422.024	453.203	416.88	397.046	403.745	404.278
EIF5A	eukaryotic translation initiation factor 5A	-1.23768	17266	-0.307634	0.0562263	-5.47136	4.46599106085726e-08	2.13781867175462e-06	370.69	438.132	385.745	316.32	324.149	325.43
EIF6	eukaryotic translation initiation factor 6	-1.1388	7294.8	-0.187517	0.0577911	-3.24475	0.00117555	0.0167255	179.017	208.514	183.754	160.662	169.803	171.768
ELL2	elongation factor; RNA polymerase II; 2	-1.17264	1861.63	-0.229755	0.0602502	-3.81335	0.000137096	0.00285535	68.7106	69.0331	65.8909	60.452	56.2325	57.1563
ELMOD1	ELMO/CED-12 domain containing 1	1.74264	120.061	0.801274	0.210931	3.79875	0.00014543	0.00298031	0.729366	0.675937	0.777711	1.23371	1.22347	1.29504
ELOVL6	ELOVL fatty acid elongase 6	1.21075	1942.53	0.275902	0.0670215	4.11662	3.84473393378856e-05	0.00100597	59.1001	57.392	57.1483	68.2267	71.4082	70.7542
ELOVL7	ELOVL fatty acid elongase 7	1.30982	223.467	0.389366	0.125177	3.11053	0.00186752	0.0235659	5.79203	5.11959	4.53218	6.28496	7.62315	6.3756
ELP6	elongator acetyltransferase complex subunit 6	-1.15434	1026.08	-0.207065	0.0690448	-2.999	0.00270865	0.0307275	24.8414	28.6522	25.5304	22.0905	23.0577	23.5847
EMC8	ER membrane protein complex subunit 8	-1.14043	810.22	-0.189576	0.0954846	-1.98541	0.0470992	0.20637	18.2985	23.1571	18.6651	17.8772	18.305	16.7609
EMC9	ER membrane protein complex subunit 9	-1.26694	349.808	-0.341346	0.10661	-3.20181	0.00136569	0.0186695	9.3745	10.2767	9.03754	7.09967	7.90549	7.74536
EMD	emerin	-1.11446	1703.41	-0.15634	0.0720773	-2.16906	0.0300783	0.157342	54.8097	61.4351	50.5512	49.8839	50.4916	49.66
EME1	essential meiotic structure-specific endonuclease 1	-1.67107	346.075	-0.740771	0.151467	-4.89065	1.0050571470457e-06	3.95521141424992e-05	2.59569	2.4534	2.57449	1.53632	1.34111	1.66861
EMILIN1	elastin microfibril interfacer 1	-1.1578	4897.94	-0.211385	0.0631404	-3.34785	0.000814413	0.0123859	107.839	102.705	103.409	91.644	91.2661	88.4366
EML4	echinoderm microtubule associated protein like 4	-1.09768	2836.51	-0.134451	0.0527397	-2.54933	0.0107929	0.0812671	105.179	95.1694	99.6275	92.5984	90.8191	89.906
EMP1	epithelial membrane protein 1	-1.18732	5744.26	-0.247711	0.0431566	-5.73983	9.47701945964313e-09	5.24107894359052e-07	127.081	137.378	128.108	108.264	109.265	113.64
ENC1	ectodermal-neural cortex 1 (with BTB domain)	-1.13571	2258	-0.183597	0.0603472	-3.04234	0.00234745	0.0277063	46.7653	43.9108	50.3367	42.2023	40.1627	41.5659
ENO1	enolase 1; (alpha)	-1.09685	177789	-0.133369	0.035355	-3.77227	0.000161766	0.00327117	4419.66	4755.78	4608.29	4134.97	4264.59	4176.57
ENO2	enolase 2 (gamma; neuronal)	1.06348	11734.8	0.0887976	0.0362745	2.44793	0.0143678	0.0987344	239.533	240.12	239.803	250.234	259.87	255.597
ENO3	enolase 3 (beta; muscle)	-1.18835	333.619	-0.248954	0.101464	-2.45362	0.0141427	0.0979526	8.36626	10.114	9.8957	8.03078	7.85844	8.04422
ENPP4	ectonucleotide pyrophosphatase/phosphodiesterase 4 (putative)	1.23065	474.932	0.299422	0.0905656	3.30613	0.000945926	0.0140351	14.1583	15.9972	14.267	19.2971	16.9168	18.6536
ENTHD2	ENTH domain containing 2	1.13667	521.587	0.184809	0.0784351	2.3562	0.0184632	0.116296	11.2623	11.3407	10.8343	12.5001	12.5406	13.0501
EOGT	EGF domain-specific O-linked N-acetylglucosamine (GlcNAc) transferase	1.13439	1276.31	0.181911	0.0609896	2.98266	0.00285755	0.0320678	32.9288	31.6063	32.8516	37.8727	35.8335	36.6846
EP300	E1A binding protein p300	1.10343	2583.84	0.141999	0.0702123	2.02242	0.0431325	0.196324	52.257	42.4588	49.559	53.3057	53.268	52.4244
EPAS1	endothelial PAS domain protein 1	1.19295	1830.06	0.254535	0.0618902	4.1127	3.91065337241612e-05	0.00101775	68.3674	61.2474	65.0327	77.1886	78.9608	76.034
EPB41	erythrocyte membrane protein band 4.1	1.23724	1161.85	0.307129	0.0695729	4.41449	1.01250021591528e-05	0.000311211	18.1698	17.8998	19.7914	22.0206	24.1165	22.7629
EPB41L1	erythrocyte membrane protein band 4.1-like 1	1.0921	2645.98	0.12711	0.0576143	2.20623	0.0273682	0.148055	66.6941	61.4476	67.6072	72.7891	72.1612	68.6622
EPB41L2	erythrocyte membrane protein band 4.1-like 2	-1.07033	4476.08	-0.09805	0.0465279	-2.10734	0.0350883	0.171334	88.9184	87.5213	93.7544	86.6858	81.7607	83.879
EPB41L4A-AS1	EPB41L4A antisense RNA 1	-1.23103	1074.38	-0.29987	0.131894	-2.27357	0.0229916	0.133258	20.7226	30.8928	18.826	17.8074	19.4579	20.1728
EPB41L5	erythrocyte membrane protein band 4.1 like 5	1.36956	314.768	0.453712	0.122124	3.71517	0.00020307	0.00399571	6.24252	5.25728	6.27532	8.84549	7.31729	8.01931
EPC2	enhancer of polycomb homolog 2 (Drosophila)	1.09656	1049.77	0.132982	0.0664894	2.00005	0.0454949	0.202631	26.9651	25.5729	26.6835	29.3763	28.9398	28.4661
EPG5	ectopic P-granules autophagy protein 5 homolog (C. elegans)	1.1327	1166.04	0.179771	0.0855523	2.10131	0.0356142	0.172861	33.5509	27.4505	32.3152	35.6846	35.3159	34.5428
EPGN	epithelial mitogen	-1.70763	36.1369	-0.771998	0.261237	-2.95517	0.00312499	0.0341248	2.38117	2.01529	2.30632	1.3501	1.31758	1.24523
EPHA3	EPH receptor A3	1.31375	1682.32	0.393687	0.128677	3.0595	0.00221708	0.0266415	2.29536	1.8776	2.22586	2.79331	2.72928	2.71461
EPHA7	EPH receptor A7	-1.44713	504.344	-0.533193	0.162973	-3.27166	0.00106919	0.0155831	1.71616	1.8776	2.62813	1.41993	1.43522	1.34485
EPHX1	epoxide hydrolase 1; microsomal (xenobiotic)	1.12201	3708.96	0.166084	0.0428265	3.87807	0.000105287	0.00231853	143.192	152.048	144.815	164.782	165.427	164.122
ERBB3	erb-b2 receptor tyrosine kinase 3	1.21069	11008.5	0.275832	0.0778764	3.54193	0.000397217	0.00709029	8.06593	7.936	10.1371	10.8474	9.95245	10.3853
ERCC4	excision repair cross-complementation group 4	1.12765	1039.17	0.173323	0.0640862	2.70452	0.00684032	0.0596231	26.1928	25.4978	27.0053	30.8661	29.3162	28.4163
ERCC6L	excision repair cross-complementation group 6-like	-3.04164	334.422	-1.60485	0.208345	-7.70282	1.33091657031173e-14	1.48331159744666e-12	3.49667	2.41585	1.8236	1.02422	0.658791	0.871664
ERF	Ets2 repressor factor	-1.09846	3949.69	-0.135485	0.0507129	-2.67161	0.00754875	0.0640394	83.1692	83.9413	77.7175	74.9074	73.6199	74.7141
ERICH1	glutamate-rich 1	1.201	293.821	0.264236	0.102673	2.57357	0.0100656	0.0777802	6.0709	6.8595	5.98033	7.68161	7.5761	7.62084
ERMP1	endoplasmic reticulum metallopeptidase 1	1.09062	3015.79	0.12515	0.0490594	2.55099	0.0107417	0.081007	104.643	96.3961	100.888	108.264	109.101	111.972
ERN1	endoplasmic reticulum to nucleus signaling 1	1.39923	155.062	0.484637	0.184812	2.62232	0.00873324	0.0707576	2.85311	1.8776	3.11084	3.81753	3.10573	3.86023
ERRFI1	ERBB receptor feedback inhibitor 1	-1.09908	15840.8	-0.136302	0.0290448	-4.69283	2.69453702966632e-06	9.64221584145301e-05	428.46	439.421	431.683	400.072	389.393	393.942
ERV3-1	endogenous retrovirus group 3; member 1	1.42322	421.02	0.509156	0.100947	5.04381	4.56356509612056e-07	1.90365858295315e-05	11.9916	10.0139	12.497	16.7366	15.8816	16.213
ERVK13-1	endogenous retrovirus group K13; member 1	1.15366	1002.65	0.206221	0.0619644	3.32806	0.000874518	0.0132037	29.5179	28.8775	29.6335	34.8699	34.0454	32.5753
ESCO2	establishment of sister chromatid cohesion N-acetyltransferase 2	-3.37848	246.328	-1.75638	0.272526	-6.44479	1.15763300635408e-10	8.36705044196512e-09	1.28712	0.963835	1.01907	0.279331	0.376452	0.298856
ESF1	ESF1 nucleolar pre-rRNA processing protein homolog	1.12161	1101.86	0.165575	0.0770253	2.14962	0.031585	0.161804	23.3826	21.7051	23.0632	25.8614	24.8929	25.602
ESM1	endothelial cell-specific molecule 1	-1.51595	765.35	-0.600218	0.118373	-5.07058	3.96611294241147e-07	1.67841301331036e-05	3.51812	3.94296	3.40584	2.35104	2.51752	2.39085
ESPL1	extra spindle pole bodies like 1; separase	-2.32615	1371.5	-1.21794	0.107842	-11.2938	1.40752782190486e-29	2.96163150567025e-27	10.8547	8.93738	12.0411	4.16669	4.37626	5.03075
ESRRA	estrogen-related receptor alpha	-1.12826	2778.54	-0.174106	0.063987	-2.72096	0.00650933	0.0579136	66.5225	67.3433	63.9332	56.1922	59.5735	59.7713
ESYT1	extended synaptotagmin-like protein 1	1.10052	11679.2	0.138186	0.056857	2.43042	0.0150814	0.101702	338.405	300.541	346.323	363.62	363.323	358.279
ETFB	electron-transfer-flavoprotein; beta polypeptide	-1.14572	5080	-0.196254	0.065249	-3.00777	0.00263176	0.0301126	113.009	132.108	116.174	101.397	107.195	107.165
ETNK2	ethanolamine kinase 2	-1.1117	1843.73	-0.152762	0.0548586	-2.78464	0.00535868	0.0502762	67.5522	65.8788	66.0786	57.8216	61.5734	60.1697
ETS1	v-ets avian erythroblastosis virus E26 oncogene homolog 1	-1.10563	3740.56	-0.144866	0.0459317	-3.15395	0.00161078	0.0211403	53.8659	51.5214	51.8653	46.9044	47.5741	47.7423
ETV4	ets variant 4	-1.08968	6432.95	-0.123905	0.0362482	-3.41824	0.000630277	0.010168	109.619	111.642	108.665	102.608	98.5834	101.91
ETV6	ets variant 6	1.11609	1707.95	0.158457	0.0739806	2.14187	0.0322038	0.163426	30.0113	24.4464	28.1049	30.8894	30.1632	30.8569
EVA1A	eva-1 homolog A (C. elegans)	-1.1558	695.738	-0.208887	0.0685265	-3.04827	0.00230161	0.0273422	23.8975	25.5354	22.7145	21.2757	20.7284	20.646
EVA1C	eva-1 homolog C (C. elegans)	-1.31881	237.856	-0.399236	0.116974	-3.41303	0.00064244	0.0102943	6.19961	5.68287	5.6317	4.44602	4.61154	4.20889
EVC	Ellis van Creveld protein	1.13659	1959.18	0.184707	0.0861641	2.14366	0.0320599	0.163149	46.1217	37.4519	48.4326	51.1409	49.1505	49.5603
EVI2B	ecotropic viral integration site 2B	1.58381	39.3785	0.6634	0.285188	2.32619	0.0200085	0.122068	1.05115	1.08901	1.04589	1.88549	1.64698	1.51919
EVI5	ecotropic viral integration site 5	1.23499	564.715	0.304494	0.111921	2.7206	0.00651626	0.0579399	12.5279	9.58828	13.2747	14.5485	14.4934	14.3949
EXO1	exonuclease 1	-1.57181	834.014	-0.652422	0.136102	-4.79364	1.63783523029001e-06	6.22718603183182e-05	2.35972	2.67871	2.76221	1.95532	1.74109	1.24523
EXOC3-AS1	EXOC3 antisense RNA 1	-1.20641	263.18	-0.270721	0.128861	-2.10088	0.0356514	0.172985	8.88111	10.7023	7.48212	7.19278	7.45846	7.9695
EXOC4	exocyst complex component 4	1.10704	3858.99	0.146706	0.0469591	3.12412	0.00178338	0.0227601	98.3572	91.4392	98.8766	108.52	107.171	103.703
EXOC7	exocyst complex component 7	1.09117	7447.67	0.125875	0.0506071	2.48729	0.0128719	0.0917624	223.98	209.19	231.007	241.575	242.812	240.704
EXOSC5	exosome component 5	-1.21201	1485.91	-0.277401	0.0641891	-4.32162	1.54886790298399e-05	0.000454999	23.8546	24.7969	25.2086	20.1584	20.0461	20.7456
EXOSC7	exosome component 7	-1.11625	712.774	-0.158662	0.0797375	-1.98981	0.0466124	0.205975	15.2952	17.8748	15.2324	14.5718	14.1875	14.8681
EXOSC8	exosome component 8	-1.20203	765.624	-0.265475	0.10211	-2.5999	0.009325	0.0739115	9.67483	13.4436	10.8075	8.96188	10.0466	9.43888
EXT2	exostosin glycosyltransferase 2	1.09617	5971.13	0.132472	0.0342383	3.86913	0.000109226	0.00238015	152.33	152.674	156.105	166.482	168.792	170.323
EXTL2	exostosin-like glycosyltransferase 2	-1.16998	1510.61	-0.226482	0.0733307	-3.08851	0.00201165	0.0248688	43.3973	49.2557	42.1573	38.6176	37.4335	39.4739
EXTL3	exostosin-like glycosyltransferase 3	1.12243	2478.23	0.166628	0.0653345	2.55038	0.0107604	0.0810784	67.3162	59.7202	68.7336	70.3682	73.1964	76.0589
EYS	eyes shut homolog (Drosophila)	1.21209	228.355	0.277502	0.122562	2.26417	0.0235638	0.134809	3.47522	3.35465	3.11084	3.81753	4.18803	4.08437
EZH1	enhancer of zeste 1 polycomb repressive complex 2 subunit	1.09361	1940.17	0.129098	0.0626231	2.0615	0.0392551	0.184403	47.5161	43.1848	48.0572	50.1865	49.8093	51.5776
EZH2	enhancer of zeste 2 polycomb repressive complex 2 subunit	-1.23656	1350.37	-0.306334	0.0693747	-4.41565	1.00706866136192e-05	0.000310194	16.2391	17.4241	16.1442	14.4554	13.2464	12.7014
F12	coagulation factor XII (Hageman factor)	-1.34274	213.346	-0.425178	0.171413	-2.48043	0.0131223	0.0929124	5.4917	6.2086	4.90762	4.09686	3.90569	4.43304
F2RL1	coagulation factor II (thrombin) receptor-like 1	-1.39983	1369.81	-0.485248	0.0626536	-7.74494	9.56268076446577e-15	1.08228790047442e-12	73.3228	76.118	71.469	52.491	53.7385	51.7769
F3	coagulation factor III (thromboplastin; tissue factor)	-1.16724	343.554	-0.223101	0.0893486	-2.49697	0.0125261	0.0900003	11.2623	11.541	10.9684	9.93954	9.36424	9.68793
FAAP20	Fanconi anemia core complex associated protein 20	-1.15039	1945.15	-0.202129	0.0846507	-2.3878	0.0169497	0.109838	55.7965	65.7035	52.8843	48.6502	52.2092	51.0297
FADS1	fatty acid desaturase 1	1.26329	12637.2	0.337189	0.0395763	8.51997	1.59591023956925e-17	2.08038299086706e-15	298.332	282.041	296.737	375.794	366.547	366.298
FAF2	Fas associated factor family member 2	1.10056	4489.11	0.13824	0.0475758	2.90567	0.00366464	0.0381081	115.926	106.886	114.645	124.465	126.817	120.041
FAIM2	Fas apoptotic inhibitory molecule 2	-1.20079	928.823	-0.263984	0.0604321	-4.36828	1.25227606077199e-05	0.000375426	47.2801	47.2279	46.609	37.8494	39.998	39.7728
FAM110A	family with sequence similarity 110; member A	-1.33629	149.457	-0.418236	0.172956	-2.41817	0.015599	0.104183	1.93068	1.99026	2.17223	1.46649	1.55286	1.51919
FAM110B	family with sequence similarity 110; member B	-1.23302	211.521	-0.302198	0.112335	-2.69015	0.0071419	0.0617358	9.80354	9.73849	9.8957	8.28683	7.81138	7.77027
FAM110D	family with sequence similarity 110; member D	-1.54383	29.4559	-0.62651	0.312874	-2.00244	0.0452377	0.202041	1.6947	1.82753	1.66269	0.814717	1.50581	1.046
FAM114A2	family with sequence similarity 114; member A2	1.13642	808.661	0.184494	0.0702425	2.62653	0.00862598	0.0700831	21.7308	21.4798	19.845	23.6966	23.9518	24.1825
FAM126B	family with sequence similarity 126; member B	1.17695	419.465	0.23505	0.109539	2.1458	0.0318887	0.162774	9.67483	8.32403	10.593	11.8716	10.7524	10.8086
FAM134A	family with sequence similarity 134; member A	1.0966	2928.77	0.133032	0.0458164	2.90358	0.00368925	0.0382279	80.9382	76.7689	78.6561	86.4763	87.4545	85.2488
FAM134B	family with sequence similarity 134; member B	1.20383	800.973	0.267628	0.0758123	3.53014	0.000415343	0.00733254	23.8975	26.9123	23.1436	29.3996	31.269	28.6902
FAM136A	family with sequence similarity 136; member A	-1.12581	1924.56	-0.170969	0.0660995	-2.58654	0.00969439	0.0758918	49.7685	58.1806	47.7622	45.1819	47.5741	45.999
FAM13B	family with sequence similarity 13; member B	1.15331	1426.63	0.205777	0.0555763	3.7026	0.000213404	0.00416538	42.0029	39.2794	39.4219	47.4631	44.586	47.1695
FAM149A	family with sequence similarity 149; member A	1.5648	103.942	0.645974	0.199043	3.24541	0.00117283	0.016722	2.29536	1.95271	2.57449	3.18903	3.4116	3.98475
FAM160A1	family with sequence similarity 160; member A1	1.27895	428.521	0.354965	0.136914	2.59262	0.00952485	0.0749665	8.66659	5.65784	8.39391	9.70677	9.52894	9.58831
FAM162A	family with sequence similarity 162; member A	-1.13011	3392.03	-0.176468	0.0896005	-1.9695	0.048896	0.210647	80.5521	108.713	78.7633	78.6085	79.2667	79.6203
FAM167B	family with sequence similarity 167; member B	1.14823	459.598	0.199408	0.0921503	2.16394	0.0304688	0.158533	18.4058	20.2405	17.8337	21.9508	22.6577	20.4219
FAM169A	family with sequence similarity 169; member A	1.12887	581.648	0.174877	0.0863324	2.02562	0.0428036	0.195475	14.9949	14.057	13.2211	16.1779	16.7286	14.8681
FAM171B	family with sequence similarity 171; member B	1.32652	378.599	0.407644	0.114119	3.57209	0.000354137	0.0064792	8.85966	6.83447	7.9112	10.5448	10.423	10.186
FAM178B	family with sequence similarity 178; member B	-1.3056	176.184	-0.384708	0.170849	-2.25175	0.0243381	0.137966	2.12374	1.96522	2.30632	1.65271	1.52934	1.66861
FAM179B	family with sequence similarity 179; member B	1.16397	704.974	0.219059	0.0877851	2.4954	0.0125814	0.0903087	20.315	18.1376	18.9601	21.2059	24.4459	21.1192
FAM20C	family with sequence similarity 20; member C	-1.10679	6731.06	-0.146378	0.0491133	-2.98041	0.00287863	0.0322301	112.086	108.563	103.06	95.1123	98.7716	98.9464
FAM214A	family with sequence similarity 214; member A	1.12987	1073.25	0.176159	0.0723214	2.43578	0.0148597	0.100908	31.3199	31.1557	30.7598	38.6176	33.1043	33.6711
FAM216A	family with sequence similarity 216; member A	-1.21053	1195.76	-0.275636	0.0845029	-3.26185	0.00110687	0.0160162	28.338	33.897	26.2008	24.4648	25.4576	23.4353
FAM219A	family with sequence similarity 219; member A	1.13396	1899.98	0.181369	0.0541077	3.35201	0.00080228	0.0122268	40.2439	40.043	39.8242	45.5776	45.4331	45.2518
FAM21A	family with sequence similarity 21; member A	1.20339	1741.41	0.267105	0.0657868	4.06016	4.9038075239578e-05	0.00123016	51.7636	45.4505	50.9535	59.9864	59.2677	58.8747
FAM21C	family with sequence similarity 21; member C	1.22608	1812.99	0.294051	0.0741152	3.96748	7.26354445203069e-05	0.00169676	46.6151	38.8413	44.7318	54.0273	52.7503	52.6734
FAM222A	family with sequence similarity 222; member A	1.35393	206.259	0.437158	0.211542	2.06653	0.0387781	0.183046	0.622107	0.713489	1.0727	0.97766	1.01171	1.17052
FAM231D	family with sequence similarity 231; member D	1.25423	300.55	0.326802	0.162183	2.01502	0.0439027	0.1982	6.92898	4.59386	6.24851	7.42556	6.77614	7.9695
FAM3C	family with sequence similarity 3; member C	-1.08192	10980.9	-0.113589	0.0536981	-2.11533	0.0344019	0.169456	308.329	342.725	290.703	286.547	288.339	296.441
FAM45A	family with sequence similarity 45; member A	1.17717	1161.49	0.235328	0.0679486	3.46333	0.000533543	0.00893165	28.3595	31.8817	28.1049	34.125	36.1865	34.0447
FAM46A	family with sequence similarity 46; member A	1.27648	2511.24	0.352175	0.0484397	7.27038	3.58477695593313e-13	3.46607573222674e-11	88.1675	84.0164	88.1227	112.408	111.877	107.937
FAM50A	family with sequence similarity 50; member A	1.11072	3953.61	0.151494	0.05843	2.59275	0.00952127	0.0749665	111.915	129.379	118.963	132.962	132.699	134.983
FAM57A	family with sequence similarity 57; member A	1.08302	1365.12	0.115056	0.057404	2.00432	0.0450358	0.201517	26.7077	27.9512	27.3808	28.259	29.5044	31.2305
FAM60A	family with sequence similarity 60; member A	-1.08476	3799.38	-0.117377	0.0505541	-2.32182	0.0202426	0.123043	71.0918	70.9233	69.0017	64.0833	64.2086	66.4457
FAM64A	family with sequence similarity 64; member A	-2.95608	389.339	-1.56369	0.125425	-12.4671	1.12923564717138e-35	3.11072461296268e-33	5.79203	5.93322	5.57806	2.21137	1.85873	1.79314
FAM69B	family with sequence similarity 69; member B	-1.12439	633.426	-0.169141	0.0748025	-2.26116	0.0237492	0.135515	19.1137	18.7385	17.9678	15.7124	16.6345	17.3835
FAM72A	family with sequence similarity 72; member A	-1.9471	376.461	-0.961324	0.145831	-6.59205	4.33803853617834e-11	3.29708483862148e-09	4.67653	3.83031	4.15673	2.63037	1.71756	2.1169
FAM72B	family with sequence similarity 72; member B	-1.97503	337.28	-0.981873	0.166924	-5.88217	4.04915041115719e-09	2.44287586788822e-07	3.36796	3.61751	2.25268	1.65271	1.90579	1.19543
FAM72C	family with sequence similarity 72; member C	-1.95359	346.906	-0.966124	0.214367	-4.50687	6.57913697751473e-06	0.000212891	2.38117	4.50624	3.1913	1.62943	1.64698	1.94257
FAM72D	family with sequence similarity 72; member D	-1.7752	333.369	-0.827981	0.182208	-4.54416	5.51556217007395e-06	0.000185547	3.11053	2.85395	3.8081	1.21044	2.25871	1.99238
FAM78A	family with sequence similarity 78; member A	1.14957	1000.36	0.201098	0.064321	3.12647	0.00176918	0.0226381	25.6565	24.8845	25.1549	28.7711	28.1163	30.1347
FAM83D	family with sequence similarity 83; member D	-2.30138	1033.04	-1.2025	0.0889128	-13.5245	1.12095261249802e-41	3.89664479582646e-39	10.5544	12.2044	10.9416	4.60897	4.98799	5.15527
FAM91A1	family with sequence similarity 91; member A1	1.07407	4105.82	0.103083	0.0485392	2.12371	0.0336941	0.167457	93.4233	93.1791	91.9308	98.3014	100.419	100.69
FAM98B	family with sequence similarity 98; member B	-1.08933	2135.96	-0.123436	0.0622872	-1.98173	0.0475098	0.207199	50.3048	54.2251	47.9499	48.0683	44.5625	47.6925
FAM98C	family with sequence similarity 98; member C	-1.22174	322.29	-0.288938	0.108085	-2.67326	0.00751188	0.0639122	8.00158	9.5257	7.83074	7.33245	6.77614	6.79898
FANCA	Fanconi anemia; complementation group A	-1.37781	645.668	-0.462373	0.102749	-4.50003	6.79428889015078e-06	0.000218495	6.028	5.40749	5.06853	4.0503	3.83511	4.10927
FANCD2	Fanconi anemia; complementation group D2	-1.29878	857.107	-0.377157	0.0890972	-4.23309	2.30498639193363e-05	0.000645927	7.70125	7.6481	7.85756	6.42462	5.64678	5.75298
FANCG	Fanconi anemia; complementation group G	-1.23282	907.722	-0.301959	0.0766395	-3.94	8.14826064905119e-05	0.00187641	16.4966	15.4088	16.9487	12.826	13.0347	13.6478
FANCI	Fanconi anemia; complementation group I	-1.48975	2258.2	-0.575073	0.0723864	-7.94449	1.94988489916544e-15	2.27746556222524e-13	16.6467	15.7468	18.1019	11.7319	11.2936	10.6592
FARSB	phenylalanyl-tRNA synthetase; beta subunit	-1.10284	852.753	-0.141229	0.0694443	-2.0337	0.0419816	0.193293	15.7028	16.6355	16.0638	14.1761	14.964	14.8432
FAS	Fas cell surface death receptor	-1.21902	652.99	-0.285716	0.0811872	-3.51923	0.000432804	0.00757667	17.7622	19.8525	17.4583	15.5262	15.6228	14.1957
FASN	fatty acid synthase	1.78067	43456.4	0.832423	0.0790151	10.535	5.95906792489968e-26	1.08752989629419e-23	1129.32	884.463	1098.32	1839.21	1897.15	1813.98
FAXC	failed axon connections homolog	1.3699	121.331	0.454065	0.156087	2.90905	0.00362533	0.0378846	2.40262	2.36578	2.17223	2.93298	3.03514	3.58628
FBL	fibrillarin	-1.1551	6578.38	-0.208018	0.0631976	-3.29155	0.000996354	0.014667	120.217	143.787	126.794	110.941	111.665	116.156
FBLIM1	filamin binding LIM protein 1	-1.22131	280.786	-0.288427	0.117886	-2.44667	0.0144184	0.09897	11.9273	10.1891	11.907	9.86971	8.96426	8.94079
FBLN1	fibulin 1	-1.2397	971.035	-0.309986	0.065863	-4.70653	2.51964546164971e-06	9.1509511791258e-05	51.6563	49.5812	47.0113	38.315	41.1274	40.2958
FBXL15	F-box and leucine-rich repeat protein 15	-1.15106	712.412	-0.202968	0.0918336	-2.21018	0.0270929	0.147211	20.4437	23.4199	19.2014	16.6202	19.6226	18.7781
FBXL19	F-box and leucine-rich repeat protein 19	-1.10702	3596.07	-0.146676	0.0604265	-2.42734	0.0152099	0.102099	109.062	100.952	103.275	90.9922	95.9953	96.2068
FBXO10	F-box protein 10	1.23456	491.008	0.304	0.0850506	3.57434	0.00035111	0.00643188	11.5412	10.3769	12.0679	14.0131	14.164	13.5232
FBXO27	F-box protein 27	-1.08808	1787.8	-0.121783	0.0568911	-2.14063	0.0323038	0.163762	37.9271	41.8955	38.081	36.6622	36.3276	35.6884
FBXO32	F-box protein 32	1.23203	2419.71	0.301041	0.0565471	5.32372	1.01664636136124e-07	4.65298961626146e-06	26.0641	23.833	24.0822	30.4937	31.3161	29.2132
FBXO34	F-box protein 34	1.14403	769.605	0.194129	0.0698941	2.77747	0.00547836	0.0509777	17.8051	18.1877	18.2896	22.1603	19.8343	20.0981
FBXO42	F-box protein 42	1.13907	1425.86	0.18786	0.0659442	2.84877	0.00438883	0.0434402	31.9634	29.6411	32.1811	33.9388	36.1629	36.585
FBXO5	F-box protein 5	-1.19012	609.179	-0.251101	0.108495	-2.3144	0.0206459	0.124612	8.13029	9.92625	7.96483	6.33151	7.85844	7.86988
FBXW4	F-box and WD repeat domain containing 4	1.09438	1495.7	0.13012	0.0629748	2.06622	0.0388073	0.183109	37.5838	40.8065	41.0846	44.0645	43.5037	43.2595
FCHSD1	FCH and double SH3 domains 1	1.1357	1387.99	0.183577	0.0535356	3.42905	0.000605687	0.00986946	38.9567	37.6897	39.6364	43.9249	43.7626	44.2307
FCRLA	Fc receptor-like A	1.48396	1134.42	0.569451	0.120607	4.72155	2.34053998429967e-06	8.5643818974374e-05	2.16665	2.1655	1.76996	2.83987	3.15279	3.21271
FDFT1	farnesyl-diphosphate farnesyltransferase 1	1.14827	5151.16	0.199459	0.0446692	4.46525	7.99768884988438e-06	0.00025384	117.857	131.032	120.947	140.038	145.475	139.84
FDPS	farnesyl diphosphate synthase	1.09311	3996.49	0.128432	0.054649	2.35013	0.0187666	0.117292	84.8854	98.161	86.2991	95.9038	99.1245	100.017
FDXR	ferredoxin reductase	-1.17945	601.848	-0.23812	0.0988618	-2.40862	0.0160131	0.105788	17.655	18.1627	16.4392	14.2925	16.3286	13.7723
FEM1C	fem-1 homolog c (C. elegans)	-1.10782	1367.56	-0.147719	0.0608218	-2.42872	0.0151521	0.101924	26.7935	24.9345	25.7181	23.5337	23.3165	22.9621
FER	fer (fps/fes related) tyrosine kinase	1.11133	1875.35	0.152283	0.0766844	1.98584	0.0470507	0.20637	43.2471	36.5131	42.9618	45.3913	44.6566	46.1733
FER1L4	fer-1-like family member 4; pseudogene (functional)	1.39445	4201.49	0.479695	0.0790574	6.06768	1.29773023272744e-09	8.53462225127052e-08	165.373	130.881	157.393	216.202	211.613	205.289
FERMT1	fermitin family member 1	-1.13852	4072.69	-0.187159	0.0674034	-2.7767	0.00549131	0.0510657	23.1681	20.0152	22.0709	20.4843	18.6108	17.9812
FEZ1	fasciculation and elongation protein zeta 1 (zygin I)	1.14226	1531.02	0.191886	0.0899229	2.1339	0.0328511	0.165674	5.08411	4.74407	4.61263	5.12108	5.71737	5.65337
FGD4	FYVE; RhoGEF and PH domain containing 4	1.26974	374.513	0.344533	0.119047	2.89408	0.00380268	0.0389335	3.36796	3.27954	3.67401	4.77191	4.21156	4.00966
FGD5-AS1	FGD5 antisense RNA 1	-1.07789	4693.55	-0.108213	0.0404084	-2.67799	0.00740659	0.0632376	122.233	129.58	124.595	114.153	115.806	119.717
FGFBP1	fibroblast growth factor binding protein 1	2.18447	32.6737	1.12728	0.3079	3.66119	0.000251048	0.0048038	0.579203	0.525728	0.482717	0.954382	1.03524	1.49428
FGFR1	fibroblast growth factor receptor 1	-1.14419	3183.06	-0.194327	0.0518776	-3.74588	0.000179759	0.00359519	83.5768	76.9066	79.9165	69.6466	68.6554	71.8251
FGGY	FGGY carbohydrate kinase domain containing	-1.3223	135.918	-0.403052	0.148195	-2.71974	0.00653335	0.057986	4.46201	4.96939	5.49761	3.88736	3.76452	3.61118
FH	fumarate hydratase	-1.16371	3194.37	-0.218738	0.0638042	-3.42826	0.000607464	0.00988737	66.1364	77.8454	63.665	60.6847	58.2795	59.9456
FHL2	four and a half LIM domains 2	-1.1796	1463.81	-0.238298	0.0812383	-2.93332	0.00335353	0.0357383	36.9188	42.1584	33.7366	30.4471	34.6806	30.8071
FHL3	four and a half LIM domains 3	-1.23971	1016.4	-0.309999	0.0659433	-4.701	2.58895137209438e-06	9.34494217261528e-05	32.7571	32.5701	33.0393	25.1631	27.481	26.7227
FHOD3	formin homology 2 domain containing 3	-1.15547	937.976	-0.208483	0.0717275	-2.9066	0.00365376	0.0380491	17.1401	15.897	16.7342	15.2468	13.7405	13.9715
FIBP	fibroblast growth factor (acidic) intracellular binding protein	-1.10003	4336.38	-0.137536	0.0674876	-2.03795	0.0415547	0.191774	103.613	124.347	102.336	98.8833	103.218	98.6226
FIG4	FIG4 phosphoinositide 5-phosphatase	1.16377	613.55	0.218801	0.0735834	2.97351	0.00294416	0.0327378	15.6599	16.0598	15.4469	19.5066	17.458	18.0061
FIGNL1	fidgetin-like 1	-1.21391	589.982	-0.279656	0.0939845	-2.97556	0.00292458	0.0325894	10.7474	12.0292	9.57389	8.96188	9.576	8.31817
FIZ1	FLT3-interacting zinc finger 1	-1.11086	696.214	-0.151677	0.0748027	-2.02769	0.0425916	0.194811	19.1137	19.502	18.3164	16.1779	17.8815	17.3088
FJX1	four jointed box 1	-1.2461	411.365	-0.317424	0.114174	-2.78018	0.00543296	0.0507169	8.68804	9.16269	8.01847	6.72723	7.95255	6.15146
FKBP14	FK506 binding protein 14; 22 kDa	1.09299	1022.61	0.128276	0.0634092	2.02298	0.0430752	0.196224	29.6681	30.4797	29.553	34.0784	32.1396	31.9278
FKBP15	FK506 binding protein 15; 133kDa	1.12932	2518.13	0.175459	0.0619709	2.83131	0.00463573	0.0451512	59.4005	53.3865	62.056	66.6904	64.938	65.5741
FKBP4	FK506 binding protein 4; 59kDa	-1.11486	4859.92	-0.156858	0.0406573	-3.85805	0.000114295	0.00247216	119.616	122.157	125.533	108.194	109.242	112.146
FKBP7	FK506 binding protein 7	-1.26257	222.991	-0.336367	0.118336	-2.84247	0.00447649	0.0440113	8.55933	8.79969	7.88438	6.6574	6.79967	6.59974
FKBP8	FK506 binding protein 8; 38kDa	-1.07529	17167.9	-0.104722	0.049342	-2.12237	0.0338066	0.167826	527.761	560.952	519.994	491.111	505.528	500.684
FKTN	fukutin	1.10846	1535.77	0.148562	0.0602522	2.46567	0.0136757	0.0955333	36.833	35.4867	37.3033	42.1092	39.0804	40.2211
FLCN	folliculin	1.47945	895.419	0.565062	0.0662645	8.52737	1.49715313503671e-17	1.96922844788613e-15	17.5906	16.5855	17.5655	25.3726	26.0693	24.9047
FLJ20021	NA	-1.40622	171.039	-0.491827	0.144488	-3.40394	0.000664208	0.0105292	4.89105	6.43391	4.96126	4.0503	4.11744	3.51156
FLJ22447	NA	-1.66931	20.5851	-0.739256	0.333818	-2.21455	0.0267911	0.14617	1.20131	1.08901	1.17998	0.698328	0.776432	0.597713
FLJ46906	NA	-1.22828	663.646	-0.296638	0.12288	-2.41405	0.0157763	0.104888	3.797	3.20444	2.78903	2.7002	2.68222	2.61499
FLOT2	flotillin 2	1.0723	7112.31	0.100712	0.046712	2.15602	0.0310824	0.160411	234.041	222.333	229.612	247.953	241.894	246.233
FLYWCH2	FLYWCH family member 2	-1.12151	803.535	-0.165444	0.0775145	-2.13437	0.0328127	0.165538	25.4206	30.2043	25.7717	22.9517	24.987	24.9296
FN1	fibronectin 1	-1.27865	157073	-0.354625	0.0659898	-5.37394	7.70360641334921e-08	3.54803323769396e-06	8406.36	7052.21	8627.31	6448.3	6275.2	6142.37
FN3KRP	fructosamine 3 kinase related protein	-1.12702	847.432	-0.172515	0.0793195	-2.17494	0.0296349	0.155524	16.6253	18.9012	17.5119	15.9917	15.0346	16.1881
FNBP1	formin binding protein 1	1.14081	3667.65	0.190064	0.0709085	2.68042	0.00735309	0.0629371	129.677	105.959	125.051	136.896	140.864	133.888
FNDC3A	fibronectin type III domain containing 3A	1.11661	3668.45	0.159128	0.0493914	3.22177	0.00127403	0.0176982	89.0256	81.9636	87.6936	99.2557	94.6071	94.862
FNIP1	folliculin interacting protein 1	1.32395	1133.69	0.404849	0.0650121	6.22729	4.74559600061591e-10	3.29931912423773e-08	21.0873	20.2155	20.3814	27.5374	27.3398	26.7476
FNIP2	folliculin interacting protein 2	1.42888	282.895	0.51488	0.120482	4.27349	1.92437985904533e-05	0.000547679	4.97685	4.15576	4.69308	6.49445	6.94083	6.17636
FOPNL	FGFR1OP N-terminal like	-1.12212	1269.4	-0.166229	0.0747013	-2.22525	0.0260644	0.14398	31.277	36.463	29.553	28.4685	29.8809	28.7151
FOSL1	FOS-like antigen 1	-1.24609	7290.73	-0.317411	0.0538912	-5.88984	3.865584064133e-09	2.34334298337957e-07	42.1316	45.5381	42.4255	34.4974	35.2689	34.8915
FOXD1	forkhead box D1	-1.18704	1550.21	-0.247367	0.0837681	-2.953	0.00314702	0.0342374	39.9006	44.9498	36.1233	32.6818	35.6924	33.8206
FOXD3-AS1	FOXD3 antisense RNA 1 (head to head)	-1.30754	171.209	-0.386852	0.17707	-2.18475	0.0289075	0.152632	1.97358	2.64116	1.9845	1.83893	1.52934	1.76823
FOXF1	forkhead box F1	-1.15945	491.634	-0.213442	0.0834694	-2.55713	0.0105539	0.0801499	18.513	18.6258	17.6192	15.6193	16.658	15.0175
FOXK2	forkhead box K2	1.08284	3053.41	0.114815	0.0533671	2.15142	0.0314433	0.161418	68.6892	63.4629	65.7836	70.7174	75.0551	68.5128
FOXM1	forkhead box M1	-1.49425	3441.74	-0.579423	0.0611612	-9.4737	2.70094868149406e-21	4.33339019228718e-19	69.3542	60.7717	66.5881	44.7861	43.5508	43.2346
FOXN3	forkhead box N3	1.17933	1441.04	0.237964	0.0697311	3.41259	0.000643484	0.0102943	21.0658	17.9248	20.4618	23.5802	23.34	22.8625
FOXO4	forkhead box O4	1.13443	875.615	0.181965	0.0668562	2.72174	0.00649398	0.0578122	18.9421	19.0013	18.4237	21.5318	19.999	22.5138
FRAS1	Fraser extracellular matrix complex subunit 1	1.18272	853.393	0.242104	0.100864	2.4003	0.0163816	0.107541	20.1648	14.9207	18.9601	22.3698	21.199	20.123
FRMD6	FERM domain containing 6	-1.19565	4166.07	-0.257797	0.0386912	-6.66294	2.68411784089328e-11	2.08447449345968e-09	149.37	148.218	151.439	126.048	125.57	124.05
FRMD8	FERM domain containing 8	1.10859	2825.09	0.14873	0.0590734	2.51772	0.0118116	0.0863546	54.252	49.3308	53.2598	57.0534	59.4794	57.2061
FRY	furry homolog (Drosophila)	1.68446	319.505	0.752283	0.112889	6.66393	2.66608161528364e-11	2.08153965685247e-09	6.73591	5.74546	6.5435	11.3595	11.1289	9.36417
FRYL	FRY-like	1.14744	3538.97	0.198417	0.0685027	2.89649	0.00377368	0.038718	78.793	66.392	80.6942	87.2212	85.6664	86.1453
FSCN1	fascin actin-bundling protein 1	-1.2289	13272.4	-0.297371	0.0515532	-5.76824	8.01037158477356e-09	4.51549904006541e-07	265.876	280.526	260.345	216.621	219.942	220.556
FSD1	fibronectin type III and SPRY domain containing 1	-1.19967	1139.4	-0.262636	0.0744636	-3.52704	0.000420239	0.00739215	23.8546	28.0138	24.0822	21.5085	21.9048	20.1479
FSIP2	fibrous sheath interacting protein 2	1.25895	121.298	0.33222	0.160804	2.06599	0.0388292	0.183109	3.2607	2.7413	2.92312	3.81753	3.83511	3.53647
FST	follistatin	-1.19084	582.029	-0.251976	0.0877902	-2.87021	0.00410201	0.0414172	8.51643	8.78717	7.99165	6.6574	6.98789	7.72046
FTH1	ferritin; heavy polypeptide 1	1.19122	86834	0.252442	0.0607411	4.15603	3.23823673833457e-05	0.000875523	1950.67	2343.77	1912.53	2423.64	2478.77	2493.66
FTL	ferritin; light polypeptide	1.22106	41016.9	0.288139	0.0818491	3.52037	0.000430952	0.00755331	1256.38	1676.1	1286.33	1646.22	1746.81	1758.5
FTO	fat mass and obesity associated	1.10634	1697.59	0.145791	0.0727438	2.00417	0.0450516	0.201517	45.564	38.0402	44.8659	46.9509	48.3976	46.5718
FTSJ1	FtsJ RNA methyltransferase homolog 1 (E. coli)	-1.13083	1545.27	-0.177388	0.0658426	-2.69412	0.00705738	0.0612103	24.0691	28.1014	24.404	21.9042	22.5636	23.6097
FTX	FTX transcript; XIST regulator (non-protein coding)	1.46781	87.7654	0.553668	0.225723	2.45286	0.0141726	0.0981126	2.20955	1.23922	2.25268	2.72348	2.79986	2.68971
FUZ	fuzzy planar cell polarity protein	-1.16286	1880.06	-0.217681	0.0611902	-3.55745	0.000374476	0.00680865	49.3824	51.7467	50.8998	42.5049	45.9036	42.4376
FXN	frataxin	-1.26329	290.02	-0.337189	0.121238	-2.7812	0.00541578	0.0506212	6.17816	7.97355	6.46305	5.16763	5.76442	5.52884
FXR2	fragile X mental retardation; autosomal homolog 2	1.08516	3808.12	0.117911	0.0493201	2.39073	0.0168148	0.109304	87.1807	82.4893	88.2568	90.8991	96.7011	92.1972
FZD2	frizzled class receptor 2	-1.11539	1645.44	-0.157549	0.0715247	-2.20272	0.0276144	0.148826	60.9665	63.7884	53.2866	52.4445	55.6914	51.8267
FZD8	frizzled class receptor 8	1.11275	928.196	0.154127	0.0782428	1.96986	0.0488542	0.210529	10.7689	10.477	10.8611	12.5932	11.9053	11.1324
G2E3	G2/M-phase specific E3 ubiquitin protein ligase	-1.15576	701.487	-0.208847	0.0858483	-2.43274	0.014985	0.101379	14.051	14.7705	14.3206	12.1276	12.6817	12.5769
G6PD	glucose-6-phosphate dehydrogenase	1.14012	6353.49	0.189185	0.0368806	5.12967	2.9025309195978e-07	1.25005756419256e-05	166.767	172.739	165.813	193.204	195.026	188.529
GAA	glucosidase; alpha; acid	1.09198	5456.62	0.126942	0.056418	2.25003	0.0244469	0.138089	165.802	145.589	159.967	167.901	172.039	175.03
GAB1	GRB2-associated binding protein 1	1.1525	427.499	0.204762	0.0874796	2.34068	0.0192485	0.119399	10.8547	11.3783	10.5661	11.8018	13.1994	12.9255
GABARAP	GABA(A) receptor-associated protein	1.09793	9628.56	0.134791	0.0515529	2.61462	0.00893263	0.0720135	276.945	319.693	289.925	313.503	328.337	332.478
GABPB2	GA binding protein transcription factor; beta subunit 2	1.21562	241.618	0.28169	0.114213	2.46636	0.0136495	0.0953964	5.66332	5.95826	5.87306	7.84456	6.58791	6.84879
GADD45A	growth arrest and DNA-damage-inducible; alpha	-1.26296	1228.09	-0.336805	0.0835307	-4.0321	5.52795579891741e-05	0.00136101	31.9205	39.0791	31.6716	25.3493	28.7045	27.5197
GADD45GIP1	growth arrest and DNA-damage-inducible; gamma interacting protein 1	-1.22575	2511.35	-0.293665	0.108477	-2.70717	0.00678586	0.0593255	64.6347	90.9635	63.2628	55.8663	62.2558	60.6429
GALK1	galactokinase 1	-1.18062	1309.85	-0.239543	0.0754582	-3.17451	0.00150088	0.0201035	34.366	40.7064	34.2729	28.9806	32.516	31.4297
GALNT12	polypeptide N-acetylgalactosaminyltransferase 12	1.54554	142.148	0.628114	0.150227	4.18111	2.90093742160617e-05	0.000796122	2.81021	2.31571	2.4404	4.09686	3.57629	3.95985
GAMT	guanidinoacetate N-methyltransferase	-1.11361	1215.2	-0.155243	0.0761239	-2.03935	0.0414156	0.191472	33.7654	38.0527	33.0929	29.4927	32.5866	32.401
GAPDH	glyceraldehyde-3-phosphate dehydrogenase	-1.08097	388000	-0.112332	0.0353169	-3.18068	0.00146929	0.0197893	10002.7	11058.7	10414.1	9657.44	9723.69	9755.62
GAR1	GAR1 homolog; ribonucleoprotein	-1.22915	707.625	-0.297666	0.133975	-2.2218	0.0262966	0.144607	14.287	21.267	14.0524	13.8735	13.2229	13.4485
GAS2L1	growth arrest-specific 2 like 1	-1.13727	1258.55	-0.185579	0.0757258	-2.45067	0.0142589	0.0985703	36.7687	36.6508	32.9857	28.0495	33.7866	31.9278
GAS2L3	growth arrest-specific 2 like 3	-1.26579	669.128	-0.340043	0.0959398	-3.54434	0.000393602	0.00704239	8.55933	8.17382	8.76936	6.98328	6.51733	6.57484
GAS5	growth arrest-specific 5 (non-protein coding)	-1.21864	7149.43	-0.285273	0.104939	-2.71846	0.00655868	0.0580696	134.718	199.777	138.567	125.14	130.699	132.468
GAS6	growth arrest-specific 6	1.19119	716.558	0.252409	0.0797992	3.16305	0.00156125	0.0206195	16.2391	15.9095	16.7074	18.4359	19.3167	20.3969
GATA2	GATA binding protein 2	-1.15816	659.358	-0.211837	0.0733433	-2.88829	0.00387343	0.0395057	24.6054	23.7955	26.1204	22.4163	20.5402	21.2686
GATA4	GATA binding protein 4	1.16945	388.093	0.225828	0.0959882	2.35267	0.0186393	0.116846	10.254	10.5021	9.70798	11.8483	12.6817	11.1822
GATC	glutamyl-tRNA(Gln) amidotransferase; subunit C	1.1174	1944.43	0.160142	0.0577087	2.77501	0.00551994	0.0512015	45.9072	49.6313	48.1108	53.9342	52.8445	53.9436
GATS	GATS; stromal antigen 3 opposite strand	1.1966	849.328	0.258941	0.0744998	3.47573	0.000509469	0.0086592	23.2754	20.5284	21.8027	25.1864	27.1751	26.0254
GATSL2	GATS protein-like 2	1.3289	498.028	0.410236	0.13556	3.02623	0.00247624	0.0288763	11.6484	7.31013	9.52025	12.1742	12.4464	13.075
GBA	glucosidase; beta; acid	1.21269	5081.11	0.278208	0.0401194	6.93451	4.07633888343912e-12	3.5008557469536e-10	149.863	149.482	157.661	183.684	186.626	183.946
GBF1	golgi brefeldin A resistant guanine nucleotide exchange factor 1	1.13097	4896.72	0.177565	0.0767583	2.3133	0.0207063	0.124819	129.398	106.51	136.609	141.551	141.24	138.694
GBGT1	globoside alpha-1;3-N-acetylgalactosaminyltransferase 1	-1.15479	859.874	-0.207633	0.0729826	-2.84497	0.0044416	0.0437272	20.4223	20.4408	22.0173	18.2031	17.9285	18.2302
GBP2	guanylate binding protein 2; interferon-inducible	1.12554	1035.59	0.170612	0.0754146	2.26233	0.0236772	0.135245	14.5873	13.5938	15.5542	15.177	16.658	17.1593
GCC1	GRIP and coiled-coil domain containing 1	1.12737	1217.55	0.17296	0.0584727	2.95797	0.00309675	0.0338924	30.0113	27.6633	29.2044	33.4965	32.3043	31.9527
GCC2	GRIP and coiled-coil domain containing 2	1.14356	2004.58	0.193537	0.0548048	3.53139	0.000413377	0.00730667	54.016	50.3698	53.8498	61.127	57.9501	61.7387
GCDH	glutaryl-CoA dehydrogenase	-1.1505	732.458	-0.202256	0.0852921	-2.37134	0.0177239	0.113573	17.0329	16.3476	18.3969	15.6426	15.0346	14.1957
GCHFR	GTP cyclohydrolase I feedback regulator	-1.39246	1021.54	-0.477633	0.103759	-4.60329	4.15872091439091e-06	0.00014354	38.3346	52.6229	40.146	29.4695	31.2455	33.6462
GCLC	glutamate-cysteine ligase; catalytic subunit	1.13112	1428.83	0.177748	0.0527879	3.36721	0.00075934	0.0117192	37.0261	36.7634	37.8128	41.341	41.7626	43.0851
GCSH	glycine cleavage system protein H (aminomethyl carrier)	-1.19972	876.405	-0.262701	0.116493	-2.25508	0.0241281	0.137123	16.089	24.6717	17.7533	15.8986	16.0933	17.0099
GDF1	growth differentiation factor 1	1.13796	585.219	0.186453	0.0889693	2.0957	0.0361091	0.174279	15.0164	15.6091	13.7843	16.3176	17.8815	16.5118
GDF11	growth differentiation factor 11	1.09493	3681.92	0.130835	0.0479395	2.72917	0.00634935	0.0568606	87.4811	80.9997	85.0387	93.3665	89.7838	94.3888
GDF15	growth differentiation factor 15	1.18763	2593.58	0.248089	0.108021	2.29667	0.0216374	0.128469	108.289	140.432	100.298	129.307	149.099	136.378
GDI1	GDP dissociation inhibitor 1	1.0587	11258.1	0.0822899	0.0376913	2.18326	0.0290167	0.15294	333.985	323.824	335.301	350.025	352.006	350.036
GDI2	GDP dissociation inhibitor 2	-1.10289	6657.98	-0.141294	0.0404312	-3.49468	0.000474626	0.00818128	155.591	168.321	158.278	146.672	145.405	145.717
GEMIN6	gem (nuclear organelle) associated protein 6	-1.17883	530.049	-0.237354	0.11228	-2.11396	0.0345189	0.169803	10.4686	14.7079	10.9952	9.84643	10.6818	10.3853
GEN1	GEN1 Holliday junction 5' flap endonuclease	-1.13445	642.816	-0.181988	0.0917805	-1.98286	0.0473833	0.207063	11.4553	10.0139	10.1907	9.38088	8.6584	9.83735
GFPT1	glutamine--fructose-6-phosphate transaminase 1	1.06883	3769.88	0.0960314	0.0484599	1.98167	0.0475167	0.207199	106.38	99.7382	106.359	112.71	113.5	107.713
GFPT2	glutamine-fructose-6-phosphate transaminase 2	-1.11165	3363.68	-0.152697	0.0434371	-3.51535	0.00043917	0.00767072	53.3081	54.9011	53.6084	48.72	49.6917	47.294
GGA2	golgi-associated; gamma adaptin ear containing; ARF binding protein 2	1.09313	3282.03	0.128469	0.0519255	2.47411	0.0133568	0.0938897	77.034	72.7007	80.0506	84.6607	85.0546	81.264
GGA3	golgi-associated; gamma adaptin ear containing; ARF binding protein 3	1.10674	1538.28	0.146315	0.0648942	2.25466	0.0241544	0.137219	36.7043	36.463	38.8587	40.3401	43.4332	40.1215
GGCT	gamma-glutamylcyclotransferase	-1.20344	1165.46	-0.267159	0.090048	-2.96685	0.00300869	0.0331774	17.0758	21.4422	17.9142	16.1081	14.2111	16.8107
GGH	gamma-glutamyl hydrolase (conjugase; folylpolygammaglutamyl hydrolase)	-1.20244	1019.69	-0.26596	0.114416	-2.32449	0.0200992	0.122474	19.3497	28.0138	19.8182	18.3893	19.552	18.1555
GINS1	GINS complex subunit 1 (Psf1 homolog)	-1.55929	556.807	-0.64089	0.110994	-5.77412	7.73545796918213e-09	4.37742970349066e-07	5.74912	5.53267	6.48986	3.60803	3.69394	4.00966
GINS2	GINS complex subunit 2 (Psf2 homolog)	-2.24279	429.848	-1.16529	0.161324	-7.22332	5.07319452364129e-13	4.81312589095508e-11	2.59569	2.64116	2.76221	1.25699	1.34111	0.946378
GINS4	GINS complex subunit 4 (Sld5 homolog)	-1.98888	381.87	-0.991954	0.164483	-6.03074	1.63214474848958e-09	1.05439439504194e-07	3.62538	2.62864	3.16448	1.32682	1.8352	1.51919
GIT2	G protein-coupled receptor kinase interacting ArfGAP 2	1.11493	2486.62	0.156953	0.0542485	2.89323	0.00381307	0.0389851	55.7107	56.7161	61.4392	66.83	63.5263	63.3326
GJA3	gap junction protein; alpha 3; 46kDa	1.35809	221.497	0.441576	0.151386	2.9169	0.00353533	0.0371872	2.16665	2.25312	2.49404	3.49164	2.58811	3.26252
GJA5	gap junction protein; alpha 5; 40kDa	-1.29234	378.186	-0.369985	0.0905818	-4.08455	4.41629743880682e-05	0.00111913	10.2326	9.83863	10.0298	7.63506	7.71727	7.91969
GJC2	gap junction protein; gamma 2; 47kDa	-1.14309	1246.08	-0.192934	0.0679121	-2.84094	0.00449807	0.0441936	57.1051	61.0971	53.528	48.4873	53.5032	48.5393
GLB1	galactosidase; beta 1	1.1034	3149.08	0.14196	0.0424223	3.34635	0.00081883	0.0124401	92.9513	90.8884	88.8736	98.9066	101.477	100.789
GLI4	GLI family zinc finger 4	-1.13573	1061.81	-0.183617	0.0794254	-2.31182	0.0207876	0.125046	32.3066	35.0235	30.438	27.0951	30.7985	28.4163
GLMP	glycosylated lysosomal membrane protein	1.12297	3761.95	0.167323	0.0390163	4.28854	1.79854824479584e-05	0.00051589	103.356	107.186	103.865	118.902	118.771	115.782
GLRX3	glutaredoxin 3	-1.12901	2247.96	-0.175057	0.0838852	-2.08686	0.0369007	0.176988	37.4337	47.8413	37.8665	38.152	35.6688	35.5639
GLRX5	glutaredoxin 5	-1.21632	745.215	-0.282527	0.100718	-2.80513	0.00502957	0.0479945	19.4784	24.509	18.4773	16.5504	17.6932	17.3586
GLTSCR2	glioma tumor suppressor candidate region gene 2	-1.11188	12035.1	-0.153	0.0692341	-2.2099	0.0271124	0.147216	248.328	300.942	248.117	235.081	245.353	237.242
GLUD1	glutamate dehydrogenase 1	-1.10325	6424.45	-0.141758	0.0348657	-4.06583	4.78619080550957e-05	0.00120273	157.436	162.6	159.055	145.415	147.216	142.007
GLYCTK	glycerate kinase	-1.23116	307.977	-0.300013	0.114058	-2.63036	0.00852954	0.0695706	6.32833	6.09595	6.43623	4.51586	5.83501	4.93113
GLYR1	glyoxylate reductase 1 homolog (Arabidopsis)	1.07118	2871.96	0.0992069	0.0450931	2.20005	0.0278037	0.149295	69.0753	68.6201	71.9249	74.1625	76.4904	73.7677
GM2A	GM2 ganglioside activator	1.2307	1333.24	0.299482	0.0582125	5.14463	2.68055148445901e-07	1.15787135127519e-05	29.6681	28.9776	32.1275	37.0812	37.1982	37.1329
GMDS	GDP-mannose 4;6-dehydratase	-1.14408	797.155	-0.194194	0.0799764	-2.42813	0.0151767	0.102016	22.5031	26.0611	22.3391	20.5774	20.2814	21.3682
GMNN	geminin; DNA replication inhibitor	-1.18841	456.455	-0.249029	0.0985217	-2.52765	0.0114827	0.084799	8.17319	10.0014	8.55482	7.47211	7.71727	7.47141
GMPS	guanine monophosphate synthase	-1.10422	4336.07	-0.143031	0.0403045	-3.54877	0.000387036	0.00695047	91.321	94.531	91.019	86.1272	81.0548	83.879
GNAI2	guanine nucleotide binding protein (G protein); alpha inhibiting activity polypeptide 2	-1.06467	16696.3	-0.0904005	0.0426301	-2.12058	0.0339572	0.168246	512.101	531.862	517.312	479.635	498.846	489.228
GNAS	GNAS complex locus	-1.06164	50378.7	-0.0862909	0.038856	-2.22079	0.0263652	0.14482	1293.96	1398.01	1271.34	1231.94	1264.97	1239.06
GNB2	guanine nucleotide binding protein (G protein); beta polypeptide 2	-1.04591	11989.9	-0.0647612	0.0318854	-2.03106	0.0422489	0.193781	338.061	346.605	344.445	325.305	331.019	328.393
GNE	glucosamine (UDP-N-acetyl)-2-epimerase/N-acetylmannosamine kinase	1.17084	8387.57	0.227545	0.0639549	3.5579	0.000373836	0.00680865	143.685	125.223	150.527	164.154	161.733	165.342
GNG11	guanine nucleotide binding protein (G protein); gamma 11	-1.1964	1826.73	-0.258705	0.107523	-2.40604	0.0161263	0.106343	71.2205	95.2445	63.7723	61.8021	62.9145	67.9649
GNG2	guanine nucleotide binding protein (G protein); gamma 2	1.09889	1946.42	0.136043	0.0578246	2.35268	0.0186384	0.116846	52.8576	59.1444	56.1561	62.2676	61.2676	61.5395
GNL3	guanine nucleotide binding protein-like 3 (nucleolar)	-1.09914	3899.12	-0.136369	0.0389637	-3.4999	0.00046544	0.00804193	80.6164	81.6882	80.721	74.7444	72.7494	73.7677
GNPDA1	glucosamine-6-phosphate deaminase 1	1.18824	2519.46	0.248825	0.0600725	4.14208	3.4416512210612e-05	0.000921984	53.9731	64.0387	56.5852	68.2034	70.3965	69.3845
GNPNAT1	glucosamine-phosphate N-acetyltransferase 1	-1.10748	1570.25	-0.147283	0.0646328	-2.27877	0.0226805	0.132084	39.3858	41.4199	40.3873	36.8019	36.1629	36.585
GNPTAB	N-acetylglucosamine-1-phosphate transferase; alpha and beta subunits	1.16071	1982.72	0.215003	0.0656829	3.27335	0.00106279	0.0155323	50.7339	43.8858	47.9231	54.1437	54.962	56.2348
GNS	glucosamine (N-acetyl)-6-sulfatase	1.17309	7716.96	0.230314	0.0430153	5.35424	8.59159868445878e-08	3.94457046519177e-06	243.158	229.868	235.754	284.685	277.21	270.067
GOLGA1	golgin A1	1.10237	1460.19	0.140612	0.0603978	2.3281	0.019907	0.121784	37.6911	37.6647	38.7246	40.922	44.6331	40.1713
GOLGA3	golgin A3	1.17428	6117.95	0.231771	0.0959933	2.41445	0.0157591	0.104888	183.8	131.219	179.893	194.997	194.602	192.289
GOLGA4	golgin A4	1.30136	5787.17	0.380022	0.0631489	6.01786	1.76735325897769e-09	1.13671178771252e-07	114.596	103.306	122.154	155.262	143.075	144.173
GOLGA7B	golgin A7 family; member B	-1.29952	1204.96	-0.377981	0.0810105	-4.66582	3.07381766685622e-06	0.000108663	13.0213	11.7413	13.677	9.33432	10.023	10.0366
GOLGA8O	golgin A8 family; member O	1.54845	110.485	0.630823	0.205449	3.07045	0.00213734	0.0259874	2.87456	2.59109	3.67401	4.98141	3.74099	5.3296
GOLGB1	golgin B1	1.20062	7811.19	0.263777	0.0796155	3.31313	0.000922577	0.0137586	218.51	171.713	217.84	256.426	235.118	239.235
GOLM1	golgi membrane protein 1	1.0841	4566.03	0.116504	0.0362784	3.21139	0.00132096	0.0182115	131.715	137.19	128.805	144.112	142.793	144.97
GOLPH3L	golgi phosphoprotein 3-like	1.08309	1540.1	0.115156	0.0528841	2.17752	0.0294419	0.154734	44.4055	46.214	43.6054	48.3709	47.7859	49.5105
GON4L	gon-4-like (C. elegans)	1.1505	3269.53	0.202267	0.07904	2.55904	0.010496	0.0798552	82.5471	65.6535	80.6942	92.0164	84.937	86.3695
GPANK1	G patch domain and ankyrin repeats 1	-1.147	1250.86	-0.197863	0.0676101	-2.92652	0.00342774	0.0362644	35.1812	39.2794	35.5065	32.0067	32.2808	31.8282
GPAT3	glycerol-3-phosphate acyltransferase 3	-1.20517	3909.1	-0.269242	0.0441984	-6.09167	1.11738477762595e-09	7.41537170606309e-08	50.4335	51.4338	51.8921	42.8774	41.0333	43.7077
GPAT4	glycerol-3-phosphate acyltransferase 4	1.07523	2691.5	0.104648	0.0479263	2.18352	0.0289976	0.15294	63.176	61.698	62.8337	68.1103	68.3731	65.325
GPC6	glypican 6	-1.28084	1563.53	-0.357088	0.0679787	-5.25295	1.49684429724955e-07	6.72428515072105e-06	34.4947	30.5674	33.5488	24.4648	25.6223	26.7975
GPCPD1	glycerophosphocholine phosphodiesterase 1	-1.21709	2170.34	-0.283441	0.0545903	-5.19216	2.07867659672307e-07	9.08643063238228e-06	99.6229	92.8286	91.9308	79.6793	77.5962	76.5321
GPN3	GPN-loop GTPase 3	-1.21366	789.981	-0.279367	0.0991505	-2.8176	0.00483839	0.0465967	15.0378	19.8525	15.1788	13.0122	13.6699	14.8432
GPNMB	glycoprotein (transmembrane) nmb	1.72178	5592.5	0.783904	0.0488897	16.0341	7.38010403729669e-58	4.48956328935549e-55	111.379	125.549	118.239	205.448	209.072	197.768
GPR153	G protein-coupled receptor 153	1.21584	3957.09	0.281959	0.0703801	4.00623	6.16968418698707e-05	0.00149135	10.6831	11.0904	10.8075	12.8492	13.2699	13.5731
GPR160	G protein-coupled receptor 160	-1.23564	162.339	-0.305257	0.138233	-2.20828	0.0272249	0.147489	5.38444	6.79692	5.76579	4.98141	4.82329	4.80661
GPR180	G protein-coupled receptor 180	1.10583	1007.71	0.145134	0.0655542	2.21395	0.0268324	0.14634	22.2457	22.3309	20.9446	23.9527	24.2106	24.4564
GPR37	G protein-coupled receptor 37 (endothelin receptor type B-like)	1.25266	321.15	0.324998	0.129273	2.51405	0.0119353	0.0870845	10.3613	12.0166	11.3975	13.3614	14.7757	14.2455
GPR75	G protein-coupled receptor 75	1.57448	51.7496	0.654872	0.253727	2.58101	0.00985109	0.0767481	0.643559	0.788593	0.992252	1.30355	1.10583	1.36976
GPR75-ASB3	GPR75-ASB3 readthrough	1.28255	408.357	0.359016	0.158401	2.2665	0.0234208	0.13457	8.17319	7.81082	11.2098	11.0103	12.7523	10.983
GPS2	G protein pathway suppressor 2	1.06524	2969.52	0.0911818	0.045209	2.0169	0.0437063	0.197925	78.2353	80.4615	76.8325	84.9866	82.8195	83.4307
GPSM2	G-protein signaling modulator 2	-1.16839	826.935	-0.224523	0.0785135	-2.85968	0.00424073	0.0424073	11.7986	11.566	10.7807	10.6146	9.67011	8.9906
GPSM3	G-protein signaling modulator 3	-1.11026	1417.34	-0.150894	0.0594618	-2.53767	0.0111593	0.0832957	58.5638	62.8871	58.8915	53.7946	54.2091	54.6907
GPX3	glutathione peroxidase 3	1.58242	291.124	0.662134	0.132404	5.00087	5.7070841638051e-07	2.34054575257176e-05	3.8828	5.01945	5.12217	7.02984	6.96436	8.24345
GPX8	glutathione peroxidase 8 (putative)	-1.13542	1450.72	-0.183223	0.0626458	-2.92474	0.00344744	0.0364202	42.2174	49.2182	42.8009	39.3392	39.1275	40.1464
GRAMD1C	GRAM domain containing 1C	1.33129	181.176	0.412829	0.140642	2.93533	0.00333198	0.0356108	3.797	4.34352	4.21037	6.19185	4.61154	5.67827
GRAMD3	GRAM domain containing 3	1.19749	511.074	0.260015	0.0938681	2.77	0.0056056	0.0517658	8.90256	9.33794	9.06436	11.9414	10.1877	10.6094
GRB10	growth factor receptor-bound protein 10	1.17081	383.7	0.227509	0.115536	1.96916	0.0489344	0.21068	5.72767	4.38107	5.60488	6.0289	6.37616	5.75298
GRIP1	glutamate receptor interacting protein 1	-1.38687	793.1	-0.471829	0.0823786	-5.72756	1.01883119484379e-08	5.61000630869792e-07	41.3808	35.9623	41.8623	29.8885	27.7869	28.1921
GRN	granulin	1.14057	14292.7	0.189761	0.0391415	4.84807	1.24668265391849e-06	4.85375113258933e-05	432.879	430.91	423.021	478.564	501.858	488.58
GRSF1	G-rich RNA sequence binding factor 1	-1.07321	4185.9	-0.101926	0.0431504	-2.3621	0.0181717	0.115301	96.1048	100.752	91.6358	90.7594	87.8074	90.8274
GS1-600G8.3	NA	1.40507	115.74	0.490637	0.226331	2.16779	0.030175	0.157636	3.66828	1.78998	3.40584	3.95719	4.4939	3.86023
GSDMB	gasdermin B	1.22593	243.059	0.293878	0.117929	2.49199	0.0127029	0.0909572	6.73591	5.82056	5.76579	7.26262	7.85844	7.32198
GSDMD	gasdermin D	-1.11174	2056.35	-0.152825	0.0696015	-2.19572	0.0281123	0.150179	39.4716	47.1028	41.6746	37.8727	39.5275	38.2536
GSN	gelsolin	1.06446	9117.15	0.090122	0.0400123	2.25236	0.0242995	0.137829	176.55	179.111	177.881	183.172	196.084	189.126
GTF2A1	general transcription factor IIA; 1; 19/37kDa	-1.20752	1424.08	-0.272044	0.0696554	-3.90557	9.40037199868357e-05	0.00209855	35.739	32.7579	36.7938	28.841	29.6927	28.5159
GTF2H3	general transcription factor IIH; polypeptide 3; 34kDa	-1.09671	2374.16	-0.133188	0.0661769	-2.01261	0.0441559	0.19879	59.615	66.1792	55.1102	54.9584	54.0915	56.3344
GTF2IP1	general transcription factor IIi pseudogene 1	1.13418	7329.05	0.181653	0.0528969	3.43409	0.000594537	0.00973121	159.152	150.609	154.711	187.804	169.874	169.402
GTF3C6	general transcription factor IIIC; polypeptide 6; alpha 35kDa	-1.15612	895.961	-0.209293	0.0923726	-2.26574	0.023467	0.134682	24.3909	29.929	22.5536	22.2534	20.9166	23.6346
GTPBP3	GTP binding protein 3 (mitochondrial)	-1.11455	1345.33	-0.156456	0.0667005	-2.34564	0.0189944	0.11844	31.2984	32.7954	29.9553	26.8624	28.5868	29.1634
GTSE1	G-2 and S-phase expressed 1	-2.61329	838.597	-1.38586	0.104971	-13.2024	8.49769897697627e-40	2.63971074603944e-37	8.96692	7.56047	7.64302	3.18903	2.87045	3.1629
GUCY1A2	guanylate cyclase 1; soluble; alpha 2	1.29327	97.0969	0.371021	0.160608	2.3101	0.0208828	0.125262	4.52636	4.11821	3.86174	5.44696	5.2468	5.50394
GUK1	guanylate kinase 1	-1.15181	5303.68	-0.203899	0.0814185	-2.50433	0.0122682	0.0888914	155.655	194.945	148.221	139.968	148.087	145.394
GULP1	GULP; engulfment adaptor PTB domain containing 1	-1.35916	2056.92	-0.442716	0.074636	-5.93166	2.99880889048249e-09	1.85519533055273e-07	24.6054	27.3504	26.0131	18.5988	18.8932	19.9985
GUSBP11	glucuronidase; beta pseudogene 11	1.2334	273.202	0.302638	0.112679	2.68583	0.0072349	0.0622816	6.24252	5.74546	6.24851	7.82128	7.52904	7.04803
GYS1	glycogen synthase 1 (muscle)	-1.0899	7423.03	-0.124193	0.049205	-2.524	0.0116029	0.0852053	208.427	187.36	206.281	183.777	185.356	183.498
H1FX	H1 histone family; member X	-1.17677	7952.1	-0.234829	0.0802304	-2.92693	0.00342327	0.0362476	167.39	213.884	167.771	148.558	163.239	155.131
H2AFV	H2A histone family; member V	-1.16691	3139.81	-0.222689	0.0528764	-4.21149	2.53691948323752e-05	0.000705505	73.5373	82.3516	72.4612	65.736	63.4792	66.9687
H2AFX	H2A histone family; member X	-1.36493	3309.18	-0.448827	0.0682613	-6.57513	4.8610672073705e-11	3.65832892925821e-09	69.8261	75.6173	62.5923	48.9063	53.315	50.5316
H2AFY	H2A histone family; member Y	-1.09741	5860.63	-0.134107	0.0513249	-2.6129	0.00897774	0.0721009	120.067	139.969	126.284	115.923	119.124	117.525
H2AFZ	H2A histone family; member Z	-1.44031	4944.87	-0.526378	0.094335	-5.57988	2.40688127414358e-08	1.22440650182914e-06	80.4448	112.043	80.9356	61.3598	64.7498	63.9553
H3F3AP4	H3 histone; family 3A; pseudogene 4	-1.20061	10843.8	-0.263767	0.0888208	-2.96966	0.00298133	0.0330227	258.346	349.935	253.829	231.729	237.118	249.421
H3F3B	H3 histone; family 3B (H3.3B)	-1.19807	15390.4	-0.260712	0.0784672	-3.32257	0.000891936	0.0133834	384.762	502.809	386.174	343.019	356.947	363.534
HADH	hydroxyacyl-CoA dehydrogenase	-1.13989	1024.12	-0.188896	0.0764751	-2.47003	0.0135102	0.0946947	19.3711	22.043	19.7914	17.5979	18.0226	18.28
HADHB	hydroxyacyl-CoA dehydrogenase/3-ketoacyl-CoA thiolase/enoyl-CoA hydratase (trifunctional protein); beta subunit	-1.1035	4639.07	-0.142089	0.053479	-2.65692	0.00788592	0.0660933	138.794	152.812	132.935	124.14	129.758	131.447
HAGLR	HOXD antisense growth-associated long non-coding RNA	1.19635	347.429	0.258645	0.109891	2.35365	0.0185903	0.116739	5.21283	4.86925	5.68534	6.28496	6.56438	5.8526
HAPLN1	hyaluronan and proteoglycan link protein 1	-1.46997	1720.44	-0.555791	0.0578867	-9.60137	7.88924257736556e-22	1.29419035538806e-19	28.4024	27.5632	27.6758	19.5299	18.3991	18.9525
HARS2	histidyl-tRNA synthetase 2; mitochondrial	-1.08307	2215.97	-0.115129	0.0506731	-2.272	0.0230867	0.133544	58.7998	60.1583	57.0679	53.2126	54.5385	55.0394
HAS2	hyaluronan synthase 2	-1.61114	404.969	-0.688085	0.0982653	-7.00231	2.51771091329113e-12	2.18801067464586e-10	12.957	12.4548	13.5161	7.96094	7.59963	8.56722
HAS2-AS1	HAS2 antisense RNA 1	-1.47649	85.4799	-0.562173	0.197947	-2.84001	0.00451122	0.0442045	2.50988	3.47982	2.76221	2.35104	1.9999	1.61881
HAUS1	HAUS augmin-like complex; subunit 1	-1.29025	521.88	-0.367654	0.0858404	-4.28299	1.84398888796267e-05	0.000525825	11.1765	12.4047	11.022	8.636	9.34072	8.9906
HAUS4	HAUS augmin-like complex; subunit 4	-1.15405	1274.36	-0.206702	0.0582596	-3.54795	0.000388249	0.00695514	27.4585	29.3031	27.4881	23.4406	24.0929	25.7016
HAUS8	HAUS augmin-like complex; subunit 8	-1.59471	230.421	-0.673296	0.149133	-4.51473	6.33983029584265e-06	0.000207073	2.93892	2.95409	3.3522	1.7691	1.9999	1.99238
HCFC1R1	host cell factor C1 regulator 1 (XPO1 dependent)	-1.10199	3780.93	-0.140106	0.0645488	-2.17055	0.0299651	0.156863	97.9496	109.815	89.4904	86.9884	89.9956	93.293
HCFC2	host cell factor C2	1.11106	724.766	0.151937	0.075401	2.01505	0.0438996	0.1982	18.1913	20.3156	18.6919	20.3214	20.9166	22.5387
HCG8	HLA complex group 8	1.61967	35.7879	0.695702	0.299602	2.32209	0.020228	0.123043	0.707915	0.713489	0.804529	0.97766	1.31758	1.29504
HDAC11	histone deacetylase 11	-1.12461	672.761	-0.169419	0.0762014	-2.22331	0.026195	0.144201	23.2754	24.0458	25.9058	21.2059	21.8107	22.0407
HDAC2	histone deacetylase 2	-1.08745	3525.33	-0.120946	0.0424283	-2.85059	0.00436376	0.0433112	77.7848	82.7522	81.2842	74.3021	73.0317	75.2869
HDAC5	histone deacetylase 5	1.11184	3151.6	0.15295	0.0509589	3.00145	0.00268697	0.0305648	64.9994	61.723	65.6495	73.9763	69.973	69.783
HDAC9	histone deacetylase 9	1.19406	806.187	0.255878	0.116638	2.19378	0.0282513	0.150646	3.77554	2.84144	3.56674	3.79425	4.18803	3.93494
HDGF	hepatoma-derived growth factor	-1.13506	20344.3	-0.182771	0.0333636	-5.47815	4.29785155610798e-08	2.06409976049923e-06	466.902	455.268	471.481	410.71	407.274	410.654
HDGFRP2	hepatoma-derived growth factor-related protein 2	-1.11054	2911.39	-0.151258	0.0546408	-2.76822	0.00563627	0.0520162	73.5588	76.5936	71.6835	66.4809	68.1849	65.3748
HEATR5A	HEAT repeat containing 5A	1.11726	759.382	0.159966	0.0786004	2.03518	0.0418326	0.192729	16.4536	15.7593	15.1251	18.4824	17.2462	17.2091
HEATR5B	HEAT repeat containing 5B	1.12571	2034.52	0.17084	0.0671356	2.5447	0.0109371	0.0820145	50.0045	45.2001	49.0226	56.1922	52.7033	53.3708
HEIH	hepatocellular carcinoma up-regulated EZH2-associated long non-coding RNA	-1.15912	643.413	-0.213035	0.0815019	-2.61387	0.00895243	0.0720537	15.7672	17.7496	15.5274	13.7105	15.3639	13.4236
HELLS	helicase; lymphoid-specific	-1.33177	582.952	-0.413349	0.113622	-3.63793	0.000274838	0.00520445	4.52636	5.18218	4.61263	3.67786	3.55277	3.61118
HERC1	HECT and RLD domain containing E3 ubiquitin protein ligase family member 1	1.17455	3410.89	0.232114	0.102334	2.26821	0.0233166	0.134247	85.8936	61.7856	87.3718	97.0444	92.4425	86.7182
HERC2P2	hect domain and RLD 2 pseudogene 2	1.13785	6454.8	0.186314	0.0475755	3.91617	8.99676784230144e-05	0.00203018	186.375	169.31	181.984	204.191	203.284	204.542
HERC2P3	hect domain and RLD 2 pseudogene 3	1.13801	2004.31	0.186512	0.066029	2.8247	0.00473245	0.045879	60.9665	55.552	63.075	67.2956	67.432	69.5339
HERPUD1	homocysteine-inducible; endoplasmic reticulum stress-inducible; ubiquitin-like domain member 1	-1.09225	1956	-0.127307	0.0590324	-2.15657	0.0310393	0.160314	63.7338	68.4699	65.4082	60.2657	60.9852	59.8958
HES1	hes family bHLH transcription factor 1	-1.51754	318.367	-0.601735	0.19014	-3.16469	0.00155246	0.0205493	1.6518	1.8776	1.09952	0.884549	1.22347	1.046
HES7	hes family bHLH transcription factor 7	-1.24858	503.981	-0.320284	0.104538	-3.06381	0.0021854	0.0262824	16.6896	19.5771	15.9565	14.0597	14.8699	13.0501
HEXB	hexosaminidase B (beta polypeptide)	1.19065	4376.98	0.251744	0.0717027	3.51094	0.000446529	0.00775186	107.753	134.561	108.263	135.965	139.734	142.305
HEXIM2	hexamethylene bis-acetamide inducible 2	-1.14747	632.294	-0.198459	0.0801241	-2.4769	0.0132529	0.0934749	16.8183	19.9026	18.5846	15.5727	16.6815	16.0884
HEY1	hes-related family bHLH transcription factor with YRPW motif 1	-1.25651	359.164	-0.32942	0.111548	-2.95318	0.00314519	0.0342374	11.9916	13.1182	9.94934	9.00844	10.0466	9.0155
HGSNAT	heparan-alpha-glucosaminide N-acetyltransferase	1.11237	2222.46	0.153633	0.0451474	3.40292	0.000666703	0.0105345	66.8443	66.5297	69.109	74.8841	76.4904	73.7677
HIC1	hypermethylated in cancer 1	-1.3498	64.7863	-0.432749	0.208868	-2.07188	0.0382768	0.181463	3.77554	3.11682	2.62813	2.1881	2.44694	2.44066
HILPDA	hypoxia inducible lipid droplet-associated	-1.18189	1396.52	-0.241095	0.0618266	-3.89953	9.63810987001862e-05	0.0021418	19.3068	20.929	20.3009	16.8763	17.2462	17.2091
HINT2	histidine triad nucleotide binding protein 2	-1.32717	616.292	-0.408352	0.133734	-3.05345	0.00226223	0.0270283	13.9652	19.6147	14.4815	10.4982	12.4464	13.4236
HIRIP3	HIRA interacting protein 3	-1.14465	977.122	-0.194903	0.0912262	-2.13648	0.0326404	0.165068	16.3249	16.2976	18.1823	14.1062	16.0933	14.0961
HIST1H1C	histone cluster 1; H1c	-1.28198	699.566	-0.358371	0.1325	-2.70468	0.00683705	0.0596231	22.9321	33.9095	23.1436	18.9713	21.1048	22.4889
HIST3H2A	histone cluster 3; H2a	-1.34575	265.468	-0.42841	0.1764	-2.42863	0.0151559	0.101924	6.88608	12.0166	7.50893	5.74957	6.68202	7.32198
HIVEP1	human immunodeficiency virus type I enhancer binding protein 1	1.26591	1077.93	0.340173	0.0764902	4.44727	8.69678563631052e-06	0.000271126	27.8017	24.1209	29.3385	35.219	33.6925	33.6213
HJURP	Holliday junction recognition protein	-3.06347	1018.4	-1.61517	0.124308	-12.9933	1.33569580414074e-38	3.97982831437853e-36	5.34154	6.54657	6.32896	2.1881	1.55286	2.24142
HLA-DPB1	major histocompatibility complex; class II; DP beta 1	-1.11977	986.657	-0.163202	0.0756536	-2.15723	0.0309878	0.160206	16.518	17.5869	16.7878	13.9666	15.9051	15.69
HLA-DRA	major histocompatibility complex; class II; DR alpha	-1.70395	3244.3	-0.768887	0.15429	-4.98339	6.24802353033922e-07	2.54807663527801e-05	1.6947	1.8776	2.25268	1.02422	1.50581	0.821855
HLA-E	major histocompatibility complex; class I; E	-1.1553	6559.76	-0.208271	0.0382186	-5.44947	5.05198056167646e-08	2.38189275353871e-06	212.846	218.828	205.396	183.241	185.567	183.299
HLX	H2.0-like homeobox	-1.34282	296.954	-0.425264	0.110471	-3.84955	0.000118337	0.0025445	12.9141	14.4075	11.9338	9.47399	9.4113	10.4849
HMBS	hydroxymethylbilane synthase	-1.1172	1283.9	-0.159891	0.0611847	-2.61326	0.00896832	0.0721009	27.673	29.7913	28.1853	26.3968	24.4459	26.0005
HMG20B	high mobility group 20B	-1.18632	4973.59	-0.246491	0.0531303	-4.63938	3.49461002389801e-06	0.000121769	76.562	84.7049	73.7753	64.316	67.6673	66.645
HMGA1	high mobility group AT-hook 1	-1.15682	59166.4	-0.210167	0.0298924	-7.03079	2.05371479678225e-12	1.79546323551023e-10	1065.95	1055.34	1037.52	907.198	918.237	907.552
HMGA2	high mobility group AT-hook 2	-1.24724	13293.4	-0.318737	0.0414765	-7.68476	1.53284515190702e-14	1.6826721216423e-12	183.286	196.71	186.704	149.885	151.781	153.239
HMGB1	high mobility group box 1	-1.46527	8340.45	-0.551171	0.0590279	-9.33746	9.86764374895797e-21	1.53263402909347e-18	136.928	163.852	141.972	103.841	98.3716	100.341
HMGB2	high mobility group box 2	-2.1607	2909.84	-1.1115	0.0703547	-15.7985	3.18621016850158e-56	1.72291364667122e-53	45.6927	53.762	44.5441	23.3707	20.7519	22.738
HMGB3	high mobility group box 3	-1.86368	936.576	-0.898155	0.0943743	-9.51695	1.78336034408033e-21	2.89300678039698e-19	14.1797	16.0347	13.087	7.21606	7.12906	9.06531
HMGCR	3-hydroxy-3-methylglutaryl-CoA reductase	1.1292	3512.89	0.175295	0.0408174	4.29461	1.74998693343154e-05	0.000504999	84.7352	87.0832	86.6209	97.6961	98.2775	96.0325
HMGCS1	3-hydroxy-3-methylglutaryl-CoA synthase 1 (soluble)	1.22807	1386.48	0.296397	0.0567222	5.22542	1.73758700803816e-07	7.68750615677489e-06	31.3199	33.196	32.7979	41.5971	38.5158	39.4988
HMGN1	high mobility group nucleosome binding domain 1	-1.22316	4620.91	-0.290608	0.0677574	-4.28896	1.79514959576384e-05	0.00051589	118.501	147.605	119.794	104.866	106.489	104.575
HMGN2	high mobility group nucleosomal binding domain 2	-1.25838	10827.6	-0.331568	0.0525326	-6.31166	2.76055302157148e-10	1.96605239585091e-08	278.339	323.911	278.206	232.124	231.165	237.093
HMGN3	high mobility group nucleosomal binding domain 3	-1.17826	639.91	-0.236656	0.0956105	-2.47521	0.0133159	0.0937376	15.5312	19.5896	14.9106	13.5476	14.7757	14.4198
HMGXB3	HMG box domain containing 3	1.13347	3720.78	0.180745	0.0752808	2.40094	0.0163531	0.107451	88.3391	71.6368	86.1918	91.7371	94.3248	92.9692
HMMR	hyaluronan-mediated motility receptor (RHAMM)	-3.38397	1089.5	-1.75872	0.110046	-15.9817	1.71501525854217e-57	9.63047029796759e-55	10.3827	11.7538	9.68116	2.9097	3.85863	2.68971
HMOX1	heme oxygenase 1	1.15631	285.737	0.209532	0.0989724	2.11707	0.034254	0.16907	8.02303	8.12376	7.50893	8.68255	9.10543	9.66302
HN1	hematological and neurological expressed 1	-1.21589	2543.45	-0.282016	0.0826799	-3.41093	0.000647406	0.0103415	62.9615	79.5602	61.4928	53.8411	57.009	57.2808
HN1L	hematological and neurological expressed 1-like	-1.08228	4362.93	-0.114074	0.0431144	-2.64583	0.00814897	0.0674079	87.9316	94.4934	86.2455	82.8916	82.4665	83.4556
HNRNPA0	heterogeneous nuclear ribonucleoprotein A0	-1.14958	5537.21	-0.201102	0.0649911	-3.09429	0.00197283	0.0244717	133.581	157.293	131.219	119.274	124.441	123.951
HNRNPA1	heterogeneous nuclear ribonucleoprotein A1	-1.12749	67809.8	-0.173108	0.0499589	-3.46502	0.00053019	0.0088921	1323.37	1524.85	1359.28	1233.43	1226.22	1274.25
HNRNPA2B1	heterogeneous nuclear ribonucleoprotein A2/B1	-1.24587	28271.1	-0.317156	0.0561713	-5.64622	1.6400970113912e-08	8.64455464487782e-07	551.83	649.925	553.355	468.346	454.731	486.563
HNRNPA3	heterogeneous nuclear ribonucleoprotein A3	-1.19362	6408.77	-0.255347	0.0558691	-4.57045	4.86677851212319e-06	0.000166016	139.931	159.02	141.49	120.485	116.982	132.07
HNRNPAB	heterogeneous nuclear ribonucleoprotein A/B	-1.10377	4912.2	-0.142439	0.0556957	-2.55746	0.0105439	0.0801362	85.5504	98.0233	88.6322	80.8897	82.5842	83.5802
HNRNPC	heterogeneous nuclear ribonucleoprotein C (C1/C2)	-1.06597	16854.4	-0.0921639	0.0435518	-2.11619	0.0343287	0.169152	411.491	453.941	417.094	406.846	394.639	402.759
HNRNPD	heterogeneous nuclear ribonucleoprotein D (AU-rich element RNA binding protein 1; 37kDa)	-1.18964	8679.8	-0.250523	0.0430703	-5.81661	6.00519297586621e-09	3.47919910506534e-07	185.795	198.35	183.433	160.499	154.487	162.752
HNRNPDL	heterogeneous nuclear ribonucleoprotein D-like	-1.17841	7164.77	-0.236846	0.0614456	-3.85457	0.000115935	0.00250022	143.342	170.837	141.222	127.678	125.641	133.688
HNRNPH1	heterogeneous nuclear ribonucleoprotein H1 (H)	-1.05213	11956.4	-0.0733116	0.0362687	-2.02134	0.0432441	0.196625	264.674	286.397	271.582	258.824	257.917	266.057
HNRNPH3	heterogeneous nuclear ribonucleoprotein H3 (2H9)	-1.16818	2901.84	-0.224263	0.0627011	-3.57671	0.000347951	0.00639004	61.4169	70.3349	65.6227	55.3774	53.9032	59.9705
HNRNPK	heterogeneous nuclear ribonucleoprotein K	-1.13451	20094.9	-0.182072	0.0415466	-4.38235	1.17405823034679e-05	0.000352876	473.659	533.689	487.491	446.581	431.885	440.29
HNRNPL	heterogeneous nuclear ribonucleoprotein L	-1.2078	8523.91	-0.272379	0.0383401	-7.10428	1.20948251029518e-12	1.08334016259568e-10	166.767	169.86	171.15	142.296	140.346	137.997
HNRNPLL	heterogeneous nuclear ribonucleoprotein L-like	-1.16287	1604.26	-0.217688	0.0655841	-3.31921	0.000902709	0.0135175	44.7702	49.5937	43.7127	39.2926	39.3628	40.3954
HNRNPM	heterogeneous nuclear ribonucleoprotein M	-1.11929	11063.9	-0.162584	0.0406737	-3.99728	6.407407861586e-05	0.00152359	245.646	248.72	250.128	222.581	219.095	223.968
HNRNPU	heterogeneous nuclear ribonucleoprotein U (scaffold attachment factor A)	-1.0436	24198.6	-0.0615743	0.0311792	-1.97485	0.0482854	0.209127	535.398	522.086	540.134	515.436	505.105	511.343
HNRNPUL1	heterogeneous nuclear ribonucleoprotein U-like 1	-1.08601	14276.7	-0.119038	0.045822	-2.59782	0.00938166	0.0742397	320.492	298.614	322.106	298.791	288.174	280.228
HNRNPUL2	heterogeneous nuclear ribonucleoprotein U-like 2	-1.15105	4807.47	-0.202945	0.0518614	-3.91322	9.10733545467791e-05	0.00204565	98.6361	100.201	98.7425	90.1076	83.1959	85.4231
HNRNPUL2-BSCL2	HNRNPUL2-BSCL2 readthrough (NMD candidate)	-1.14941	6132.64	-0.200888	0.0576431	-3.48503	0.000492073	0.00842235	149.327	137.178	156.829	128.446	130.605	126.74
HOMER3	homer scaffolding protein 3	-1.12264	2961.89	-0.166896	0.0841456	-1.98342	0.0473207	0.206975	72.8079	89.6868	74.9552	65.1308	74.114	72.5723
HOOK2	hook microtubule-tethering protein 2	-1.13622	1210.53	-0.18424	0.0700656	-2.62953	0.00855025	0.069584	38.5277	35.2739	33.6293	30.4471	31.669	32.5504
HOXA3	homeobox A3	-1.13437	598.391	-0.181892	0.0898994	-2.02328	0.043044	0.196143	10.254	9.78856	9.41298	8.89205	8.87015	8.21855
HOXC13	homeobox C13	1.12056	772.759	0.164218	0.0769272	2.13472	0.0327835	0.165538	10.9619	11.8539	11.1293	13.3381	12.3994	12.4274
HOXC4	homeobox C4	-1.15071	705.809	-0.202523	0.0870826	-2.32565	0.0200373	0.122148	20.3365	23.6453	20.4618	19.4368	18.9167	17.8318
HOXD8	homeobox D8	-1.21468	242.812	-0.28058	0.124609	-2.25168	0.0243425	0.137966	6.67156	7.84837	6.86531	5.70302	6.23499	5.75298
HPCAL1	hippocalcin-like 1	-1.11572	12691.4	-0.157972	0.0506232	-3.12055	0.00180512	0.0229371	498.994	543.879	480.706	443.485	456.566	466.664
HPDL	4-hydroxyphenylpyruvate dioxygenase-like	-1.48812	194.331	-0.57349	0.165746	-3.46006	0.000540049	0.00902142	2.98182	3.64255	3.3522	1.90876	2.56458	2.26633
HPRT1	hypoxanthine phosphoribosyltransferase 1	-1.22937	1904.79	-0.297917	0.0656672	-4.53677	5.71221204178762e-06	0.000190407	38.3561	43.9359	37.1692	31.1687	32.5396	33.8455
HPS1	Hermansky-Pudlak syndrome 1	1.17353	1715.65	0.23085	0.0555959	4.15228	3.2917386361486e-05	0.000888344	40.8231	39.3295	40.8164	46.8346	49.1505	45.8744
HRCT1	histidine rich carboxyl terminus 1	-1.51063	95.4879	-0.595155	0.194144	-3.06553	0.00217287	0.0262181	2.87456	3.71765	2.76221	1.93204	2.37635	1.94257
HRH1	histamine receptor H1	-1.12437	838.474	-0.169113	0.062896	-2.68877	0.0071716	0.0618567	31.5129	31.0806	31.8057	27.9564	28.2104	27.7687
HRSP12	heat-responsive protein 12	-1.22831	415.166	-0.296677	0.128349	-2.31149	0.0208056	0.125056	11.4982	15.7218	11.1293	11.0336	9.88187	10.4849
HS1BP3	HCLS1 binding protein 3	1.214	984.303	0.279764	0.0678949	4.12055	3.77972416315223e-05	0.000996101	19.3711	19.1265	18.1287	23.0216	23.1283	22.7131
HS2ST1	heparan sulfate 2-O-sulfotransferase 1	-1.10637	2256.9	-0.145838	0.0587552	-2.48213	0.01306	0.0925609	71.9928	71.086	69.8331	66.5973	62.6557	63.3326
HS3ST3A1	heparan sulfate (glucosamine) 3-O-sulfotransferase 3A1	-1.13765	1170.27	-0.186059	0.0660278	-2.8179	0.00483393	0.0465967	24.1764	25.623	22.1782	20.88	21.1519	21.5426
HSBP1	heat shock factor binding protein 1	-1.17459	4471.86	-0.232162	0.10159	-2.28528	0.0222962	0.130733	88.0817	129.016	93.1376	85.9177	85.5017	92.9194
HSD17B11	hydroxysteroid (17-beta) dehydrogenase 11	-1.13217	1350.11	-0.179088	0.0806738	-2.2199	0.0264257	0.144974	30.8265	38.1904	32.0471	30.5635	29.7397	29.2381
HSD17B8	hydroxysteroid (17-beta) dehydrogenase 8	-1.16796	328.424	-0.223996	0.102288	-2.18987	0.028534	0.1516	10.4042	10.6523	9.94934	8.98516	8.6584	8.96569
HSDL2	hydroxysteroid dehydrogenase like 2	-1.06606	3311.81	-0.0922911	0.0460974	-2.00209	0.0452751	0.202146	85.293	91.0887	84.1805	80.7966	84.4664	79.5954
HSP90AB1	heat shock protein 90kDa alpha (cytosolic); class B member 1	-1.08348	72524.4	-0.115675	0.034217	-3.38064	0.000723165	0.0112922	1918.21	1863.73	1966.51	1785.3	1756.15	1769.15
HSP90B1	heat shock protein 90kDa beta (Grp94); member 1	-1.06282	41506.8	-0.0878938	0.0342434	-2.56674	0.0102659	0.0786412	1216.09	1204.06	1235.89	1174.15	1125.99	1142.78
HSPA12A	heat shock 70kDa protein 12A	1.26969	292.006	0.344481	0.113502	3.03503	0.00240515	0.0282731	7.1435	6.45895	7.42848	9.03171	8.84662	8.69174
HSPA1A	heat shock 70kDa protein 1A	1.20093	4588.52	0.264158	0.0508459	5.19526	2.04436764237843e-07	8.96329356718472e-06	165.352	160.848	156.829	185.36	200.767	194.506
HSPA1B	heat shock 70kDa protein 1B	1.182	3290.43	0.241235	0.0618618	3.89958	9.63585549661917e-05	0.0021418	112.687	120.705	121.618	144.787	142.581	132.518
HSPA8	heat shock 70kDa protein 8	1.05395	34383.6	0.0758122	0.0345951	2.19142	0.0284217	0.151224	819.786	879.181	819.627	889.484	879.768	887.504
HSPA9	heat shock 70kDa protein 9 (mortalin)	-1.04739	9822.09	-0.0667972	0.032431	-2.05967	0.03943	0.184868	242.879	250.034	238.918	237.362	230.6	231.539
HSPB1	heat shock 27kDa protein 1	-1.21655	5085.96	-0.282794	0.0938248	-3.01407	0.00257771	0.0297343	119.101	163.865	125.936	105.96	113.5	116.903
HSPB11	heat shock protein family B (small); member 11	-1.19587	646.653	-0.258058	0.119964	-2.15114	0.0314654	0.161418	13.4718	20.4659	15.3397	13.8735	13.4817	14.0462
HSPBP1	HSPA (heat shock 70kDa) binding protein; cytoplasmic cochaperone 1	-1.1563	1844.19	-0.209511	0.0689394	-3.03906	0.00237321	0.0279426	43.6118	47.7662	43.1495	37.477	40.1863	38.926
HSPD1	heat shock 60kDa protein 1 (chaperonin)	-1.15094	16641.8	-0.202816	0.0355538	-5.70447	1.16703906527392e-08	6.28736913394808e-07	371.441	400.179	372.068	330.938	324.902	338.978
HSPE1	heat shock 10kDa protein 1	-1.18323	2372.29	-0.242731	0.108746	-2.23208	0.0256097	0.142406	56.3114	76.1305	52.643	49.0227	51.3622	56.2846
HTR7	5-hydroxytryptamine (serotonin) receptor 7; adenylate cyclase-coupled	-1.21166	1654.28	-0.276982	0.0656952	-4.21616	2.48492424333796e-05	0.000693688	60.3658	57.3419	55.9684	49.5115	47.433	46.4971
HTT	huntingtin	1.17905	5102.78	0.237628	0.0803176	2.95861	0.00309033	0.0338476	133.324	105.371	136.582	150.629	148.134	143.949
IARS2	isoleucyl-tRNA synthetase 2; mitochondrial	-1.04887	11642.7	-0.0688351	0.031082	-2.21463	0.0267855	0.14617	305.69	310.28	303.12	290.574	290.527	295.992
ICAM1	intercellular adhesion molecule 1	1.27915	11201.4	0.355185	0.0386872	9.18094	4.27336464879459e-20	6.30213372448495e-18	99.0222	94.8189	99.9224	127.398	122.512	125.619
ICAM3	intercellular adhesion molecule 3	-1.27039	371.982	-0.345277	0.130877	-2.63818	0.00833518	0.0683672	8.36626	12.4673	9.94934	8.28683	7.29376	8.79136
ICAM5	intercellular adhesion molecule 5; telencephalin	-1.14315	1470.17	-0.19301	0.0755047	-2.55626	0.0105804	0.0802461	30.5047	30.5924	27.9708	24.2553	28.6809	25.1288
ICT1	immature colon carcinoma transcript 1	-1.25617	595.144	-0.329031	0.126934	-2.59215	0.00953787	0.0750029	13.4718	18.0125	13.1675	11.15	11.623	12.9504
ID1	inhibitor of DNA binding 1; dominant negative helix-loop-helix protein	-1.30442	4043.77	-0.383409	0.0992617	-3.86261	0.000112184	0.00243733	62.3823	81.1374	55.6734	48.0217	52.7033	52.2501
ID2	inhibitor of DNA binding 2; dominant negative helix-loop-helix protein	-1.45098	63.4282	-0.537023	0.227936	-2.35603	0.0184716	0.116296	1.86632	2.17802	1.74315	1.51304	1.57639	0.921474
ID3	inhibitor of DNA binding 3; dominant negative helix-loop-helix protein	-1.19391	2339.19	-0.255697	0.0922866	-2.77068	0.00559386	0.0517228	45.7999	60.5839	46.2336	43.9016	41.245	42.9606
IDH1	isocitrate dehydrogenase 1 (NADP+); soluble	1.15423	2741.31	0.206937	0.0512393	4.03863	5.37648218412828e-05	0.00133394	66.5869	72.1875	67.4463	81.9605	76.4433	80.0437
IDH2	isocitrate dehydrogenase 2 (NADP+); mitochondrial	-1.19858	992.571	-0.261326	0.068999	-3.78738	0.000152242	0.00310438	24.4981	25.961	25.584	19.623	22.2342	21.6671
IDH3B	isocitrate dehydrogenase 3 (NAD+) beta	-1.09373	3074.84	-0.129251	0.05694	-2.26995	0.0232109	0.13405	78.8145	84.7424	74.9821	73.3245	73.714	71.4765
IDH3G	isocitrate dehydrogenase 3 (NAD+) gamma	-1.09786	2453.01	-0.134691	0.0493545	-2.72905	0.00635165	0.0568606	73.0225	75.442	71.1471	66.9697	68.3025	65.0511
IDI1	isopentenyl-diphosphate delta isomerase 1	1.39688	1632.73	0.482212	0.0873579	5.51996	3.39076075826943e-08	1.67246983347073e-06	37.2406	48.5548	37.0888	55.843	57.8089	58.526
IDS	iduronate 2-sulfatase	1.07554	6363.46	0.105064	0.0435106	2.41466	0.0157497	0.104888	201.198	193.543	196.975	215.993	210.884	209.922
IER2	immediate early response 2	-1.09793	5403.26	-0.134783	0.0612538	-2.20041	0.027778	0.149295	122.34	124.485	111.749	103.143	112.3	111.598
IER3	immediate early response 3	-1.13758	9277.5	-0.185963	0.0844496	-2.20206	0.0276613	0.149024	138.794	182.378	132.452	130.122	134.699	134.286
IER3IP1	immediate early response 3 interacting protein 1	-1.18711	1002.29	-0.247449	0.116116	-2.13106	0.0330846	0.166334	21.9668	31.1056	20.6496	19.8558	21.5284	20.9698
IFFO2	intermediate filament family orphan 2	-1.1137	1580.19	-0.155363	0.0718866	-2.16123	0.0306778	0.159167	19.9289	19.84	22.6877	18.8316	18.4226	18.6287
IFI30	interferon; gamma-inducible protein 30	1.40601	2188.43	0.491611	0.0721042	6.81806	9.22811837603183e-12	7.61189425367597e-10	55.2817	64.1013	52.4284	77.8869	81.3372	82.9575
IFI44	interferon-induced protein 44	-1.14797	681.856	-0.199087	0.079403	-2.50729	0.012166	0.0883263	18.0196	17.7746	17.0024	15.2934	14.5169	16.2628
IFIT2	interferon-induced protein with tetratricopeptide repeats 2	1.23308	487.64	0.302261	0.0971064	3.11268	0.00185397	0.0234543	19.8431	16.9986	18.4773	22.8819	22.446	22.8127
IFITM10	interferon induced transmembrane protein 10	1.37772	290.841	0.462285	0.125596	3.68072	0.000232574	0.00447965	5.4488	5.14463	4.53218	6.42462	7.67021	6.82389
IFT172	intraflagellar transport 172	1.16941	1324.23	0.225775	0.0765503	2.94937	0.00318428	0.034514	33.3578	28.4895	33.9243	37.5701	38.304	35.8628
IGF2BP3	insulin-like growth factor 2 mRNA binding protein 3	-1.15066	6848.45	-0.202462	0.0349038	-5.80056	6.60918538613855e-09	3.79898057628437e-07	191.866	193.23	193.65	170.858	166.533	165.865
IGF2R	insulin-like growth factor 2 receptor	1.2759	12359.1	0.35152	0.0767293	4.5813	4.62098845092005e-06	0.000159119	327.486	255.905	323.635	396.325	384.805	377.555
IGFBP2	insulin-like growth factor binding protein 2; 36kDa	-1.14243	4878.12	-0.192111	0.0695081	-2.76386	0.00571218	0.0525457	228.699	268.434	214.916	198.884	215.707	209.224
IGFBP3	insulin-like growth factor binding protein 3	-1.3261	13333.8	-0.407194	0.0392616	-10.3713	3.34906606791259e-25	6.03658822117577e-23	73.6446	79.4601	74.3921	56.4017	57.1501	58.4513
IGFBP4	insulin-like growth factor binding protein 4	-1.3067	6629.19	-0.385925	0.0418051	-9.23155	2.66751139104154e-20	4.01501714527903e-18	202.657	193.468	198.075	148.651	150.298	156.078
IGFBP5	insulin-like growth factor binding protein 5	-1.57201	7289.43	-0.65261	0.0737334	-8.85094	8.67855646862158e-19	1.19534834379127e-16	180.111	146.24	180.965	109.056	106.065	107.837
IGFBP6	insulin-like growth factor binding protein 6	-1.09624	7511.26	-0.13256	0.0636724	-2.0819	0.0373513	0.178532	283.08	338.882	283.006	270.044	279.822	276.293
IGFBP7	insulin-like growth factor binding protein 7	-1.2646	4445.86	-0.338679	0.0812703	-4.16732	3.08203282644421e-05	0.000839509	124.979	158.782	120.974	104.051	107.383	108.958
IGFN1	immunoglobulin-like and fibronectin type III domain containing 1	1.28263	2138.16	0.359107	0.0774369	4.63741	3.52796777803859e-06	0.000122639	88.5108	75.7049	91.1531	112.384	105.665	109.531
IGSF9B	immunoglobulin superfamily; member 9B	1.27537	550.881	0.35092	0.136915	2.56305	0.0103757	0.0791875	11.1336	7.74824	10.1102	13.9898	12.6347	10.186
IKBIP	IKBKB interacting protein	-1.12448	2425.44	-0.16926	0.0816142	-2.0739	0.0380881	0.180841	64.6562	76.6562	62.3241	61.9417	60.6088	58.8498
IKBKE	inhibitor of kappa light polypeptide gene enhancer in B-cells; kinase epsilon	-1.18222	1180.39	-0.241497	0.060915	-3.96449	7.3552203308507e-05	0.0017127	20.7655	20.6787	20.6496	17.2022	17.6697	17.6574
IL10RB	interleukin 10 receptor; beta	1.1161	1237.57	0.158462	0.0651416	2.43258	0.0149915	0.101379	31.9634	37.2641	34.112	39.1064	39.7863	36.7344
IL11	interleukin 11	-1.30766	2016.06	-0.386986	0.0672066	-5.75815	8.50401866782732e-09	4.75703726246279e-07	21.1087	22.8942	20.6496	17.5746	16.3051	15.7398
IL11RA	interleukin 11 receptor; alpha	1.18493	364.752	0.244799	0.109549	2.23461	0.0254431	0.141674	7.78706	9.22528	8.34028	9.59038	10.4936	10.0864
IL12A	interleukin 12A	-1.46056	51.4712	-0.546525	0.249783	-2.188	0.0286695	0.151983	1.28712	1.75243	1.42133	0.861272	1.05877	1.17052
IL12RB1	interleukin 12 receptor; beta 1	-1.4309	79.3087	-0.516924	0.216678	-2.38567	0.0170479	0.110262	2.57423	2.29067	1.85042	1.1406	1.69403	1.89276
IL13RA2	interleukin 13 receptor; alpha 2	-1.20339	8139.37	-0.267107	0.0688011	-3.8823	0.000103473	0.00228204	115.39	143.023	114.887	101.84	101.713	107.115
IL17RA	interleukin 17 receptor A	1.15551	1228.61	0.208533	0.0742686	2.80781	0.00498789	0.0476674	29.8826	24.9721	28.0512	32.5188	30.0691	33.0236
IL17RD	interleukin 17 receptor D	-1.45251	1152.83	-0.538549	0.0868616	-6.20009	5.64326310889355e-10	3.88639817876632e-08	40.4584	34.1473	42.5059	26.5598	27.881	26.0752
IL6R	interleukin 6 receptor	1.42549	283.862	0.511463	0.110907	4.61164	3.99505106481448e-06	0.000138217	5.25573	4.63142	4.7199	7.12295	6.30557	7.34689
IL7R	interleukin 7 receptor	-1.26466	1819.5	-0.338745	0.0473185	-7.15883	8.13660344838154e-13	7.47134656266482e-11	71.006	68.9706	69.9135	53.9342	56.209	55.8612
ILF2	interleukin enhancer binding factor 2	-1.09751	6530.29	-0.134229	0.0364198	-3.68561	0.000228159	0.00440042	135.834	141.709	140.203	129.167	128.3	123.428
ILF3-AS1	ILF3 antisense RNA 1 (head to head)	-1.15212	752.724	-0.20429	0.0850187	-2.40288	0.0162665	0.107026	18.7276	21.0667	18.2628	15.8055	17.4344	17.3586
ILVBL	ilvB (bacterial acetolactate synthase)-like	-1.18218	2850.96	-0.241453	0.0482461	-5.00461	5.5974074157882e-07	2.30203234564811e-05	82.4184	83.5783	81.1501	67.4352	72.1141	69.7331
IMMP1L	inner mitochondrial membrane peptidase subunit 1	-1.53376	59.0776	-0.617075	0.2949	-2.09249	0.0363946	0.175078	1.48018	2.21557	1.3677	0.768161	0.94113	1.64371
IMP4	IMP4; U3 small nucleolar ribonucleoprotein	-1.16044	1117.88	-0.214677	0.0729084	-2.94447	0.00323506	0.0348832	19.3497	22.7816	20.14	17.109	18.752	18.0559
IMPA2	inositol(myo)-1(or 4)-monophosphatase 2	-1.27795	757.022	-0.35383	0.0803556	-4.40331	1.06612828013985e-05	0.000325638	21.1731	23.5952	20.3814	15.6193	17.5285	18.0559
IMPACT	impact RWD domain protein	-1.16517	1173.22	-0.220537	0.0696352	-3.16703	0.00154003	0.020459	27.6516	29.8914	27.5953	24.7907	23.9753	24.4813
INADL	InaD-like (Drosophila)	1.2741	636.496	0.349474	0.107805	3.24174	0.00118804	0.0168076	17.1187	12.4422	15.7688	18.9713	20.0931	18.4793
INAFM1	InaF-motif containing 1	-1.63245	264.074	-0.707039	0.15879	-4.45268	8.48046058537559e-06	0.000266848	8.49497	10.8025	6.35578	4.86502	5.12916	5.8526
INCA1	inhibitor of CDK; cyclin A1 interacting protein 1	1.41945	75.3264	0.505331	0.224057	2.25537	0.0241104	0.13712	2.48843	1.43949	1.93087	2.95626	2.70575	2.56518
INCENP	inner centromere protein antigens 135/155kDa	-1.28133	2560.34	-0.357638	0.0581436	-6.15094	7.70264530522552e-10	5.23063355610664e-08	24.7985	24.0834	25.4499	19.8791	19.0108	18.9774
INE1	inactivation escape 1 (non-protein coding)	1.56425	64.4029	0.645474	0.281344	2.29425	0.0217759	0.128841	0.900982	0.763558	1.68951	1.81565	1.71756	1.569
ING1	inhibitor of growth family; member 1	-1.12474	882.557	-0.169587	0.0813757	-2.08401	0.0371596	0.177937	15.7886	18.2127	15.5274	13.7338	15.3169	15.2417
INO80E	INO80 complex subunit E	-1.09796	2215.99	-0.134831	0.0632256	-2.13254	0.0329629	0.166123	44.8131	52.6605	45.8313	43.7386	43.9272	43.2346
INPP5F	inositol polyphosphate-5-phosphatase F	1.07712	6167.36	0.107175	0.050968	2.10279	0.0354841	0.172585	27.7803	30.3921	29.3117	32.7516	30.7985	30.8818
INPP5J	inositol polyphosphate-5-phosphatase J	1.27886	153.646	0.354857	0.130844	2.71206	0.00668657	0.058845	4.01152	4.11821	4.07628	4.95813	5.45855	5.20508
INPP5K	inositol polyphosphate-5-phosphatase K	1.16598	1395.44	0.221548	0.0630933	3.51143	0.000445699	0.00775055	28.3595	28.1265	30.1966	33.7525	34.1395	33.0236
INPPL1	inositol polyphosphate phosphatase-like 1	1.07374	9902.89	0.102649	0.0506935	2.0249	0.0428778	0.195691	283.144	251.536	280.593	293.321	293.962	288.67
INSIG1	insulin induced gene 1	1.56667	3061.76	0.647706	0.0516688	12.5357	4.75958844813752e-36	1.33634598736169e-33	61.9318	65.328	57.3629	95.6244	98.0893	96.3314
INSR	insulin receptor	1.23973	1066.59	0.310022	0.0869094	3.56718	0.000360837	0.00659352	18.6203	15.6842	18.3164	21.8577	22.893	20.2475
INTS6	integrator complex subunit 6	1.08893	1677.65	0.122908	0.0553779	2.21944	0.0264567	0.144997	41.4237	42.1584	41.2187	45.112	45.1037	45.8246
INTS8	integrator complex subunit 8	1.11072	1787.52	0.1515	0.0529693	2.86015	0.00423443	0.0423804	39.2571	42.8594	40.6823	46.4388	46.186	44.0315
IP6K1	inositol hexakisphosphate kinase 1	1.10648	3171.42	0.145974	0.0469511	3.10907	0.00187676	0.0236417	87.1378	81.2376	85.9236	95.2054	94.96	91.0765
IPO13	importin 13	1.15233	1639.94	0.204554	0.0738149	2.77118	0.00558542	0.0517103	39.4716	33.2586	40.1996	43.7619	43.4332	42.6617
IPO5	importin 5	-1.07251	8431.47	-0.100986	0.0450583	-2.24124	0.0250106	0.140282	148.018	135.212	145.486	133.73	132.841	133.165
IPO5P1	importin 5 pseudogene 1	1.2226	549.943	0.289956	0.094436	3.0704	0.00213773	0.0259874	13.1071	11.2531	11.8802	15.6426	13.8346	14.7436
IQCE	IQ motif containing E	1.12207	1500.68	0.166165	0.0670209	2.4793	0.0131639	0.0930544	41.8099	38.8789	45.1609	47.7191	45.786	47.4684
IQCJ-SCHIP1	IQCJ-SCHIP1 readthrough	-1.23376	975.359	-0.303057	0.0944189	-3.20971	0.00132868	0.0182662	19.4569	22.1432	20.8105	15.0839	19.0344	16.5616
IQGAP1	IQ motif containing GTPase activating protein 1	1.10088	13795.2	0.138661	0.0547719	2.53162	0.0113538	0.0843593	385.341	338.719	374.991	416.693	399.557	394.739
IQGAP3	IQ motif containing GTPase activating protein 3	-2.40722	3359.04	-1.26737	0.086465	-14.6576	1.2041486768563e-48	5.49392833815687e-46	17.2474	14.7329	18.0483	6.16857	7.19965	7.29708
IRF2BP2	interferon regulatory factor 2 binding protein 2	1.09598	6309.7	0.132216	0.0373324	3.54158	0.000397736	0.00709029	169.857	168.784	165.894	182.334	190.72	180.335
IRF5	interferon regulatory factor 5	1.39766	120.227	0.483009	0.1737	2.7807	0.00542411	0.0506667	2.48843	2.10291	2.97676	3.56148	2.98809	3.88513
IRGQ	immunity-related GTPase family; Q	1.18619	1235.19	0.246331	0.118948	2.07092	0.0383666	0.181632	25.8067	17.9874	27.6758	29.5393	27.6928	27.3454
IRS1	insulin receptor substrate 1	-1.15326	2144.98	-0.20572	0.0656109	-3.13546	0.00171587	0.0221109	69.8261	58.819	64.6036	55.6335	56.9148	54.9647
IRS2	insulin receptor substrate 2	1.16141	5601.74	0.21588	0.0449455	4.80315	1.56187482645008e-06	5.95388315043633e-05	62.4466	58.4059	58.5429	67.9008	71.1494	69.3098
IRX3	iroquois homeobox 3	-1.27575	367.228	-0.351348	0.117767	-2.98342	0.00285043	0.0320618	9.9108	10.139	7.83074	7.30917	7.52904	7.14765
ISG20	interferon stimulated exonuclease gene 20kDa	-1.25969	2193.81	-0.333064	0.0938299	-3.54966	0.000385724	0.00694909	57.4483	73.2139	55.9952	46.5087	51.1034	50.8305
ISLR	immunoglobulin superfamily containing leucine-rich repeat	-2.33976	669.541	-1.22636	0.145315	-8.43933	3.19154470311833e-17	4.08741690048488e-15	4.05442	3.09178	3.88855	1.37338	1.55286	1.71842
ISOC2	isochorismatase domain containing 2	-1.18987	505.015	-0.250806	0.102745	-2.44104	0.0146449	0.100007	14.8018	18.8887	15.2592	13.1053	13.5758	14.6689
ITGA2	integrin; alpha 2 (CD49B; alpha 2 subunit of VLA-2 receptor)	1.07692	8107.28	0.106907	0.0488891	2.18672	0.0287631	0.152141	222.521	202.318	218.456	234.825	231.212	227.081
ITGA4	integrin; alpha 4 (antigen CD49D; alpha 4 subunit of VLA-4 receptor)	-1.10014	1766.3	-0.137687	0.0602714	-2.28445	0.0223448	0.13093	40.0508	41.52	42.9618	37.4071	38.3981	37.3819
ITGA6	integrin; alpha 6	-1.21412	12009.8	-0.27991	0.0445474	-6.28342	3.31207068567084e-10	2.33604985559393e-08	189.635	177.559	184.72	155.192	151.24	148.332
ITGA7	integrin; alpha 7	1.13339	1157.8	0.180649	0.0753718	2.39677	0.0165401	0.107999	41.8957	35.4491	37.7324	42.598	45.2919	42.4874
ITGAE	integrin; alpha E (antigen CD103; human mucosal lymphocyte antigen 1; alpha polypeptide)	-1.30218	240.239	-0.380934	0.134132	-2.84001	0.00451128	0.0442045	6.82172	8.59941	7.93802	5.88924	5.85854	6.25108
ITGAX	integrin; alpha X (complement component 3 receptor 4 subunit)	1.49421	296.966	0.57938	0.128579	4.50602	6.60544373862587e-06	0.000212891	11.2623	8.93738	11.022	15.5494	15.2698	15.69
ITGB1	integrin; beta 1 (fibronectin receptor; beta polypeptide; antigen CD29 includes MDF2; MSK12)	-1.08193	26630.7	-0.113611	0.0379699	-2.99215	0.00277025	0.0313289	779.199	850.291	777.523	749.26	750.316	726.943
ITGB3	integrin; beta 3 (platelet glycoprotein IIIa; antigen CD61)	1.14124	9692.93	0.190608	0.0782427	2.43611	0.014846	0.100862	11.155	9.12514	9.38617	11.569	12.07	10.0366
ITGB3BP	integrin beta 3 binding protein (beta3-endonexin)	-1.18509	500.377	-0.244991	0.106744	-2.29513	0.0217255	0.128835	9.15998	11.7663	9.17163	8.77566	8.68193	8.14384
ITGB4	integrin; beta 4	-1.16041	15378.4	-0.214639	0.0622692	-3.44696	0.000566936	0.00938466	448.989	378.825	442.839	366.669	370.994	358.528
ITGB8	integrin; beta 8	-1.23804	7170	-0.308056	0.0692656	-4.44747	8.68887795477199e-06	0.000271126	115.454	94.8564	108.745	88.3385	82.9606	86.494
ITPK1	inositol-tetrakisphosphate 1-kinase	-1.13885	1170.88	-0.187572	0.0889383	-2.10901	0.034944	0.171202	9.88935	8.97493	10.6466	8.03078	9.45836	8.21855
ITPR1-AS1	ITPR1 antisense RNA 1 (head to head)	-1.53338	41.3134	-0.616718	0.299554	-2.05879	0.0395148	0.185087	1.24421	1.56467	0.938617	0.931105	0.752904	0.79695
ITPR3	inositol 1;4;5-trisphosphate receptor; type 3	1.1403	13680.7	0.189411	0.0820048	2.30975	0.020902	0.125303	357.454	270.825	344.58	380.403	368.005	362.438
ITSN2	intersectin 2	1.23347	1577.33	0.302728	0.0734356	4.12236	3.75008259291185e-05	0.00099187	30.4618	26.2238	31.618	37.2907	36.5864	34.6922
IVNS1ABP	influenza virus NS1A binding protein	-1.09677	3983.96	-0.133255	0.0490813	-2.71499	0.00662768	0.0584324	69.9119	71.5241	72.6489	64.9445	63.1028	67.2427
IWS1	IWS1 homolog (S. cerevisiae)	1.08325	1258.79	0.115366	0.0561208	2.05567	0.0398139	0.186308	28.2737	30.1042	30.6794	31.3317	32.0925	33.0734
JAG1	jagged 1	-1.22397	1761.28	-0.291565	0.0740299	-3.93847	8.20036141533079e-05	0.00188247	33.2076	27.2753	30.438	24.8838	24.6811	24.5809
JAK1	Janus kinase 1	1.13113	4542.18	0.17777	0.0544221	3.2665	0.00108886	0.0158182	111.529	102.317	114.779	129.61	122.394	119.617
JAK2	Janus kinase 2	1.17817	538.433	0.23655	0.0879788	2.68871	0.00717283	0.0618567	13.7507	12.7677	13.5161	16.015	15.5286	15.5405
JMY	junction mediating and regulatory protein; p53 cofactor	1.11758	2152.78	0.160376	0.0599975	2.67304	0.0075167	0.0639161	50.8197	46.6647	49.264	53.7946	52.6092	57.5548
JPH1	junctophilin 1	-1.42705	185.692	-0.513038	0.217836	-2.35516	0.018515	0.116416	1.37293	1.02642	0.911799	0.675051	0.799961	0.84676
JRKL	JRK-like	-1.09889	1343.48	-0.136042	0.0602727	-2.2571	0.0240019	0.136619	35.2885	37.6271	32.9857	33.0309	31.3632	32.3263
JUND	jun D proto-oncogene	1.14578	7883.53	0.196324	0.0650245	3.01923	0.00253419	0.0294112	237.43	268.159	218.885	269.136	290.386	271.337
KARS	lysyl-tRNA synthetase	-1.12944	7218.91	-0.175603	0.0511498	-3.43311	0.00059671	0.00975584	141.261	164.065	152.753	135.289	133.311	137.474
KAT2B	K(lysine) acetyltransferase 2B	1.0924	2216.37	0.127501	0.0583065	2.18674	0.0287615	0.152141	53.9946	47.5033	51.5166	57.1465	54.4679	55.3631
KATNA1	katanin p60 (ATPase containing) subunit A 1	-1.14246	467.204	-0.192144	0.0836045	-2.29825	0.0215478	0.128198	10.7474	11.1404	11.2366	10.0559	9.15249	9.78755
KBTBD11	kelch repeat and BTB (POZ) domain containing 11	1.93459	30.4714	0.95203	0.347369	2.74069	0.00613101	0.055529	0.686463	0.625867	1.17998	1.48977	1.57639	1.66861
KCMF1	potassium channel modulatory factor 1	-1.12425	2646.2	-0.168959	0.0491768	-3.43574	0.000590936	0.00970491	60.0655	65.9539	59.2669	54.4929	54.3738	56.434
KCND1	potassium channel; voltage gated Shal related subfamily D; member 1	1.17367	781.341	0.231025	0.0933345	2.47524	0.0133146	0.0937376	27.7159	23.0319	29.2848	32.449	30.1162	31.1558
KCNE3	potassium channel; voltage gated subfamily E regulatory beta subunit 3	1.66005	30.7251	0.73123	0.283971	2.57502	0.0100234	0.0775934	0.98679	1.21418	1.12634	1.9786	1.57639	1.99238
KCNE4	potassium channel; voltage gated subfamily E regulatory beta subunit 4	-1.40605	66.3893	-0.491649	0.223814	-2.19669	0.0280428	0.149979	2.33826	1.99026	1.90405	1.28027	1.95285	1.19543
KCNIP3	Kv channel interacting protein 3; calsenilin	-1.42486	123.795	-0.510821	0.243673	-2.09634	0.0360523	0.174235	1.52309	1.00139	1.50179	0.791439	1.12936	0.84676
KCNJ12	potassium channel; inwardly rectifying subfamily J; member 12	-1.31175	160.592	-0.391489	0.138749	-2.82157	0.00477887	0.0462369	5.47025	5.13211	4.93444	4.09686	4.21156	3.53647
KCNJ14	potassium channel; inwardly rectifying subfamily J; member 14	1.52416	57.2519	0.608012	0.29866	2.0358	0.0417706	0.192503	1.15841	0.525728	1.09952	1.74582	0.988187	1.39466
KCNK5	potassium channel; two pore domain subfamily K; member 5	-1.23508	344.599	-0.3046	0.152691	-1.99487	0.0460567	0.204224	2.48843	2.05284	2.35995	1.86221	1.81168	1.84295
KCNMA1	potassium channel; calcium activated large conductance subfamily M alpha; member 1	-1.14051	2136.38	-0.189679	0.0639556	-2.9658	0.003019	0.033266	82.397	71.5116	81.9278	69.9027	68.1378	68.6622
KCNN3	potassium channel; calcium activated intermediate/small conductance subfamily N alpha; member 3	1.1772	773.64	0.235357	0.0876537	2.68508	0.00725132	0.0623494	28.9601	24.5215	28.1585	31.6576	32.516	31.8033
KCNN4	potassium channel; calcium activated intermediate/small conductance subfamily N alpha; member 4	-1.12382	5461.69	-0.168417	0.0487969	-3.45139	0.000557705	0.00926468	120.367	130.944	118.293	108.544	109.689	111.199
KCP	kielin/chordin-like protein	4.77894	13.2559	2.25669	0.480072	4.70074	2.59226135610218e-06	9.34494217261528e-05	0.278875	0.262864	0.10727	0.931105	1.19994	1.0709
KCTD11	potassium channel tetramerization domain containing 11	1.08587	2000.36	0.118849	0.0544639	2.18217	0.0290973	0.153297	46.3577	46.527	48.7544	49.7908	50.821	53.1466
KCTD12	potassium channel tetramerization domain containing 12	1.24876	416.565	0.320497	0.0935202	3.42704	0.000610204	0.00992092	6.95043	6.77188	6.59713	9.07827	8.37606	7.91969
KCTD15	potassium channel tetramerization domain containing 15	-1.14221	1776.12	-0.191824	0.058428	-3.28309	0.00102676	0.0150509	38.828	38.7412	38.4565	32.7982	33.5278	35.3398
KCTD2	potassium channel tetramerization domain containing 2	1.09062	1287	0.125154	0.0553507	2.26111	0.0237522	0.135515	36.9617	36.8886	36.3915	39.6418	40.2333	40.4452
KCTD20	potassium channel tetramerization domain containing 20	1.09226	2664.07	0.127312	0.0520051	2.44807	0.0143625	0.0987344	80.1874	74.1778	79.7556	85.5685	85.7605	84.2775
KDELC2	KDEL (Lys-Asp-Glu-Leu) containing 2	-1.19649	2012.53	-0.258812	0.0542496	-4.77077	1.83523469467437e-06	6.9057800366613e-05	50.0045	50.8204	50.8462	41.3178	41.9509	43.5832
KDM6A	lysine (K)-specific demethylase 6A	1.10513	1232.3	0.144222	0.061906	2.3297	0.019822	0.121784	30.3331	28.1515	29.3921	31.2618	32.5396	33.2229
KDM7A	lysine (K)-specific demethylase 7A	1.17396	717.083	0.231385	0.089085	2.59735	0.00939464	0.0743021	7.07915	6.73433	7.18712	7.56522	8.28195	8.71664
KHDRBS1	KH domain containing; RNA binding; signal transduction associated 1	-1.12406	11983.7	-0.168719	0.0369366	-4.56782	4.92831035263345e-06	0.000167333	290.138	307.626	282.443	258.777	266.74	258.511
KHNYN	KH and NYN domain containing	1.09667	4089.07	0.133125	0.0573998	2.31926	0.020381	0.123573	96.8556	85.7939	97.5625	106.123	101.595	99.4445
KHSRP	KH-type splicing regulatory protein	-1.0877	7735.09	-0.121278	0.0540769	-2.24269	0.0249168	0.139864	178.974	157.969	177.559	158.404	161.027	153.737
KIAA0020	KIAA0020	-1.10909	2368.72	-0.149375	0.0555995	-2.68662	0.00721793	0.062205	39.9006	44.061	40.1192	36.5226	38.1628	37.5314
KIAA0100	KIAA0100	1.13853	13236.5	0.187175	0.0706463	2.64947	0.00806173	0.0669518	366.528	299.765	372.416	390.342	396.851	396.807
KIAA0101	KIAA0101	-1.7309	1508.66	-0.79152	0.116579	-6.78954	1.12492877273406e-11	9.12442226773181e-10	19.4355	29.8038	20.5423	13.1751	13.8111	13.4983
KIAA0141	KIAA0141	-1.06844	3378.65	-0.0955099	0.0422122	-2.26261	0.0236595	0.135245	82.9333	88.3724	86.4868	79.1439	80.0196	82.4096
KIAA0196	KIAA0196	1.11466	2593.03	0.156607	0.0550016	2.84732	0.00440896	0.0435142	63.0258	58.5436	59.0792	66.8533	66.1144	68.463
KIAA0226	KIAA0226	1.15791	669.214	0.211518	0.107001	1.97678	0.0480669	0.208649	19.0708	13.6439	17.0292	18.2496	19.3873	19.7992
KIAA0232	KIAA0232	1.11117	2033.03	0.152082	0.0684118	2.22304	0.026213	0.144201	53.8444	45.5506	52.5893	57.1698	56.2561	55.2635
KIAA0513	KIAA0513	1.32148	665.209	0.402157	0.101285	3.97055	7.17059117623568e-05	0.00168291	16.518	13.1182	15.876	20.1584	18.7755	21.0196
KIAA0895L	KIAA0895-like	-1.14076	1297.76	-0.190001	0.0580218	-3.27465	0.00105794	0.0154924	40.0079	42.8343	42.5864	35.2423	36.8452	37.9797
KIAA0922	KIAA0922	1.20294	399.097	0.266563	0.116356	2.29092	0.0219679	0.129536	6.6072	5.18218	6.46305	7.44884	7.10553	7.19746
KIAA0930	KIAA0930	1.09575	1933.9	0.131917	0.0550957	2.39432	0.0166513	0.108417	61.7387	58.431	57.7652	66.1084	65.9732	62.984
KIAA1024	KIAA1024	1.29646	193.631	0.374578	0.152882	2.45011	0.0142811	0.0985941	4.03297	3.56744	5.06853	5.84268	5.83501	4.55756
KIAA1109	KIAA1109	1.14285	2688.33	0.19263	0.0885588	2.17517	0.0296174	0.155489	78.8788	61.8732	80.0506	87.8497	81.0313	83.4805
KIAA1147	KIAA1147	1.20674	1342.27	0.271116	0.0664959	4.07719	4.55839714436323e-05	0.00114944	27.9948	25.8108	29.3653	33.543	33.5042	33.0236
KIAA1161	KIAA1161	1.13582	492.965	0.183733	0.0847628	2.16761	0.0301883	0.157636	12.9784	12.3296	12.497	15.2003	13.3405	14.37
KIAA1211	KIAA1211	1.63285	267.046	0.707389	0.172176	4.10853	3.98187182377657e-05	0.0010326	1.84487	1.10153	1.3677	2.32776	2.1646	2.39085
KIAA1456	KIAA1456	1.39915	37.2521	0.484552	0.245961	1.97004	0.0488341	0.210504	1.63035	1.47705	1.34088	2.02515	2.02343	2.19161
KIAA1524	KIAA1524	-1.55331	967.825	-0.635345	0.110571	-5.74602	9.13678421967074e-09	5.07213116377159e-07	12.1418	11.3532	8.20619	6.58756	7.43493	6.52503
KIAA1549	KIAA1549	1.11452	2621.59	0.156423	0.0750409	2.0845	0.0371147	0.177897	69.2898	56.2029	66.4809	73.6737	70.5142	69.6833
KIAA1551	KIAA1551	1.2324	1247.55	0.301471	0.0934528	3.22592	0.00125569	0.017611	39.4501	35.1612	42.1573	51.4435	48.4211	43.9319
KIAA2026	KIAA2026	1.15012	1685.32	0.201779	0.0708819	2.84669	0.00441764	0.04355	43.8049	37.5771	41.4869	49.8607	47.3859	43.907
KIDINS220	kinase D-interacting substrate; 220kDa	1.16448	2729.49	0.219685	0.0721318	3.04561	0.00232211	0.0275409	67.5308	58.1806	68.1972	77.0489	75.5728	73.0704
KIF11	kinesin family member 11	-1.59048	3178.68	-0.669461	0.0579673	-11.5489	7.47472663094077e-31	1.73223823510691e-28	36.5756	38.7412	35.8552	23.6733	22.7518	23.6595
KIF14	kinesin family member 14	-2.85032	1416.94	-1.51113	0.0925439	-16.3287	6.16475486245768e-60	4.09115549963101e-57	13.7936	12.5799	14.4815	5.47024	4.02333	4.7568
KIF15	kinesin family member 15	-3.15969	793.423	-1.65978	0.124746	-13.3053	2.15699347099785e-40	6.99824548368192e-38	6.37123	5.78301	6.11442	1.90876	1.95285	1.89276
KIF18A	kinesin family member 18A	-1.2994	642.227	-0.377845	0.0825236	-4.57863	4.68033329573403e-06	0.000160783	16.3249	15.2336	15.4738	12.7096	12.2347	11.2071
KIF18B	kinesin family member 18B	-2.80945	798.521	-1.49029	0.131211	-11.3579	6.77212861638737e-30	1.4686377504355e-27	6.26397	5.93322	7.48212	2.9097	1.97637	2.04219
KIF20A	kinesin family member 20A	-3.56272	1753.92	-1.83298	0.0832269	-22.0239	1.70103127734534e-107	4.96701132984841e-104	22.6533	21.4547	25.4767	6.63412	5.88206	6.94841
KIF20B	kinesin family member 20B	-1.26578	1515.04	-0.340026	0.0785583	-4.32833	1.50245366799045e-05	0.000443148	20.4008	17.8497	19.1478	14.8278	14.2581	16.1881
KIF21B	kinesin family member 21B	-1.18681	2300.01	-0.247095	0.0798287	-3.09531	0.00196606	0.0244435	35.8891	29.5159	36.9815	28.7479	29.3633	27.9431
KIF22	kinesin family member 22	-1.49769	1834.18	-0.582739	0.0661715	-8.8065	1.29115639543824e-18	1.76176480125218e-16	25.3991	28.5896	25.7985	18.4824	17.6932	17.2839
KIF23	kinesin family member 23	-2.04294	1671.81	-1.03065	0.0775216	-13.295	2.4756061290585e-40	7.8573585835335e-38	18.0411	17.0611	17.5387	8.40322	8.21136	9.14002
KIF24	kinesin family member 24	-1.39716	284.79	-0.482494	0.139229	-3.46547	0.000529298	0.0088921	3.47522	3.1043	3.75447	2.09499	2.65869	2.56518
KIF2C	kinesin family member 2C	-2.31336	2193.01	-1.20999	0.0703922	-17.1892	3.1980045903004e-66	2.91817918864911e-63	21.216	20.7788	22.6073	8.70583	10.1877	8.94079
KIF3B	kinesin family member 3B	1.1274	4781.17	0.172995	0.0638026	2.71141	0.00669979	0.0589018	133.345	115.135	135.617	143.39	144.228	145.518
KIF4A	kinesin family member 4A	-2.4429	1521.55	-1.2886	0.0856223	-15.0498	3.46449677467996e-51	1.68605509701092e-48	16.0675	15.1585	16.5197	7.30917	6.56438	5.57865
KIF5A	kinesin family member 5A	-1.45206	153.901	-0.5381	0.176385	-3.0507	0.00228306	0.0272068	2.03794	1.85257	2.17223	1.48977	1.29405	1.34485
KIFC1	kinesin family member C1	-2.61393	1031.39	-1.38622	0.0990677	-13.9926	1.72874292442191e-44	6.4717042811692e-42	12.9141	10.7274	12.2825	4.79519	3.95275	4.93113
KIFC2	kinesin family member C2	1.09207	2125.34	0.127062	0.060079	2.11491	0.0344373	0.169573	64.2057	65.4532	58.6233	65.9688	70.82	69.2351
KLC2	kinesin light chain 2	1.08159	3136.88	0.113153	0.0472871	2.3929	0.0167157	0.108745	77.7419	75.5922	76.3498	80.0983	86.4663	81.9364
KLF10	Kruppel-like factor 10	-1.08968	2101.36	-0.123898	0.0624506	-1.98394	0.047263	0.206847	39.0426	41.858	43.6054	39.9909	36.3276	37.9299
KLF12	Kruppel-like factor 12	1.115	1112.53	0.157042	0.0714956	2.19653	0.0280543	0.149979	22.6533	20.3782	20.9177	24.9303	23.6459	22.6384
KLF16	Kruppel-like factor 16	-1.21188	878.235	-0.277247	0.0724536	-3.82654	0.000129956	0.00273575	23.8117	22.3309	21.8027	18.1798	18.0697	19.8739
KLF6	Kruppel-like factor 6	1.09378	1852.94	0.129318	0.0520812	2.48301	0.0130279	0.0924348	46.5507	46.0513	42.1305	50.0003	48.8917	48.8132
KLF7	Kruppel-like factor 7 (ubiquitous)	1.18851	837.343	0.249153	0.0807849	3.08415	0.00204132	0.0251293	11.7557	11.0528	12.0143	14.4088	13.9287	12.8757
KLHDC4	kelch domain containing 4	-1.1163	849.549	-0.158728	0.0669715	-2.37008	0.0177841	0.113681	17.3117	18.1752	16.9219	15.5494	15.6463	15.9141
KLHL18	kelch-like family member 18	1.13559	976.867	0.183438	0.0836606	2.19265	0.0283329	0.15097	23.3183	18.8136	22.5268	24.6743	24.4929	24.0081
KLHL20	kelch-like family member 20	1.08721	1235.41	0.120628	0.0567529	2.1255	0.0335452	0.167254	30.5047	31.2308	32.9052	34.7302	33.9042	34.1443
KLHL21	kelch-like family member 21	1.18476	6633.68	0.244589	0.0523786	4.66964	3.01727007891217e-06	0.000107072	78.0851	72.3252	79.1924	89.4326	93.0778	89.3331
KLHL24	kelch-like family member 24	1.15663	1148.92	0.20993	0.0977865	2.14682	0.0318079	0.162603	29.3677	24.7718	30.4916	34.5207	32.6572	30.5581
KLLN	killin; p53-regulated DNA replication inhibitor	-1.39488	99.5838	-0.480137	0.175913	-2.72939	0.00634508	0.0568606	3.28215	2.70375	3.11084	1.90876	2.11754	2.46556
KLRC2	killer cell lectin-like receptor subfamily C; member 2	-1.27221	405.021	-0.347336	0.137914	-2.51849	0.0117859	0.0862098	15.7886	22.8316	17.4046	13.7803	14.3287	16.0635
KMT2C	lysine (K)-specific methyltransferase 2C	1.15349	4815.96	0.206008	0.0931681	2.21115	0.0270256	0.147065	118.715	84.7674	112.714	123.767	119.241	122.008
KNSTRN	kinetochore-localized astrin/SPAG5 binding protein	-1.28356	1193.83	-0.360147	0.0660789	-5.45025	5.02978065004943e-08	2.38189275353871e-06	17.2259	18.0125	18.8528	14.0364	13.9758	14.0712
KNTC1	kinetochore associated 1	-1.2498	1762.7	-0.321693	0.0669247	-4.80678	1.53377535659187e-06	5.87745937171686e-05	18.5988	17.1488	17.0828	13.664	13.9758	14.6191
KPNA2	karyopherin alpha 2 (RAG cohort 1; importin alpha 1)	-1.41182	4624.66	-0.497561	0.0507581	-9.80259	1.09732520956185e-22	1.88481741877683e-20	74.6099	82.0762	72.3003	54.5162	53.8797	54.2175
KPNB1	karyopherin (importin) beta 1	-1.07489	16166.6	-0.104185	0.0404632	-2.57481	0.0100296	0.0776007	381.373	361.125	389.097	351.236	348.195	353.995
KRT15	keratin 15; type I	-1.45026	876.382	-0.536314	0.0994418	-5.39324	6.91985723092118e-08	3.22779282975876e-06	18.8777	15.7218	16.5465	11.5224	10.5877	13.1497
KRT18	keratin 18; type I	-1.12899	17369.2	-0.175031	0.0377021	-4.64246	3.4427840175869e-06	0.000120539	626.354	670.516	635.953	564.203	579.524	569.745
KRT7	keratin 7; type II	-1.53715	423.22	-0.620258	0.136	-4.56073	5.09757027748733e-06	0.000172279	8.02303	5.75798	6.40941	4.81847	3.90569	4.35832
KRT80	keratin 80; type II	-1.15623	6021.32	-0.209422	0.0400212	-5.23279	1.66971756110115e-07	7.45500807097148e-06	114.532	111.392	115.182	98.441	96.7952	99.7931
KRT81	keratin 81; type II	-1.34705	7863.32	-0.429808	0.0571764	-7.51724	5.59459433278297e-14	5.83436266133081e-12	146.946	165.93	143.313	110.825	114.371	113.939
KSR2	kinase suppressor of ras 2	1.46768	117.402	0.553534	0.221905	2.49446	0.0126148	0.09046	0.858078	0.838662	0.938617	1.7691	1.05877	0.996188
KTN1	kinectin 1 (kinesin receptor)	1.08288	11520	0.114869	0.0517346	2.22036	0.0263943	0.144871	325.877	294.183	324.064	348.187	337.889	337.06
LAMA1	laminin; alpha 1	1.23351	530.736	0.302774	0.109989	2.75275	0.00590967	0.0539103	11.9702	10.0264	13.6502	15.1537	15.3875	13.1497
LAMA2	laminin; alpha 2	1.48697	410.042	0.572373	0.18653	3.06853	0.00215117	0.0260441	0.922434	0.738523	0.831346	1.11733	1.10583	1.41957
LAMA4	laminin; alpha 4	-1.15802	9426.86	-0.211663	0.0473433	-4.47081	7.79236691832473e-06	0.000247862	207.333	189.275	205.664	176.607	172.321	171.344
LAMB3	laminin; beta 3	-1.13019	7702.53	-0.176568	0.0546059	-3.2335	0.00122283	0.0171832	307.235	275.407	307.974	257.427	270.387	260.827
LAMP2	lysosomal-associated membrane protein 2	1.09841	4644.76	0.135417	0.0450351	3.00693	0.00263902	0.0301696	114.811	126.262	114.163	130.75	130.488	129.679
LAMTOR2	late endosomal/lysosomal adaptor; MAPK and MTOR activator 2	-1.18755	1073.01	-0.247991	0.114833	-2.15958	0.0308052	0.159544	24.2836	36.463	26.0131	23.4173	25.5046	24.3568
LAS1L	LAS1-like; ribosome biogenesis factor	-1.13484	1570.11	-0.182485	0.058839	-3.10143	0.00192587	0.0240527	30.1829	31.4811	31.9934	27.3046	27.7869	27.445
LBH	limb bud and heart development	1.45374	72.2489	0.539766	0.221157	2.44065	0.0146609	0.10007	1.37293	1.13908	1.28725	2.30448	1.62345	1.54409
LBHD1	LBH domain containing 1	1.18873	599.522	0.249422	0.0737957	3.3799	0.000725126	0.0113107	18.8777	17.7871	19.2014	21.8344	22.046	22.3893
LBX2-AS1	LBX2 antisense RNA 1	1.17428	1149.04	0.23178	0.0730692	3.17206	0.0015136	0.0202554	30.7192	35.1487	31.0012	39.2926	38.7275	36.0371
LCTL	lactase-like	-1.22491	354.915	-0.292675	0.113044	-2.58905	0.00962415	0.075585	6.49994	6.25867	6.89213	6.19185	4.98799	4.7817
LDB2	LIM domain binding 2	-1.13145	619.047	-0.17817	0.0771437	-2.30958	0.0209114	0.125303	23.211	24.5215	20.9982	20.3912	20.5872	19.9985
LDHA	lactate dehydrogenase A	-1.12757	79206.1	-0.173216	0.0547647	-3.16291	0.00156199	0.0206195	1773.48	2128.39	1818.07	1683.6	1671.85	1719.37
LDHD	lactate dehydrogenase D	-1.38065	71.2413	-0.46535	0.221976	-2.0964	0.0360469	0.174235	2.1452	2.84144	2.41359	1.69927	2.04696	1.64371
LDLR	low density lipoprotein receptor	1.38076	12397.5	0.465463	0.0508984	9.14495	5.96578090756505e-20	8.62380210400493e-18	220.977	204.358	234.627	301.655	306.808	303.14
LEF1	lymphoid enhancer-binding factor 1	-1.20848	993.871	-0.273197	0.0828227	-3.29858	0.000971761	0.0143775	7.78706	7.86089	7.13349	6.56429	6.35263	6.02694
LEMD2	LEM domain containing 2	-1.07494	2472.79	-0.104253	0.0520612	-2.0025	0.0452307	0.202041	67.3162	66.3419	69.5113	61.9883	63.8322	63.1583
LENG8	leukocyte receptor cluster (LRC) member 8	1.10899	6100.17	0.149251	0.04074	3.6635	0.000248794	0.00477319	172.602	166.906	167.369	187.897	185.991	188.603
LFNG	LFNG O-fucosylpeptide 3-beta-N-acetylglucosaminyltransferase	-1.49709	381.742	-0.582161	0.104914	-5.54892	2.87433780272119e-08	1.43226388804537e-06	9.61048	10.1891	10.0566	5.8194	7.71727	6.42541
LGALS3BP	lectin; galactoside-binding; soluble; 3 binding protein	1.07704	28114.3	0.107068	0.0384895	2.78174	0.00540679	0.0505696	819.894	814.153	841.832	881.128	911.932	875.823
LGALS8	lectin; galactoside-binding; soluble; 8	1.07698	4900.09	0.106998	0.0423213	2.52823	0.0114639	0.0847886	122.92	132.07	125.185	137.175	137.381	135.432
LGALSL	lectin; galactoside-binding-like	1.2004	338.371	0.263513	0.113511	2.32148	0.0202609	0.123049	7.12205	8.18634	5.89988	8.17044	8.47017	9.11512
LGMN	legumain	1.12539	636.67	0.170419	0.0767728	2.21979	0.026433	0.144974	17.183	17.6745	16.9756	18.8549	18.7991	20.7954
LGR6	leucine-rich repeat containing G protein-coupled receptor 6	-2.25532	317.164	-1.17333	0.104629	-11.2142	3.47211793675776e-29	7.13984815164271e-27	16.7969	14.4575	14.4011	6.54101	6.54085	7.17255
LHX8	LIM homeobox 8	1.25727	167.063	0.330294	0.125056	2.64116	0.00826218	0.068036	5.47025	5.88315	5.36352	7.44884	6.3291	7.32198
LHX9	LIM homeobox 9	-1.20746	192.081	-0.271976	0.124372	-2.1868	0.0287575	0.152141	9.31015	8.41165	9.38617	6.98328	7.45846	7.9695
LIF	leukemia inhibitory factor	-1.08572	7916.8	-0.118654	0.0514056	-2.30819	0.0209887	0.12564	39.7934	37.1515	38.7246	37.0812	34.3748	34.9164
LIFR	leukemia inhibitory factor receptor alpha	1.11416	1850.91	0.155954	0.070202	2.2215	0.0263171	0.144665	79.5224	72.8885	81.6865	89.6188	86.7016	84.5016
LIG1	ligase I; DNA; ATP-dependent	-1.32689	1100.8	-0.408047	0.0748363	-5.45252	4.9659888720652e-08	2.36167548964664e-06	14.6517	13.1682	14.0524	10.6844	10.823	9.91207
LIMA1	LIM domain and actin binding 1	-1.08848	3051.15	-0.122316	0.0448267	-2.72863	0.00635982	0.0568606	88.4893	86.1318	87.9618	81.4949	79.949	79.8196
LIMS1	LIM and senescent cell antigen-like domains 1	-1.14416	1768.4	-0.194287	0.0550926	-3.52656	0.000420994	0.00739652	39.6432	41.1695	37.3033	34.8233	34.563	34.1443
LIN28B	lin-28 homolog B (C. elegans)	-1.17728	237.309	-0.235458	0.118251	-1.99116	0.0464631	0.205439	6.69301	5.9207	6.48986	5.35385	4.87035	5.95222
LIN7B	lin-7 homolog B (C. elegans)	-1.4151	85.5007	-0.5009	0.227182	-2.20485	0.0274648	0.148349	1.90922	2.46592	1.50179	1.41993	1.48228	1.31995
LIN9	lin-9 DREAM MuvB core complex component	-1.17095	422.599	-0.22768	0.105187	-2.16452	0.0304246	0.158416	6.43559	6.89706	5.57806	5.77285	5.03505	5.50394
LINC00152	long intergenic non-protein coding RNA 152	-1.28013	317.007	-0.356285	0.167592	-2.12591	0.0335111	0.167254	4.78379	6.7093	4.69308	3.23559	4.82329	4.70699
LINC00294	long intergenic non-protein coding RNA 294	1.1785	620.415	0.236958	0.0936584	2.53002	0.0114056	0.0844856	13.7293	11.1279	13.0334	14.4787	15.1522	14.8183
LINC00326	long intergenic non-protein coding RNA 326	-1.47329	164.462	-0.559043	0.206187	-2.71134	0.00670109	0.0589018	1.56599	1.38943	1.39452	0.837994	0.776432	1.34485
LINC00461	long intergenic non-protein coding RNA 461	-1.19579	278.341	-0.257965	0.123442	-2.08977	0.0366388	0.175905	4.69798	5.31987	5.06853	3.79425	3.88216	5.00584
LINC00467	long intergenic non-protein coding RNA 467	-1.29048	142.008	-0.367913	0.170746	-2.15474	0.0311821	0.160585	3.77554	5.03197	3.37902	3.44509	2.75281	3.36213
LINC00526	long intergenic non-protein coding RNA 526	-1.37889	79.3149	-0.463504	0.20394	-2.27274	0.0230416	0.133442	2.50988	3.09178	2.41359	1.69927	1.92932	2.24142
LINC00630	long intergenic non-protein coding RNA 630	1.43094	59.019	0.516959	0.250862	2.06073	0.0393288	0.184524	1.6518	0.951318	1.39452	1.86221	1.97637	1.79314
LINC00673	long intergenic non-protein coding RNA 673	-1.12395	1156.23	-0.168572	0.0764198	-2.20587	0.0273934	0.148127	11.0263	12.6676	11.5316	10.2654	10.7054	10.5596
LINC00685	long intergenic non-protein coding RNA 685	1.43503	351.422	0.521078	0.109755	4.74764	2.05803695045669e-06	7.60692138649816e-05	11.2408	9.71346	10.7002	14.1295	15.2698	15.939
LINC00704	long intergenic non-protein coding RNA 704	-1.90528	269.922	-0.930002	0.176357	-5.27341	1.33910792543821e-07	6.05293365677953e-06	1.67325	1.86508	2.03814	1.04749	0.964658	0.896569
LINC00886	long intergenic non-protein coding RNA 886	-1.41851	166.605	-0.504378	0.179942	-2.80299	0.00506308	0.0482198	2.53133	2.41585	2.81585	2.21137	1.62345	1.5939
LINC00893	long intergenic non-protein coding RNA 893	1.31947	140.02	0.399964	0.142773	2.8014	0.00508818	0.0483327	3.73264	4.80666	3.94219	5.54007	5.67031	5.40432
LINC01004	long intergenic non-protein coding RNA 1004	1.20617	548.862	0.270433	0.103582	2.6108	0.00903301	0.0724228	13.7293	10.3018	12.1484	15.1537	14.3522	13.9466
LINC01011	long intergenic non-protein coding RNA 1011	-1.34323	105.65	-0.425702	0.176685	-2.40938	0.0159796	0.105758	3.3465	3.00416	3.6472	2.4907	2.63516	2.26633
LINC01029	long intergenic non-protein coding RNA 1029	-1.08166	2645.12	-0.113248	0.0562608	-2.01292	0.0441231	0.198729	43.4402	47.4532	43.7664	41.0617	43.1508	40.5697
LINC01123	long intergenic non-protein coding RNA 1123	-1.30374	284.625	-0.382654	0.139014	-2.75264	0.00591167	0.0539103	6.30687	6.00832	6.24851	4.02703	4.4939	5.72808
LINC01128	long intergenic non-protein coding RNA 1128	1.15364	635.774	0.206199	0.0788708	2.61439	0.0089387	0.0720226	12.7854	12.655	13.5697	16.0383	14.564	14.2704
LINC01234	long intergenic non-protein coding RNA 1234	1.13138	843.6	0.178084	0.0682319	2.60998	0.00905481	0.0724499	23.0179	22.0681	22.7682	25.8847	25.834	24.9794
LINC01239	long intergenic non-protein coding RNA 1239	1.18888	1256.52	0.2496	0.0888964	2.80776	0.00498875	0.0476674	24.2622	20.566	26.5226	29.3298	27.3163	27.8933
LINC01296	long intergenic non-protein coding RNA 1296	1.14204	3028.68	0.191619	0.0555401	3.4501	0.000560371	0.00928844	86.6873	82.2389	88.4713	103.166	98.301	92.4213
LINC01578	long intergenic non-protein coding RNA 1578	-1.1656	1367.17	-0.221071	0.0958055	-2.3075	0.0210268	0.125713	27.8446	37.3643	28.6144	25.2097	28.0457	27.5197
LINC01605	long intergenic non-protein coding RNA 1605	-1.4277	56.5536	-0.513695	0.2529	-2.03122	0.042233	0.193781	2.55278	3.24199	3.00357	1.86221	2.49399	1.81804
LMCD1	LIM and cysteine-rich domains 1	-1.21398	989.91	-0.279743	0.103056	-2.71447	0.00663829	0.0584906	4.93395	4.74407	5.04171	4.09686	3.83511	4.13418
LMNA	lamin A/C	-1.14885	39810.4	-0.200193	0.0455934	-4.39084	1.12914588404059e-05	0.000342735	860.223	858.452	838.292	724.679	759.398	743.58
LMNB1	lamin B1	-1.80031	2778.69	-0.848242	0.0573184	-14.7988	1.49171014907117e-49	7.02547360530295e-47	35.2885	32.5576	32.9589	18.1333	18.5167	19.326
LMNB2	lamin B2	-1.27894	4428.84	-0.354948	0.0613645	-5.78426	7.28313486183581e-09	4.15366285089074e-07	82.9762	74.1027	79.3533	60.4985	62.9145	61.4648
LMNTD2	lamin tail domain containing 2	-1.19385	204.558	-0.255625	0.130208	-1.96321	0.0496218	0.212416	7.78706	9.38801	7.18712	6.28496	6.72908	7.54612
LMO4	LIM domain only 4	-1.15608	1250.16	-0.209239	0.0721881	-2.89852	0.00374924	0.0385485	22.782	25.4352	23.1168	19.2506	22.3283	20.3222
LNX2	ligand of numb-protein X 2	1.23235	333.042	0.301408	0.114991	2.62115	0.00876335	0.0709622	5.85638	6.60916	7.37485	7.47211	8.89368	8.01931
LOC100130093	NA	1.24043	1031.17	0.310843	0.0878344	3.53897	0.000401698	0.00714348	34.0228	28.5646	32.1811	39.4323	40.0216	38.0046
LOC100288637	NA	-1.22367	296.647	-0.291209	0.123609	-2.35589	0.0184785	0.116296	4.86959	4.31848	4.93444	4.23653	3.57629	3.63609
LOC100289230	NA	-1.25688	144.876	-0.329845	0.153282	-2.15188	0.0314066	0.161343	3.797	4.79414	3.75447	3.3287	3.03514	3.56137
LOC100506990	NA	1.22518	158.401	0.292988	0.133733	2.19084	0.0284631	0.151278	4.80524	5.69539	4.63945	5.86596	6.72908	6.10165
LOC100507412	NA	1.12524	831.897	0.170236	0.0696922	2.44268	0.0145785	0.0997873	14.8018	14.2447	14.4815	15.7589	17.2697	15.8892
LOC100507577	NA	1.28239	409.895	0.358837	0.0904642	3.96662	7.29003872671914e-05	0.00170023	10.5329	9.92625	10.2175	12.4535	13.1758	13.6727
LOC101927189	NA	1.94282	19.9049	0.958156	0.360258	2.65963	0.00782254	0.0657508	0.514847	0.625867	0.777711	1.11733	1.31758	1.27014
LOC101927318	NA	-1.55713	43.0322	-0.63889	0.286099	-2.23311	0.0255418	0.142115	1.88777	3.45479	2.41359	1.58288	1.76462	1.66861
LOC101927905	NA	1.38561	94.9705	0.470523	0.227063	2.07221	0.0382454	0.181411	2.42407	1.56467	2.65494	3.09592	3.38807	2.59009
LOC102724814	NA	1.30909	1067.42	0.388569	0.103422	3.75713	0.000171873	0.0034564	33.1647	26.2739	32.637	40.0608	40.398	39.972
LOC152225	NA	-1.577	71.1777	-0.657184	0.272831	-2.40875	0.0160071	0.105788	1.1155	0.751041	1.47497	0.698328	0.705848	0.647522
LOC202181	NA	1.42576	79.4292	0.511728	0.234267	2.18438	0.0289344	0.152672	1.22276	0.813627	1.34088	1.48977	1.43522	1.76823
LOC284454	NA	-1.16677	1031.44	-0.222522	0.0855699	-2.60047	0.00930963	0.0738297	14.716	18.6383	15.9028	14.0597	13.2935	15.1172
LOC286437	NA	1.21845	164.341	0.285052	0.143916	1.98068	0.047627	0.207382	3.8828	3.44227	4.23718	5.05124	4.21156	4.70699
LOC389641	NA	-1.28182	139.757	-0.358192	0.162969	-2.19792	0.0279546	0.14972	3.8399	4.694	3.59356	3.16576	3.34101	3.03837
LOC389831	NA	-1.09972	1240.43	-0.137141	0.0605413	-2.26525	0.0234972	0.134776	29.9469	31.3685	28.078	27.3745	25.9281	28.2917
LOC389834	ankyrin repeat domain 57 pseudogene	1.19967	749.92	0.262636	0.0767128	3.42363	0.000617908	0.0100127	19.1137	17.6495	19.0405	22.1836	21.5284	23.1116
LOC401320	NA	1.16588	477.802	0.221423	0.0814734	2.71774	0.00657296	0.0581607	13.7722	13.0055	13.7306	16.3642	15.7875	14.9677
LOC440300	NA	1.18055	552.238	0.239456	0.0867142	2.76143	0.0057548	0.0528096	11.3052	9.80108	10.7807	12.8492	12.6347	11.9792
LOC554249	NA	-1.52738	91.3301	-0.611059	0.24886	-2.45543	0.0140716	0.0975985	1.71616	1.95271	1.31406	0.814717	1.15288	1.34485
LOC642852	NA	1.15521	1878.93	0.208159	0.0628803	3.3104	0.000931617	0.013865	53.8015	48.9303	52.7503	61.127	61.3617	57.0068
LOC646214	NA	1.23858	311.165	0.308683	0.104388	2.95706	0.00310586	0.0339502	8.10884	7.02223	6.57032	8.89205	8.68193	9.33926
LOC650226	NA	1.40885	106.038	0.494513	0.205445	2.40704	0.0160826	0.106151	1.58744	1.11404	1.39452	2.1881	1.57639	1.91766
LOC728613	NA	1.21145	172.657	0.276736	0.134035	2.06466	0.0389556	0.183483	4.46201	5.79553	4.88081	6.12201	5.69384	6.67446
LOC729737	NA	1.24439	178.623	0.315442	0.158667	1.98808	0.0468027	0.206207	4.56927	3.16689	3.78128	4.6788	4.82329	4.73189
LOC729970	NA	1.56151	39.3042	0.642943	0.254343	2.52786	0.0114761	0.0847934	1.1155	1.17663	0.938617	1.88549	1.36464	1.84295
LOC79160	NA	-1.29611	101.438	-0.374192	0.177734	-2.10535	0.035261	0.171947	2.44552	2.59109	2.86949	2.1881	2.21166	1.66861
LOC81691	exonuclease NEF-sp	-1.56823	220.945	-0.649139	0.148129	-4.38224	1.17464048705033e-05	0.000352876	3.43231	3.86786	4.31764	2.44415	2.35283	2.59009
LONP2	lon peptidase 2; peroxisomal	1.10316	3056.63	0.141646	0.0563396	2.51414	0.0119323	0.0870845	76.3904	70.0345	79.4606	85.7082	82.043	81.2142
LONRF1	LON peptidase N-terminal domain and ring finger 1	1.21226	399.467	0.277697	0.0904799	3.06916	0.00214665	0.0260375	6.84317	7.52292	7.07985	8.68255	8.63487	8.79136
LONRF2	LON peptidase N-terminal domain and ring finger 2	1.16599	1011.02	0.221558	0.104085	2.12864	0.0332844	0.166708	26.1285	19.6647	25.5572	27.9099	28.6809	26.4239
LOXL1	lysyl oxidase-like 1	-2.33238	71.6326	-1.2218	0.215567	-5.66786	1.44593185460893e-08	7.7046003931717e-07	4.97685	5.53267	4.07628	1.90876	2.25871	2.1169
LOXL1-AS1	LOXL1 antisense RNA 1	-1.5964	62.2407	-0.674827	0.206567	-3.26687	0.00108745	0.0158136	3.75409	3.99303	3.29857	2.35104	2.30577	2.29123
LOXL3	lysyl oxidase-like 3	-1.10413	9523.17	-0.142913	0.0449663	-3.17822	0.00148182	0.0198847	185.881	178.497	181.073	165.364	169.662	159.266
LPAR1	lysophosphatidic acid receptor 1	-1.17834	681.593	-0.236751	0.0769109	-3.07825	0.00208221	0.025525	33.272	36.9262	36.4183	29.3996	30.4691	30.7075
LPAR2	lysophosphatidic acid receptor 2	1.18981	377.198	0.250731	0.0986287	2.54217	0.0110166	0.0825253	11.9487	10.4144	12.2557	13.9898	12.6347	14.3949
LPCAT1	lysophosphatidylcholine acyltransferase 1	1.10548	2525.6	0.144675	0.0492498	2.93757	0.00330792	0.0354593	78.6214	73.8273	77.4225	86.9186	84.2311	82.8828
LPCAT2	lysophosphatidylcholine acyltransferase 2	-1.29069	3980.23	-0.368142	0.0449352	-8.19272	2.55395448134649e-16	3.13342314518141e-14	90.1197	93.5421	89.3563	70.8105	69.2672	71.7504
LPCAT3	lysophosphatidylcholine acyltransferase 3	1.07435	2408.04	0.103463	0.0511593	2.02238	0.0431374	0.196324	70.4911	71.5742	72.5685	76.3971	77.902	76.3827
LPIN1	lipin 1	1.17796	3132.42	0.236287	0.0522087	4.52581	6.01645119751126e-06	0.000197838	95.0107	87.4211	92.9767	112.524	104.254	107.613
LPIN2	lipin 2	1.1027	2480.99	0.141043	0.0619286	2.27751	0.0227557	0.132417	73.5802	68.4824	77.2347	81.3785	79.149	81.1893
LPIN3	lipin 3	1.1159	683.513	0.158211	0.0751273	2.10591	0.0352121	0.171824	25.5278	23.5451	23.4922	27.1883	26.1164	27.694
LRCH1	leucine-rich repeats and calponin homology (CH) domain containing 1	1.13587	882.237	0.183804	0.0693439	2.65061	0.00803461	0.0668788	13.1715	12.7927	13.7038	15.2934	14.7757	14.8183
LRIG3	leucine-rich repeats and immunoglobulin-like domains 3	1.13832	2286.39	0.186905	0.0861427	2.16972	0.0300281	0.157136	6.58575	6.53405	7.32121	7.30917	6.96436	8.86607
LRP11	low density lipoprotein receptor-related protein 11	-1.07643	1955.59	-0.106261	0.0493135	-2.15481	0.031177	0.160585	65.7073	62.9372	62.2437	57.6121	60.7264	59.0988
LRP12	low density lipoprotein receptor-related protein 12	1.09079	1452.9	0.125376	0.0608643	2.05992	0.0394059	0.184814	26.1285	25.6105	24.109	29.097	26.0458	27.7438
LRP1B	low density lipoprotein receptor-related protein 1B	1.29923	216.62	0.37766	0.143525	2.63133	0.00850524	0.0694499	6.17816	4.64393	6.38259	8.07733	6.91731	7.17255
LRP8	low density lipoprotein receptor-related protein 8; apolipoprotein e receptor	1.13897	5044.93	0.187731	0.0457622	4.1023	4.09054998988317e-05	0.00105703	98.4001	92.3154	98.9302	111.337	111.43	106.966
LRR1	leucine rich repeat protein 1	-1.26829	268.303	-0.342884	0.147285	-2.32802	0.0199109	0.121784	4.22604	6.14602	4.29082	4.18997	3.85863	3.66099
LRRC15	leucine rich repeat containing 15	-2.40916	44.3656	-1.26853	0.330962	-3.83286	0.000126661	0.00269014	1.09405	0.751041	1.26043	0.442275	0.447037	0.37357
LRRC16A	leucine rich repeat containing 16A	1.12264	433.891	0.166895	0.0828455	2.01454	0.0439532	0.198244	10.5115	10.6773	10.888	11.3595	12.0935	12.552
LRRC37B	leucine rich repeat containing 37B	1.30705	191.103	0.386313	0.12739	3.03251	0.00242526	0.0284408	3.73264	4.06814	4.04946	5.21419	5.62325	4.65718
LRRC75A-AS1	LRRC75A antisense RNA 1	-1.16504	17657.3	-0.22038	0.0965039	-2.28364	0.0223926	0.131006	415.353	596.489	431.174	404.076	413.156	421.263
LRRC8A	leucine rich repeat containing 8 family; member A	1.09174	2773.96	0.126626	0.0586928	2.15744	0.0309717	0.160179	59.1859	51.8218	57.4165	61.8021	62.5852	59.2732
LRRC8D	leucine rich repeat containing 8 family; member D	-1.1945	1694.58	-0.256411	0.0642102	-3.99331	6.51571823473644e-05	0.00154682	56.1827	56.3656	50.7389	45.1819	48.5388	43.2096
LSM11	LSM11; U7 small nuclear RNA associated	-1.14698	720.897	-0.197839	0.0884422	-2.23693	0.0252912	0.141231	11.1979	12.3797	11.1293	9.31105	11.2465	9.83735
LSM2	LSM2 homolog; U6 small nuclear RNA and mRNA degradation associated	-1.32188	666.637	-0.402591	0.0978809	-4.11306	3.90441119752128e-05	0.00101775	17.2474	21.5799	16.6001	13.6872	13.7876	14.6938
LSM3	LSM3 homolog; U6 small nuclear RNA and mRNA degradation associated	-1.38522	831.49	-0.470116	0.15104	-3.11253	0.0018549	0.0234543	17.2259	29.1153	16.5465	15.0373	14.2816	16.2379
LSM4	LSM4 homolog; U6 small nuclear RNA and mRNA degradation associated	-1.36568	2754.16	-0.449616	0.0776794	-5.7881	7.11850019427959e-09	4.07569030731302e-07	62.4037	76.0178	59.696	46.6716	50.7269	47.9913
LSM5	LSM5 homolog; U6 small nuclear RNA and mRNA degradation associated	-1.2154	899.922	-0.281428	0.123145	-2.28534	0.0222927	0.130733	20.315	30.2795	20.0059	18.366	20.0225	19.9238
LSM6	LSM6 homolog; U6 small nuclear RNA and mRNA degradation associated	-1.3369	329.998	-0.418895	0.115188	-3.63662	0.000276243	0.0052235	7.40092	8.76214	6.83849	5.8194	5.83501	5.70318
LSM7	LSM7 homolog; U6 small nuclear RNA and mRNA degradation associated	-1.22477	640.975	-0.292513	0.107723	-2.71541	0.00661935	0.0583943	13.0428	17.0987	15.1251	11.4991	12.4464	13.1497
LSS	lanosterol synthase (2;3-oxidosqualene-lanosterol cyclase)	1.49278	3352.03	0.578004	0.0542854	10.6475	1.7910300131445e-26	3.35244079383459e-24	82.2897	75.7174	83.3492	116.877	121.806	121.46
LTB4R	leukotriene B4 receptor	1.16357	770.864	0.218562	0.0823329	2.65461	0.00793991	0.0664314	21.7952	20.4408	24.1359	25.7916	25.6929	25.5273
LTBP1	latent transforming growth factor beta binding protein 1	-1.18193	1047.24	-0.241149	0.0885164	-2.72434	0.00644299	0.0574635	43.3759	37.1515	44.1418	38.0822	33.716	33.5964
LTBR	lymphotoxin beta receptor (TNFR superfamily; member 3)	1.17641	8018.93	0.234393	0.0393446	5.95743	2.56227884878127e-09	1.62649005183507e-07	207.526	204.133	211.966	250.095	244.435	239.384
LUM	lumican	1.26952	132.132	0.34428	0.145294	2.36954	0.0178103	0.113799	3.3465	3.36717	3.21811	4.4693	3.95275	4.20889
LUZP1	leucine zipper protein 1	1.15756	4154.53	0.211084	0.079774	2.64602	0.0081445	0.0674079	105.908	83.0025	106.144	115.108	114.724	111.797
LUZP6	leucine zipper protein 6	-1.05885	6492.82	-0.0824983	0.0407136	-2.02631	0.0427332	0.195214	175.777	184.894	174.878	168.995	169.286	168.107
LY6E	lymphocyte antigen 6 complex; locus E	-1.11205	8461.17	-0.153224	0.0640361	-2.39278	0.0167214	0.108745	278.06	324.612	274.988	252.003	271.093	266.779
LY6K	lymphocyte antigen 6 complex; locus K	-1.23736	848.483	-0.307266	0.0933516	-3.2915	0.000996555	0.014667	17.6335	23.9957	19.6037	16.0383	16.7521	16.9352
LYN	LYN proto-oncogene; Src family tyrosine kinase	1.15748	665.068	0.210991	0.0762555	2.7669	0.00565929	0.0521626	14.051	14.1571	14.4011	16.8064	15.8345	16.6612
LYPD1	LY6/PLAUR domain containing 1	-1.56284	1987.76	-0.644174	0.0952901	-6.76013	1.37864140348435e-11	1.09989969895473e-09	17.8051	22.719	16.4928	11.7086	12.3288	12.7014
LYRM1	LYR motif containing 1	-1.15488	885.828	-0.207738	0.0890118	-2.33383	0.0196046	0.120873	26.0427	34.0847	27.8903	25.6752	26.2575	24.5311
LYST	lysosomal trafficking regulator	1.17896	2401.12	0.237509	0.0640834	3.70626	0.000210346	0.00412222	66.3294	57.2293	64.845	76.6532	74.0905	71.2025
MACROD1	MACRO domain containing 1	-1.19872	738.351	-0.261491	0.104222	-2.50898	0.012108	0.0880363	14.6946	17.3866	14.1329	12.9424	13.0817	12.7014
MAD2L1	MAD2 mitotic arrest deficient-like 1 (yeast)	-1.60584	1011.99	-0.683331	0.114853	-5.9496	2.68797809998078e-09	1.6915724249879e-07	11.391	15.6967	10.5661	8.12389	7.34082	8.19364
MAD2L2	MAD2 mitotic arrest deficient-like 2 (yeast)	-1.15675	904.715	-0.21008	0.0960197	-2.18788	0.0286781	0.151983	21.5592	26.6494	21.025	19.8791	19.552	20.6709
MADD	MAP-kinase activating death domain	1.09147	5266.44	0.126273	0.0546442	2.31082	0.0208428	0.125177	144.307	133.347	153.236	157.496	156.086	156.75
MAFB	v-maf avian musculoaponeurotic fibrosarcoma oncogene homolog B	-1.47941	531.122	-0.565021	0.0962727	-5.86896	4.385303491907e-09	2.63479139842972e-07	27.3298	27.7635	23.8409	16.7599	17.8815	18.8529
MAFG	v-maf avian musculoaponeurotic fibrosarcoma oncogene homolog G	1.15762	3903.61	0.211156	0.0580685	3.63632	0.000276559	0.0052235	84.7352	74.7786	81.0428	91.0853	95.6188	91.724
MAGEA10	melanoma antigen family A10	1.22097	1070.7	0.288028	0.0889421	3.23838	0.00120211	0.0169573	5.9851	6.24615	5.89988	8.07733	7.17612	6.94841
MAGEA4	melanoma antigen family A4	-1.06764	24027	-0.0944207	0.0440652	-2.14275	0.0321334	0.163295	656.494	727.683	639.386	626.121	624.91	645.878
MAGED1	melanoma antigen family D1	1.05402	11801.8	0.0759064	0.0383266	1.98052	0.0476455	0.207401	407.845	397.714	409.693	431.8	431.226	418.772
MAGEF1	melanoma antigen family F1	-1.14717	1537.15	-0.198082	0.0935907	-2.11647	0.0343049	0.169107	35.5888	45.463	34.9702	30.1911	34.4454	36.8091
MAGI2	membrane associated guanylate kinase; WW and PDZ domain containing 2	1.22144	549.921	0.288586	0.0737204	3.91461	9.05515649993598e-05	0.00203706	17.3546	17.0737	17.6996	21.2757	21.4342	20.895
MAGOHB	mago homolog B; exon junction complex core component	-1.30114	383.592	-0.37978	0.113248	-3.35354	0.000797859	0.0121849	7.78706	9.98884	8.0721	6.77379	6.3291	6.92351
MALAT1	metastasis associated lung adenocarcinoma transcript 1 (non-protein coding)	1.23805	30685.3	0.308066	0.0688926	4.47168	7.76058245784886e-06	0.00024739	822.661	783.986	790.047	952.38	907.908	1110.03
MALT1	MALT1 paracaspase	-1.12596	3882.53	-0.171156	0.0457449	-3.74153	0.000182903	0.0036431	115.712	112.456	117.676	106.192	101.713	99.2452
MAML1	mastermind-like transcriptional coactivator 1	1.12814	3061.25	0.173941	0.0637116	2.73014	0.00633081	0.0568606	76.2402	66.9678	78.817	84.4279	82.443	83.4307
MAN1A1	mannosidase; alpha; class 1A; member 1	-1.35979	887.678	-0.44338	0.0789032	-5.61929	1.91744207394896e-08	9.89210398574376e-07	32.607	34.4602	32.637	24.2553	23.34	25.8511
MAN1A2	mannosidase; alpha; class 1A; member 2	1.13057	2917.84	0.177055	0.0534772	3.31085	0.000930143	0.0138572	69.204	68.4073	70.0208	83.3339	75.5492	75.8846
MAN1B1-AS1	MAN1B1 antisense RNA 1 (head to head)	-1.28762	139.529	-0.364701	0.149786	-2.43482	0.0148992	0.101082	6.028	6.38384	4.98808	4.37619	4.54095	4.68208
MAN2A2	mannosidase; alpha; class 2A; member 2	1.08632	3276.61	0.119447	0.054058	2.20961	0.0271321	0.147216	82.2682	76.118	84.7973	85.6849	88.9603	89.383
MAN2B2	mannosidase; alpha; class 2B; member 2	1.15067	1404.69	0.202478	0.0643145	3.14825	0.00164254	0.021382	45.1778	41.9957	41.4332	51.816	49.0564	47.1695
MANBA	mannosidase; beta A; lysosomal	1.11291	1147.59	0.154334	0.056383	2.73724	0.00619574	0.0559764	23.7259	23.3574	23.9213	26.164	26.2575	26.5235
MANEAL	mannosidase; endo-alpha-like	1.12072	944.398	0.164428	0.0657435	2.50106	0.0123823	0.0894512	16.8612	18.1877	17.2437	19.4135	19.8343	19.5253
MANSC4	MANSC domain containing 4	-1.73277	34.2222	-0.793083	0.404242	-1.9619	0.0497742	0.212735	2.1452	1.77746	1.63587	1.51304	0.823489	0.871664
MAP1A	microtubule-associated protein 1A	1.42952	865.091	0.515534	0.133225	3.86966	0.000108987	0.0023785	27.2869	18.2253	29.4726	37.0114	34.9159	35.1156
MAP1B	microtubule-associated protein 1B	1.14599	7384.6	0.196597	0.0978088	2.01001	0.0444298	0.19947	276.044	196.672	268.605	301.096	278.316	271.386
MAP2K1	mitogen-activated protein kinase kinase 1	-1.06844	4773.25	-0.0955115	0.0486218	-1.96437	0.0494867	0.212127	103.506	113.395	101.853	95.9969	102.254	100.665
MAP2K3	mitogen-activated protein kinase kinase 3	1.11598	1887.41	0.158312	0.0656379	2.4119	0.0158697	0.105221	23.0394	22.406	24.2699	25.2329	27.5516	24.83
MAP3K2	mitogen-activated protein kinase kinase kinase 2	1.10772	1713.63	0.147592	0.0726522	2.03149	0.0422054	0.193781	37.2835	31.2433	35.7747	39.7116	36.7982	38.8264
MAP3K3	mitogen-activated protein kinase kinase kinase 3	1.09666	1290.99	0.133121	0.0657676	2.02411	0.0429589	0.195939	32.1136	29.0903	33.0929	33.5663	34.2571	35.3398
MAP3K6	mitogen-activated protein kinase kinase kinase 6	-1.20662	941.883	-0.270974	0.0815441	-3.32304	0.000890423	0.0133821	20.7011	17.5869	18.5578	15.596	14.8463	16.6114
MAP7	microtubule-associated protein 7	1.42883	172.53	0.514836	0.146884	3.50506	0.000456504	0.00790624	3.66828	3.35465	4.61263	5.42368	5.4115	5.60356
MAPK7	mitogen-activated protein kinase 7	1.14511	974.924	0.195492	0.0624382	3.13097	0.00174233	0.0223729	24.6697	24.8469	26.4154	27.9564	29.2691	29.6117
MAPKAPK3	mitogen-activated protein kinase-activated protein kinase 3	1.09667	2230.32	0.133125	0.0518695	2.56654	0.010272	0.0786425	69.4185	65.1778	63.2091	73.371	72.7964	70.9286
MAPKBP1	mitogen-activated protein kinase binding protein 1	1.20358	1898.5	0.267334	0.0609119	4.38886	1.13946137055132e-05	0.000344924	45.1135	40.0179	42.8814	54.1205	50.6328	49.137
MARCKS	myristoylated alanine-rich protein kinase C substrate	-1.11337	4285.65	-0.154931	0.0420215	-3.68695	0.000226959	0.00438887	165.159	159.709	158.304	142.04	149.099	143.152
MARK3	MAP/microtubule affinity-regulating kinase 3	1.07008	2318.19	0.0977132	0.048879	1.99908	0.0455994	0.202903	54.8312	52.1222	53.9839	57.1233	56.0678	58.9494
MASP2	mannan-binding lectin serine peptidase 2	1.54912	46.8067	0.631447	0.252348	2.50228	0.0123395	0.0892481	1.20131	1.16411	1.42133	1.60616	1.81168	2.41576
MAST2	microtubule associated serine/threonine kinase 2	1.13075	2284.83	0.17728	0.0760706	2.33047	0.0197814	0.121603	54.7883	44.4491	54.842	56.3784	59.4088	58.2521
MAT2A	methionine adenosyltransferase II; alpha	-1.12898	16217.4	-0.175026	0.046871	-3.73421	0.000188307	0.00373037	611.424	700.158	630.268	576.587	565.36	579.308
MAT2B	methionine adenosyltransferase II; beta	-1.09707	2953.57	-0.133661	0.0614103	-2.17653	0.0295158	0.155067	77.9135	93.0414	80.3456	76.8394	75.0081	77.6777
MATN1-AS1	MATN1 antisense RNA 1	-1.35072	108.113	-0.433727	0.196833	-2.20353	0.0275575	0.148657	1.45873	1.76495	1.68951	1.16388	1.19994	1.29504
MATR3	matrin 3	-1.10902	12463.4	-0.149289	0.0371134	-4.02252	5.75795774288214e-05	0.00139902	310.925	312.007	301.108	284.499	272.857	276.616
MAZ	MYC-associated zinc finger protein (purine-binding transcription factor)	-1.08306	16311.8	-0.115111	0.0341979	-3.36604	0.000762569	0.0117399	404.648	419.982	404.463	373.792	385.158	376.957
MB21D2	Mab-21 domain containing 2	-1.36982	180.639	-0.45399	0.155947	-2.91118	0.00360063	0.037684	3.23925	2.55354	2.62813	1.9786	1.97637	2.16671
MBOAT7	membrane bound O-acyltransferase domain containing 7	1.06531	5949.89	0.0912756	0.0428077	2.13222	0.0329885	0.166195	222.328	226.539	210.867	229.308	238.6	235.748
MBTPS1	membrane-bound transcription factor peptidase; site 1	1.09434	8604.93	0.130066	0.0458063	2.83948	0.00451865	0.044247	242.965	225.625	247.044	262.502	262.646	258.336
MCAM	melanoma cell adhesion molecule	1.12179	12736.2	0.165802	0.0345103	4.80442	1.55198981987784e-06	5.93168884037082e-05	279.862	269.398	275.605	308.289	310.432	307.1
MCCC2	methylcrotonoyl-CoA carboxylase 2 (beta)	-1.06845	4636.55	-0.0955159	0.0434384	-2.19888	0.0278865	0.149503	121.547	113.52	119.392	111.151	111.406	109.157
MCM10	minichromosome maintenance 10 replication initiation factor	-2.28542	445.774	-1.19246	0.198888	-5.99563	2.02692788403794e-09	1.29794504855061e-07	1.52309	1.46453	1.58224	0.605218	0.611735	0.772046
MCM2	minichromosome maintenance complex component 2	-1.24071	3664.02	-0.311168	0.0572664	-5.43369	5.52005911108166e-08	2.59141038655281e-06	31.4486	30.4046	31.8593	25.3028	25.434	24.6806
MCM4	minichromosome maintenance complex component 4	-1.2842	4407.77	-0.360869	0.0495756	-7.27917	3.35870051490165e-13	3.26913516783761e-11	54.4665	51.5965	53.0452	42.761	41.198	39.8475
MCM5	minichromosome maintenance complex component 5	-1.35123	1539.94	-0.434272	0.0792366	-5.4807	4.23649149943625e-08	2.04134573900228e-06	16.4107	13.7816	14.5083	11.1965	10.6583	11.1324
MCM6	minichromosome maintenance complex component 6	-1.18199	1513.29	-0.241215	0.0656408	-3.67477	0.000238063	0.00457935	16.4751	16.7482	17.1901	15.0373	13.1523	14.4198
MCM7	minichromosome maintenance complex component 7	-1.35455	5883.94	-0.437813	0.051107	-8.5666	1.06588330981377e-17	1.41471784757101e-15	66.5869	70.0721	68.4922	52.3979	51.6445	47.5182
MCM8	minichromosome maintenance 8 homologous recombination repair factor	-1.11184	1247.6	-0.152943	0.0672215	-2.27521	0.0228935	0.132848	14.3514	14.3073	14.6692	12.6165	12.9876	13.324
MCOLN1	mucolipin 1	1.13754	679.317	0.185916	0.0860094	2.16158	0.0306508	0.159142	12.9999	15.6091	14.9374	15.7357	16.6815	17.259
MCOLN3	mucolipin 3	1.53298	339.879	0.616336	0.126761	4.8622	1.16090136802622e-06	4.54401071667099e-05	6.80027	9.12514	6.81168	12.1742	11.27	11.7052
MCTP1	multiple C2 domains; transmembrane 1	1.23448	439.149	0.3039	0.105523	2.87993	0.0039776	0.0403284	4.05442	4.05562	4.42491	4.93485	5.27033	5.18018
MCTS1	malignant T cell amplified sequence 1	-1.13305	1917.53	-0.18021	0.0741966	-2.42881	0.0151484	0.101924	46.4864	59.1194	51.9457	45.6241	45.8095	47.9166
MCU	mitochondrial calcium uniporter	-1.13768	625.879	-0.186097	0.0869763	-2.13963	0.0323846	0.164058	13.9652	15.6717	15.7151	13.0587	13.8346	13.0003
MDP1	magnesium-dependent phosphatase 1	-1.27653	322.625	-0.352222	0.131341	-2.68173	0.00732423	0.0628296	8.45207	11.7913	8.823	6.68068	7.76432	8.4925
ME1	malic enzyme 1; NADP(+)-dependent; cytosolic	1.15732	2095.37	0.210792	0.0516229	4.08331	4.43994589594882e-05	0.00112151	36.4683	38.4282	35.1847	41.5273	43.6684	42.6119
ME2	malic enzyme 2; NAD(+)-dependent; mitochondrial	-1.13947	1349.27	-0.188363	0.0695199	-2.70948	0.00673888	0.0590492	22.5246	25.8859	24.5649	21.0197	21.8107	21.3682
ME3	malic enzyme 3; NADP(+)-dependent; mitochondrial	-1.17404	368.853	-0.231481	0.115931	-1.99672	0.0458559	0.20368	8.02303	6.87202	7.88438	6.37807	6.77614	6.15146
MECP2	methyl CpG binding protein 2	1.11407	4498.07	0.155834	0.0640516	2.43294	0.0149766	0.101379	113.459	94.6812	109.63	118.949	118.982	116.106
MED10	mediator complex subunit 10	-1.17571	1140.48	-0.233531	0.0850806	-2.74483	0.0060543	0.0550048	28.6169	36.4881	30.8403	27.2115	28.281	26.3492
MED13	mediator complex subunit 13	1.12282	4485	0.167127	0.0711716	2.34823	0.0188629	0.117742	108.525	90.1749	108.504	117.878	115.547	111.548
MED16	mediator complex subunit 16	-1.14179	1909.49	-0.191294	0.0587185	-3.25782	0.00112272	0.0161495	50.0689	46.6146	48.5399	42.9472	43.4802	40.6943
MED24	mediator complex subunit 24	1.07475	2429.62	0.103995	0.0498987	2.08412	0.0371489	0.177937	64.2701	60.1959	60.876	67.9939	64.3027	66.9189
MEF2A	myocyte enhancer factor 2A	1.09144	2448.51	0.126237	0.0477453	2.64397	0.00819403	0.0675892	55.7751	53.787	55.7538	60.5218	59.7382	60.0701
MEF2B	myocyte enhancer factor 2B	1.41296	163.162	0.498723	0.165139	3.02003	0.00252753	0.0293572	4.67653	3.57996	4.15673	5.56335	6.02323	5.87751
MEGF8	multiple EGF-like-domains 8	1.13034	8138.12	0.176754	0.0842991	2.09674	0.0360163	0.174201	238.589	181.501	233.716	249.047	247.282	243.568
MEGF9	multiple EGF-like-domains 9	1.17466	688.217	0.232238	0.0882377	2.63196	0.00848933	0.0693976	11.7557	11.8039	12.9261	14.5951	13.8346	14.3202
MEIS3P1	Meis homeobox 3 pseudogene 1	1.10986	798.268	0.150376	0.0677669	2.21902	0.0264854	0.145044	15.6599	15.9221	16.5733	17.3185	18.5638	17.4831
MELK	maternal embryonic leucine zipper kinase	-1.83017	1062.69	-0.871979	0.0905401	-9.63086	5.92328652967654e-22	9.82727083332698e-20	9.05272	9.22528	9.19844	5.47024	4.77624	4.7568
METAP1	methionyl aminopeptidase 1	-1.08034	2255.53	-0.111492	0.0490634	-2.27241	0.023062	0.133507	45.1349	48.5548	45.0804	43.5524	42.892	42.338
METAP2	methionyl aminopeptidase 2	-1.08554	6620.74	-0.118413	0.0476227	-2.48649	0.012901	0.0918801	134.59	147.667	138.54	131.821	125.311	130.999
METTL1	methyltransferase like 1	-1.18512	350.013	-0.245035	0.106871	-2.2928	0.0218596	0.129106	8.08739	8.04865	7.6162	7.14623	7.01142	5.90241
METTL10	methyltransferase like 10	-1.17347	344.596	-0.230783	0.114591	-2.01398	0.0440118	0.198386	7.55109	9.20025	7.58939	6.61084	6.96436	7.32198
METTL13	methyltransferase like 13	-1.08131	2696.15	-0.112778	0.0524352	-2.15081	0.0314914	0.161449	56.2899	56.9414	57.4702	52.7471	51.1269	54.0681
METTL5	methyltransferase like 5	-1.3032	373.747	-0.382055	0.122837	-3.11026	0.00186924	0.0235673	8.53788	12.2044	9.86888	7.56522	8.02313	8.04422
MEX3A	mex-3 RNA binding family member A	-1.3101	1357.63	-0.389675	0.0768148	-5.07292	3.91764790897067e-07	1.66757024696711e-05	34.3231	28.8024	33.2807	25.4657	24.7517	23.2112
MEX3C	mex-3 RNA binding family member C	-1.10125	2202.82	-0.139138	0.0578963	-2.40323	0.0162508	0.107019	38.7851	39.7551	40.8432	34.6138	35.6453	38.1789
MFAP1	microfibrillar-associated protein 1	1.07555	2299.59	0.105076	0.0492259	2.13456	0.0327967	0.165538	57.6414	53.8621	56.6388	60.4985	60.5147	59.6717
MFAP2	microfibrillar-associated protein 2	-1.32225	1630.22	-0.403	0.0925134	-4.35612	1.32385617265802e-05	0.000395262	5.94219	6.2086	5.73897	4.70208	4.84682	4.03456
MFAP3	microfibrillar-associated protein 3	1.10525	2393.24	0.144375	0.0550975	2.62036	0.00878363	0.0710544	60.5589	57.755	63.4237	66.7369	67.6202	66.3212
MFGE8	milk fat globule-EGF factor 8 protein	1.19234	2455.07	0.253792	0.0522855	4.85396	1.21021918346722e-06	4.72438504775973e-05	70.1693	71.424	68.1972	83.1476	83.8547	83.4556
MFSD6	major facilitator superfamily domain containing 6	1.33078	715.843	0.412268	0.0699906	5.89033	3.85428495720997e-09	2.34334298337957e-07	18.4701	19.2517	18.5042	24.6743	26.2811	23.9832
MGA	MGA; MAX dimerization protein	1.17335	1743	0.230639	0.0958535	2.40616	0.0161213	0.106343	39.2356	30.1418	40.736	44.5068	42.492	42.0142
MGAT4B	mannosyl (alpha-1;3-)-glycoprotein beta-1;4-N-acetylglucosaminyltransferase; isozyme B	1.20375	11391.4	0.267533	0.0451438	5.92624	3.09947525105716e-09	1.90938137828838e-07	253.584	247.167	241.332	290.621	309.114	294.349
MGEA5	meningioma expressed antigen 5 (hyaluronidase)	1.15243	7716.05	0.204683	0.0447703	4.57184	4.83469600282002e-06	0.000165308	162.477	152.987	165.009	187.012	180.415	186.362
MGLL	monoglyceride lipase	1.15723	3393.08	0.210681	0.0512483	4.11098	3.93985368736042e-05	0.00102352	33.1218	31.406	32.8516	37.8494	37.6217	37.0084
MGME1	mitochondrial genome maintenance exonuclease 1	-1.16692	1144.3	-0.222702	0.0753774	-2.95449	0.00313183	0.0341739	23.4899	27.413	24.6186	20.3912	23.293	21.2437
MICA	MHC class I polypeptide-related sequence A	1.18614	617.274	0.24627	0.0723302	3.4048	0.00066213	0.0105191	17.9124	19.2892	17.7264	21.9042	21.693	21.7667
MINK1	misshapen-like kinase 1	1.08848	4524.52	0.122318	0.059152	2.06786	0.0386529	0.182626	122.877	108.475	122.959	129.563	127.876	128.259
MIR17HG	miR-17-92 cluster host gene	-1.48507	287.987	-0.570536	0.14324	-3.98307	6.80309960793597e-05	0.00161242	3.32505	3.99303	3.3522	2.67693	2.11754	2.46556
MIR22HG	MIR22 host gene	1.14483	598.75	0.195136	0.0833513	2.34113	0.0192254	0.119399	17.6764	17.2614	16.8146	20.042	19.4579	19.7992
MIR31HG	MIR31 host gene	-1.10622	664.916	-0.145645	0.071805	-2.02834	0.0425259	0.194572	25.2275	24.2836	22.6609	21.7878	21.4107	22.1652
MIR4697HG	MIR4697 host gene	1.14888	926.759	0.200234	0.0934324	2.14309	0.0321056	0.163268	18.2985	14.5702	17.1096	17.9936	19.5049	19.7494
MIS18A	MIS18 kinetochore protein A	-1.17884	282.464	-0.237373	0.11763	-2.01796	0.0435952	0.197729	5.25573	5.75798	5.14898	3.98047	5.03505	4.7817
MIS18BP1	MIS18 binding protein 1	-1.19511	870.867	-0.257146	0.0969193	-2.6532	0.00797331	0.0665963	15.5312	13.6314	14.1597	11.2431	11.5759	13.4236
MKI67	marker of proliferation Ki-67	-2.69669	8551.09	-1.43119	0.10029	-14.2705	3.34382142327452e-46	1.35610535499467e-43	71.5637	55.3517	74.4993	28.2357	22.9871	23.4602
MKKS	McKusick-Kaufman syndrome	-1.16852	1331.35	-0.224689	0.0819469	-2.74188	0.00610888	0.0553973	35.9749	44.1737	38.0006	33.3801	31.8573	36.1367
MKL2	MKL/myocardin-like 2	1.11258	1520.22	0.153907	0.0666594	2.30886	0.0209513	0.125467	40.9732	39.6424	44.0613	46.9742	46.7977	44.7786
MLLT11	myeloid/lymphoid or mixed-lineage leukemia; translocated to; 11	-1.09695	3434.07	-0.133497	0.0652713	-2.04527	0.0408285	0.189858	100.181	121.819	101.505	97.0909	98.4422	99.8678
MLLT3	myeloid/lymphoid or mixed-lineage leukemia; translocated to; 3	1.08972	2003.88	0.123962	0.0481982	2.57193	0.0101133	0.0779181	38.9567	40.4561	39.1537	44.437	42.1156	42.8361
MLPH	melanophilin	-1.10297	1243.57	-0.141398	0.0581211	-2.43282	0.0149818	0.101379	46.5078	45.1626	45.3218	40.4332	44.0684	39.723
MMAB	methylmalonic aciduria (cobalamin deficiency) cblB type	1.13443	1017.91	0.181972	0.0642453	2.83245	0.00461928	0.0450674	21.2589	24.0208	21.7759	25.1864	24.8223	26.399
MMD	monocyte to macrophage differentiation-associated	-1.33836	1171.53	-0.420469	0.0814862	-5.16	2.46953994841317e-07	1.07307390615572e-05	34.7736	39.3545	32.4761	27.9331	27.081	24.8549
MME	membrane metallo-endopeptidase	1.10059	3369.37	0.138281	0.0521434	2.65194	0.00800307	0.0667685	143.792	145.652	142.643	163.665	157.639	154.633
MMP1	matrix metallopeptidase 1	1.16804	821.13	0.22409	0.0654189	3.42545	0.000613774	0.00995678	36.1894	37.0013	35.4797	40.4798	43.6214	43.0104
MMP14	matrix metallopeptidase 14 (membrane-inserted)	-1.10397	18317	-0.142706	0.0518198	-2.75389	0.00588922	0.0537924	483.377	435.578	482.878	422.954	426.003	422.035
MMP2	matrix metallopeptidase 2	-1.1615	31654.8	-0.215987	0.0371197	-5.81867	5.93163071610843e-09	3.45027125319454e-07	826.737	806.943	848.295	709.548	725.023	704.106
MMP24-AS1	MMP24 antisense RNA 1	-1.07047	5537.98	-0.0982457	0.0488839	-2.00978	0.0444549	0.199521	198.838	226.426	200.194	195.09	197.708	192.214
MMS22L	MMS22-like; DNA repair protein	-1.25736	463.364	-0.330397	0.113689	-2.90614	0.00365919	0.0380785	5.36299	5.36994	5.81942	4.72536	4.72918	3.63609
MND1	meiotic nuclear divisions 1	-1.60079	145.291	-0.678784	0.237548	-2.85745	0.00427055	0.0425696	1.15841	1.40194	0.858164	1.02422	0.39998	0.772046
MOCOS	molybdenum cofactor sulfurase	1.1309	8544.92	0.17747	0.0449275	3.95014	7.8106779622747e-05	0.00180723	232.26	213.821	231.061	255.891	255.964	254.252
MON1B	MON1 secretory trafficking family member B	1.10967	1496.57	0.150125	0.06351	2.36379	0.0180888	0.114875	36.2967	33.4964	37.3569	40.1539	40.398	38.1042
MON2	MON2 homolog; regulator of endosome-to-Golgi trafficking	1.1126	2676.76	0.153935	0.0565866	2.72034	0.00652153	0.0579515	66.7799	60.3711	66.4809	74.3021	70.9847	69.9573
MORC4	MORC family CW-type zinc finger 4	-1.18428	429.026	-0.244012	0.106732	-2.28621	0.0222417	0.130693	11.0263	10.3268	10.0298	8.33339	7.95255	10.2607
MORF4L1	mortality factor 4 like 1	-1.06926	11287	-0.0966187	0.0484006	-1.99623	0.045909	0.20382	281.836	321.295	284.642	275.654	271.657	283.839
MORF4L2	mortality factor 4 like 2	-1.0692	7947.37	-0.0965377	0.0393982	-2.45031	0.0142735	0.0985941	196.114	201.054	188.474	185.965	182.885	179.538
MOSPD2	motile sperm domain containing 2	1.11676	1048.1	0.159325	0.0708632	2.24835	0.024554	0.138358	19.8645	20.228	19.5232	23.2776	21.8577	21.5177
MOSPD3	motile sperm domain containing 3	-1.16334	538.554	-0.218268	0.0835453	-2.61257	0.00898654	0.0721295	14.6517	16.1974	15.2056	12.1975	13.7405	13.7723
MOV10	Mov10 RISC complex RNA helicase	1.10521	6530.51	0.144319	0.064262	2.24579	0.0247174	0.138904	209.629	178.522	212.798	220.02	223.754	220.855
MPC2	mitochondrial pyruvate carrier 2	-1.1815	1035.2	-0.240616	0.102613	-2.34488	0.0190332	0.118602	28.4453	39.1918	28.8826	26.3735	27.7869	27.7936
MPP4	membrane protein; palmitoylated 4 (MAGUK p55 subfamily member 4)	-1.63171	86.347	-0.706386	0.176414	-4.00414	6.2244328320622e-05	0.00150016	3.3036	3.40472	3.37902	1.9786	2.14107	2.06709
MPZL1	myelin protein zero-like 1	1.11823	2389.13	0.16122	0.0603927	2.66952	0.00759591	0.06429	72.1215	65.0526	70.879	78.5852	76.4433	77.5532
MR1	major histocompatibility complex; class I-related	1.15211	1032.03	0.204279	0.0662524	3.08334	0.00204688	0.0251552	35.7604	33.584	34.6752	39.1297	40.5392	40.1464
MRGBP	MRG/MORF4L binding protein	-1.15821	2465.38	-0.211899	0.054009	-3.92341	8.73051152142752e-05	0.00197621	52.9863	59.7202	53.3134	48.1847	47.4565	48.1159
MROH1	maestro heat-like repeat family member 1	1.34393	972.409	0.42646	0.0883569	4.82656	1.38909998950124e-06	5.3653068377561e-05	23.3612	19.1641	22.0441	27.6073	30.3985	28.5906
MRPL1	mitochondrial ribosomal protein L1	-1.27043	429.97	-0.345322	0.119112	-2.89914	0.0037419	0.0385002	10.3827	13.8317	9.97615	9.00844	8.98779	9.11512
MRPL10	mitochondrial ribosomal protein L10	-1.08907	2747.28	-0.123098	0.0550151	-2.23754	0.0252514	0.141162	67.6809	76.7689	68.7872	66.0851	64.8674	65.2752
MRPL12	mitochondrial ribosomal protein L12	-1.15349	2611.6	-0.206001	0.0634823	-3.24502	0.00117442	0.0167255	64.4846	75.0039	61.8951	57.4492	58.5383	59.0739
MRPL18	mitochondrial ribosomal protein L18	-1.19523	828.482	-0.257289	0.105887	-2.42985	0.0151049	0.101722	20.1005	24.8344	17.0292	16.5271	18.2579	17.3337
MRPL2	mitochondrial ribosomal protein L2	-1.20694	952.138	-0.271358	0.0985116	-2.75458	0.00587673	0.0537259	24.3694	33.4839	26.9517	22.975	23.4812	24.033
MRPL21	mitochondrial ribosomal protein L21	-1.18461	928.713	-0.24441	0.120928	-2.02113	0.0432663	0.196665	19.2424	29.6536	20.7568	18.529	21.0813	19.4008
MRPL23	mitochondrial ribosomal protein L23	-1.23731	908.222	-0.307209	0.104381	-2.94315	0.00324887	0.0349805	20.8728	28.7774	21.0786	18.8781	19.5049	19.0272
MRPL23-AS1	MRPL23 antisense RNA 1	-1.49103	55.3645	-0.576307	0.247462	-2.32887	0.0198657	0.121784	1.56599	1.28929	1.76996	0.97766	0.823489	1.27014
MRPL24	mitochondrial ribosomal protein L24	-1.24951	1856.11	-0.321367	0.0878536	-3.65799	0.000254205	0.00485785	36.6828	48.1292	41.6209	32.5188	34.163	34.7171
MRPL3	mitochondrial ribosomal protein L3	-1.09468	2929.31	-0.130506	0.053032	-2.46089	0.0138593	0.0965566	59.1001	64.5019	58.4624	55.8896	55.409	55.4129
MRPL30	mitochondrial ribosomal protein L30	-1.07953	1562.43	-0.110403	0.0549998	-2.00734	0.0447136	0.200374	33.2934	32.7329	33.3879	31.0291	30.775	30.2343
MRPL32	mitochondrial ribosomal protein L32	-1.16043	1036.98	-0.21466	0.0940364	-2.28274	0.0224458	0.131006	25.1631	34.7106	27.2199	24.7208	25.5987	25.0043
MRPL33	mitochondrial ribosomal protein L33	-1.19476	1210.89	-0.256726	0.129585	-1.98115	0.0475747	0.207305	26.6648	43.5228	28.239	26.6994	27.0104	28.8645
MRPL34	mitochondrial ribosomal protein L34	-1.20266	1623.16	-0.26623	0.115362	-2.30779	0.0210109	0.125698	39.9864	59.4323	38.7246	38.9202	38.2334	37.9299
MRPL36	mitochondrial ribosomal protein L36	-1.17808	709.537	-0.236435	0.108129	-2.18661	0.0287714	0.152141	18.3843	25.1724	18.3164	16.69	17.9285	18.1555
MRPL37	mitochondrial ribosomal protein L37	-1.0961	2979.52	-0.132383	0.0524527	-2.52385	0.0116078	0.0852053	64.6347	70.9107	65.7568	59.2183	62.444	62.3614
MRPL4	mitochondrial ribosomal protein L4	-1.17926	1828.16	-0.237878	0.0702129	-3.38796	0.000704151	0.0110307	40.4584	50.1445	42.8546	36.8485	38.6334	38.0295
MRPL42	mitochondrial ribosomal protein L42	-1.12606	1747.28	-0.171278	0.0792413	-2.16147	0.0306587	0.159142	36.9188	46.5144	38.2687	36.4295	35.3394	36.6348
MRPL51	mitochondrial ribosomal protein L51	-1.13284	2829.44	-0.179938	0.0871759	-2.06408	0.0390099	0.183665	67.5951	88.4601	66.91	64.0833	64.8909	68.1891
MRPL52	mitochondrial ribosomal protein L52	-1.29341	518.259	-0.371182	0.141518	-2.62287	0.00871936	0.0706844	13.7722	19.452	12.2288	10.8474	12.0465	12.4274
MRPL57	mitochondrial ribosomal protein L57	-1.25788	624.068	-0.330995	0.120759	-2.74095	0.00612616	0.0555195	14.952	21.5423	14.6692	13.0587	14.1875	13.6478
MRPL9	mitochondrial ribosomal protein L9	-1.1252	2151.62	-0.170182	0.0793384	-2.14501	0.0319521	0.162885	51.6778	66.3044	53.3134	49.4882	51.5269	51.5776
MRPS18A	mitochondrial ribosomal protein S18A	-1.1022	1044.9	-0.140391	0.0710229	-1.97671	0.048075	0.208649	26.9222	32.3073	29.0971	25.8382	26.7516	27.8185
MRPS18B	mitochondrial ribosomal protein S18B	-1.10195	2278.31	-0.140053	0.0597753	-2.343	0.0191293	0.119049	60.6661	66.8551	64.1746	56.8207	59.9265	57.4302
MRPS18C	mitochondrial ribosomal protein S18C	-1.21098	671.112	-0.276173	0.124226	-2.22314	0.0262062	0.144201	15.6599	22.2684	15.4201	13.245	15.9757	15.0424
MRPS2	mitochondrial ribosomal protein S2	-1.18355	1754.51	-0.243123	0.0603694	-4.02725	5.64336195274428e-05	0.00138012	44.1052	50.5701	43.7127	39.2693	39.7627	38.2785
MRPS24	mitochondrial ribosomal protein S24	-1.16435	1956.39	-0.219521	0.107056	-2.05052	0.0403135	0.188085	44.6201	63.2501	44.6782	41.8532	44.2096	45.202
MRPS26	mitochondrial ribosomal protein S26	-1.16972	1840.79	-0.226169	0.102025	-2.21681	0.0266363	0.145652	38.9138	56.5784	41.165	39.1064	39.1275	38.8513
MRPS27	mitochondrial ribosomal protein S27	-1.07058	3856.71	-0.0983977	0.0473474	-2.07821	0.0376904	0.179654	90.7632	84.1416	88.5786	83.427	81.6901	80.9154
MRPS30	mitochondrial ribosomal protein S30	-1.11271	1478.58	-0.154077	0.0715738	-2.15271	0.0313419	0.161209	25.2275	29.0653	24.9136	23.6268	23.7871	24.0828
MRPS34	mitochondrial ribosomal protein S34	-1.1853	3043.55	-0.245254	0.0706564	-3.47108	0.000518375	0.00874945	70.1479	84.2167	68.1704	60.5218	62.3499	65.3001
MSMO1	methylsterol monooxygenase 1	1.13829	1096.39	0.186865	0.0916947	2.0379	0.0415598	0.191774	30.6977	35.4366	28.6949	34.0319	36.2806	37.9548
MSR1	macrophage scavenger receptor 1	-1.16798	503.977	-0.224011	0.0957043	-2.34066	0.0192496	0.119399	7.74416	7.71068	7.34803	6.8669	6.91731	5.75298
MSRB1	methionine sulfoxide reductase B1	-1.1236	1682.3	-0.168131	0.0734348	-2.28954	0.0220483	0.129905	59.7437	73.602	65.2204	58.4966	59.7382	58.7751
MSRB2	methionine sulfoxide reductase B2	-1.18606	444.705	-0.24618	0.115326	-2.13465	0.0327896	0.165538	13.9652	18.7009	14.8301	12.5699	13.3876	14.2704
MSX1	msh homeobox 1	-1.17285	456.406	-0.230016	0.0969748	-2.37192	0.017696	0.113466	13.6005	15.2586	12.202	11.7552	11.9288	11.5309
MT1X	metallothionein 1X	-1.68529	291.931	-0.752997	0.287645	-2.6178	0.00884987	0.0714251	9.2887	18.0625	9.25208	6.6574	7.36434	7.72046
MT2A	metallothionein 2A	-1.51486	9864.72	-0.59918	0.19797	-3.02662	0.00247306	0.0288763	262.486	421.346	243.343	187.338	212.813	211.391
MTF1	metal-regulatory transcription factor 1	1.16454	1198.88	0.219756	0.0868477	2.53036	0.0113945	0.0844468	31.47	26.0236	28.6144	36.2898	32.7278	31.1558
MTFP1	mitochondrial fission process 1	-1.24225	766.577	-0.312954	0.107374	-2.91462	0.00356118	0.0373783	13.9867	17.5243	13.6234	12.1975	10.7995	13.5482
MTHFD1L	methylenetetrahydrofolate dehydrogenase (NADP+ dependent) 1-like	-1.17872	1355.1	-0.237219	0.0610862	-3.88335	0.000103028	0.00227565	23.4899	22.8316	23.814	20.4145	18.752	20.2475
MTHFD2	methylenetetrahydrofolate dehydrogenase (NADP+ dependent) 2; methenyltetrahydrofolate cyclohydrolase	-1.10804	2768.86	-0.148007	0.0514998	-2.87393	0.00405405	0.0409897	50.6052	55.9776	51.3826	48.4407	47.3153	47.1695
MTHFD2L	methylenetetrahydrofolate dehydrogenase (NADP+ dependent) 2-like	-1.21066	201.185	-0.275794	0.131382	-2.09917	0.0358018	0.173541	4.11878	4.78162	4.1031	3.7477	3.95275	3.11309
MTHFR	methylenetetrahydrofolate reductase (NAD(P)H)	1.1933	1659.98	0.254954	0.0967377	2.63552	0.0084008	0.068851	56.5903	41.7579	56.6388	61.4529	62.7028	60.7176
MTL5	metallothionein-like 5; testis-specific (tesmin)	-1.30489	171.408	-0.383924	0.141377	-2.71561	0.00661545	0.0583943	5.4488	5.89567	5.09535	3.79425	3.9998	4.88132
MTMR1	myotubularin related protein 1	1.09385	2038.48	0.129416	0.0575217	2.24987	0.0244574	0.138089	47.7091	42.8093	44.41	48.4873	50.1858	48.8381
MTMR11	myotubularin related protein 11	-1.11194	685.087	-0.153078	0.0713754	-2.14469	0.0319778	0.162901	24.4552	24.9471	26.6299	23.2078	21.5284	23.5847
MTOR	mechanistic target of rapamycin (serine/threonine kinase)	1.17931	3526.55	0.237942	0.0799839	2.97487	0.00293109	0.0326173	84.9712	65.0777	79.7288	92.0397	89.2427	89.7067
MTPN	myotrophin	-1.05885	6492.82	-0.0824983	0.0407136	-2.02631	0.0427332	0.195214	175.777	184.894	174.878	168.995	169.286	168.107
MTUS1	microtubule associated tumor suppressor 1	1.25142	677.867	0.323564	0.0767519	4.21571	2.48991532086342e-05	0.000693755	10.7474	10.0264	10.1371	13.1286	12.4935	13.0003
MTUS2	microtubule associated tumor suppressor candidate 2	1.36672	152.801	0.450717	0.142199	3.16962	0.00152638	0.0203518	5.21283	4.24338	4.23718	6.68068	6.47027	5.52884
MUC20	mucin 20; cell surface associated	1.3196	126.053	0.4001	0.171641	2.33103	0.0197518	0.121524	4.97685	3.81779	5.06853	6.14529	5.74089	6.30089
MVB12A	multivesicular body subunit 12A	-1.15732	2612.98	-0.21079	0.0725059	-2.90721	0.0036467	0.0380049	74.9102	85.4058	70.3962	64.1997	67.6202	67.9151
MVD	mevalonate (diphospho) decarboxylase	1.16652	785.476	0.222209	0.0794131	2.79814	0.00513985	0.0486968	18.749	18.2628	17.3242	19.9489	20.8931	22.6633
MVK	mevalonate kinase	1.22507	667.608	0.292868	0.0773677	3.7854	0.00015346	0.00312215	11.4124	13.4812	12.497	15.177	15.5757	15.2666
MXD1	MAX dimerization protein 1	1.30027	529.908	0.378808	0.0888908	4.2615	2.03055410213081e-05	0.000576772	13.3646	11.8414	13.1675	17.7375	15.6228	16.3624
MXD3	MAX dimerization protein 3	-1.37786	384.254	-0.462434	0.121621	-3.80225	0.000143389	0.00294857	5.38444	5.83308	5.47079	3.98047	3.4116	4.7817
MXI1	MAX interactor 1; dimerization protein	-1.06957	2887.05	-0.097033	0.0468382	-2.07166	0.038297	0.181479	65.6001	70.5728	64.0405	61.9417	62.4675	63.2828
MYADM	myeloid-associated differentiation marker	-1.08603	4898.2	-0.119063	0.0503589	-2.36429	0.0180648	0.114822	108.719	97.9607	105.206	96.8116	96.7246	93.5918
MYBL1	v-myb avian myeloblastosis viral oncogene homolog-like 1	-1.2569	507.666	-0.329867	0.11249	-2.93242	0.00336331	0.0357642	8.10884	8.17382	8.39391	7.21606	5.97618	6.42541
MYBL2	v-myb avian myeloblastosis viral oncogene homolog-like 2	-2.22734	2177.66	-1.15532	0.0932103	-12.3948	2.78949799379605e-35	7.54197605730043e-33	18.3843	15.1961	17.7533	8.217	8.18783	6.52503
MYC	v-myc avian myelocytomatosis viral oncogene homolog	-1.24689	210.025	-0.318334	0.155783	-2.04344	0.0410085	0.19001	3.3036	2.87899	4.15673	2.95626	2.49399	2.71461
MYCBP2	MYC binding protein 2; E3 ubiquitin protein ligase	1.16319	2522.94	0.218091	0.102547	2.12675	0.0334409	0.166976	45.8214	33.0833	46.2604	48.1381	50.4916	46.8457
MYH15	myosin; heavy chain 15	-1.22759	623.401	-0.295827	0.104694	-2.82562	0.00471887	0.0457777	16.8612	13.6439	17.2437	14.2226	11.5524	12.9753
MYHAS	myosin heavy chain gene cluster antisense RNA	1.19679	222.558	0.259171	0.126413	2.0502	0.0403448	0.18813	3.23925	3.22947	3.16448	3.67786	3.97627	3.88513
MYL6B	myosin; light chain 6B; alkali; smooth muscle and non-muscle	-1.13848	4391.89	-0.187113	0.0775213	-2.4137	0.0157912	0.10494	123.628	160.798	128.43	119.647	120.088	123.278
MYLK3	myosin light chain kinase 3	1.53658	41.9241	0.61972	0.308767	2.00708	0.0447409	0.200435	1.41583	1.11404	1.39452	1.7691	2.70575	1.51919
MYO19	myosin XIX	-1.14203	2461.56	-0.191604	0.0601203	-3.18701	0.00143751	0.019469	39.3214	37.9025	41.2187	33.3103	34.4218	35.8628
MYO1F	myosin IF	-1.50135	36.1638	-0.586258	0.297073	-1.97345	0.0484449	0.209507	1.1155	1.21418	0.777711	0.744884	0.635263	0.722236
MYO6	myosin VI	1.10978	1447.04	0.150268	0.0592138	2.53772	0.0111577	0.0832957	37.3693	36.2377	34.6752	41.7135	39.9745	38.6023
MYO9B	myosin IXB	1.09004	7612.54	0.124379	0.0632996	1.96493	0.0494225	0.211915	175.692	150.696	175.629	186.966	180.321	180.21
MYRIP	myosin VIIA and Rab interacting protein	1.45525	117.772	0.541263	0.167062	3.23989	0.00119575	0.0168838	5.12702	4.05562	4.69308	6.26168	7.43493	6.42541
MZT1	mitotic spindle organizing protein 1	-1.41826	1220.05	-0.504124	0.113432	-4.4443	8.81803400753332e-06	0.000273922	18.6632	24.7468	17.7264	14.2692	14.1405	14.893
MZT2A	mitotic spindle organizing protein 2A	-1.38574	888.211	-0.47066	0.13445	-3.50063	0.00046416	0.00802931	22.5031	30.5924	21.1055	16.6668	16.4933	20.5464
MZT2B	mitotic spindle organizing protein 2B	-1.40292	1620.54	-0.488433	0.198716	-2.45795	0.0139733	0.0971476	41.5524	65.5033	40.2532	32.3792	36.8452	35.788
NAA50	N(alpha)-acetyltransferase 50; NatE catalytic subunit	-1.12342	5537.6	-0.1679	0.0534395	-3.14188	0.00167869	0.021747	125.494	141.321	122.02	113.851	112.7	120.19
NAB2	NGFI-A binding protein 2 (EGR1 binding protein 2)	1.11405	3116.84	0.15581	0.0463286	3.36315	0.000770588	0.0118303	58.0275	56.6034	58.9988	62.384	66.8202	64.1047
NACC1	nucleus accumbens associated 1; BEN and BTB (POZ) domain containing	-1.0946	6440.01	-0.130408	0.0578008	-2.25616	0.0240605	0.136899	182.856	161.474	187.562	161.733	159.827	164.57
NADSYN1	NAD synthetase 1	1.10498	1130.09	0.14402	0.0561552	2.56468	0.0103271	0.0788785	29.9898	32.1696	30.438	33.2172	35.1042	34.244
NAIF1	nuclear apoptosis inducing factor 1	-1.18416	633.991	-0.243861	0.0821374	-2.96894	0.00298828	0.0330272	15.7028	15.5215	14.1865	12.3604	12.5876	13.5232
NALCN	sodium leak channel; non selective	1.26725	171.325	0.341696	0.136658	2.50036	0.0124066	0.0895363	3.3465	3.09178	3.03039	4.14342	3.64688	4.20889
NANOS1	nanos homolog 1 (Drosophila)	-1.24349	973.669	-0.314392	0.0936918	-3.35559	0.000791947	0.0121073	42.1745	50.4073	42.1305	33.8457	38.1864	36.5103
NAPA	N-ethylmaleimide-sensitive factor attachment protein; alpha	1.10845	2075.94	0.148546	0.0546684	2.71722	0.00658325	0.0581813	54.1447	57.3169	51.7044	57.9613	63.691	59.6467
NAPRT	nicotinate phosphoribosyltransferase	-1.16093	920.771	-0.215277	0.0802998	-2.68092	0.00734197	0.0629065	23.5542	25.598	20.8105	20.2515	20.6108	19.6747
NASP	nuclear autoantigenic sperm protein (histone-binding)	-1.16154	4040.92	-0.216035	0.0477432	-4.52494	6.0412754348942e-06	0.000198208	65.9219	65.2779	67.0709	58.1009	53.8562	58.7502
NAT6	N-acetyltransferase 6 (GCN5-related)	-1.13713	600.3	-0.185403	0.0854843	-2.16886	0.0300936	0.157366	13.9009	13.8817	14.562	12.3139	12.87	12.0041
NBEA	neurobeachin	1.16111	833.878	0.215502	0.0891289	2.41786	0.015612	0.104223	21.0444	17.5994	20.5423	23.3009	22.3518	22.8874
NBL1	neuroblastoma 1; DAN family BMP antagonist	-1.21887	2050.04	-0.285539	0.0503859	-5.66705	1.45278862955583e-08	7.71298690600549e-07	64.2486	64.1138	62.3241	51.4901	52.9386	52.1753
NBPF1	neuroblastoma breakpoint family; member 1	1.11237	2191.41	0.153632	0.062953	2.44042	0.0146701	0.100086	59.143	52.2224	58.9451	65.9688	61.597	61.6889
NBPF10	neuroblastoma breakpoint family; member 10	1.15513	569.823	0.208053	0.104372	1.99338	0.0462197	0.204797	10.7045	8.46172	9.81525	11.2664	10.3524	11.7052
NBPF12	neuroblastoma breakpoint family; member 12	1.21174	958.892	0.277077	0.0766844	3.61321	0.000302429	0.0056536	21.5807	18.6008	20.8641	25.2097	23.693	24.8549
NBPF15	neuroblastoma breakpoint family; member 15	1.13092	4040.27	0.177491	0.0622895	2.84945	0.0043795	0.0434085	74.0307	68.2821	78.0661	87.6402	80.4431	80.9901
NBPF20	neuroblastoma breakpoint family; member 20	1.19563	472.966	0.257772	0.102326	2.51912	0.0117649	0.0860994	9.61048	8.36158	10.1371	10.4051	12.2112	10.7837
NBPF9	neuroblastoma breakpoint family; member 9	1.11744	2574.24	0.160196	0.0783889	2.04361	0.040992	0.19001	47.9666	42.0207	52.2944	53.7247	54.8679	50.183
NCAPD2	non-SMC condensin I complex; subunit D2	-1.29839	9191.06	-0.376721	0.0657796	-5.72702	1.02209703980387e-08	5.61000630869792e-07	162.713	135.4	161.281	120.834	115.053	118.098
NCAPD3	non-SMC condensin II complex; subunit D3	-1.12343	3415.68	-0.167909	0.057437	-2.92336	0.00346278	0.0365558	45.092	40.4936	45.3486	38.4546	38.1864	39.6732
NCAPG	non-SMC condensin I complex; subunit G	-1.89363	2354.49	-0.921153	0.0795307	-11.5824	5.06275383085e-31	1.19219686984532e-28	19.6714	19.1641	20.0059	11.1733	10.2818	9.5634
NCAPG2	non-SMC condensin II complex; subunit G2	-1.64447	1804.88	-0.717621	0.0653972	-10.9733	5.13805825910601e-28	1.0002086744393e-25	19.9932	21.4798	20.4887	13.664	11.5759	12.5271
NCAPH	non-SMC condensin I complex; subunit H	-2.5268	865.928	-1.33731	0.111524	-11.9913	3.94659871466064e-33	9.93454159207679e-31	6.41413	6.27119	5.76579	2.42087	2.56458	2.34104
NCAPH2	non-SMC condensin II complex; subunit H2	-1.13535	1147.93	-0.183137	0.0916332	-1.99859	0.0456531	0.202903	16.9685	17.712	19.5232	16.0848	16.5168	15.0673
NCBP2-AS2	NCBP2 antisense RNA 2 (head to head)	-1.20305	513.236	-0.266695	0.113463	-2.3505	0.0187481	0.117276	12.0775	17.4116	13.4893	11.7319	12.2112	11.9792
NCKAP1	NCK-associated protein 1	1.07316	5839.87	0.101868	0.0415907	2.44929	0.0143137	0.0986687	134.74	135.137	130.092	147.091	143.711	138.844
NCL	nucleolin	-1.0559	18878	-0.0784794	0.037806	-2.07585	0.0379083	0.180457	352.992	360.95	373.274	351.795	333.96	344.556
NCOA1	nuclear receptor coactivator 1	1.17843	1255.35	0.236872	0.0754362	3.14003	0.00168931	0.0218652	32.4997	27.5507	32.7175	35.801	36.7511	36.5103
NCOA3	nuclear receptor coactivator 3	1.12321	2638.02	0.167627	0.0797652	2.10151	0.0355963	0.172832	71.9713	57.029	68.7336	78.4921	71.5259	72.0244
NCOA4	nuclear receptor coactivator 4	1.06629	5934.79	0.0926048	0.0376552	2.45928	0.0139214	0.0968333	145.873	149.933	150.688	158.032	157.828	160.536
NCOA5	nuclear receptor coactivator 5	1.14117	1862.01	0.190513	0.0651937	2.92227	0.00347494	0.0366576	42.1745	43.2599	47.7622	52.2815	49.5505	50.0335
NCOA6	nuclear receptor coactivator 6	1.11917	3745.9	0.162425	0.0736456	2.20549	0.0274196	0.148214	95.2896	78.7716	93.6203	101.956	103.195	94.4386
NCR3LG1	natural killer cell cytotoxicity receptor 3 ligand 1	1.44951	322.851	0.535567	0.155769	3.4382	0.000585587	0.00963875	3.3465	2.77885	4.15673	5.63318	4.72918	4.30851
NCSTN	nicastrin	1.08389	7647.94	0.116221	0.0413855	2.80827	0.00498087	0.0476674	226.232	217.051	230.819	248.628	241.353	240.928
NDC1	NDC1 transmembrane nucleoporin	-1.11816	2309.52	-0.161124	0.0558233	-2.88632	0.00389772	0.0397115	38.8066	39.1167	39.0465	36.7088	34.4924	33.4221
NDC80	NDC80 kinetochore complex component	-2.44473	517.996	-1.28968	0.117872	-10.9413	7.3110570660768e-28	1.40449254164107e-25	7.05769	6.72181	6.51668	3.07265	2.61164	2.61499
NDRG1	N-myc downstream regulated 1	1.0571	34365.5	0.0801082	0.0364682	2.19666	0.0280448	0.149979	884.228	938.325	884.472	950.797	959.623	953.551
NDRG2	NDRG family member 2	1.19352	416.705	0.255217	0.0906912	2.81413	0.0048909	0.0469784	10.9405	12.292	10.8075	14.2226	13.1052	13.4983
NDST2	N-deacetylase/N-sulfotransferase (heparan glucosaminyl) 2	1.13997	1088.88	0.189001	0.0693126	2.72679	0.00639543	0.0570741	34.9238	32.3323	34.1925	36.9416	40.6804	37.9548
NDUFA12	NADH dehydrogenase (ubiquinone) 1 alpha subcomplex; 12	-1.1825	982.299	-0.24184	0.121771	-1.98602	0.0470312	0.20637	24.3051	35.6744	24.5649	22.556	22.9871	26.1748
NDUFAB1	NADH dehydrogenase (ubiquinone) 1; alpha/beta subcomplex; 1; 8kDa	-1.19361	1646.41	-0.255326	0.119403	-2.13836	0.0324872	0.164464	39.0855	57.8051	37.6519	34.544	40.1863	38.2038
NDUFB10	NADH dehydrogenase (ubiquinone) 1 beta subcomplex; 10; 22kDa	-1.17288	3402.47	-0.23006	0.103418	-2.22456	0.0261106	0.144139	90.1626	129.091	91.019	86.9419	88.8897	88.9098
NDUFB11	NADH dehydrogenase (ubiquinone) 1 beta subcomplex; 11; 17.3kDa	-1.20118	2435.59	-0.264452	0.107152	-2.46801	0.0135868	0.0950943	63.4978	89.1485	60.9296	56.3784	58.6559	63.0089
NDUFB3	NADH dehydrogenase (ubiquinone) 1 beta subcomplex; 3; 12kDa	-1.28132	653.176	-0.357627	0.135164	-2.64588	0.00814793	0.0674079	16.0675	25.648	17.4583	13.8735	15.9992	16.4869
NDUFB4	NADH dehydrogenase (ubiquinone) 1 beta subcomplex; 4; 15kDa	-1.17517	2362.02	-0.232875	0.108754	-2.14131	0.0322492	0.163599	59.1645	86.8829	60.1787	56.937	57.9266	60.8422
NDUFB7	NADH dehydrogenase (ubiquinone) 1 beta subcomplex; 7; 18kDa	-1.1951	2069.44	-0.257135	0.115242	-2.23127	0.0256635	0.142575	54.8097	79.2223	53.0452	48.6037	53.5738	54.5662
NDUFB8	NADH dehydrogenase (ubiquinone) 1 beta subcomplex; 8; 19kDa	-1.12115	3330.52	-0.164975	0.0833464	-1.97939	0.0477721	0.207767	61.374	81.9886	64.0137	59.8933	63.8557	61.5644
NDUFB9	NADH dehydrogenase (ubiquinone) 1 beta subcomplex; 9; 22kDa	-1.14018	4121.47	-0.189261	0.0824906	-2.29433	0.0217713	0.128841	96.4051	128.34	100.915	94.6235	96.0188	95.3103
NDUFS2	NADH dehydrogenase (ubiquinone) Fe-S protein 2; 49kDa (NADH-coenzyme Q reductase)	-1.09214	7706.21	-0.127154	0.0498847	-2.54896	0.0108045	0.0813124	199.568	224.736	203.653	186.593	195.826	193.236
NDUFV1	NADH dehydrogenase (ubiquinone) flavoprotein 1; 51kDa	-1.12248	4427.46	-0.16669	0.0513887	-3.24371	0.00117986	0.0167255	106.681	123.383	115.503	100.513	103.43	104.351
NEAT1	nuclear paraspeckle assembly transcript 1 (non-protein coding)	1.2416	24930.6	0.312205	0.0462117	6.75597	1.41885690755493e-11	1.12583211142946e-09	642.808	689.618	650.005	812.109	797.89	853.434
NEDD9	neural precursor cell expressed; developmentally down-regulated 9	1.17275	1148.2	0.229895	0.103161	2.22851	0.0258464	0.143285	4.97685	4.28093	4.264	5.3073	4.42331	6.10165
NEFL	neurofilament; light polypeptide	1.71201	1126.83	0.775695	0.166976	4.64555	3.39165106179089e-06	0.000119034	1.05115	0.913766	1.04589	2.00187	1.48228	1.569
NEIL3	nei-like DNA glycosylase 3	-2.35066	284.479	-1.23307	0.199994	-6.16552	7.02535927111751e-10	4.81550447691623e-08	2.08084	2.06536	1.34088	0.907827	0.823489	0.647522
NEK2	NIMA-related kinase 2	-3.63684	776.373	-1.86268	0.109463	-17.0166	6.18347372236662e-65	4.75151138666067e-62	8.64514	9.03752	8.87663	2.02515	2.56458	2.73952
NEK8	NIMA-related kinase 8	1.25296	245.536	0.325344	0.131866	2.46722	0.0136165	0.0952114	7.59399	6.43391	7.07985	8.44977	9.36424	8.56722
NELFA	negative elongation factor complex member A	-1.10423	1262.48	-0.143041	0.0673307	-2.12446	0.0336321	0.167457	27.8661	30.1167	26.9249	25.3493	25.434	26.3741
NELFCD	negative elongation factor complex member C/D	-1.07144	4536.67	-0.0995506	0.0416527	-2.39002	0.0168476	0.109468	108.011	115.21	108.477	101.7	105.759	102.607
NEMF	nuclear export mediator factor	1.10142	1577.28	0.139363	0.066183	2.10572	0.0352285	0.171846	40.7802	39.1793	42.4255	46.1595	41.8803	46.6714
NEO1	neogenin 1	1.19588	2726.1	0.258069	0.0545156	4.73386	2.20288696572331e-06	8.12175497463644e-05	54.2091	50.2321	56.022	64.4557	63.4792	63.6564
NET1	neuroepithelial cell transforming 1	-1.10138	4825.13	-0.139306	0.0478206	-2.9131	0.00357864	0.0374974	76.9696	77.0067	80.2919	71.858	71.1494	69.6584
NETO2	neuropilin (NRP) and tolloid (TLL)-like 2	-1.53565	2866.56	-0.61885	0.0584716	-10.5838	3.54414471422578e-26	6.5499383326198e-24	116.506	125.699	109.523	76.467	76.3021	76.6317
NEU1	sialidase 1 (lysosomal sialidase)	1.27301	1611.31	0.348246	0.0710323	4.90264	9.4556218695936e-07	3.75141519826268e-05	41.3594	45.6883	44.1418	51.9091	57.7148	57.6046
NF1	neurofibromin 1	1.09902	7085.55	0.136215	0.0694488	1.96137	0.0498357	0.212866	184.422	152.336	183.272	197.767	188.367	185.764
NFASC	neurofascin	1.29812	807.835	0.376425	0.0995408	3.78162	0.000155814	0.00315517	24.2193	18.7885	24.0018	27.2115	29.3162	30.2592
NFATC2	nuclear factor of activated T-cells; cytoplasmic; calcineurin-dependent 2	-1.25492	1303.06	-0.327597	0.116844	-2.8037	0.00505199	0.0481456	4.03297	3.17941	3.94219	2.74676	3.31748	2.6399
NFE2L1	nuclear factor; erythroid 2-like 1	1.07089	13872.4	0.0988064	0.0441071	2.24015	0.0250814	0.140526	377.061	356.206	388.855	399.863	399.298	403.332
NFIB	nuclear factor I/B	1.17586	2181.28	0.233714	0.0593374	3.93873	8.19130555700794e-05	0.00188247	62.3608	55.4268	60.2324	72.3003	68.9378	67.94
NFKB1	nuclear factor of kappa light polypeptide gene enhancer in B-cells 1	1.11848	4314.02	0.161543	0.0520735	3.10221	0.00192084	0.0240105	36.2753	32.858	34.5411	39.7116	37.3864	38.6272
NFKBIA	nuclear factor of kappa light polypeptide gene enhancer in B-cells inhibitor; alpha	1.1032	2941.96	0.141696	0.0507539	2.79182	0.00524121	0.0495286	36.404	39.8803	37.7056	40.6194	41.9509	43.5334
NFKBIE	nuclear factor of kappa light polypeptide gene enhancer in B-cells inhibitor; epsilon	1.15167	618.676	0.20373	0.095394	2.13567	0.0327062	0.165286	7.46528	6.58412	6.30214	7.72817	8.35253	7.34689
NFKBIL1	nuclear factor of kappa light polypeptide gene enhancer in B-cells inhibitor-like 1	-1.15488	1125.59	-0.207744	0.0613156	-3.38812	0.000703741	0.0110307	34.9452	35.4491	34.112	29.5858	30.3279	30.7075
NFRKB	nuclear factor related to kappaB binding protein	1.12675	2048.58	0.172167	0.0613145	2.80793	0.00498607	0.0476674	55.4533	49.2182	56.022	60.0795	61.7381	58.9992
NFU1	NFU1 iron-sulfur cluster scaffold	-1.19082	594.225	-0.251953	0.101327	-2.48655	0.0128989	0.0918801	16.282	21.0667	15.6883	14.2925	15.2698	15.2417
NFYB	nuclear transcription factor Y; beta	-1.15639	983.753	-0.209626	0.0666036	-3.14736	0.0016475	0.0214	29.3463	31.5312	28.2121	25.6752	25.8105	25.8013
NHP2	NHP2 ribonucleoprotein	-1.25402	3094.59	-0.326563	0.0834059	-3.91534	9.02764102807331e-05	0.00203401	62.4252	83.2153	66.7759	54.9119	56.8207	57.9532
NIP7	NIP7; nucleolar pre-rRNA processing protein	-1.11356	2166.01	-0.155181	0.0658738	-2.35573	0.0184861	0.116296	47.5375	56.2529	49.3712	44.0645	48.9388	44.8783
NIPAL4	NIPA-like domain containing 4	1.76688	75.6546	0.821202	0.253847	3.23502	0.00121634	0.0171249	0.750818	0.625867	0.884981	1.11733	1.05877	1.74333
NIPBL-AS1	NIPBL antisense RNA 1 (head to head)	-1.11736	1195.62	-0.160096	0.0651618	-2.4569	0.0140142	0.0972929	37.069	42.2085	36.0429	35.1026	34.2807	34.1941
NISCH	nischarin	1.08481	3870.41	0.117437	0.0510593	2.30002	0.0214472	0.127652	116.763	104.745	109.818	118.739	122.512	118.247
NKX2-4	NK2 homeobox 4	-1.43804	59.79	-0.524107	0.225088	-2.32845	0.0198881	0.121784	1.45873	2.14047	1.95769	1.28027	1.43522	1.17052
NLGN3	neuroligin 3	1.29875	75.2767	0.377125	0.190668	1.97791	0.0479385	0.208366	2.59569	2.3783	2.25268	3.5382	2.98809	2.86404
NLGN4X	neuroligin 4; X-linked	1.11649	5181.24	0.158974	0.0615068	2.58465	0.0097477	0.0761589	152.287	135.025	151.144	168.39	161.733	159.614
NLN	neurolysin (metallopeptidase M3 family)	-1.13582	766.559	-0.183737	0.0720169	-2.5513	0.0107322	0.081007	18.2342	17.7621	18.0751	15.9452	16.3286	15.2915
NLRC5	NLR family; CARD domain containing 5	1.13854	839.714	0.187179	0.0915384	2.04482	0.040873	0.189858	28.5096	24.196	29.5262	29.6557	32.3043	31.5044
NLRP1	NLR family; pyrin domain containing 1	1.14321	858.933	0.193092	0.0750212	2.57383	0.010058	0.0777787	21.1516	18.6133	20.73	22.719	22.5401	23.7093
NMD3	NMD3 ribosome export adaptor	-1.0998	3055.23	-0.137242	0.0542296	-2.53076	0.0113816	0.0844468	71.6495	76.869	71.1471	68.5991	63.2439	68.2389
NME1	NME/NM23 nucleoside diphosphate kinase 1	-1.18768	4116.46	-0.248151	0.0806497	-3.07689	0.0020917	0.0255769	82.2039	106.848	84.6364	75.6057	76.2786	78.8981
NME2	NME/NM23 nucleoside diphosphate kinase 2	-1.16503	11644.3	-0.220368	0.0950923	-2.31741	0.0204814	0.123989	290.116	411.408	295.932	271.952	289.986	294.299
NMI	N-myc (and STAT) interactor	-1.15986	440.502	-0.213946	0.0874009	-2.44786	0.0143706	0.0987344	12.7425	12.7301	11.4243	10.7077	10.7289	10.4849
NMU	neuromedin U	-1.43736	99.5419	-0.523426	0.212669	-2.46123	0.0138463	0.0965409	2.33826	3.59248	3.24493	1.83893	2.1646	2.41576
NOB1	NIN1/RPN12 binding protein 1 homolog	-1.14153	4190.12	-0.190969	0.0486314	-3.92687	8.60579629143167e-05	0.00195404	88.2533	96.2584	89.4636	79.8422	79.7608	80.8157
NOC2L	NOC2-like nucleolar associated transcriptional repressor	-1.10551	8004.7	-0.14471	0.041168	-3.5151	0.000439595	0.00767072	169.17	166.668	173.349	152.445	152.84	155.48
NOM1	nucleolar protein with MIF4G domain 1	-1.11761	995.883	-0.160413	0.0706494	-2.27055	0.0231744	0.133893	20.079	19.7148	20.6764	18.8781	17.2462	17.9065
NOP58	NOP58 ribonucleoprotein	-1.1081	2442.9	-0.148093	0.0542698	-2.72883	0.00635604	0.0568606	46.5507	49.2432	44.5172	42.0161	40.0686	44.9281
NOP9	NOP9 nucleolar protein	1.13139	1579.55	0.178094	0.0694437	2.56459	0.0103298	0.0788785	42.1102	36.6132	40.8432	46.6018	45.4331	43.0602
NOTCH2NL	notch 2 N-terminal like	-1.10941	3151.62	-0.149797	0.0587963	-2.54773	0.0108427	0.0815159	45.3065	42.1209	47.6817	39.6185	40.8686	41.0678
NOV	nephroblastoma overexpressed	1.23962	759.656	0.309892	0.0733487	4.22492	2.39027807661446e-05	0.000668545	24.6054	26.349	24.2699	30.773	30.0691	32.6501
NPAS2	neuronal PAS domain protein 2	1.06376	7652.47	0.0891703	0.0393163	2.26802	0.0233277	0.134247	185.688	175.606	179.222	188.828	191.544	194.904
NPC1	Niemann-Pick disease; type C1	1.31613	3355.69	0.396299	0.0548712	7.22235	5.10982543217834e-13	4.81312589095508e-11	69.0753	63.2501	71.3617	89.13	89.9956	88.6607
NPIPB11	nuclear pore complex interacting protein family; member B11	1.26096	222.573	0.334527	0.155265	2.15455	0.0311968	0.160604	4.54781	3.74269	5.57806	5.91251	5.34091	6.05184
NPIPB3	nuclear pore complex interacting protein family; member B3	1.36478	737.691	0.448672	0.14252	3.14813	0.00164319	0.021382	14.716	10.0765	16.6269	20.7869	17.8109	17.7072
NPIPB4	nuclear pore complex interacting protein family; member B4	1.27436	215.682	0.34977	0.139287	2.51115	0.0120338	0.0875407	3.94716	4.76911	5.09535	6.77379	5.12916	5.67827
NPLOC4	NPL4 homolog; ubiquitin recognition factor	1.08929	5591.32	0.123392	0.0503627	2.45008	0.0142826	0.0985941	146.538	133.635	138.781	151.048	151.757	153.786
NPM1	nucleophosmin (nucleolar phosphoprotein B23; numatrin)	-1.13767	58061.6	-0.18608	0.0497791	-3.73812	0.0001854	0.00368277	1199.94	1403.56	1226.1	1118.33	1103.83	1145.84
NPM3	nucleophosmin/nucleoplasmin 3	-1.2176	910.416	-0.284046	0.106764	-2.6605	0.00780252	0.0656731	20.2721	29.3031	22.3927	19.9955	19.999	19.326
NPR2	natriuretic peptide receptor 2	1.10009	1140.6	0.137627	0.0642868	2.14083	0.0322878	0.163738	37.6053	35.5618	36.0697	41.5971	39.8569	38.7019
NPTX2	neuronal pentraxin II	-1.1889	927.606	-0.249623	0.068611	-3.63823	0.000274516	0.00520445	45.0491	43.2975	42.3182	35.3121	39.4804	35.1903
NQO1	NAD(P)H dehydrogenase; quinone 1	1.12489	8904.14	0.169778	0.052337	3.24393	0.00117892	0.0167255	229.922	265.343	231.168	265.411	274.01	278.659
NR2C2	nuclear receptor subfamily 2; group C; member 2	1.0988	3224.63	0.135933	0.0547497	2.48281	0.013035	0.0924348	72.0786	64.5269	69.4844	77.5145	75.0081	73.7926
NR2F1	nuclear receptor subfamily 2; group F; member 1	-1.3607	4117.98	-0.444346	0.0677816	-6.55554	5.54392799182646e-11	4.12966064697277e-09	220.869	221.845	200.918	154.331	161.498	157.647
NR2F6	nuclear receptor subfamily 2; group F; member 6	-1.21173	4362.25	-0.277069	0.0710969	-3.89707	9.7365179806379e-05	0.00216038	133.474	149.783	125.614	106.611	118.582	112.644
NR3C2	nuclear receptor subfamily 3; group C; member 2	1.29994	102.14	0.378444	0.16916	2.2372	0.0252735	0.141214	2.89601	3.15437	2.70858	4.07358	3.76452	3.61118
NREP	neuronal regeneration related protein	-1.20506	3379.89	-0.269106	0.0626617	-4.29459	1.75020365949926e-05	0.000504999	71.1132	84.5296	71.2812	62.9659	63.8792	61.8882
NRG1	neuregulin 1	-1.20728	487.534	-0.271765	0.10335	-2.62956	0.00854965	0.069584	21.0444	17.2364	20.3546	17.1323	16.658	14.6689
NRGN	neurogranin (protein kinase C substrate; RC3)	-1.31603	567.254	-0.396194	0.0983321	-4.02914	5.59809585539213e-05	0.00137135	12.8068	14.0945	11.2098	8.58944	10.2113	10.3604
NRM	nurim (nuclear envelope membrane protein)	-1.37797	605.161	-0.462541	0.0884702	-5.22822	1.71153645196798e-07	7.59526814551138e-06	14.6731	15.872	13.4356	10.8706	10.2583	10.9581
NRN1	neuritin 1	-1.25022	3991.29	-0.322179	0.0572075	-5.63177	1.7837191026299e-08	9.30082103514164e-07	120.882	133.785	112.527	99.9075	97.6187	96.68
NRP1	neuropilin 1	-1.11361	8410.65	-0.155249	0.0520465	-2.98288	0.00285546	0.0320678	276.022	245.866	274.988	240.877	241.918	233.232
NSL1	NSL1; MIS12 kinetochore complex component	-1.10737	1204.49	-0.147141	0.0748337	-1.96625	0.0492701	0.211755	30.0542	33.947	28.0244	25.9545	29.175	28.3166
NSMCE1	NSE1 homolog; SMC5-SMC6 complex component	-1.2031	1161.06	-0.26676	0.0827975	-3.22184	0.00127371	0.0176982	27.3512	34.0972	28.0512	24.0458	25.1282	25.5024
NSMCE4A	NSE4 homolog A; SMC5-SMC6 complex component	-1.16427	857.067	-0.219425	0.0923139	-2.37695	0.0174566	0.112435	16.2606	20.566	16.8146	15.4796	14.7522	16.0884
NSUN5	NOP2/Sun domain family; member 5	-1.14404	925.521	-0.194138	0.0872831	-2.22424	0.0261326	0.144139	17.0114	18.7885	18.0483	15.7357	15.011	16.4122
NSUN5P1	NOP2/Sun domain family; member 5 pseudogene 1	1.10611	901.829	0.1455	0.0663165	2.19403	0.0282334	0.150646	28.8529	26.1988	29.0703	30.7963	31.7867	30.2343
NSUN5P2	NOP2/Sun domain family; member 5 pseudogene 2	1.19661	646.858	0.258958	0.0969875	2.67001	0.00758482	0.06429	17.6764	21.9679	17.2974	21.6249	22.893	23.9583
NT5C	5'; 3'-nucleotidase; cytosolic	-1.22545	1487.7	-0.293312	0.0919331	-3.1905	0.00142028	0.0192714	35.3528	47.9414	36.8206	31.4946	33.4101	33.3972
NT5C2	5'-nucleotidase; cytosolic II	1.10224	2061.32	0.140437	0.0489995	2.86609	0.00415581	0.0417888	51.5061	53.2863	50.7926	57.1	56.0914	58.6007
NT5C3A	5'-nucleotidase; cytosolic IIIA	-1.21061	678.433	-0.275738	0.0969521	-2.84407	0.00445417	0.0438214	13.2144	15.897	12.7384	11.1733	11.1759	12.4523
NT5DC2	5'-nucleotidase domain containing 2	-1.17002	2538.28	-0.226528	0.055043	-4.11548	3.86377657771915e-05	0.00100914	68.0027	69.8217	67.3659	56.1922	61.0323	58.3517
NTHL1	nth-like DNA glycosylase 1	-1.17528	586.896	-0.23301	0.0878761	-2.65157	0.00801188	0.0668038	9.95371	11.2281	9.8957	8.49633	9.29366	8.81626
NTM	neurotrimin	-2.05251	863.099	-1.03739	0.158925	-6.52753	6.68610509737948e-11	4.95518448841322e-09	1.6947	2.41585	2.84267	1.02422	1.247	1.09581
NTMT1	N-terminal Xaa-Pro-Lys N-methyltransferase 1	-1.14939	872.685	-0.200872	0.0949104	-2.11644	0.0343078	0.169107	19.2424	23.8205	20.0328	17.109	18.2815	19.7245
NTPCR	nucleoside-triphosphatase; cancer-related	-1.25622	957.863	-0.329091	0.0719386	-4.57462	4.77092989784399e-06	0.000163511	31.6845	36.6132	32.8248	28.0961	26.2105	26.399
NTS	neurotensin	-1.6914	685.377	-0.758217	0.109875	-6.90076	5.17264357354484e-12	4.39073233568341e-10	38.2703	50.9581	38.9392	25.0933	25.2223	25.602
NTSR1	neurotensin receptor 1 (high affinity)	-1.31835	300.204	-0.398733	0.18037	-2.21064	0.0270608	0.147201	2.1881	1.33936	1.90405	1.53632	1.36464	1.09581
NUB1	negative regulator of ubiquitin-like proteins 1	-1.06544	3750.54	-0.0914462	0.0392586	-2.32933	0.0198415	0.121784	98.3572	104.958	99.252	96.3926	94.4659	93.5918
NUBP2	nucleotide binding protein 2	-1.15764	1671.01	-0.211182	0.0739055	-2.85746	0.00427044	0.0425696	39.5145	45.5631	41.0846	34.8699	37.8334	36.5103
NUCB2	nucleobindin 2	1.11667	921.164	0.159204	0.0807461	1.97166	0.0486483	0.210075	25.1417	30.4672	26.2276	31.3782	28.9398	31.3799
NUCKS1	nuclear casein kinase and cyclin-dependent kinase substrate 1	-1.12614	17558.8	-0.171382	0.0473744	-3.61761	0.000297339	0.00557271	472.179	441.437	469.228	423.21	401.51	404.253
NUDCD1	NudC domain containing 1	-1.12321	1360.93	-0.16763	0.0675143	-2.48288	0.0130324	0.0924348	25.914	25.9359	23.7604	21.7878	23.4577	22.2399
NUDCD2	NudC domain containing 2	-1.2337	1042.06	-0.302987	0.103309	-2.93283	0.00335888	0.0357642	28.1235	36.2377	25.9863	23.3707	24.3517	25.7764
NUDCD3	NudC domain containing 3	1.0811	3522.79	0.112495	0.0550213	2.04456	0.0408981	0.189858	88.5751	80.9997	88.6322	94.158	93.1248	91.7738
NUDT1	nudix (nucleoside diphosphate linked moiety X)-type motif 1	-1.56681	282.921	-0.647829	0.160761	-4.02977	5.58308699282851e-05	0.00136997	5.23428	6.65923	4.66627	3.7477	4.25861	2.6399
NUDT2	nudix (nucleoside diphosphate linked moiety X)-type motif 2	-1.18042	409.879	-0.239301	0.0958561	-2.49646	0.012544	0.0900846	10.9834	12.1043	11.7998	9.19466	10.3289	10.0864
NUDT21	nudix (nucleoside diphosphate linked moiety X)-type motif 21	-1.14709	5811.99	-0.197985	0.0604808	-3.27351	0.0010622	0.0155323	129.205	155.04	131.219	119.531	122.018	121.161
NUDT4P1	nudix (nucleoside diphosphate linked moiety X)-type motif 4 pseudogene 1	-1.32494	426.363	-0.405931	0.128666	-3.15491	0.00160547	0.021098	9.825	10.0389	9.7348	7.5885	6.47027	8.31817
NUDT6	nudix (nucleoside diphosphate linked moiety X)-type motif 6	-1.30366	176.98	-0.382565	0.167545	-2.28335	0.0224095	0.131006	4.46201	4.91932	4.31764	4.16669	2.94103	3.43685
NUF2	NUF2; NDC80 kinetochore complex component	-2.91015	1035.56	-1.54109	0.0943364	-16.3362	5.45754445714752e-60	3.79429281306446e-57	13.622	14.808	13.0334	4.49258	4.54095	5.3047
NUMB	numb homolog (Drosophila)	1.11511	2388.55	0.157192	0.0522843	3.00648	0.00264294	0.0301696	67.5522	62.1361	64.7109	71.2761	72.0435	73.419
NUP107	nucleoporin 107kDa	-1.16498	2031.56	-0.220308	0.050696	-4.34567	1.38850140408416e-05	0.000411778	38.5706	39.5924	36.1501	32.868	32.3043	33.2727
NUP37	nucleoporin 37kDa	-1.27099	1174.44	-0.345957	0.0788398	-4.3881	1.14344732255858e-05	0.000344924	24.4981	29.8789	24.2968	21.2059	21.1284	19.849
NUPR1	nuclear protein; transcriptional regulator; 1	1.32534	109.451	0.406368	0.19547	2.07893	0.0376237	0.179453	3.94716	4.51876	3.99583	5.60991	5.0821	5.87751
NUSAP1	nucleolar and spindle associated protein 1	-2.1783	2026.88	-1.12321	0.0732498	-15.3339	4.5385767123931e-53	2.28493862072204e-50	23.9833	27.6007	24.7795	11.1267	11.3406	12.7512
NUTF2	nuclear transport factor 2	-1.11108	2625.06	-0.151966	0.062771	-2.42095	0.0154799	0.103555	69.6974	76.4059	66.1591	63.7574	64.4439	63.233
NUTM2B	NUT family member 2B	1.5633	58.4038	0.644598	0.252751	2.55032	0.0107623	0.0810784	1.33002	1.36439	1.3677	1.67599	2.07049	2.61499
NVL	nuclear VCP-like	1.10269	1183.79	0.141022	0.0647308	2.17859	0.0293622	0.154371	26.5361	24.6717	26.8981	30.0281	28.2574	27.6193
NXF1	nuclear RNA export factor 1	1.11981	4304.27	0.163253	0.0491145	3.32394	0.000887562	0.0133592	131.071	122.307	129.905	143.786	140.323	145.194
NXPH4	neurexophilin 4	1.13591	336.855	0.183846	0.092804	1.98101	0.0475897	0.207305	11.7771	13.0556	12.3897	13.4079	14.0934	14.893
NXT1	nuclear transport factor 2-like export factor 1	-1.21327	391.832	-0.2789	0.100234	-2.78248	0.00539455	0.0504874	7.6798	9.12514	8.66209	6.77379	7.27023	7.02312
OAF	out at first homolog	-1.23584	9587.34	-0.305488	0.0442615	-6.9019	5.13108403662238e-12	4.38092555173607e-10	194.205	214.647	193.677	158.637	163.498	166.114
OARD1	O-acyl-ADP-ribose deacylase 1	-1.35435	503.999	-0.437598	0.109081	-4.01167	6.02903917782997e-05	0.00145977	13.3217	17.1863	13.4893	11.3129	10.1171	11.232
OAS3	2'-5'-oligoadenylate synthetase 3; 100kDa	-1.12433	2391.87	-0.169059	0.0598833	-2.82314	0.00475553	0.0460585	37.3049	33.0959	37.5447	31.611	32.022	32.1022
OBFC1	oligonucleotide/oligosaccharide-binding fold containing 1	-1.14658	2372.88	-0.19734	0.0454138	-4.34536	1.39045715091574e-05	0.000411778	82.6115	86.8078	82.6519	75.466	72.7258	71.9497
OCEL1	occludin/ELL domain containing 1	-1.12112	1201.31	-0.16494	0.0759749	-2.17098	0.029933	0.156807	35.3099	39.5673	33.4416	31.9369	33.9513	31.0063
OCRL	oculocerebrorenal syndrome of Lowe	1.13311	2328.71	0.180289	0.0606598	2.97213	0.0029574	0.0328351	57.5556	51.5965	53.2866	61.3132	61.0088	61.7387
ODC1	ornithine decarboxylase 1	-1.40155	907.487	-0.487025	0.0927439	-5.25129	1.51034145056571e-07	6.76410588290166e-06	11.4982	13.4061	11.5048	7.96094	9.45836	8.71664
[truncated: 1,322 more rows]

## Sheet: Legend
Dataset EV2: All detectable genes that were altered in BAY-850 treated versus control DMSO treated SKMEL-103 cells.
