# Supplementary material for: ATAD2 drives melanoma growth and progression and inhibits ferroptosis
Source: EMBO Rep. 2025 Dec 2;27(2):501–32. doi: 10.1038/s44319-025-00660-w (PMC12852765; doi:10.1038/s44319-025-00660-w)
Supplement: Supplementary file 4 — Dataset EV3 [file 44319_2025_660_MOESM4_ESM.xlsx]

## Sheet: EV3-new
PATH_ID	Description	GeneRatio	BgRatio	pvalue	p.adjust	qvalue
hsa04142	Lysosome	35/498	132/8659	7.51240499805698e-15	2.40396959937823e-12	2.13510457839514e-12
hsa00100	Steroid biosynthesis	9/498	20/8659	6.08706986980061e-07	9.73931179168098e-05	8.65004665708508e-05
hsa03440	Homologous recombination	11/498	41/8659	1.33052213448192e-05	0.00141922	0.00126049
hsa05110	Vibrio cholerae infection	11/498	50/8659	9.81631333526463e-05	0.00785305	0.00697475
hsa03030	DNA replication	9/498	36/8659	0.000149095	0.00954206	0.00847486
hsa04141	Protein processing in endoplasmic reticulum	22/498	170/8659	0.000281971	0.0150385	0.0133565
hsa05120	Epithelial cell signaling in Helicobacter pylori infection	12/498	70/8659	0.000572701	0.0220065	0.0195452
hsa04150	mTOR signaling pathway	20/498	156/8659	0.000595717	0.0220065	0.0195452
hsa04213	Longevity regulating pathway - multiple species	11/498	61/8659	0.000618932	0.0220065	0.0195452
hsa04145	Phagosome	19/498	152/8659	0.00110412	0.0346886	0.030809
hsa04068	FoxO signaling pathway	17/498	131/8659	0.0013112	0.0346886	0.030809
hsa04148	Efferocytosis	19/498	156/8659	0.00150756	0.0346886	0.030809
hsa04218	Cellular senescence	19/498	156/8659	0.00150756	0.0346886	0.030809
hsa00900	Terpenoid backbone biosynthesis	6/498	23/8659	0.0015293	0.0346886	0.030809
hsa04110	Cell cycle	19/498	157/8659	0.00162603	0.0346886	0.030809
hsa04216	Ferroptosis	8/498	41/8659	0.00200637	0.0380882	0.0338284
hsa04978	Mineral absorption	10/498	60/8659	0.00202344	0.0380882	0.0338284
hsa05323	Rheumatoid arthritis	13/498	93/8659	0.0024295	0.0431911	0.0383606
hsa04936	Alcoholic liver disease	17/498	142/8659	0.0031442	0.0529549	0.0470323
hsa04966	Collecting duct acid secretion	6/498	27/8659	0.00368691	0.0588593	0.0522763
hsa04152	AMPK signaling pathway	15/498	121/8659	0.00386264	0.0588593	0.0522763
hsa00760	Nicotinate and nicotinamide metabolism	7/498	37/8659	0.00454993	0.0643149	0.0571218
hsa04721	Synaptic vesicle cycle	11/498	78/8659	0.00477163	0.0643149	0.0571218
hsa05165	Human papillomavirus infection	31/498	331/8659	0.00482362	0.0643149	0.0571218
hsa01521	EGFR tyrosine kinase inhibitor resistance	11/498	79/8659	0.00526485	0.0673901	0.0598531
hsa01523	Antifolate resistance	6/498	30/8659	0.00638961	0.0786413	0.0698459
hsa04360	Axon guidance	19/498	182/8659	0.00837717	0.099285	0.0881807
hsa05215	Prostate cancer	12/498	97/8659	0.0094188	0.107643	0.0956044
hsa00600	Sphingolipid metabolism	8/498	54/8659	0.0113704	0.121285	0.10772
hsa03460	Fanconi anemia pathway	8/498	54/8659	0.0113704	0.121285	0.10772
hsa04910	Insulin signaling pathway	15/498	137/8659	0.011994	0.123809	0.109962
hsa02010	ABC transporters	7/498	45/8659	0.0135065	0.131751	0.117016
hsa05418	Fluid shear stress and atherosclerosis	15/498	139/8659	0.0135869	0.131751	0.117016
hsa01212	Fatty acid metabolism	8/498	57/8659	0.0155484	0.146338	0.129971
hsa05222	Small cell lung cancer	11/498	92/8659	0.0160611	0.146844	0.130421
hsa04370	VEGF signaling pathway	8/498	59/8659	0.0188891	0.163516	0.145228
hsa04722	Neurotrophin signaling pathway	13/498	119/8659	0.0189066	0.163516	0.145228
hsa04931	Insulin resistance	12/498	108/8659	0.0209049	0.176041	0.156352
hsa05161	Hepatitis B	16/498	162/8659	0.0238378	0.195592	0.173717
hsa04151	PI3K-Akt signaling pathway	30/498	359/8659	0.0245928	0.196742	0.174738
hsa04915	Estrogen signaling pathway	14/498	137/8659	0.0256759	0.200397	0.177984
hsa05219	Bladder cancer	6/498	41/8659	0.0284473	0.214508	0.190517
hsa00532	Glycosaminoglycan biosynthesis - chondroitin sulfate / dermatan sulfate	4/498	21/8659	0.0296329	0.214508	0.190517
hsa05152	Tuberculosis	17/498	180/8659	0.0297499	0.214508	0.190517
hsa05167	Kaposi sarcoma-associated herpesvirus infection	18/498	194/8659	0.0301651	0.214508	0.190517
hsa00513	Various types of N-glycan biosynthesis	6/498	42/8659	0.0316371	0.220084	0.195469
hsa03410	Base excision repair	6/498	44/8659	0.0386938	0.263447	0.233982
hsa03430	Mismatch repair	4/498	23/8659	0.0400694	0.267129	0.237253
hsa00480	Glutathione metabolism	7/498	57/8659	0.043788	0.285963	0.25398
hsa04210	Apoptosis	13/498	136/8659	0.0488477	0.312625	0.27766

## Sheet: Sheet1
Dataset EV3: KEGG’s pathway analysis to show pathways that were significantly upregulated in BAY-850 treated versus control DMSO treated A375 cells.
