# Supplementary material for: ATAD2 drives melanoma growth and progression and inhibits ferroptosis
Source: EMBO Rep. 2025 Dec 2;27(2):501–32. doi: 10.1038/s44319-025-00660-w (PMC12852765; doi:10.1038/s44319-025-00660-w)
Supplement: Supplementary file 5 — Dataset EV4 [file 44319_2025_660_MOESM5_ESM.xlsx]

## Sheet: Dataset EV4
PATH_ID	Description	GeneRatio	BgRatio	pvalue	p.adjust	qvalue
hsa04142	Lysosome	34/466	132/8659	6.5708523396181e-15	2.03039337294199e-12	1.68767154828086e-12
hsa04140	Autophagy - animal	27/466	165/8659	1.80171790781799e-07	2.78365416757879e-05	2.31378510267152e-05
hsa00100	Steroid biosynthesis	7/466	20/8659	5.24835115129326e-05	0.0054058	0.00449333
hsa04152	AMPK signaling pathway	18/466	121/8659	7.59334972535164e-05	0.00586586	0.00487573
hsa00600	Sphingolipid metabolism	11/466	54/8659	0.000113449	0.00654048	0.00543647
hsa04910	Insulin signaling pathway	19/466	137/8659	0.000127	0.00654048	0.00543647
hsa04931	Insulin resistance	16/466	108/8659	0.000198019	0.00765972	0.0063668
hsa04722	Neurotrophin signaling pathway	17/466	119/8659	0.00019831	0.00765972	0.0063668
hsa04150	mTOR signaling pathway	20/466	156/8659	0.000252493	0.00866894	0.00720566
hsa04210	Apoptosis	18/466	136/8659	0.000343408	0.00982813	0.00816918
hsa00531	Glycosaminoglycan degradation	6/466	19/8659	0.000349869	0.00982813	0.00816918
hsa04936	Alcoholic liver disease	18/466	142/8659	0.000583612	0.015028	0.0124913
hsa04721	Synaptic vesicle cycle	12/466	78/8659	0.000866593	0.0205982	0.0171214
hsa01521	EGFR tyrosine kinase inhibitor resistance	12/466	79/8659	0.000973184	0.0214796	0.0178539
hsa00900	Terpenoid backbone biosynthesis	6/466	23/8659	0.00108306	0.0221493	0.0184106
hsa04920	Adipocytokine signaling pathway	11/466	70/8659	0.00117822	0.0221493	0.0184106
hsa05110	Vibrio cholerae infection	9/466	50/8659	0.00121857	0.0221493	0.0184106
hsa04070	Phosphatidylinositol signaling system	13/466	97/8659	0.00198467	0.029635	0.0246328
hsa04919	Thyroid hormone signaling pathway	15/466	121/8659	0.00204947	0.029635	0.0246328
hsa03320	PPAR signaling pathway	11/466	75/8659	0.00209397	0.029635	0.0246328
hsa00061	Fatty acid biosynthesis	5/466	18/8659	0.00210994	0.029635	0.0246328
hsa00511	Other glycan degradation	5/466	18/8659	0.00210994	0.029635	0.0246328
hsa05145	Toxoplasmosis	14/466	111/8659	0.00242663	0.0326013	0.0270983
hsa04966	Collecting duct acid secretion	6/466	27/8659	0.00264454	0.0340485	0.0283013
hsa04211	Longevity regulating pathway	12/466	89/8659	0.00277348	0.0342803	0.0284939
hsa01212	Fatty acid metabolism	9/466	57/8659	0.00313513	0.0371334	0.0308654
hsa04145	Phagosome	17/466	152/8659	0.00324466	0.0371334	0.0308654
hsa05120	Epithelial cell signaling in Helicobacter pylori infection	10/466	70/8659	0.00400528	0.0442011	0.0367401
hsa04141	Protein processing in endoplasmic reticulum	18/466	170/8659	0.00449811	0.0479282	0.0398381
hsa04935	Growth hormone synthesis; secretion and action	14/466	120/8659	0.00497475	0.0512399	0.0425908
hsa05412	Arrhythmogenic right ventricular cardiomyopathy	11/466	84/8659	0.0051446	0.05128	0.0426242
hsa00562	Inositol phosphate metabolism	10/466	73/8659	0.00543495	0.0524813	0.0436227
hsa04216	Ferroptosis	7/466	41/8659	0.00571045	0.0533499	0.0443446
hsa04380	Osteoclast differentiation	15/466	135/8659	0.00587021	0.0533499	0.0443446
hsa05132	Salmonella infection	23/466	249/8659	0.00781432	0.0680551	0.0565677
hsa05100	Bacterial invasion of epithelial cells	10/466	77/8659	0.00792875	0.0680551	0.0565677
hsa05022	Pathways of neurodegeneration - multiple diseases	38/466	476/8659	0.00901307	0.0752713	0.0625658
hsa02010	ABC transporters	7/466	45/8659	0.00958359	0.0755125	0.0627663
hsa04148	Efferocytosis	16/466	156/8659	0.00965394	0.0755125	0.0627663
hsa04064	NF-kappa B signaling pathway	12/466	104/8659	0.00977508	0.0755125	0.0627663
hsa05323	Rheumatoid arthritis	11/466	93/8659	0.0109623	0.082618	0.0686724
hsa04917	Prolactin signaling pathway	9/466	70/8659	0.0122531	0.0901477	0.0749312
hsa04072	Phospholipase D signaling pathway	15/466	148/8659	0.0132886	0.0936656	0.0778553
hsa01040	Biosynthesis of unsaturated fatty acids	5/466	27/8659	0.0133375	0.0936656	0.0778553
hsa00520	Amino sugar and nucleotide sugar metabolism	7/466	49/8659	0.0150946	0.103649	0.0861537
hsa04012	ErbB signaling pathway	10/466	85/8659	0.0154633	0.103873	0.0863397
hsa04213	Longevity regulating pathway - multiple species	8/466	61/8659	0.0158541	0.104232	0.0866382
hsa04668	TNF signaling pathway	12/466	114/8659	0.0193099	0.124308	0.103325
hsa05014	Amyotrophic lateral sclerosis	29/466	364/8659	0.0215562	0.135936	0.112991
hsa04137	Mitophagy - animal	11/466	103/8659	0.022251	0.136804	0.113712
hsa05417	Lipid and atherosclerosis	19/466	215/8659	0.0225793	0.136804	0.113712
hsa05416	Viral myocarditis	8/466	67/8659	0.0265905	0.155769	0.129476
hsa04136	Autophagy - other	5/466	32/8659	0.0267177	0.155769	0.129476
hsa05211	Renal cell carcinoma	8/466	69/8659	0.0310816	0.177856	0.147834
hsa04066	HIF-1 signaling pathway	11/466	109/8659	0.0321902	0.180851	0.150324
hsa05152	Tuberculosis	16/466	180/8659	0.03294	0.181758	0.151078
hsa05410	Hypertrophic cardiomyopathy	10/466	97/8659	0.0352718	0.19121	0.158935
hsa00534	Glycosaminoglycan biosynthesis - heparan sulfate / heparin	4/466	24/8659	0.0373739	0.199113	0.165503
hsa00620	Pyruvate metabolism	6/466	47/8659	0.0389146	0.203807	0.169405
hsa00564	Glycerophospholipid metabolism	10/466	99/8659	0.0397764	0.204848	0.170271
hsa00604	Glycosphingolipid biosynthesis - ganglio series	3/466	15/8659	0.043458	0.219027	0.182056
hsa05131	Shigellosis	20/466	247/8659	0.0439471	0.219027	0.182056
hsa04330	Notch signaling pathway	7/466	62/8659	0.047811	0.229114	0.190441
hsa05203	Viral carcinogenesis	17/466	204/8659	0.0480965	0.229114	0.190441
hsa04151	PI3K-Akt signaling pathway	27/466	359/8659	0.0481956	0.229114	0.190441

## Sheet: Legend
Dataset EV4: KEGG’s pathway analysis to show pathways that were significantly upregulated in BAY-850 treated versus control DMSO treated SKMEL-103 cells.
