# Supplementary material for: ATAD2 drives melanoma growth and progression and inhibits ferroptosis
Source: EMBO Rep. 2025 Dec 2;27(2):501–32. doi: 10.1038/s44319-025-00660-w (PMC12852765; doi:10.1038/s44319-025-00660-w)
Supplement: Supplementary file 6 — Dataset EV5 [file 44319_2025_660_MOESM6_ESM.xlsx]

## Sheet: Dataset EV5
PATH_ID	Description	GeneRatio	BgRatio	pvalue	p.adjust	qvalue
hsa04142	Lysosome	20/195	132/8659	1.09375934243147e-11	2.71252316923006e-09	2.40627055334924e-09
hsa00100	Steroid biosynthesis	9/195	20/8659	1.68047739313955e-10	2.08379196749304e-08	1.8485251324535e-08
hsa04150	mTOR signaling pathway	14/195	156/8659	1.04153069342333e-05	0.000860999	0.000763789
hsa04152	AMPK signaling pathway	12/195	121/8659	1.65880504326221e-05	0.00102846	0.000912343
hsa04216	Ferroptosis	7/195	41/8659	3.09840213634921e-05	0.0015201	0.00134848
hsa01212	Fatty acid metabolism	8/195	57/8659	3.67766737287958e-05	0.0015201	0.00134848
hsa04145	Phagosome	12/195	152/8659	0.000156792	0.00555492	0.00492775
hsa04910	Insulin signaling pathway	11/195	137/8659	0.000254549	0.00789101	0.00700009
hsa00061	Fatty acid biosynthesis	4/195	18/8659	0.000595688	0.0164145	0.0145613
hsa05110	Vibrio cholerae infection	6/195	50/8659	0.000841264	0.0208633	0.0185078
hsa04140	Autophagy - animal	11/195	165/8659	0.00122456	0.0262306	0.0232691
hsa00600	Sphingolipid metabolism	6/195	54/8659	0.00126922	0.0262306	0.0232691
hsa04721	Synaptic vesicle cycle	7/195	78/8659	0.00180562	0.0344456	0.0305566
hsa04978	Mineral absorption	6/195	60/8659	0.00220084	0.0389864	0.0345847
hsa04213	Longevity regulating pathway - multiple species	6/195	61/8659	0.00239608	0.0396152	0.0351425
hsa01040	Biosynthesis of unsaturated fatty acids	4/195	27/8659	0.00291618	0.0425419	0.0377388
hsa04966	Collecting duct acid secretion	4/195	27/8659	0.00291618	0.0425419	0.0377388
hsa04144	Endocytosis	13/195	250/8659	0.00420928	0.0579946	0.0514468
hsa05120	Epithelial cell signaling in Helicobacter pylori infection	6/195	70/8659	0.00478982	0.0625197	0.0554611
hsa04722	Neurotrophin signaling pathway	8/195	119/8659	0.00533491	0.0659239	0.0584808
hsa04979	Cholesterol metabolism	5/195	51/8659	0.00558226	0.0659239	0.0584808
hsa03320	PPAR signaling pathway	6/195	75/8659	0.00670751	0.0756119	0.0670751
hsa00511	Other glycan degradation	3/195	18/8659	0.00715091	0.0771055	0.0684
hsa04148	Efferocytosis	9/195	156/8659	0.00859722	0.0888379	0.0788078
hsa04931	Insulin resistance	7/195	108/8659	0.0108539	0.105809	0.0938627
hsa00532	Glycosaminoglycan biosynthesis - chondroitin sulfate / dermatan sulfate	3/195	21/8659	0.0110929	0.105809	0.0938627
hsa05145	Toxoplasmosis	7/195	111/8659	0.0125011	0.114825	0.101861
hsa00900	Terpenoid backbone biosynthesis	3/195	23/8659	0.0142933	0.126598	0.112304
hsa02010	ABC transporters	4/195	45/8659	0.018096	0.150828	0.133799
hsa05323	Rheumatoid arthritis	6/195	93/8659	0.0182453	0.150828	0.133799
hsa05152	Tuberculosis	9/195	180/8659	0.0203731	0.158474	0.140582
hsa04920	Adipocytokine signaling pathway	5/195	70/8659	0.0204483	0.158474	0.140582
hsa00520	Amino sugar and nucleotide sugar metabolism	4/195	49/8659	0.0240164	0.180487	0.16011
hsa05100	Bacterial invasion of epithelial cells	5/195	77/8659	0.0294678	0.214942	0.190674
hsa01521	EGFR tyrosine kinase inhibitor resistance	5/195	79/8659	0.0324404	0.229864	0.203911
hsa04915	Estrogen signaling pathway	7/195	137/8659	0.0349453	0.240734	0.213554
hsa05418	Fluid shear stress and atherosclerosis	7/195	139/8659	0.0373604	0.250415	0.222143
hsa04510	Focal adhesion	9/195	203/8659	0.0398288	0.259935	0.230588
hsa04936	Alcoholic liver disease	7/195	142/8659	0.0411854	0.261897	0.232328

## Sheet: Legend
Dataset EV5: KEGG’s pathway analysis to show common pathways that were significantly upregulated in BAY-850 treated versus control DMSO treated A375 and SKMEL-103 cells.
