# Supplementary material for: ATAD2 drives melanoma growth and progression and inhibits ferroptosis
Source: EMBO Rep. 2025 Dec 2;27(2):501–32. doi: 10.1038/s44319-025-00660-w (PMC12852765; doi:10.1038/s44319-025-00660-w)
Supplement: Supplementary file 7 — Source data Fig. 1 [file 44319_2025_660_MOESM7_ESM.zip]

Archive with 90 entries (77 files):
- Figure 1/
- __MACOSX/._Figure 1
- Figure 1/.DS_Store
- __MACOSX/Figure 1/._.DS_Store
- Figure 1/I/
- Figure 1/G/
- Figure 1/A/
- Figure 1/F/
- Figure 1/H/
- Figure 1/J/
- Figure 1/C/
- Figure 1/D/
- Figure 1/E/
- Figure 1/B/
- Figure 1/K/
- Figure 1/L/
- Figure 1/I/E2F1 and ATAD2 mRNA level in E2F1 KD cells.prism
- __MACOSX/Figure 1/I/._E2F1 and ATAD2 mRNA level in E2F1 KD cells.prism
- Figure 1/I/E2F1 and ATAD2 mRNA level in E2F1 KD cells.xlsx
- __MACOSX/Figure 1/I/._E2F1 and ATAD2 mRNA level in E2F1 KD cells.xlsx
- Figure 1/G/E2F1 and ATAD2 with trametinib trt.- two time points.xlsx
- __MACOSX/Figure 1/G/._E2F1 and ATAD2 with trametinib trt.- two time points.xlsx
- Figure 1/G/.DS_Store
- __MACOSX/Figure 1/G/._.DS_Store
- Figure 1/G/E2F1 and ATAD2 with trametinib trt.- two time points .prism
- __MACOSX/Figure 1/G/._E2F1 and ATAD2 with trametinib trt.- two time points .prism
- Figure 1/A/atad2_boxplot_2EFfP copy.pdf
- __MACOSX/Figure 1/A/._atad2_boxplot_2EFfP copy.pdf
- Figure 1/F/.DS_Store
- __MACOSX/Figure 1/F/._.DS_Store
- Figure 1/F/E2F1_boxplot_bwuQj.pdf
- __MACOSX/Figure 1/F/._E2F1_boxplot_bwuQj.pdf
- Figure 1/H/.DS_Store
- __MACOSX/Figure 1/H/._.DS_Store
- Figure 1/H/A375_SKMEL-103_E2F1_1(Chemiluminescence).tif
- __MACOSX/Figure 1/H/._A375_SKMEL-103_E2F1_1(Chemiluminescence).tif
- Figure 1/H/A375_SKMEL-103_E2F1_actin_2(Chemiluminescence).tif
- __MACOSX/Figure 1/H/._A375_SKMEL-103_E2F1_actin_2(Chemiluminescence).tif
- Figure 1/J/Actin for ATAD2 protein level in E2F1 KD cells.tif
- __MACOSX/Figure 1/J/._Actin for ATAD2 protein level in E2F1 KD cells.tif
- Figure 1/J/.DS_Store
- __MACOSX/Figure 1/J/._.DS_Store
- Figure 1/J/E2F1 protein level in E2F1 KD cells.tif
- __MACOSX/Figure 1/J/._E2F1 protein level in E2F1 KD cells.tif
- Figure 1/J/Actin for E2F1 protein level in E2F1 KD cells.tif
- __MACOSX/Figure 1/J/._Actin for E2F1 protein level in E2F1 KD cells.tif
- Figure 1/J/ATAD2 protein level in E2F1 KD cells.tif
- __MACOSX/Figure 1/J/._ATAD2 protein level in E2F1 KD cells.tif
- Figure 1/C/.DS_Store
- __MACOSX/Figure 1/C/._.DS_Store
- Figure 1/C/Screenshot 2025-07-14 at 8.55.48ΓÇ»AM.png
- __MACOSX/Figure 1/C/._Screenshot 2025-07-14 at 8.55.48ΓÇ»AM.png
- Figure 1/D/Trametinib tr., ATAD2 mRNA, RT-PCR.prism
- __MACOSX/Figure 1/D/._Trametinib tr., ATAD2 mRNA, RT-PCR.prism
- Figure 1/D/Trametinib tr., ATAD2 mRNA, RT-PCR.xlsx
- __MACOSX/Figure 1/D/._Trametinib tr., ATAD2 mRNA, RT-PCR.xlsx
- Figure 1/E/SKMEL-2 and SKMEL-103_ATAD2(Chemiluminescence).tif
- __MACOSX/Figure 1/E/._SKMEL-2 and SKMEL-103_ATAD2(Chemiluminescence).tif
- Figure 1/E/SKMEL-2 and SKMEL-103_perk_1(Chemiluminescence).tif
- __MACOSX/Figure 1/E/._SKMEL-2 and SKMEL-103_perk_1(Chemiluminescence).tif
- Figure 1/E/.DS_Store
- __MACOSX/Figure 1/E/._.DS_Store
- Figure 1/E/SKMEL-2 and SKMEL-103_terk_2(Chemiluminescence).tif
- __MACOSX/Figure 1/E/._SKMEL-2 and SKMEL-103_terk_2(Chemiluminescence).tif
- Figure 1/E/A375_M14_terk_2(Chemiluminescence).tif
- __MACOSX/Figure 1/E/._A375_M14_terk_2(Chemiluminescence).tif
- Figure 1/E/SKMEL-2 and SKMEL-103_ATAD2_actin(Chemiluminescence).tif
- __MACOSX/Figure 1/E/._SKMEL-2 and SKMEL-103_ATAD2_actin(Chemiluminescence).tif
- Figure 1/E/A375_M14_ATAD2_actin(Chemiluminescence).tif
- __MACOSX/Figure 1/E/._A375_M14_ATAD2_actin(Chemiluminescence).tif
- Figure 1/E/A375_M14_ATAD2(Chemiluminescence).tif
- __MACOSX/Figure 1/E/._A375_M14_ATAD2(Chemiluminescence).tif
- Figure 1/E/A375_M14_perk_1(Chemiluminescence).tif
- __MACOSX/Figure 1/E/._A375_M14_perk_1(Chemiluminescence).tif
- Figure 1/B/.DS_Store
- __MACOSX/Figure 1/B/._.DS_Store
- Figure 1/B/Raw value Talantov.xlsx
- __MACOSX/Figure 1/B/._Raw value Talantov.xlsx
- Figure 1/B/Raw value Riker.xlsx
- __MACOSX/Figure 1/B/._Raw value Riker.xlsx
- Figure 1/B/Talantov.prism
- __MACOSX/Figure 1/B/._Talantov.prism
- Figure 1/B/Riker melanoma.prism
- __MACOSX/Figure 1/B/._Riker melanoma.prism
- Figure 1/K/E2F1 binding on ATAD2 promoter Cut and Run.xlsx
- __MACOSX/Figure 1/K/._E2F1 binding on ATAD2 promoter Cut and Run.xlsx
- Figure 1/K/E2F1 binding on ATAD2 promoter Cut and Run.prism
- __MACOSX/Figure 1/K/._E2F1 binding on ATAD2 promoter Cut and Run.prism
- Figure 1/L/Schematics.pdf
- __MACOSX/Figure 1/L/._Schematics.pdf
