# Supplementary material for: ATAD2 drives melanoma growth and progression and inhibits ferroptosis
Source: EMBO Rep. 2025 Dec 2;27(2):501–32. doi: 10.1038/s44319-025-00660-w (PMC12852765; doi:10.1038/s44319-025-00660-w)
Supplement: Supplementary file 7 — Source data Fig. 1 [file 44319_2025_660_MOESM7_ESM.zip › Figure 1/I/E2F1 and ATAD2 mRNA level in E2F1 KD cells.xlsx]

## Sheet: tramatinib
	A375
	Actin				averge				STD	STE
DMSO	12.1	12.2	12.24		12.18				0.072111	0.0416345
Tramitinib	12.8	12.75	12.67		12.74	-0.56			0.0655744	0.0378605
	E2F1
DMSO	14.1	14.32	14.22		14.2133	14.2133		1	0.110151	0.0635978
Tramitinib	15.98	15.99	16.1		16.0233	15.4633	-1.25	0.420448	0.0665833	0.038443
	ATAD2
DMSO	14.89	15.1	15.2		15.0633	15.0633		1	0.158219	0.0913506
Tramitinib	17.45	17.22	17.11		17.26	16.7	-1.63667	0.321599	0.173494	0.100169
	SKMEL-103
	Actin				averge
DMSO	14.02	14.2	14.033		14.0843				0.100381	0.0579567
Tramitinib	14.67	14.23	14.56		14.4867	-0.402333			0.228983	0.132207
					#DIV/0!
	E2F1				#DIV/0!
DMSO	15.12	15.62	15.32		15.3533	15.3533		1	0.251661	0.145301
Tramitinib	17.12	17.01	17.44		17.19	16.7877	-1.43433	0.370018	0.223383	0.128974
	ATAD2
DMSO	15.99	16.11	15.88		15.9933	15.9933		1	0.115036	0.0664181
Tramitinib	17.33	17.51	17.4		17.4133	17.011	-1.01767	0.493915	0.0907377	0.052389

## Sheet: E2f1 KD
A375	E2F1 KD
	Actin				average
NS shRNA	12.8	12.76	12.55		12.7033
E2F1 shRNA	12.8	12.75	12.67		12.74	-0.0366667
	E2F1							Fold change	SD	STE
NS shRNA	13.99	13.98	14.1		14.0233	14.0233		1	0.0665833	0.038443
E2F1 shRNA	15.79	15.73	16.01		15.8433	15.8067	-1.78333	0.290511	0.147422	0.0851168
	ATAD2							Fold change	SD	STE
NS shRNA	15	15.011	15.2		15.0703	15.0703		1	0.112429	0.064913
E2F1 shRNA	17.2	17.66	17.54		17.4667	17.43	-2.35967	0.194836	0.238607	0.137764
SKMEL-103	E2F1 KD
	Actin				average
NS shRNA	16.1	16.22	16.23		16.1833
E2F1 shRNA	16.78	16.77	16.99		16.8467	-0.663333
	E2F1							Fold change	SD	STE
NS shRNA	18.11	18.23	18.21		18.1833	18.1833		1	0.064291	0.0371195
E2F1 shRNA	20.74	20.31	20.42		20.49	19.8267	-1.64333	0.320116	0.223383	0.128974
	ATAD2							Fold change	SD	STE
NS shRNA	19	19.11	19.22		19.11	19.11		1	0.11	0.0635104
E2F1 shRNA	21.23	21.54	21.89		21.5533	20.89	-1.78	0.291183	0.330202	0.190648
