# Supplementary material for: ATAD2 drives melanoma growth and progression and inhibits ferroptosis
Source: EMBO Rep. 2025 Dec 2;27(2):501–32. doi: 10.1038/s44319-025-00660-w (PMC12852765; doi:10.1038/s44319-025-00660-w)
Supplement: Supplementary file 7 — Source data Fig. 1 [file 44319_2025_660_MOESM7_ESM.zip › Figure 1/G/E2F1 and ATAD2 with trametinib trt.- two time points.xlsx]

## Sheet: Sheet1
	A375
	Actin				averge
DMSO	12.1	12.2	12.24		12.18
Tramitinib- 24 hrs	12.8	12.75	12.67		12.74	-0.56
Tramitinib- 48 hrs	13.1	13.24	13.14		13.16	-0.98
	E2F1						del ct	fold change	SD	SEM
DMSO	14.1	14.32	14.22		14.2133	14.2133		1	0.110151	0.0635978
Tramitinib- 24 hrs	15.98	15.99	15.55		15.84	15.28	-1.06667	0.477421	0.251197	0.145033
Tramitinib- 48 hrs	17.32	17.44	17.38		17.38	16.4	-2.18667	0.219658	0.06	0.034642
	ATAD2						del ct	fold change	SD	SEM
DMSO	14.89	15.1	15.2		15.0633	15.0633		1	0.158219	0.0913506
Tramitinib- 24 hrs	17.45	17.22	17.54		17.4033	16.8433	-1.78	0.291183	0.165025	0.0952802
Tramitinib- 48 hrs	19.23	19.67	19.01		19.3033	18.3233	-1.48	0.358489	0.336056	0.194027
	SKMEL-103
	Actin				averge
DMSO	14.02	14.2	14.033		14.0843
Tramitinib- 24 hrs	14.67	14.23	14.56		14.4867	-0.402333
Tramitinib- 48 hrs	14.88	14.91	14.85		14.88	-0.795667
	E2F1				#DIV/0!		del ct	fold change	SD	SEM
DMSO	15.12	15.62	15.32		15.3533	15.3533		1	0.251661	0.145301
Tramitinib- 24 hrs	17.12	17.01	17.44		17.19	16.7877	-1.43433	0.370018	0.223383	0.128974
Tramitinib- 48 hrs	19.1	19.22	19.09		19.1367	18.341	-1.55333	0.340722	0.0723418	0.0417678
	ATAD2						del ct	fold change	SD	SEM
DMSO	15.99	16.11	15.88		15.9933	15.9933		1	0.115036	0.0664181
Tramitinib- 24 hrs	17.33	17.51	17.4		17.4133	17.011	-1.01767	0.493915	0.0907377	0.052389
Tramitinib- 48 hrs	19.5	19.33	19.42		19.4167	18.621	-1.61	0.327598	0.085049	0.0491045
