# Supplementary material for: ATAD2 drives melanoma growth and progression and inhibits ferroptosis
Source: EMBO Rep. 2025 Dec 2;27(2):501–32. doi: 10.1038/s44319-025-00660-w (PMC12852765; doi:10.1038/s44319-025-00660-w)
Supplement: Supplementary file 7 — Source data Fig. 1 [file 44319_2025_660_MOESM7_ESM.zip › Figure 1/D/Trametinib tr., ATAD2 mRNA, RT-PCR.xlsx]

## Sheet: Sheet1
A375
ACTIN
					Average	del Ct
DMSO	13.175	13.222	13.218		13.205
Trametinib- 24 hr	14.45	14.34	14		14.2633	-1.05833
Trametinib- 48 hr	15.663	15.465	16.391		15.8397	-2.63467
ATAD2						normalized Ct	del ct	fold change	SD	SE
DMSO	17.295	17.691	17.689		17.5583	17.5583		1	0.228056	0.131672
Trametinib- 24 hr	20	19.56	19.9		19.82	18.7617	-1.20333	0.434271	0.230651	0.13317
Trametinib- 48 hr	22.034	21.874	21.983		21.9637	19.329	-1.77067	0.293073	0.0817333	0.0471901
M14
ACTIN
					Average	del Ct
DMSO	12.696	13.465	12.663		12.9413
Trametinib- 24 hr	14.152	14.047	14.224		14.141	-1.19967
Trametinib- 48 hr	17.539	17.526	17.848		17.6377	-4.69633
ATAD2						normalized Ct	del ct	fold change	SD	SE
DMSO	18.658	18.895	18.864		18.8057	18.8057		1	0.128819	0.0743759
Trametinib- 24 hr	20.602	20.52	20.88		20.6673	19.4677	-0.662	0.632002	0.188683	0.108939
Trametinib- 48 hr	25.139	24.894	25.224		25.0857	20.3893	-1.58367	0.333633	0.171343	0.0989277
SKMEL-2
ACTIN
					Average	del Ct
DMSO	14.228	14.201	14.437		14.2887
Trametinib- 24 hr	13.67	14.1	14.23		14	0.288667
Trametinib- 48 hr	14.087	13.955	13.543		13.8617	0.427
ATAD2						normalized Ct	del ct	fold change	SD	SE
DMSO	18.327	18.258	18.201		18.262	18.262		1	0.0630952	0.0364291
Trametinib- 24 hr	19	18.99	19.22		19.07	19.3587	-1.09667	0.467596	0.13	0.0750577
Trametinib- 48 hr	19.947	19.911	19.944		19.934	20.361	-2.099	0.23342	0.019975	0.0115329
SKMEL-103
ACTIN
					Average	del Ct
DMSO	13.92	13.379	13.968		13.7557
Trametinib- 24 hr	13.259	13.127	12.99		13.1253	0.630333
Trametinib- 48 hr	13.511	13.333	13.464		13.436	0.319667
ATAD2						normalized Ct	del ct	fold change	SD	SE
DMSO	20.259	20.287	20.443		20.3297	20.3297		1	0.099143	0.0572419
Trametinib- 24 hr	21.02	21.23	21.11		21.12	21.7503	-1.42067	0.37354	0.105357	0.0608294
Trametinib- 48 hr	22.567	22.651	22.89		22.7027	23.0223	-2.69267	0.154677	0.167584	0.0967574
