# Supplementary material for: ATAD2 drives melanoma growth and progression and inhibits ferroptosis
Source: EMBO Rep. 2025 Dec 2;27(2):501–32. doi: 10.1038/s44319-025-00660-w (PMC12852765; doi:10.1038/s44319-025-00660-w)
Supplement: Supplementary file 7 — Source data Fig. 1 [file 44319_2025_660_MOESM7_ESM.zip › Figure 1/B/Raw value Talantov.xlsx]

## Sheet: Talantov Melanoma
Sample	Title	Value
GSM71671	430MM	26.9
GSM71672	435MM	32.3
GSM71673	437MM	142.4
GSM71674	431MM	52.7
GSM71675	432MM	173.3
GSM71676	433MM	58.2
GSM71677	485MM	18.8
GSM71696	397MM	225.8
GSM71697	440MM	174.8
GSM71698	441MM	220.7
GSM71699	459MM	203.8
GSM71700	460MM	235.8
GSM71701	464MM	31.6
GSM71702	465MM	128.2
GSM71703	466MM	172.5
GSM71704	468MM	153.5
GSM71705	469MM	180.2
GSM71706	472MM	153.8
GSM71707	475MM	182.5
GSM71708	476MM	121.9
GSM71709	478MM	129.3
GSM71710	480MM	249.9
GSM71711	481MM	260.8
GSM71712	511MM	277
GSM71713	512MM	293.2
GSM71714	392MM	247.3
GSM71715	405MM	199.7
GSM71716	407MM	209
GSM71717	409MM	213.4
GSM71718	442MM	144.8
GSM71719	443MM	343
GSM71720	444MM	163.4
GSM71721	445MM	159.2
GSM71722	446MM	216.6
GSM71723	447MM	230.9
GSM71724	448MM	194.4
GSM71725	449MM	222.4
GSM71726	450MM	352.5
GSM71727	452MM	118.9
GSM71728	453MM	122.7
GSM71729	454MM	164.4
GSM71730	455MM	152.9
GSM71731	456MM	202
GSM71732	457MM	189.2
GSM71733	461MM	275.9
GSM71734	463MM	129.9
GSM71735	470MM	148.5
GSM71736	473MM	171.7
GSM71737	477MM	299.2
GSM71738	482MM	219.7
GSM71739	483MM	348.3
GSM71740	484MM	127.4
