# Supplementary material for: ATAD2 drives melanoma growth and progression and inhibits ferroptosis
Source: EMBO Rep. 2025 Dec 2;27(2):501–32. doi: 10.1038/s44319-025-00660-w (PMC12852765; doi:10.1038/s44319-025-00660-w)
Supplement: Supplementary file 7 — Source data Fig. 1 [file 44319_2025_660_MOESM7_ESM.zip › Figure 1/B/Raw value Riker.xlsx]

## Sheet: Sheet1
ample	Title	Value
GSM183234	Group 1, Normal Skin, 6611 A5	276.273
GSM183300	Group 3, Normal Skin, N7288C	238.805
GSM183301	Group 3, Normal Skin, N7598J	220.265
GSM183302	Group 3, Normal Skin, N7600G	310.594
GSM183224	Group 1, Primary Melanoma, 7790_1	367.428
GSM183225	Group 1, Primary Melanoma, 7840_12	161.524
GSM183235	Group 1, Primary Melanoma, 7838 A	1145.63
GSM183258	Group 2, Primary Melanoma, 7838A-15	394.283
GSM183259	Group 2, Primary Melanoma, 6705A-12	735.026
GSM183260	Group 2, Primary Melanoma, 6924A-18	254.975
GSM183261	Group 2, Primary Melanoma, 7062A-3	726.594
GSM183262	Group 2, Primary Melanoma, 7156B-29	152.728
GSM183263	Group 2, Primary Melanoma, 7288B-21	247.777
GSM183264	Group 2, Primary Melanoma, 7327A-7	154.764
GSM183265	Group 2, Primary Melanoma, 7682B-31	169.306
GSM183266	Group 2, Primary Melanoma, 8033G-17	327.463
GSM183303	Group 3, Primary Melanoma, T6516I	1032.03
GSM183304	Group 3, Primary Melanoma, T6950A	45.2203
GSM183226	Group 1, Metastatic Melanoma, 6611 A1	1115.65
GSM183227	Group 1, Metastatic Melanoma, 6611 A2	1473.24
GSM183228	Group 1, Metastatic Melanoma, 6611 A3	879.102
GSM183229	Group 1, Metastatic Melanoma, 6611 B	920.366
GSM183230	Group 1, Metastatic Melanoma, 6685 A	325.815
GSM183231	Group 1, Metastatic Melanoma, 6685 B	1135.53
GSM183232	Group 1, Metastatic Melanoma, 7838 B	1262.3
GSM183233	Group 1, Metastatic Melanoma, 7838 D	1446.87
GSM183252	Group 2, Metastatic Melanoma, 6933A-10	741.749
GSM183253	Group 2, Metastatic Melanoma, 7051B-27	552.916
GSM183254	Group 2, Metastatic Melanoma, 7129A-11	256.619
GSM183255	Group 2, Metastatic Melanoma, 7322B-24	800.32
GSM183256	Group 2, Metastatic Melanoma, 7510A-30	922.127
GSM183257	Group 2, Metastatic Melanoma, 7838D-2	983.111
GSM183273	Group 3, Metastatic Melanoma, T6425A	572.737
GSM183274	Group 3, Metastatic Melanoma, T6435A	884.603
GSM183275	Group 3, Metastatic Melanoma, T6519A1	508.749
GSM183276	Group 3, Metastatic Melanoma, T6807A	748.763
GSM183277	Group 3, Metastatic Melanoma, T6829A	910.975
GSM183278	Group 3, Metastatic Melanoma, T6851A	1465.46
GSM183279	Group 3, Metastatic Melanoma, T6950B	285.89
GSM183280	Group 3, Metastatic Melanoma, T6952B	136.068
GSM183281	Group 3, Metastatic Melanoma, T7126D	620.154
GSM183282	Group 3, Metastatic Melanoma, T7133B	557.094
GSM183283	Group 3, Metastatic Melanoma, T7223A	522.631
GSM183284	Group 3, Metastatic Melanoma, T7336A	696.011
GSM183285	Group 3, Metastatic Melanoma, T7533A	189.012
GSM183286	Group 3, Metastatic Melanoma, T7711A	257.433
GSM183287	Group 3, Metastatic Melanoma, T7746D	659.645
GSM183288	Group 3, Metastatic Melanoma, T7784A	342.038
GSM183289	Group 3, Metastatic Melanoma, T7851A	1326.81
GSM183290	Group 3, Metastatic Melanoma, T7859A	285.786
GSM183291	Group 3, Metastatic Melanoma, T8032D	714.816
GSM183292	Group 3, Metastatic Melanoma, T8122A	1315.16
GSM183293	Group 3, Metastatic Melanoma, T8202A	800.013
GSM183294	Group 3, Metastatic Melanoma, T8244A	1777.36
GSM183295	Group 3, Metastatic Melanoma, T8248C	447.544
GSM183296	Group 3, Metastatic Melanoma, T8268A	1037.7
GSM183297	Group 3, Metastatic Melanoma, T8486D	336.466
GSM183298	Group 3, Metastatic Melanoma, T8647A	440.138
