# Supplementary material for: ATAD2 drives melanoma growth and progression and inhibits ferroptosis
Source: EMBO Rep. 2025 Dec 2;27(2):501–32. doi: 10.1038/s44319-025-00660-w (PMC12852765; doi:10.1038/s44319-025-00660-w)
Supplement: Supplementary file 7 — Source data Fig. 1 [file 44319_2025_660_MOESM7_ESM.zip › Figure 1/K/E2F1 binding on ATAD2 promoter Cut and Run.xlsx]

## Sheet: Sheet1
		Actin set1
Input	17.715	17.834	17.711		17.7533
IgG	25.651	25.887	25.95		25.8293
E2F1- NS	23.503	24.23	24.088		23.9403	1.889
		E2F1 primer			del ct	normalized ct	del ct	fold change	STD	SEM
Input	19.2	19.15	19.34		19.23	19.23
IgG	28.65	28.115	28.33		28.365	28.365		1	0.269212	0.155434
E2F1- NS	24.88	24.44	24..67		24.66	26.549	1.816	3.52104	0.311127	0.179635
		Actin set1
Input	17.715	17.834	17.711		17.7533
IgG	25.81	25.87	25.95		25.8767
E2F1- shRNA	24.503	24.32	24.1		24.3077	1.569
		E2F1 primer			del ct	normalized ct	del ct	fold change	STD	SEM
Input	19.2	19.15	19.34		19.23	19.23
IgG	28.33	28.115	28.42		28.2883	28.2883		1	0.156711	0.0904798
E2F1- shRNA	26.23	26.22	26.45		26.3	27.869	0.419333	1.33731	0.13	0.0750577
