# Supplementary material for: ATAD2 drives melanoma growth and progression and inhibits ferroptosis
Source: EMBO Rep. 2025 Dec 2;27(2):501–32. doi: 10.1038/s44319-025-00660-w (PMC12852765; doi:10.1038/s44319-025-00660-w)
Supplement: Supplementary file 8 — Source data Fig. 2 [file 44319_2025_660_MOESM8_ESM.zip]

Archive with 98 entries (85 files):
- Figure 2/
- __MACOSX/._Figure 2
- Figure 2/.DS_Store
- __MACOSX/Figure 2/._.DS_Store
- Figure 2/G/
- Figure 2/A/
- Figure 2/F/
- Figure 2/H/
- Figure 2/C/
- Figure 2/D/
- Figure 2/E/
- Figure 2/B/
- Figure 2/G/A375-ATAD2-shRNA.tif
- __MACOSX/Figure 2/G/._A375-ATAD2-shRNA.tif
- Figure 2/G/.DS_Store
- __MACOSX/Figure 2/G/._.DS_Store
- Figure 2/G/SKMEL-103-NS-shRNA.tif
- __MACOSX/Figure 2/G/._SKMEL-103-NS-shRNA.tif
- Figure 2/G/A375-NS-shRNA.tif
- __MACOSX/Figure 2/G/._A375-NS-shRNA.tif
- Figure 2/G/SKMEL-103-ATAD2 shRNA.tif
- __MACOSX/Figure 2/G/._SKMEL-103-ATAD2 shRNA.tif
- Figure 2/A/MTT-BAY-850 trt._Melanoma cell lines.xlsx
- __MACOSX/Figure 2/A/._MTT-BAY-850 trt._Melanoma cell lines.xlsx
- Figure 2/A/.DS_Store
- __MACOSX/Figure 2/A/._.DS_Store
- Figure 2/A/MTT-BAY-850 trt._Melanoma cell lines.prism
- __MACOSX/Figure 2/A/._MTT-BAY-850 trt._Melanoma cell lines.prism
- Figure 2/F/.DS_Store
- __MACOSX/Figure 2/F/._.DS_Store
- Figure 2/F/ACTIN ATAD2 KD (Chemiluminescence).tif
- __MACOSX/Figure 2/F/._ACTIN ATAD2 KD (Chemiluminescence).tif
- Figure 2/F/ATAD2 KD western blotting(Chemiluminescence).tif
- __MACOSX/Figure 2/F/._ATAD2 KD western blotting(Chemiluminescence).tif
- Figure 2/H/SKMEL-103-ATAD2 KD colony size.xlsx
- __MACOSX/Figure 2/H/._SKMEL-103-ATAD2 KD colony size.xlsx
- Figure 2/H/.DS_Store
- __MACOSX/Figure 2/H/._.DS_Store
- Figure 2/H/A375-ATAD2 KD colony size.xlsx
- __MACOSX/Figure 2/H/._A375-ATAD2 KD colony size.xlsx
- Figure 2/H/ATAD2 KD colony size .prism
- __MACOSX/Figure 2/H/._ATAD2 KD colony size .prism
- Figure 2/C/SKMEL-2/
- Figure 2/C/.DS_Store
- __MACOSX/Figure 2/C/._.DS_Store
- Figure 2/C/M14/
- Figure 2/C/SKMEL-103/
- Figure 2/C/A375/
- Figure 2/D/A375.xlsx
- __MACOSX/Figure 2/D/._A375.xlsx
- Figure 2/D/SK-103.xlsx
- __MACOSX/Figure 2/D/._SK-103.xlsx
- Figure 2/D/Soft Agar quantification.prism
- __MACOSX/Figure 2/D/._Soft Agar quantification.prism
- Figure 2/D/.DS_Store
- __MACOSX/Figure 2/D/._.DS_Store
- Figure 2/D/M14.xlsx
- __MACOSX/Figure 2/D/._M14.xlsx
- Figure 2/D/SK-2.xlsx
- __MACOSX/Figure 2/D/._SK-2.xlsx
- Figure 2/E/ATAD2 KD in A375 and SKMEL-103.xlsx
- __MACOSX/Figure 2/E/._ATAD2 KD in A375 and SKMEL-103.xlsx
- Figure 2/E/ATAD2 KD .prism
- __MACOSX/Figure 2/E/._ATAD2 KD .prism
- Figure 2/B/A375_DMSO_BAY850_clonogenic.tif
- __MACOSX/Figure 2/B/._A375_DMSO_BAY850_clonogenic.tif
- Figure 2/B/.DS_Store
- __MACOSX/Figure 2/B/._.DS_Store
- Figure 2/B/SKMEL_2_DMSO_BAY-850_clonogenic.tif
- __MACOSX/Figure 2/B/._SKMEL_2_DMSO_BAY-850_clonogenic.tif
- Figure 2/B/SKMEL-103_DMSO_BAY-850_clonogenic.tif
- __MACOSX/Figure 2/B/._SKMEL-103_DMSO_BAY-850_clonogenic.tif
- Figure 2/B/M14_DMSO_BAY-850_clonogenic.tif
- __MACOSX/Figure 2/B/._M14_DMSO_BAY-850_clonogenic.tif
- Figure 2/C/SKMEL-2/SKMEL-2-DMSO.tif
- __MACOSX/Figure 2/C/SKMEL-2/._SKMEL-2-DMSO.tif
- Figure 2/C/SKMEL-2/.DS_Store
- __MACOSX/Figure 2/C/SKMEL-2/._.DS_Store
- Figure 2/C/SKMEL-2/SKMEL-2-BAY-850.tif
- __MACOSX/Figure 2/C/SKMEL-2/._SKMEL-2-BAY-850.tif
- Figure 2/C/M14/.DS_Store
- __MACOSX/Figure 2/C/M14/._.DS_Store
- Figure 2/C/M14/M14-BAY-850.tif
- __MACOSX/Figure 2/C/M14/._M14-BAY-850.tif
- Figure 2/C/M14/M14-DMSO.tif
- __MACOSX/Figure 2/C/M14/._M14-DMSO.tif
- Figure 2/C/SKMEL-103/.DS_Store
- __MACOSX/Figure 2/C/SKMEL-103/._.DS_Store
- Figure 2/C/SKMEL-103/SKMEL-103-DMSO.tif
- __MACOSX/Figure 2/C/SKMEL-103/._SKMEL-103-DMSO.tif
- Figure 2/C/SKMEL-103/SKMEL-103-BAY-850.tif
- __MACOSX/Figure 2/C/SKMEL-103/._SKMEL-103-BAY-850.tif
- Figure 2/C/A375/.DS_Store
- __MACOSX/Figure 2/C/A375/._.DS_Store
- Figure 2/C/A375/A375-BAY-850.tif
- __MACOSX/Figure 2/C/A375/._A375-BAY-850.tif
- Figure 2/C/A375/A375-DMSO.tif
- __MACOSX/Figure 2/C/A375/._A375-DMSO.tif
