# Supplementary material for: ATAD2 drives melanoma growth and progression and inhibits ferroptosis
Source: EMBO Rep. 2025 Dec 2;27(2):501–32. doi: 10.1038/s44319-025-00660-w (PMC12852765; doi:10.1038/s44319-025-00660-w)
Supplement: Supplementary file 8 — Source data Fig. 2 [file 44319_2025_660_MOESM8_ESM.zip › Figure 2/A/MTT-BAY-850 trt._Melanoma cell lines.xlsx]

## Sheet: Day 3
Raw OD 590 nm		A375				M14				SKMEL2				SKMEL103
	DMSO	0.911	0.894	0.855	0.817	0.569	0.574	0.531	0.56	1.467	1.452	1.592	1.512	0.82	0.838	0.888	0.857
	5uM-BAY-850	0.085	0.086	0.093	0.091	0.118	0.119	0.115	0.116	0.14	0.099	0.125	0.133	0.138	0.104	0.116	0.119
Raw OD 630 nm
	DMSO	0.264	0.261	0.249	0.236	0.173	0.174	0.168	0.175	0.425	0.427	0.484	0.451	0.234	0.24	0.258	0.244
	5uM-BAY-850	0.053	0.052	0.052	0.054	0.068	0.074	0.072	0.077	0.067	0.055	0.062	0.067	0.081	0.06	0.06	0.062
590-630	DMSO	0.647	0.633	0.606	0.581	0.396	0.4	0.363	0.385	1.042	1.025	1.108	1.061	0.586	0.598	0.63	0.613
	5uM-BAY-850	0.032	0.034	0.041	0.037	0.05	0.045	0.043	0.039	0.073	0.044	0.063	0.066	0.057	0.044	0.056	0.057
Averages		A375	M14	SKMEL2	SKMEL103			SD	A375	M14	SKMEL2	SKMEL103
	DMSO	0.647	0.386	1.059	0.60675			DMSO	0.0292845	0.107452	0.113344	0.0987353
	5uM-BAY-850	0.032	0.04425	0.0615	0.0535			5uM-BAY-850	0.00391578	0.0201817	0.0123962	0.00635085
	% survival	A375	M14	SKMEL2	SKMEL103			SEM
	DMSO	100	100	100	100			DMSO	0.0146423	0.0537262	0.0566721	0.0493677
	5uM-BAY-850	4.9459	11.4637	5.80737	8.81747			5uM-BAY-850	0.00195789	0.0100908	0.00619812	0.00317543
A375		% Survival	%STD	%SEM
	DMSO	100	4.5262	2.2631
	5uM-BAY-850	4.9459	0.605221	0.302611
M14		% Survival	%STD	%SEM
	DMSO	100	27.8374	13.9187
	5uM-BAY-850	11.4637	5.22841	2.61421
SKMEL-2		% Survival	%STD	%SEM
	DMSO	100	10.7029	5.35147
	5uM-BAY-850	5.80737	1.17056	0.58528
SKMEL103		% Survival	%STD	%SEM
	DMSO	100	16.2728	8.13641
	5uM-BAY-850	8.81747	1.0467	0.52335
