# Supplementary material for: ATAD2 drives melanoma growth and progression and inhibits ferroptosis
Source: EMBO Rep. 2025 Dec 2;27(2):501–32. doi: 10.1038/s44319-025-00660-w (PMC12852765; doi:10.1038/s44319-025-00660-w)
Supplement: Supplementary file 8 — Source data Fig. 2 [file 44319_2025_660_MOESM8_ESM.zip › Figure 2/H/SKMEL-103-ATAD2 KD colony size.xlsx]

## Sheet: Sheet2
	DMSO	5 uM
	1.82	0.095
	1.92	0.088
	1.88	0.09
	1.8	0.11
	1.81	0.1
Average	1.846	0.0966
% average	100	5.23294
std	0.0517687	0.00882043
% std	9.55651	0.0852054
