# Supplementary material for: ATAD2 drives melanoma growth and progression and inhibits ferroptosis
Source: EMBO Rep. 2025 Dec 2;27(2):501–32. doi: 10.1038/s44319-025-00660-w (PMC12852765; doi:10.1038/s44319-025-00660-w)
Supplement: Supplementary file 8 — Source data Fig. 2 [file 44319_2025_660_MOESM8_ESM.zip › Figure 2/H/A375-ATAD2 KD colony size.xlsx]

## Sheet: Sheet1
	NS shRNA	ATAD2 shRNA
	1.26	0.294
	1.34	0.31
	1.38	0.298
	1.32	0.279
	1.01	0.34
Average	1.262	0.3042
% average	100	24.1046
std	0.147377	0.0228736
% std	18.599	0.695814
