# Supplementary material for: ATAD2 drives melanoma growth and progression and inhibits ferroptosis
Source: EMBO Rep. 2025 Dec 2;27(2):501–32. doi: 10.1038/s44319-025-00660-w (PMC12852765; doi:10.1038/s44319-025-00660-w)
Supplement: Supplementary file 8 — Source data Fig. 2 [file 44319_2025_660_MOESM8_ESM.zip › Figure 2/D/A375.xlsx]

## Sheet: Sheet1
	DMSO	Bay-850-5 uM
	1.458	0.123
	1.464	0.088
	1.506	0.118
	1.581	0.49
	1.586	0.125
	1.734	0.435
	1.797	0.072
Average	1.58943	0.207286
% average	100	13.0415
std	0.131679	0.176144
% std	20.9294	3.65121
