# Supplementary material for: ATAD2 drives melanoma growth and progression and inhibits ferroptosis
Source: EMBO Rep. 2025 Dec 2;27(2):501–32. doi: 10.1038/s44319-025-00660-w (PMC12852765; doi:10.1038/s44319-025-00660-w)
Supplement: Supplementary file 8 — Source data Fig. 2 [file 44319_2025_660_MOESM8_ESM.zip › Figure 2/D/SK-103.xlsx]

## Sheet: Control
	Area
1	1.096
2	1.087
3	1.004
4	0.337
5	2.348
6	0.844
7	1.352
8	1.072
9	1.475
10	0.989

## Sheet: 1uM
	Area
1	1.739
2	0.698
3	1.045
4	0.453
5	0.485
6	0.745
7	0.208
8	0.667
9	0.896

## Sheet: 2uM
	Area
1	0.269
2	0.705
3	0.077
4	0.074
5	0.601
6	0.293
7	0.313
8	0.409
9	0.208

## Sheet: 5uM
	Area
1	0.142
2	0.074
3	0.331
4	0.037
5	0.139
6	0.061
7	0.049

## Sheet: 7uM
	Area
1	0.046
2	0.042
3	0.023
4	0.033
5	0.035
6	0.016
7	0.064
8	0.088
9	0.167
10	0.04
11	0.044

## Sheet: Sheet1
	DMSO	Bay-850-5 uM
	1.004	0.08
	1.072	0.08
	1.087	0.081
	1.096	0.074
	1.352	0.083
	1.23	0.074
	1.1	0.08
Average	1.13443	0.0788571
% average	100	6.95127
std	0.117112	0.00348466
% std	10.3235	4.41895
