# Supplementary material for: ATAD2 drives melanoma growth and progression and inhibits ferroptosis
Source: EMBO Rep. 2025 Dec 2;27(2):501–32. doi: 10.1038/s44319-025-00660-w (PMC12852765; doi:10.1038/s44319-025-00660-w)
Supplement: Supplementary file 8 — Source data Fig. 2 [file 44319_2025_660_MOESM8_ESM.zip › Figure 2/D/M14.xlsx]

## Sheet: Sheet2
	DMSO	5 uM
	1.82	0.078
	1.92	0.088
	1.88	0.07
	1.78	0.05
	1.91	0.045
	1.932	0.035
	1.9	0.072
Average	1.87743	0.0625714
% average	100	3.33283
std	0.0565062	0.0193895
% std	10.6086	0.121323
