# Supplementary material for: ATAD2 drives melanoma growth and progression and inhibits ferroptosis
Source: EMBO Rep. 2025 Dec 2;27(2):501–32. doi: 10.1038/s44319-025-00660-w (PMC12852765; doi:10.1038/s44319-025-00660-w)
Supplement: Supplementary file 8 — Source data Fig. 2 [file 44319_2025_660_MOESM8_ESM.zip › Figure 2/D/SK-2.xlsx]

## Sheet: Sheet1
	DMSO	Bay-850-5 uM
	1.129	0.03
	1.21	0.024
	1.169	0.024
	1.372	0.027
	1.5	0.027
	1.29	0.029
	1.34	0.03
Average	1.28714	0.0272857
% average	100	2.11987
std	0.129247	0.00256348
% std	16.6359	0.00699464
