# Supplementary material for: ATAD2 drives melanoma growth and progression and inhibits ferroptosis
Source: EMBO Rep. 2025 Dec 2;27(2):501–32. doi: 10.1038/s44319-025-00660-w (PMC12852765; doi:10.1038/s44319-025-00660-w)
Supplement: Supplementary file 8 — Source data Fig. 2 [file 44319_2025_660_MOESM8_ESM.zip › Figure 2/E/ATAD2 KD in A375 and SKMEL-103.xlsx]

## Sheet: Sheet1
A375
	ACTINB				AVERAGE
NS shRNA	14.11	14.2	14.33		14.2133
ATAD2 shRNA#1	15.1	14.99	14.88		14.99	-0.776667
								FOLD CHANGE		STD	SEM
NS shRNA	21.2	21.11	21.22		21.1767	21.1767		1		0.0585947	0.0338306
ATAD2 shRNA#1	23.23	23.1	23.5		23.2767	22.5	-1.32333	0.399611		0.204042	0.117807
SKMEL-103
	ACTINB				AVERAGE
NS shRNA	16.1	16.22	16.13		16.15
ATAD2 shRNA#1	16.5	16.42	16.53		16.4833	-0.333333
								FOLD CHANGE		STD	SEM
NS shRNA	23.12	23.42	23.22		23.2533	23.2533		1		0.152753	0.0881943
ATAD2 shRNA#1	25.22	25.12	25.32		25.22	24.8867	-1.63333	0.322343		0.1	0.0577367
