# Supplementary material for: ATAD2 drives melanoma growth and progression and inhibits ferroptosis
Source: EMBO Rep. 2025 Dec 2;27(2):501–32. doi: 10.1038/s44319-025-00660-w (PMC12852765; doi:10.1038/s44319-025-00660-w)
Supplement: Supplementary file 9 — Source data Fig. 3 [file 44319_2025_660_MOESM9_ESM.zip]

Archive with 104 entries (89 files):
- Figure 3/
- __MACOSX/._Figure 3
- Figure 3/3E/
- Figure 3/3B/
- Figure 3/3C/
- Figure 3/3D/
- Figure 3/3J/
- Figure 3/.DS_Store
- __MACOSX/Figure 3/._.DS_Store
- Figure 3/3H/
- Figure 3/3A/
- Figure 3/3F/
- Figure 3/3G/
- Figure 3/3I/
- Figure 3/3E/.DS_Store
- __MACOSX/Figure 3/3E/._.DS_Store
- Figure 3/3E/Animal IVIS ROI Whole body_A375_BAY-850.xlsx
- __MACOSX/Figure 3/3E/._Animal IVIS ROI Whole body_A375_BAY-850.xlsx
- Figure 3/3E/A375-WB_ROI.prism
- __MACOSX/Figure 3/3E/._A375-WB_ROI.prism
- Figure 3/3B/.DS_Store
- __MACOSX/Figure 3/3B/._.DS_Store
- Figure 3/3B/Tumor growth Measurements of A375 MA2 GFP-Luc.xlsx
- __MACOSX/Figure 3/3B/._Tumor growth Measurements of A375 MA2 GFP-Luc.xlsx
- Figure 3/3B/BAY-850 trt.jpg
- __MACOSX/Figure 3/3B/._BAY-850 trt.jpg
- Figure 3/3B/Tumor growth Measurements of A375 MA2 GFP-Luc.prism
- __MACOSX/Figure 3/3B/._Tumor growth Measurements of A375 MA2 GFP-Luc.prism
- Figure 3/3B/Vehicle.jpg
- __MACOSX/Figure 3/3B/._Vehicle.jpg
- Figure 3/3C/.DS_Store
- __MACOSX/Figure 3/3C/._.DS_Store
- Figure 3/3C/Tumor growth Measurements of SK-103 GFP-Luc.prism
- __MACOSX/Figure 3/3C/._Tumor growth Measurements of SK-103 GFP-Luc.prism
- Figure 3/3C/Tumor growth Measurements of SK-103 GFP-Luc.xlsx
- __MACOSX/Figure 3/3C/._Tumor growth Measurements of SK-103 GFP-Luc.xlsx
- Figure 3/3C/BAy-850 trt.jpg
- __MACOSX/Figure 3/3C/._BAy-850 trt.jpg
- Figure 3/3C/Vehicle.jpg
- __MACOSX/Figure 3/3C/._Vehicle.jpg
- Figure 3/3D/.DS_Store
- __MACOSX/Figure 3/3D/._.DS_Store
- Figure 3/3D/Vehicle/
- Figure 3/3D/BAY-850/
- Figure 3/3J/PDX BAY-850 inhibitor Mice experiment.prism
- __MACOSX/Figure 3/3J/._PDX BAY-850 inhibitor Mice experiment.prism
- Figure 3/3J/.DS_Store
- __MACOSX/Figure 3/3J/._.DS_Store
- Figure 3/3J/PDX BAY-850 inhibitor Mice experiment.xlsx
- __MACOSX/Figure 3/3J/._PDX BAY-850 inhibitor Mice experiment.xlsx
- Figure 3/3H/Animal ROI_WB_SKMEL103_BAY-850.xlsx
- __MACOSX/Figure 3/3H/._Animal ROI_WB_SKMEL103_BAY-850.xlsx
- Figure 3/3H/.DS_Store
- __MACOSX/Figure 3/3H/._.DS_Store
- Figure 3/3H/SKMEL-103, BAY-850_WB.prism
- __MACOSX/Figure 3/3H/._SKMEL-103, BAY-850_WB.prism
- Figure 3/3A/Schematics.pdf
- __MACOSX/Figure 3/3A/._Schematics.pdf
- Figure 3/3F/Lungs_BAY-850_A375.tif
- __MACOSX/Figure 3/3F/._Lungs_BAY-850_A375.tif
- Figure 3/3F/.DS_Store
- __MACOSX/Figure 3/3F/._.DS_Store
- Figure 3/3F/Lungs_Vehicle_A375.tif
- __MACOSX/Figure 3/3F/._Lungs_Vehicle_A375.tif
- Figure 3/3G/.DS_Store
- __MACOSX/Figure 3/3G/._.DS_Store
- Figure 3/3G/Vehicle/
- Figure 3/3G/BAY-850/
- Figure 3/3I/SKMEL-103_lungs_BAY-850.tif
- __MACOSX/Figure 3/3I/._SKMEL-103_lungs_BAY-850.tif
- Figure 3/3I/.DS_Store
- __MACOSX/Figure 3/3I/._.DS_Store
- Figure 3/3I/SKMEL-103_lungs_Vehicle.tif
- __MACOSX/Figure 3/3I/._SKMEL-103_lungs_Vehicle.tif
- Figure 3/3D/Vehicle/A375_Vehicle_Week 6.tif
- __MACOSX/Figure 3/3D/Vehicle/._A375_Vehicle_Week 6.tif
- Figure 3/3D/Vehicle/A375_Vehicle_Week 2_6th animal.tif
- __MACOSX/Figure 3/3D/Vehicle/._A375_Vehicle_Week 2_6th animal.tif
- Figure 3/3D/Vehicle/A375_Vehicle_Week 2.tif
- __MACOSX/Figure 3/3D/Vehicle/._A375_Vehicle_Week 2.tif
- Figure 3/3D/Vehicle/A375_Vehicle_Week 6-6th animal.tif
- __MACOSX/Figure 3/3D/Vehicle/._A375_Vehicle_Week 6-6th animal.tif
- Figure 3/3D/BAY-850/A375_BAY-850_Week 6.tif
- __MACOSX/Figure 3/3D/BAY-850/._A375_BAY-850_Week 6.tif
- Figure 3/3D/BAY-850/A375_BAY-850_Week 2.tif
- __MACOSX/Figure 3/3D/BAY-850/._A375_BAY-850_Week 2.tif
- Figure 3/3D/BAY-850/A375_BAY-850_Week 2-6th animal.tif
- __MACOSX/Figure 3/3D/BAY-850/._A375_BAY-850_Week 2-6th animal.tif
- Figure 3/3D/BAY-850/A375_BAY-850_Week 6-6th animal.tif
- __MACOSX/Figure 3/3D/BAY-850/._A375_BAY-850_Week 6-6th animal.tif
- Figure 3/3G/Vehicle/SKMEL-103_Vehicle_Week 6-6th animal.tif
- __MACOSX/Figure 3/3G/Vehicle/._SKMEL-103_Vehicle_Week 6-6th animal.tif
- Figure 3/3G/Vehicle/SKMEL-103_Vehicle_Week 2.tif
- __MACOSX/Figure 3/3G/Vehicle/._SKMEL-103_Vehicle_Week 2.tif
- Figure 3/3G/Vehicle/SKMEL-103_Vehicle_Week 2-6th animal.tif
- __MACOSX/Figure 3/3G/Vehicle/._SKMEL-103_Vehicle_Week 2-6th animal.tif
- Figure 3/3G/Vehicle/SKMEL-103_Vehicle_Week 6.tif
- __MACOSX/Figure 3/3G/Vehicle/._SKMEL-103_Vehicle_Week 6.tif
- Figure 3/3G/BAY-850/SKMEL-103_BAY-850_Week 2.tif
- __MACOSX/Figure 3/3G/BAY-850/._SKMEL-103_BAY-850_Week 2.tif
- Figure 3/3G/BAY-850/SKMEL-103_BAY-850_Week 2-6th animal.tif
- __MACOSX/Figure 3/3G/BAY-850/._SKMEL-103_BAY-850_Week 2-6th animal.tif
- Figure 3/3G/BAY-850/SKMEL-103_BAY-850_Week 5.tif
- __MACOSX/Figure 3/3G/BAY-850/._SKMEL-103_BAY-850_Week 5.tif
