# Supplementary material for: ATAD2 drives melanoma growth and progression and inhibits ferroptosis
Source: EMBO Rep. 2025 Dec 2;27(2):501–32. doi: 10.1038/s44319-025-00660-w (PMC12852765; doi:10.1038/s44319-025-00660-w)
Supplement: Supplementary file 9 — Source data Fig. 3 [file 44319_2025_660_MOESM9_ESM.zip › Figure 3/3E/Animal IVIS ROI Whole body_A375_BAY-850.xlsx]

## Sheet: Sheet1
A375 Vehicle-Week-2
Image Number	ROI	Image Layer	Total Flux [p/s]	Avg Radiance [p/s/cm²/sr]	Stdev Radiance	Min Radiance	Max Radiance
BKG20231102133930	ROI 1	Overlay	5781000000	114800000	260500000	116700	1253000000
BKG20231102133930	ROI 2	Overlay	4385000000	87850000	219900000	413700	1101000000
BKG20231102133930	ROI 3	Overlay	5953000000	119200000	274800000	274800	1081000000
BKG20231102133930	ROI 4	Overlay	1898000000	37370000	103100000	165000	546300000
BKG20231102133930	ROI 5	Overlay	8439000000	164700000	375300000	883000	1441000000
GUP20231102140204	ROI 1	Overlay	2397000000	57870000	160900000	-481800	1050000000
A375 Vehicle-Week-6
Image Number	ROI	Image Layer	Total Flux [p/s]	Avg Radiance [p/s/cm²/sr]	Stdev Radiance	Min Radiance	Max Radiance
GUP20231129140802	ROI 1	Overlay	193600000000	1807000000	1988000000	4511000	5433000000
GUP20231129140802	ROI 2	Overlay	157700000000	1479000000	1947000000	8169000	4912000000
GUP20231129140802	ROI 3	Overlay	192000000000	1802000000	1929000000	9097000	4954000000
GUP20231129140802	ROI 4	Overlay	225400000000	2115000000	2213000000	20190000	5505000000
GUP20231129140802	ROI 5	Overlay	195200000000	1830000000	2350000000	13580000	6868000000
GUP20231129143015	ROI 1	Overlay	199400000000	1871000000	1976000000	12140000	4910000000
A-375 25mg/Kg Week-2
﻿"Image Number"	ROI	Image Layer	Total Flux [p/s]	Avg Radiance [p/s/cm²/sr]	Stdev Radiance	Min Radiance	Max Radiance
GUP20231102151946	ROI 1	Overlay	5556000000	236200000	361900000	0	1696000000
GUP20231102151946	ROI 2	Overlay	1441000000	61540000	174400000	-342300	1161000000
GUP20231102151946	ROI 3	Overlay	5813000000	250600000	480700000	812700	3167000000
GUP20231102151946	ROI 4	Overlay	2146000000	91230000	185700000	-262900	916000000
GUP20231102151946	ROI 5	Overlay	15060000000	643200000	1151000000	391400	4734000000
GUP20231102153049	ROI 3	Overlay	6407000000	271100000	468700000	957100	1963000000
A375-25 mg/Kg WEEK-6
﻿"Image Number"	ROI	Image Layer	Total Flux [p/s]	Avg Radiance [p/s/cm²/sr]	Stdev Radiance	Min Radiance	Max Radiance
GUP20231129153837	ROI 1	Overlay	114100000000	1734000000	1886000000	5541000	6973000000
GUP20231129153837	ROI 2	Overlay	102600000000	1556000000	1947000000	5934000	7220000000
GUP20231129153837	ROI 3	Overlay	147000000000	2233000000	2581000000	5856000	8311000000
GUP20231129153837	ROI 4	Overlay	91320000000	1387000000	1863000000	6001000	6669000000
GUP20231129153837	ROI 5	Overlay	227000000000	4933000000	4147000000	34880000	10450000000
GUP20231129160908	ROI 3	Overlay	62400000000	933800000	1507000000	7448000	4645000000
