# Supplementary material for: ATAD2 drives melanoma growth and progression and inhibits ferroptosis
Source: EMBO Rep. 2025 Dec 2;27(2):501–32. doi: 10.1038/s44319-025-00660-w (PMC12852765; doi:10.1038/s44319-025-00660-w)
Supplement: Supplementary file 9 — Source data Fig. 3 [file 44319_2025_660_MOESM9_ESM.zip › Figure 3/3B/Tumor growth Measurements of A375 MA2 GFP-Luc.xlsx]

## Sheet: Sheet1
A375-MA2-GFP
Mice tumor measurements Week 1
			Vehicle					BAY-850- 25 mg/Kg
Mice	R	r	Tumor volume		Mice	R	r	Tumor volume
1	5.02	4.05	41.1703		1	4.4	3.51	27.1042
2	5.12	3.36	28.9014		2	4.02	4.15	34.6172
3	4.81	4.05	39.448		3	4.18	4.11	35.3045
4	5.09	4.13	43.4098		4	4.78	3.03	21.9424
5	5.05	3.73	35.1301		5	4.5	3.91	34.3982
6	4.65	3.24	24.4069		6	4.84	4.13	41.2777
Mice tumor measurements Week 2
			Vehicle					BAY-850- 25 mg/Kg
Mice	R	r	Tumor volume		Mice	R	r	Tumor volume
1	8.85	4.34	83.3475		1	5.75	4.34	54.1523
2	8.67	5.05	110.553		2	4.2	5.74	69.19
3	8.96	6.24	174.44		3	6.49	5.36	93.2276
4	5.69	5.32	80.5203		4	5.75	3.2	29.44
5	7.18	4.76	81.3408		5	6.3	4.06	51.9233
6	6.82	5.16	90.7933		6	5.65	4.81	65.3595
Mice tumor measurements Week 3
			Vehicle					BAY-850- 25 mg/Kg
Mice	R	r	Tumor volume		Mice	R	r	Tumor volume
1	12.9	5.5	195.113		1	7.6	5.4	110.808
2	9.89	6.67	219.998		2	5.92	5.57	91.8337
3	9.51	6.78	218.58		3	7.37	6.82	171.398
4	8.72	6.53	185.914		4	5.8	5.67	93.2318
5	10.83	5.56	167.397		5	7.48	5.23	102.3
6	9.68	6.3	192.1		6	7.42	5.83	126.099
Mice tumor measurements Week 4
			Vehicle					BAY-850- 25 mg/Kg
Mice	R	r	Tumor volume		Mice	R	r	Tumor volume
1	18.57	9.58	852.144		1	11.68	7.84	358.959
2	13.82	9.12	574.735		2	9.65	7.2	250.128
3	14.05	9.78	671.93		3	8.42	8.18	281.701
4	13.01	9.38	572.339		4	7.98	6.1	148.468
5	13.51	8.41	477.768		5	10.05	7.72	299.482
6	14.29	9.81	687.607		6	10.31	7.36	279.244
Mice tumor measurements Week 5
			Vehicle					BAY-850- 25 mg/Kg
Mice	R	r	Tumor volume		Mice	R	r	Tumor volume
1	22.08	10.23	1155.37		1	14.07	9.54	640.267
2	17.04	11	1030.92		2	12.82	9.35	560.378
3	16.98	11.92	1206.31		3	10.42	9.97	517.879
4	17.84	11.63	1206.49		4	8.5	6.92	203.517
5	17.41	11.6	1171.34		5	13.49	8.03	434.924
6	14.96	11.7	1023.94		6	11.08	9.64	514.83
Mice tumor measurements Week 6
			Vehicle					BAY-850- 25 mg/Kg
Mice	R	r	Tumor volume		Mice	R	r	Tumor volume
1	23.61	13.08	2019.67		1	15.6	11	943.8
2	19.47	14.5	2046.78		2	13.83	11.42	901.829
3	19.76	13.9	1908.91		3	14	11.98	1004.64
4	19.3	15.1	2200.3		4	9.28	8.27	317.343
5	23.42	12.67	1879.79		5	19.81	8.63	737.694
6	17.57	12.6	1394.71		6	15.3	11	925.65
