# Supplementary material for: ATAD2 drives melanoma growth and progression and inhibits ferroptosis
Source: EMBO Rep. 2025 Dec 2;27(2):501–32. doi: 10.1038/s44319-025-00660-w (PMC12852765; doi:10.1038/s44319-025-00660-w)
Supplement: Supplementary file 9 — Source data Fig. 3 [file 44319_2025_660_MOESM9_ESM.zip › Figure 3/3C/Tumor growth Measurements of SK-103 GFP-Luc.xlsx]

## Sheet: Sheet1
SKMEL-103-GFP-Luc cells
Mice tumor measurements Week 1
			Vehicle					BAY-850-25 mg/Kg
Mice	R	r	Tumor volume		Mice	R	r	Tumor volume
1	3.14	3.08	14.8936		1	3.18	3.06	14.8881
2	3.32	2.9	13.9606		2	3.1	2.99	13.8572
3	3.1	3	13.95		3	3.2	3.03	14.6894
4	3.2	2.95	13.924		4	3.07	3.03	14.0927
5	3.18	3.1	15.2799		5	3.08	2.97	13.5842
6	3.2	3.11	15.4754		6	3.15	2.95	13.7064
Mice tumor measurements Week 2
			Vehicle					BAY-850-25 mg/Kg
Mice	R	r	Tumor volume		Mice	R	r	Tumor volume
1	4	3.9	30.42		1	4.24	4.05	34.7733
2	4.23	4.12	35.9009		2	4.12	4.09	34.4599
3	4.3	4.18	37.5657		3	4.08	3.92	31.3475
4	4.26	4.07	35.2832		4	4.19	4.07	34.7035
5	4.19	3.98	33.1856		5	4.42	4.02	35.7145
6	4.28	4.15	36.8562		6	4.65	3.97	36.6441
Mice tumor measurements Week 3
			Vehicle					BAY-850-25 mg/Kg
Mice	R	r	Tumor volume		Mice	R	r	Tumor volume
1	7.01	5.4	102.206		1	7.06	5.03	89.3122
2	7.16	5.71	116.723		2	6.13	5.57	95.0913
3	7.1	5.21	96.3616		3	6.12	5.4	89.2296
4	7.35	5.18	98.6091		4	6.31	5.35	90.304
5	7.24	5.32	102.455		5	6.28	5.5	94.985
6	7.41	5.46	110.452		6	6.7	5.23	91.6322
Mice tumor measurements Week 4
			Vehicle					BAY-850-25 mg/Kg
Mice	R	r	Tumor volume		Mice	R	r	Tumor volume
1	14.12	7.56	403.504		1	13.81	6.2	265.428
2	15.19	7.78	459.713		2	11.35	6.32	226.673
3	11.21	8.01	359.617		3	11.62	7.1	292.882
4	12.49	8.51	452.264		4	12.43	6.98	302.797
5	13.04	8.3	449.163
6	14.12	7.26	372.116
Mice tumor measurements Week 5
			Vehicle					BAY-850-25 mg/Kg
Mice	R	r	Tumor volume		Mice	R	r	Tumor volume
1	18.92	12.41	1456.92		1	12.94	9.69	607.508
2	13.35	12.26	1003.3		2	10.07	9.75	478.64
3	14.79	11.98	1061.33		3	12.51	9.04	511.169
4	15.18	13.34	1350.68		4	13.28	8.2	446.474
5	18.53	12.67	1487.3
6	13.79	12.35	1051.64
