# Supplementary material for: ATAD2 drives melanoma growth and progression and inhibits ferroptosis
Source: EMBO Rep. 2025 Dec 2;27(2):501–32. doi: 10.1038/s44319-025-00660-w (PMC12852765; doi:10.1038/s44319-025-00660-w)
Supplement: Supplementary file 9 — Source data Fig. 3 [file 44319_2025_660_MOESM9_ESM.zip › Figure 3/3J/PDX BAY-850 inhibitor Mice experiment.xlsx]

## Sheet: Sheet1
Cell line	PDX
Week 1
Mice tumor measurements
Vehicle			Tumor volume	Average	SEM	SD
1	6.23	4	49.84
2	6.12	4.22	54.4937
3	6.4	4.01	51.4563	52.0848	0.77694	1.73724
4	6.8	3.9	51.714
5	6	4.2	52.92
BAY-850
1	6.1	4.8	70.272
2	5.9	4.3	54.5455
3	6.1	4.2	53.802	56.9089	3.817	8.53481
4	5.9	4	47.2
5	5.8	4.5	58.725
Week 2
Vehicle
1	11.35	7.01	278.87
2	10.31	6.78	236.967
3	11.59	7.42	319.052	296.778	19.2927	43.1384
4	11	8	352
5	10.56	7.5	297
BAY-850
1	9.2	6.64	202.812
2	8.7	6.98	211.934
3	9.1	6.42	187.535	186.619	9.51883	21.2841
4	8.5	6.2	163.37
5	9	6.1	167.445
Week 3
Vehicle
1	14.17	9.87	690.199
2	13.34	9.2	564.549
3	14.42	9.05	590.517	609.084	28.148	62.9389
4	14.9	9.4	658.282
5	15	8.5	541.875
BAY-850
1	11.79	7.6	340.495
2	11.25	8.1	369.056
3	12.71	7.9	396.616	361.437	13.1128	29.3203
4	11.5	7.5	323.438
5	12.1	7.9	377.581
Week 4
Vehicle
1	17.2	10.18	891.239
2	17.4	11.12	1075.79
3	20	11.3	1276.9	1029.31	70.02	156.565
4	17.5	10.2	910.35
5	18	10.5	992.25
BAY-850
1	14.8	7.9	461.834
2	14.2	8.9	562.391
3	17	8.3	585.565	502.788	29.5346	66.0394
4	13.8	8	441.6
5	14.1	8.1	462.55
Week 5
Vehicle
1	19.2	13	1622.4
2	19	13.2	1655.28
3	20	11	1210	1614.52	136.223	304.595
4	20.5	12.2	1525.61
5	24	13.1	2059.32
BAY-850
1	15.1	10.1	770.175
2	15	10	750
3	18	8	576	646.308	48.6079	108.687
4	14.5	8.5	523.812
5	15.1	9	611.55
