# Supplementary material for: ATAD2 drives melanoma growth and progression and inhibits ferroptosis
Source: EMBO Rep. 2025 Dec 2;27(2):501–32. doi: 10.1038/s44319-025-00660-w (PMC12852765; doi:10.1038/s44319-025-00660-w)
Supplement: Supplementary file 9 — Source data Fig. 3 [file 44319_2025_660_MOESM9_ESM.zip › Figure 3/3H/Animal ROI_WB_SKMEL103_BAY-850.xlsx]

## Sheet: Sheet1
SKMEL-103 Vehicle- week 2
Image Number	ROI	Image Layer	Total Flux [p/s]	Avg Radiance [p/s/cm²/sr]	Stdev Radiance	Min Radiance	Max Radiance
GUP20240212160908	ROI 1	Overlay	1605000000	45970000	106300000	-69070	585200000
GUP20240212160908	ROI 2	Overlay	11200000000	319800000	506800000	235200	2385000000
GUP20240212160908	ROI 3	Overlay	1144000000	33200000	63550000	351500	399600000
GUP20240212160908	ROI 4	Overlay	327900000	9485000	18990000	-519300	109600000
GUP20240212160908	ROI 5	Overlay	267700000	7794000	14140000	-994300	91940000
GUP20240212162354	ROI 1	Overlay	982400000	15630000	24650000	-281200	168300000
SKMEL-103 Vehicle- week 5
Image Number	ROI	Image Layer	Total Flux [p/s]	Avg Radiance [p/s/cm²/sr]	Stdev Radiance	Min Radiance	Max Radiance
GUP20240227114941	ROI 1	Overlay	124100000000	967100000	1292000000	3578000	4565000000
GUP20240227114941	ROI 2	Overlay	90760000000	703600000	1123000000	2154000	4485000000
GUP20240227114941	ROI 3	Overlay	152100000000	1179000000	1560000000	4991000	5050000000
GUP20240227114941	ROI 4	Overlay	220200000000	1714000000	1972000000	6409000	5275000000
GUP20240227114941	ROI 5	Overlay	101800000000	788800000	1438000000	1444000	5904000000
GUP20240227121151	ROI 4	Overlay	216500000000	1556000000	1744000000	7050000	4569000000
SKMEL-103 BAY-850 25mg/Kg- week 2
﻿"Image Number"	ROI	Image Layer	Total Flux [p/s]	Avg Radiance [p/s/cm²/sr]	Stdev Radiance	Min Radiance	Max Radiance
GUP20240212164633	ROI 1	Overlay	902600000	28780000	57360000	-713700	351800000
GUP20240212164633	ROI 2	Overlay	5410000000	172500000	281200000	2183000	1154000000
GUP20240212164633	ROI 3	Overlay	2245000000	72080000	160500000	1031000	863700000
GUP20240212164633	ROI 4	Overlay	2214000000	70840000	151200000	543700	764300000
GUP20240212164633	ROI 5	Overlay	153700000	4952000	10590000	-882900	78430000
GUP20240229123027	ROI 6	Overlay	68970000	1199000	2038000	-5964	10620000
SKMEL-103 BAY-850 25mg/Kg- week 5
﻿"Image Number"	ROI	Image Layer	Total Flux [p/s]	Avg Radiance [p/s/cm²/sr]	Stdev Radiance	Min Radiance	Max Radiance
GUP20240227130819	ROI 1	Overlay	24600000000	301900000	464000000	828300	1916000000
GUP20240227130819	ROI 2	Overlay	63810000000	787100000	1365000000	6563000	4440000000
GUP20240227130819	ROI 3	Overlay	57840000000	708700000	1122000000	1576000	4893000000
GUP20240227130819	ROI 4	Overlay	76920000000	948800000	1191000000	4499000	4889000000
