# Supplementary material for: ATAD2 drives melanoma growth and progression and inhibits ferroptosis
Source: EMBO Rep. 2025 Dec 2;27(2):501–32. doi: 10.1038/s44319-025-00660-w (PMC12852765; doi:10.1038/s44319-025-00660-w)
Supplement: Supplementary file 10 — Source data Fig. 4 [file 44319_2025_660_MOESM10_ESM.zip]

Archive with 41 entries (35 files):
- Figure 5/
- __MACOSX/._Figure 5
- Figure 5/5A/
- Figure 5/.DS_Store
- __MACOSX/Figure 5/._.DS_Store
- Figure 5/5C/
- Figure 5/5D/
- Figure 5/5E/
- Figure 5/5B/
- Figure 5/5A/A375_SKMEL-103_down_common_genes_data copy.csv
- __MACOSX/Figure 5/5A/._A375_SKMEL-103_down_common_genes_data copy.csv
- Figure 5/5A/A375_SKMEL-103_up_common_genes_data copy.csv
- __MACOSX/Figure 5/5A/._A375_SKMEL-103_up_common_genes_data copy.csv
- Figure 5/5A/A375_SKMEL-103_down_venn_diagram copy.tiff
- __MACOSX/Figure 5/5A/._A375_SKMEL-103_down_venn_diagram copy.tiff
- Figure 5/5A/A375_SKMEL-103_up_venn_diagram copy.tiff
- __MACOSX/Figure 5/5A/._A375_SKMEL-103_up_venn_diagram copy.tiff
- Figure 5/5C/A375_SKMEL-103_common_UP_KEGG_enrichment copy.tiff
- __MACOSX/Figure 5/5C/._A375_SKMEL-103_common_UP_KEGG_enrichment copy.tiff
- Figure 5/5C/A375_SKMEL-103_common_UP_KEGG_enrichment copy.csv
- __MACOSX/Figure 5/5C/._A375_SKMEL-103_common_UP_KEGG_enrichment copy.csv
- Figure 5/5D/.DS_Store
- __MACOSX/Figure 5/5D/._.DS_Store
- Figure 5/5D/ROS analysis-A375-BAY-850.prism
- __MACOSX/Figure 5/5D/._ROS analysis-A375-BAY-850.prism
- Figure 5/5D/ROS analysis-A375-BAY-850.xlsx
- __MACOSX/Figure 5/5D/._ROS analysis-A375-BAY-850.xlsx
- Figure 5/5E/.DS_Store
- __MACOSX/Figure 5/5E/._.DS_Store
- Figure 5/5E/ROS analysis-SKMEL-103-BAY-850.xlsx
- __MACOSX/Figure 5/5E/._ROS analysis-SKMEL-103-BAY-850.xlsx
- Figure 5/5E/ROS analysis-SKMEL-103-BAY-850.prism
- __MACOSX/Figure 5/5E/._ROS analysis-SKMEL-103-BAY-850.prism
- Figure 5/5B/A375_SKMEL-103_common_top100_genesCell2_heatmap.pdf
- __MACOSX/Figure 5/5B/._A375_SKMEL-103_common_top100_genesCell2_heatmap.pdf
- Figure 5/5B/A375_SKMEL-103_common_top100_genesCell1_heatmap.pdf
- __MACOSX/Figure 5/5B/._A375_SKMEL-103_common_top100_genesCell1_heatmap.pdf
- Figure 5/5B/A375_SKMEL-103_up_top50_genes_data.csv
- __MACOSX/Figure 5/5B/._A375_SKMEL-103_up_top50_genes_data.csv
- Figure 5/5B/A375_SKMEL-103_down_top50_genes_data.csv
- __MACOSX/Figure 5/5B/._A375_SKMEL-103_down_top50_genes_data.csv
