# Supplementary material for: ATAD2 drives melanoma growth and progression and inhibits ferroptosis
Source: EMBO Rep. 2025 Dec 2;27(2):501–32. doi: 10.1038/s44319-025-00660-w (PMC12852765; doi:10.1038/s44319-025-00660-w)
Supplement: Supplementary file 10 — Source data Fig. 4 [file 44319_2025_660_MOESM10_ESM.zip › Figure 5/5A/A375_SKMEL-103_down_common_genes_data copy.csv]

Gene_Symbol	NAME.x	Foldchange.x	baseMean.x	log2FoldChange.x	lfcSE.x	stat.x	pvalue.x	padj.x	A1	A2	A3	B1	B2	B3	NAME.y	Foldchange.y	baseMean.y	log2FoldChange.y	lfcSE.y	stat.y	pvalue.y	padj.y	C1	C2	C3	D1	D2	D3
AAAS	achalasia; adrenocortical insufficiency; alacrimia	-1.10965019	1895.516711	-0.150104948	0.057684894	-2.602153476	0.009264038	0.083645615	56.99288126	49.90185468	52.38963561	48.78066206	49.76933448	46.62317253	achalasia; adrenocortical insufficiency; alacrimia	-1.115746666	1895.516711	-0.158009496	0.056652668	-2.789091856	0.005285607	0.049819151	44.0408631	46.91500024	47.54763742	41.29448854	41.55089555	41.34179521
ABCA10	ATP-binding cassette; sub-family A (ABC1); member 10	-1.290430633	356.4518155	-0.367852591	0.137002894	-2.684998691	0.007253009	0.069983244	3.218606242	3.711160508	3.427593161	2.905976304	2.418650022	2.617591831	ATP-binding cassette; sub-family A (ABC1); member 10	-1.133878504	356.4518155	-0.181266063	0.088256408	-2.053857245	0.03998951	0.186830993	15.38105156	16.39771887	14.91059583	13.82690315	14.14048031	13.32401231
ABCC3	ATP-binding cassette; sub-family C (CFTR/MRP); member 3	-1.151199327	3608.63468	-0.203137654	0.069731697	-2.913132249	0.00357823	0.041686332	74.76063442	69.38544735	72.02949423	63.08700694	67.19857536	59.08891723	ATP-binding cassette; sub-family C (CFTR/MRP); member 3	-1.158834179	3608.63468	-0.212674142	0.067180748	-3.165700697	0.001547099	0.020523091	127.0170241	108.8132596	124.9701017	104.8423768	101.9479221	104.6744369
ABHD14B	abhydrolase domain containing 14B	-1.228651345	5091.037368	-0.297075579	0.046288102	-6.417968417	1.38E-10	1.49E-08	121.1294983	117.4317218	122.1173885	97.4619745	103.1043077	95.30608945	abhydrolase domain containing 14B	-1.234910602	5091.037368	-0.304406606	0.044449668	-6.848343691	7.47E-12	6.27E-10	160.5678813	166.2803797	150.8222859	128.7019319	129.4053939	129.2802765
ACAA2	acetyl-CoA acyltransferase 2	-1.120183938	1194.555404	-0.163735647	0.067511664	-2.425294201	0.015295985	0.116922192	28.54877569	27.50235019	29.72248668	25.75638827	25.25868528	26.28319666	acetyl-CoA acyltransferase 2	-1.172680303	1194.555404	-0.229809758	0.063245567	-3.633610515	0.000279483	0.005258308	34.70926279	37.01378221	32.87840016	28.56163328	31.52785959	29.38754118
ACADVL	acyl-CoA dehydrogenase; very long chain	-1.096478463	24109.28542	-0.132877474	0.039368172	-3.375251311	0.000737483	0.012491013	637.8597216	607.1060966	593.2238061	557.6494015	581.4235177	549.1364371	acyl-CoA dehydrogenase; very long chain	-1.065794164	24109.28542	-0.091928838	0.039073605	-2.352709435	0.018637191	0.116845998	620.7123107	647.1966842	631.6890014	583.8956881	607.2406927	592.706858
ACOT7	acyl-CoA thioesterase 7	-1.118834353	5786.525995	-0.161996457	0.059638698	-2.716297663	0.006601653	0.065433904	211.0411329	192.6489928	192.6207281	177.1155301	181.2242099	178.5326363	acyl-CoA thioesterase 7	-1.186634179	5786.525995	-0.246875243	0.060333218	-4.091862663	4.28E-05	0.001094162	105.8653967	119.6282437	99.86881092	89.22309729	92.53662073	92.94432514
ACOX2	acyl-CoA oxidase 2; branched chain	-1.137173337	828.0216295	-0.185452177	0.094071763	-1.971390473	0.04867923	0.241822646	13.65945088	12.65770816	12.85972909	11.20166934	12.49220269	11.09258178	acyl-CoA oxidase 2; branched chain	-1.211815781	828.0216295	-0.277170399	0.081317884	-3.408480222	0.000653258	0.010400839	29.08885064	35.36149298	30.35754403	26.79253456	26.61045463	25.05412409
ACP6	acid phosphatase 6; lysophosphatidic	-1.211842494	1290.281017	-0.2772022	0.063754839	-4.347939748	1.37E-05	0.000459123	46.21185873	41.28666065	41.48138292	37.45480569	35.65638693	34.35052886	acid phosphatase 6; lysophosphatidic	-1.105629393	1290.281017	-0.144867875	0.065100075	-2.225310413	0.026060407	0.143980396	25.65653788	26.26138487	26.76398316	23.11467143	24.68113785	23.36060477
ADAM19	ADAM metallopeptidase domain 19	-1.282738543	8706.754797	-0.35922714	0.070614344	-5.087169511	3.63E-07	1.88E-05	452.5412712	428.3739558	449.0147041	348.0217091	356.1898512	339.9436473	ADAM metallopeptidase domain 19	-1.341879897	8706.754797	-0.424255551	0.075305973	-5.633756992	1.76E-08	9.23E-07	49.01771661	39.31697325	48.86170072	33.93876229	34.72770206	33.39719722
ADCK4	aarF domain containing kinase 4	-1.144139819	1370.129406	-0.194263366	0.057854976	-3.357764192	0.000785756	0.012987419	39.74847871	38.10566593	36.95295692	33.53049581	35.18263074	32.2693288	aarF domain containing kinase 4	-1.159389818	1370.129406	-0.213365721	0.05617031	-3.798549823	0.000145545	0.002980308	34.45183933	35.03604207	34.67518059	30.09795585	30.18674915	29.61168344
AFAP1L2	actin filament associated protein 1-like 2	-1.297187319	749.745734	-0.375386825	0.092556112	-4.055775645	5.00E-05	0.00141933	13.764121	15.50734926	12.70961552	10.15849836	11.91870836	10.04125391	actin filament associated protein 1-like 2	-1.143713832	749.745734	-0.193726121	0.080419664	-2.408939708	0.015998941	0.105788074	25.67798984	26.54928375	27.64896457	23.16122666	23.3400274	23.33570007
AGAP2	ArfGAP with GTPase domain; ankyrin repeat and PH domain 2	-1.236163539	451.7477968	-0.305869619	0.100785116	-3.034868936	0.002406402	0.031285373	19.782653	18.42326109	17.06290902	14.65406854	16.7560084	13.60289525	ArfGAP with GTPase domain; ankyrin repeat and PH domain 2	-1.282333663	451.7477968	-0.3587717	0.113883089	-3.150350981	0.001630744	0.021303733	6.886077475	6.696778316	6.114416995	5.330573775	4.799763699	5.279795533
AHCY	adenosylhomocysteinase	-1.06600301	5903.903895	-0.092211512	0.042319719	-2.178925429	0.029337208	0.177653771	199.3965818	178.0031629	190.6192138	180.120856	179.0050362	178.5755476	adenosylhomocysteinase	-1.081982817	5903.903895	-0.113677587	0.042875997	-2.651310657	0.008018006	0.066816713	116.3339506	112.8188093	114.9403125	104.7027111	106.394762	107.040383
AIM1	absent in melanoma 1	-1.171057064	3277.90261	-0.227811378	0.052354199	-4.35134871	1.35E-05	0.000454119	62.01704711	61.96312633	62.42222581	55.41224901	52.53706801	52.22310259	absent in melanoma 1	-1.136052476	3277.90261	-0.184029477	0.048122835	-3.824161199	0.000131218	0.002752562	115.2613529	106.8104848	114.2162368	99.86096722	97.87753426	98.24902537
AJUBA	ajuba LIM protein	-1.182620534	2020.697716	-0.241987233	0.051727245	-4.678138778	2.89E-06	0.000120759	68.61126477	66.73461842	64.82404292	56.00834671	58.99511292	55.26980784	ajuba LIM protein	-1.171037155	2020.697716	-0.22778685	0.052831267	-4.311591702	1.62E-05	0.000471398	42.47487041	41.09443591	42.93500706	35.73113862	36.18645377	36.01219029
ALDH1A3	aldehyde dehydrogenase 1 family; member A3	-1.072114724	14260.0998	-0.100459293	0.029432022	-3.413265131	0.000641895	0.011224778	629.6692846	619.7638048	627.3496241	588.5968072	596.5587813	577.5652008	aldehyde dehydrogenase 1 family; member A3	-1.139365746	14260.0998	-0.188230939	0.032914865	-5.71872127	1.07E-08	5.83E-07	112.837282	115.7729021	111.7221983	100.5127404	99.97154882	98.59769111
ALPK2	alpha-kinase 2	-1.494651641	2904.625991	-0.579809274	0.082254224	-7.04899088	1.80E-12	2.48E-10	34.01778955	33.79806891	35.50185909	22.90008677	22.51588629	24.18054093	alpha-kinase 2	-1.144379078	2904.625991	-0.194565028	0.074664188	-2.605868123	0.009164174	0.072944964	128.7117285	108.3501179	132.6935758	112.3144911	106.0418382	104.8736745
AMACR	alpha-methylacyl-CoA racemase	-1.48911729	2779.394901	-0.574457392	0.065841763	-8.724817831	2.67E-18	8.28E-16	144.3139303	141.9518894	150.0635312	101.0633981	96.22237563	97.85931427	alpha-methylacyl-CoA racemase	-1.151629971	2779.394901	-0.203677241	0.075988578	-2.680366536	0.007354158	0.062937112	17.14011185	20.80382348	16.65374103	16.17794224	15.1051387	16.51181339
ANGPTL4	angiopoietin-like 4	-1.38421849	2125.686611	-0.469071681	0.057171062	-8.204704772	2.31E-16	5.82E-14	85.67249461	79.32605585	81.96200872	58.86464821	60.76546499	60.24752345	angiopoietin-like 4	-1.254751424	2125.686611	-0.327401584	0.05972076	-5.482207225	4.20E-08	2.04E-06	37.60527668	41.83295912	37.14240148	29.88845732	32.72780052	30.60787128
ANLN	anillin actin binding protein	-1.142242488	4876.471817	-0.191868955	0.043152266	-4.446323978	8.74E-06	0.000312874	219.3100725	231.1522831	230.2992339	199.717568	201.3214462	198.4434987	anillin actin binding protein	-2.437721876	4876.471817	-1.285533536	0.053974119	-23.81759177	2.20E-125	1.07E-121	44.21247874	43.92335535	41.56730852	17.45821105	17.41090754	18.45437967
ANP32A	acidic (leucine-rich) nuclear phosphoprotein 32 family; member A	-1.094020312	6529.387907	-0.129639524	0.058491623	-2.21637762	0.026665651	0.167115513	184.7165973	175.8162291	176.633633	167.8511783	164.4682015	162.2048708	acidic (leucine-rich) nuclear phosphoprotein 32 family; member A	-1.162979275	6529.387907	-0.217825387	0.058084063	-3.750174777	0.000176711	0.003548413	154.1322949	183.0160668	158.2239486	144.04188	136.4638699	145.9913274
ANP32B	acidic (leucine-rich) nuclear phosphoprotein 32 family; member B	-1.099701604	6643.569993	-0.137112111	0.039298347	-3.48900457	0.000484823	0.009145237	226.7678187	219.0910114	221.8428362	201.5306985	204.8122813	205.073301	acidic (leucine-rich) nuclear phosphoprotein 32 family; member B	-1.242165735	6643.569993	-0.312857677	0.040105088	-7.800947173	6.14E-15	7.06E-13	128.454305	135.713029	129.1804678	108.03141	101.3597158	107.7128098
ANP32E	acidic (leucine-rich) nuclear phosphoprotein 32 family; member E	-1.115103294	4466.751776	-0.157177356	0.043189202	-3.639274394	0.000273407	0.005785141	149.8091117	155.0072219	159.7958943	141.6477168	142.3512678	135.3638267	acidic (leucine-rich) nuclear phosphoprotein 32 family; member E	-1.376172792	4466.751776	-0.460661626	0.044691087	-10.30768463	6.50E-25	1.16E-22	85.05700059	90.68814747	86.96953647	62.80300456	64.49094265	63.88054501
ANPEP	alanyl (membrane) aminopeptidase	-1.151748147	28138.07036	-0.203825277	0.052314095	-3.896182821	9.77E-05	0.002494268	613.5500859	586.6284431	598.9781596	520.7658561	534.2723096	518.1115372	alanyl (membrane) aminopeptidase	-1.09475905	28138.07036	-0.130613377	0.051932342	-2.515068079	0.01190094	0.086920323	899.4590107	806.6551122	923.2501486	810.0609928	805.7015104	788.6819101
ANTXR2	anthrax toxin receptor 2	-1.129900935	1666.611682	-0.176196289	0.058155024	-3.02976902	0.002447408	0.031619445	27.71141472	27.10472585	26.74523423	23.37199745	24.95947085	24.22345227	anthrax toxin receptor 2	-1.115006255	1666.611682	-0.157051803	0.048415503	-3.243832959	0.001179329	0.016725488	59.63643421	61.1096668	60.23237093	55.26105738	52.89151371	54.29223709
ANXA1	annexin A1	-1.279359237	14600.92335	-0.355421422	0.051693812	-6.875511956	6.18E-12	8.20E-10	438.1491294	438.1820228	450.5908965	353.7839869	342.3013145	348.3113589	annexin A1	-1.165503538	14600.92335	-0.220953384	0.051547039	-4.286441831	1.82E-05	0.000518736	335.4871203	394.3964321	344.499126	303.4702633	308.5259872	310.6362721
ANXA2	annexin A2	-1.154545277	15666.28482	-0.207324751	0.033247453	-6.235808481	4.49E-10	4.56E-08	606.8511981	572.512779	590.0714212	512.3956508	521.9297141	509.5507245	annexin A2	-1.153821031	15666.28482	-0.206419466	0.034092695	-6.054653841	1.41E-09	9.21E-08	245.0671311	243.1243462	251.3883549	212.4780673	213.5188999	215.2512868
AP1S1	adaptor-related protein complex 1; sigma 1 subunit	-1.098400571	5714.681878	-0.135404281	0.054778914	-2.471832164	0.013442261	0.106893795	141.6448422	136.9815852	133.425944	125.3792169	126.2435573	125.9662429	adaptor-related protein complex 1; sigma 1 subunit	-1.08557091	5714.681878	-0.118453966	0.053646795	-2.20803433	0.02724188	0.147526502	152.0514553	174.6044126	151.3854559	143.0176649	148.8397312	149.1542238
AP3S1	adaptor-related protein complex 3; sigma 1 subunit	-1.145600384	3029.307085	-0.196103881	0.091414153	-2.145224502	0.031934901	0.187542406	107.6270526	112.5276883	110.4085301	95.97173024	95.64888129	98.78190811	adaptor-related protein complex 3; sigma 1 subunit	-1.141071465	3029.307085	-0.190389149	0.092673351	-2.054410985	0.039935931	0.186640393	45.58540385	62.19867561	44.78542273	44.8559636	44.32722946	44.85335734
APOBEC3C	apolipoprotein B mRNA editing enzyme; catalytic polypeptide-like 3C	-1.285035277	3072.83542	-0.361807966	0.062006955	-5.834957816	5.38E-09	4.32E-07	80.51749112	71.70492267	79.53517269	61.49741306	61.91245366	58.80999351	apolipoprotein B mRNA editing enzyme; catalytic polypeptide-like 3C	-1.10613885	3072.83542	-0.145532494	0.060021063	-2.424690395	0.015321447	0.102752928	90.09820995	82.50180538	92.38669539	83.28730553	78.30202741	77.90188881
APOBEC3G	apolipoprotein B mRNA editing enzyme; catalytic polypeptide-like 3G	-1.217757186	6009.423375	-0.284226497	0.047122872	-6.031603907	1.62E-09	1.49E-07	142.8485486	139.4336019	149.3379823	120.4862483	119.2868217	117.491253	apolipoprotein B mRNA editing enzyme; catalytic polypeptide-like 3G	-1.145625694	6009.423375	-0.196135755	0.045652808	-4.296247295	1.74E-05	0.000504219	175.2195664	190.8644407	171.4450344	151.7933257	157.2628459	160.8594309
AQP3	aquaporin 3 (Gill blood group)	-1.178385486	635.3155702	-0.236811566	0.085941553	-2.755495543	0.00586033	0.05995853	20.88168928	17.89309531	19.66487755	17.16264638	16.90561562	16.24194275	aquaporin 3 (Gill blood group)	-1.141880042	635.3155702	-0.191411099	0.085899783	-2.228307138	0.025860041	0.143285235	13.62199127	15.30871006	14.40106108	11.8483059	12.18763528	14.04624849
ARFRP1	ADP-ribosylation factor related protein 1	-1.106681287	1623.816426	-0.1462398	0.060596714	-2.413328882	0.015807549	0.119766585	48.17442351	48.37762805	43.78312432	43.63931937	43.76011123	39.8217249	ADP-ribosylation factor related protein 1	-1.085117143	1623.816426	-0.117850796	0.059813078	-1.970318206	0.048801913	0.210427623	37.62672863	38.01516962	37.92011242	34.70692357	34.93945634	35.06581184
ARHGAP18	Rho GTPase activating protein 18	-1.083977992	3038.923016	-0.116335466	0.053361396	-2.180142831	0.029246876	0.177253793	42.12972398	44.20257248	44.30852181	40.46013161	39.82045449	40.65849606	Rho GTPase activating protein 18	-1.12389139	3038.923016	-0.168502624	0.046348041	-3.635593211	0.000277342	0.00523151	116.3339506	113.4446764	116.9516338	106.8442516	99.85390755	101.885111
ARHGDIB	Rho GDP dissociation inhibitor (GDI) beta	-1.392910905	973.3773943	-0.478102981	0.159002421	-3.00689121	0.002639342	0.033363111	2.512082921	2.253204594	2.226684608	1.539919067	1.570875788	1.931010367	Rho GDP dissociation inhibitor (GDI) beta	-1.181633734	973.3773943	-0.240782919	0.080010653	-3.009385747	0.002617765	0.029975978	47.21575241	56.20286848	46.95764982	42.43509166	42.39791268	42.71155349
ARHGEF39	Rho guanine nucleotide exchange factor (GEF) 39	-1.181963471	504.0136352	-0.24118545	0.078505336	-3.072217264	0.00212475	0.028381841	20.1228309	20.61019496	20.0651804	16.98878455	18.17727697	16.47795513	Rho guanine nucleotide exchange factor (GEF) 39	-1.209967081	504.0136352	-0.274967797	0.09337681	-2.944711829	0.003232556	0.034881977	7.164952887	7.23502405	6.7044046	5.796126069	5.787950343	5.927317627
ARL6IP1	ADP-ribosylation factor-like 6 interacting protein 1	-1.115202854	5137.030665	-0.157306159	0.057035786	-2.758025597	0.005815164	0.059705626	134.2917661	138.9697069	142.8080421	123.6902734	124.8472233	126.9317481	ADP-ribosylation factor-like 6 interacting protein 1	-1.276893957	5137.030665	-0.352638717	0.056415485	-6.250743316	4.09E-10	2.87E-08	133.688582	153.5877943	130.3068078	108.1943533	110.3239803	109.0327587
ARL6IP4	ADP-ribosylation factor-like 6 interacting protein 4	-1.126634716	5622.915954	-0.172019833	0.056036077	-3.069805061	0.002141985	0.028559804	146.4073327	137.2466681	133.6761333	119.6169391	128.7868801	124.5716243	ADP-ribosylation factor-like 6 interacting protein 4	-1.134143724	5622.915954	-0.181603477	0.055000675	-3.301840866	0.000960525	0.01423723	149.348509	170.23586	153.6381358	136.732709	139.2872603	141.7575291
ARL6IP5	ADP-ribosylation factor-like 6 interacting protein 5	-1.114392256	4486.217399	-0.156257138	0.066320542	-2.356089578	0.018468464	0.132631366	97.34321318	101.7255603	100.325902	90.60685091	92.13311167	87.53913664	ADP-ribosylation factor-like 6 interacting protein 5	-1.092162195	4486.217399	-0.127187125	0.064724263	-1.965060999	0.049407178	0.211910928	126.9097643	151.0342564	124.4069318	118.3899486	123.6645	126.8894257
ASAP2	ArfGAP with SH3 domain; ankyrin repeat and PH domain 2	-1.084272471	3455.736181	-0.116727343	0.05443736	-2.144250602	0.032012813	0.187630294	72.66723199	75.41608318	80.13562696	71.5317244	71.81146458	68.61523504	ArfGAP with SH3 domain; ankyrin repeat and PH domain 2	-1.16062198	3455.736181	-0.214898156	0.051998498	-4.132776248	3.58E-05	0.000953142	108.9973821	101.3278887	107.9677317	93.06390372	90.98375601	90.20480859
ASPM	abnormal spindle microtubule assembly	-1.136369287	4069.305612	-0.184431745	0.065348104	-2.822296791	0.004768103	0.051375869	179.8494366	182.9071965	195.6229994	167.4289424	164.9668922	162.4837946	abnormal spindle microtubule assembly	-2.878228593	4069.305612	-1.525181178	0.074246326	-20.54217709	9.04E-94	1.89E-90	45.82137535	37.65216668	41.05777377	14.47867637	14.32870634	14.41981893
ATOH8	atonal bHLH transcription factor 8	-1.441680316	675.6235317	-0.527751291	0.109544868	-4.817672425	1.45E-06	6.65E-05	7.117568275	7.024696675	6.554959183	5.141342691	4.93703819	4.334045491	atonal bHLH transcription factor 8	-1.192588343	675.6235317	-0.25409614	0.078789831	-3.224986503	0.001259786	0.017651513	30.61193943	31.21825256	28.5607636	23.44055804	27.1280762	25.37788513
ATP1B1	ATPase; Na+/K+ transporting; beta 1 polypeptide	-1.087589118	3282.348251	-0.121133621	0.060509507	-2.001894044	0.045296128	0.232102895	71.62053077	70.11442531	72.00447531	66.09233286	64.92953256	66.87732571	ATPase; Na+/K+ transporting; beta 1 polypeptide	-1.128881089	3282.348251	-0.174893528	0.058065343	-3.012012302	0.002595221	0.029824537	95.35393887	111.604627	94.71982819	89.31620774	87.8544983	90.60328373
ATP6V1G2	ATPase; H+ transporting; lysosomal 13kDa; V1 subunit G2	-1.67473731	63.30549581	-0.74393482	0.304217855	-2.445401565	0.014469094	0.112246957	1.151371339	1.060331574	0.775586774	0.52158549	0.623363408	0.622214452	ATPase; H+ transporting; lysosomal 13kDa; V1 subunit G2	-1.502963137	63.30549581	-0.587809625	0.232289341	-2.530506236	0.011389806	0.084446775	2.552782615	2.904023494	3.030390879	2.490704777	1.505808219	1.64370993
AURKA	aurora kinase A	-1.14166671	1716.483161	-0.191141542	0.053388902	-3.580173675	0.000343366	0.006962698	72.30088656	69.18663518	69.47756356	61.86997413	62.11192995	62.11416681	aurora kinase A	-1.788550655	1716.483161	-0.838790979	0.06275947	-13.3651698	9.66E-41	3.21E-38	25.69944179	26.17376347	23.43859848	14.33901068	14.51693237	13.3987264
AXL	AXL receptor tyrosine kinase	-1.153567921	10438.59658	-0.206102951	0.079391641	-2.596028343	0.009430829	0.084785534	421.6897528	425.7231268	423.3452838	373.9767966	373.8185684	361.5709634	AXL receptor tyrosine kinase	-1.179220351	10438.59658	-0.237833328	0.080269643	-2.962929923	0.003047259	0.033501496	146.2808794	113.4446764	145.2710389	117.761453	115.5001961	110.402517
AZIN2	antizyme inhibitor 2	-1.32580261	512.8540846	-0.406865999	0.097070424	-4.191451769	2.77E-05	0.000848377	16.32853898	15.63989071	15.31158405	11.59906781	12.46726816	11.82207458	antizyme inhibitor 2	-1.170966274	512.8540846	-0.227699524	0.095314479	-2.388929019	0.016897567	0.109598843	13.57908736	11.27812572	13.08699778	10.00937434	11.05827911	11.20711316
B4GALNT4	beta-1;4-N-acetyl-galactosaminyl transferase 4	-1.11209752	2877.431232	-0.153283304	0.061211454	-2.504160488	0.012274234	0.101073786	90.53965527	85.29042095	79.83539983	78.70973425	78.02016412	74.64427852	beta-1;4-N-acetyl-galactosaminyl transferase 4	-1.142317532	2877.431232	-0.191963735	0.060991089	-3.147406255	0.001647259	0.021399951	69.74030489	66.95526582	62.61913896	56.21543959	60.91464813	57.57965695
BAIAP2L1	BAI1-associated protein 2-like 1	-1.085176825	1522.00282	-0.117930143	0.055572414	-2.12209862	0.033829457	0.193614299	51.13135445	50.10066685	52.48971132	47.24074299	49.51998912	46.06532509	BAI1-associated protein 2-like 1	-1.089810954	1522.00282	-0.124077897	0.058266685	-2.129482708	0.033214344	0.166589931	28.46674395	27.95122613	26.60307745	26.55975841	24.89289213	24.82998182
BCAM	basal cell adhesion molecule (Lutheran blood group)	-1.122613566	3481.031254	-0.166861399	0.066411533	-2.512536467	0.011986672	0.099378424	41.1091903	33.26790312	35.37676445	32.53699964	33.48708227	33.10609996	basal cell adhesion molecule (Lutheran blood group)	-1.095803352	3481.031254	-0.131988922	0.058711499	-2.248093195	0.024570248	0.138358306	140.0598126	147.6796085	145.7269384	126.5836689	133.687536	135.6558786
BCAT1	branched chain amino-acid transaminase 1; cytosolic	-1.074830201	3800.336083	-0.104108764	0.050190931	-2.074254474	0.038055684	0.207938989	101.9486985	106.0331574	108.1818455	98.13258441	99.23945452	98.50298439	branched chain amino-acid transaminase 1; cytosolic	-1.13183145	3800.336083	-0.178659131	0.049570148	-3.604167821	0.000313155	0.005816868	94.90344782	88.49761251	95.28299817	83.72958021	79.80783563	82.60887634
BCKDHA	branched chain keto acid dehydrogenase E1; alpha polypeptide	-1.144951689	3566.934454	-0.195286726	0.043465347	-4.492929185	7.03E-06	0.000255774	107.54855	102.9847041	106.955918	93.438315	94.77617252	91.35824603	branched chain keto acid dehydrogenase E1; alpha polypeptide	-1.140462676	3566.934454	-0.189619232	0.043155289	-4.393881685	1.11E-05	0.000338673	79.60820408	87.05811811	83.75142226	72.90548936	72.79641611	74.21599382
BCKDK	branched chain ketoacid dehydrogenase kinase	-1.124317029	4151.532919	-0.169048897	0.044500077	-3.798845001	0.000145372	0.003417763	115.2679715	106.4307817	107.0309748	99.59799127	99.61347257	95.58501317	branched chain ketoacid dehydrogenase kinase	-1.112674573	4151.532919	-0.154031705	0.043311542	-3.556366255	0.00037602	0.006819737	107.4528413	109.37654	108.6113545	100.117021	95.78351971	96.77964831
BCL7C	B-cell CLL/lymphoma 7C	-1.195160356	1095.12047	-0.257204199	0.100252217	-2.565571179	0.010300608	0.089663181	29.04595877	26.57456006	27.84606707	24.2164692	23.26392238	22.97902337	B-cell CLL/lymphoma 7C	-1.293219336	1095.12047	-0.370966984	0.097454603	-3.806561945	0.000140912	0.002914044	28.89578305	39.27942122	29.57983309	23.90611033	26.13988956	25.80126496
BGN	biglycan	-1.243096799	7591.24772	-0.313938642	0.083861853	-3.743521388	0.000181459	0.004128878	8.504447388	6.428260165	9.307041283	6.780611376	6.707390268	6.930181651	biglycan	-1.098510192	7591.24772	-0.135548256	0.044225888	-3.064907493	0.002177373	0.026248985	381.8662465	393.2949059	384.1892012	345.6725788	355.7236636	354.9168214
BIRC5	baculoviral IAP repeat containing 5	-1.129489866	1159.363468	-0.175671327	0.072840023	-2.411741784	0.015876521	0.120160799	53.35559454	51.75743494	48.71185317	47.91135291	46.353303	42.7611518	baculoviral IAP repeat containing 5	-2.848917887	1159.363468	-1.51041404	0.093585233	-16.13944837	1.35E-58	8.55E-56	13.25730804	15.03332852	13.83789109	5.516794693	4.776235446	4.532654656
BNIP3	BCL2/adenovirus E1B 19kDa interacting protein 3	-1.110485727	18996.08277	-0.15119085	0.059514209	-2.540416011	0.011072068	0.094533449	496.1363768	523.406173	515.6651287	463.3417773	459.9175223	468.6347604	BCL2/adenovirus E1B 19kDa interacting protein 3	-1.110170158	18996.08277	-0.150780818	0.059335665	-2.54114987	0.011048855	0.082598143	462.5041444	540.7617197	445.8697235	425.7708511	441.7664864	438.6464091
BTBD2	BTB (POZ) domain containing 2	-1.115057115	4199.289188	-0.157117609	0.053210208	-2.952771915	0.003149346	0.037937662	102.9430647	97.81558767	100.7262049	89.9610784	92.28271889	90.22109548	BTB (POZ) domain containing 2	-1.132737198	4199.289188	-0.179813186	0.051593812	-3.485169648	0.000491825	0.008422349	124.9576364	123.8841402	112.8753558	102.2585615	112.7473904	104.7740557
BZW2	basic leucine zipper and W2 domains 2	-1.09713352	3366.610537	-0.133739111	0.046673365	-2.865426796	0.004164475	0.046273651	106.2663411	103.5811406	106.9809369	97.58616152	98.192204	95.17735543	basic leucine zipper and W2 domains 2	-1.222697347	3366.610537	-0.290067339	0.047209072	-6.144313481	8.03E-10	5.41E-08	70.42676745	78.35856497	71.06668876	60.19591171	59.33825515	60.74255333
C11orf71	chromosome 11 open reading frame 71	-1.226089751	513.715297	-0.294064589	0.117191994	-2.509254941	0.012098613	0.100135913	9.132468118	9.542984163	10.70810126	7.823782356	8.303200592	8.045876529	chromosome 11 open reading frame 71	-1.261937948	513.715297	-0.335640971	0.104950655	-3.198083618	0.001383442	0.018841649	16.66816884	21.76765886	17.19009339	13.92001361	15.29336473	15.06734103
C17orf49	chromosome 17 open reading frame 49	-1.154010478	1072.892503	-0.206656323	0.085725977	-2.410661632	0.015923614	0.12028317	33.80844931	31.41232287	32.02422807	28.31464091	29.34794924	27.31306886	chromosome 17 open reading frame 49	-1.153432877	1072.892503	-0.20593405	0.085434224	-2.410439755	0.015933303	0.105595196	21.88099385	28.06388221	24.32357989	20.48430097	20.94014555	23.21117659
C2orf74	chromosome 2 open reading frame 74	-1.188519191	329.568737	-0.249165199	0.10980724	-2.269114489	0.023261364	0.153565225	7.091400745	8.217569696	8.2562463	6.532237332	6.906866559	6.372334211	chromosome 2 open reading frame 74	-1.16226346	329.568737	-0.216937134	0.09893685	-2.192682836	0.028330238	0.150969553	9.395956181	9.963804746	10.27114785	8.892048829	7.952549659	8.641929481
C8orf82	chromosome 8 open reading frame 82	-1.202549105	1784.782448	-0.266095806	0.083419958	-3.189833861	0.001423546	0.020742288	40.82134746	39.96124618	36.12733229	32.83504849	32.38996267	32.44097417	chromosome 8 open reading frame 82	-1.215445638	1784.782448	-0.281485368	0.079803971	-3.52721005	0.000419963	0.007392153	55.28168739	66.66736693	52.75025539	45.85690103	48.56231508	49.65996365
C9orf3	chromosome 9 open reading frame 3	-1.302963281	1381.238284	-0.381796427	0.067559922	-5.651226547	1.59E-08	1.13E-06	59.79280702	55.20351255	57.39342125	44.11123005	46.45304115	42.91134149	chromosome 9 open reading frame 3	-1.330824455	1381.238284	-0.412320282	0.074016225	-5.570674296	2.54E-08	1.28E-06	20.46516483	22.1306618	19.01369145	15.06061673	16.8227012	14.6190565
CA9	carbonic anhydrase IX	-1.345188842	11947.54166	-0.427808718	0.043678967	-9.794387214	1.19E-22	6.95E-20	306.5264514	291.1272877	296.2491286	225.8216799	230.6195264	213.0548105	carbonic anhydrase IX	-1.179685948	11947.54166	-0.238402841	0.042864265	-5.561808646	2.67E-08	1.33E-06	359.6849253	378.3366815	347.9585987	299.4897912	315.9138588	306.1036175
CACNA1B	calcium channel; voltage-dependent; N type; alpha 1B subunit	-1.356076886	211.5435251	-0.439438978	0.178625157	-2.460118078	0.013889131	0.109080858	2.067234904	2.452016764	2.902195669	1.539919067	2.269042804	1.71645366	calcium channel; voltage-dependent; N type; alpha 1B subunit	-1.209013404	211.5435251	-0.273830239	0.130589022	-2.096885592	0.036003704	0.174200789	9.159984679	9.826113977	8.420732177	7.495391945	7.952549659	7.297075902
CADM4	cell adhesion molecule 4	-1.099152133	4010.718412	-0.136391083	0.052235034	-2.61110353	0.009025057	0.08204597	119.7426192	109.4129643	107.6814669	101.7091706	104.6003798	102.4508278	cell adhesion molecule 4	-1.074375031	4010.718412	-0.103497681	0.051644407	-2.004044348	0.04506531	0.20151716	94.13117745	101.5031315	91.26035541	89.26965252	88.25447861	90.00557103
CARS	cysteinyl-tRNA synthetase	-1.137565532	2897.407242	-0.185949657	0.050470386	-3.684332004	0.000229303	0.005024683	81.22401444	75.68116607	77.00826094	67.78127635	69.51748724	69.9669423	cysteinyl-tRNA synthetase	-1.078469754	2897.407242	-0.108985716	0.049109789	-2.2192259	0.02647136	0.145021334	70.81290263	78.07066609	71.65667636	68.99485008	67.05552227	68.88638889
CAT	catalase	-1.110951171	3738.398617	-0.151795408	0.044835841	-3.385581836	0.000710275	0.012171384	89.10044109	87.60989627	92.44493963	81.54119834	82.65798788	80.02965188	catalase	-1.063639501	3738.398617	-0.089009262	0.042748677	-2.082152417	0.03732855	0.1785119	100.1591767	109.2012972	101.8533147	97.62631621	96.67759334	98.82183338
CAV1	caveolin 1; caveolae protein; 22kDa	-1.319178094	8093.176004	-0.399639347	0.0495367	-8.067540841	7.17E-16	1.64E-13	137.3533672	137.8431046	147.4365438	109.1107171	106.8444881	106.806329	caveolin 1; caveolae protein; 22kDa	-1.250776847	8093.176004	-0.322824419	0.047187817	-6.841266303	7.85E-12	6.51E-10	301.3356084	332.9362797	293.7870096	245.8814445	248.0819042	248.8228169
CBR3	carbonyl reductase 3	-1.216908444	244.7103837	-0.283220629	0.121964304	-2.322159999	0.020224322	0.14075927	8.923127875	9.609254886	9.282022355	7.823782356	8.103724302	6.994548663	carbonyl reductase 3	-1.214703808	244.7103837	-0.280604571	0.13481471	-2.081409157	0.037396471	0.178661152	4.118775312	4.168275101	4.076277997	2.723480924	3.670407535	3.810418474
CCDC102A	coiled-coil domain containing 102A	-1.304381008	1158.87046	-0.383365341	0.08473128	-4.524484261	6.05E-06	0.000225492	34.01778955	33.73179819	27.12051815	23.32232264	25.28361982	24.2019966	coiled-coil domain containing 102A	-1.148929403	1158.87046	-0.200290153	0.081941795	-2.444297845	0.014513439	0.099479793	31.3842098	33.40878752	30.70617307	27.60725108	28.1397911	27.51968898
CCNA1	cyclin A1	-1.362889711	135.4486995	-0.44666882	0.168072048	-2.657603248	0.007869848	0.074081097	3.768124381	3.180994721	3.427593161	2.607927452	2.418650022	2.703414514	cyclin A1	-1.299036799	135.4486995	-0.3774423	0.152374201	-2.477074842	0.013246412	0.093473958	3.904255765	4.931833003	3.754466576	3.142477989	3.270427227	3.387038644
CCNB1	cyclin B1	-1.227217871	2679.895433	-0.295391397	0.068849655	-4.290383097	1.78E-05	0.000576135	111.6045173	111.1360031	112.4851011	92.19644478	89.14096732	93.63254713	cyclin B1	-2.46508951	2679.895433	-1.301640034	0.07427054	-17.5256574	9.13E-69	9.52E-66	43.16133296	52.19731884	41.91593756	18.99453363	18.8931875	17.98119045
CCNB2	cyclin B2	-1.231159954	1264.406842	-0.300018211	0.076529398	-3.920300161	8.84E-05	0.002285249	51.41919728	51.95624711	53.76567666	43.14257128	42.81259885	42.54659509	cyclin B2	-2.12692239	1264.406842	-1.088767391	0.08534766	-12.7568511	2.86E-37	8.17E-35	18.963528	23.95819383	20.48866046	9.24121305	10.6582988	10.06149715
CCT4	chaperonin containing TCP1; subunit 4 (delta)	-1.071408599	9127.45226	-0.099508781	0.046624714	-2.134249667	0.032822349	0.190039129	258.3520279	240.7615379	256.2939003	237.1226989	235.9555171	237.4713638	chaperonin containing TCP1; subunit 4 (delta)	-1.130886462	9127.45226	-0.177454094	0.046313822	-3.831557958	0.000127334	0.002698232	215.0772983	241.1841581	214.7823058	194.0654741	198.3196481	201.7778463
CDC20	cell division cycle 20	-1.255880499	2660.224252	-0.328699193	0.053434628	-6.15142664	7.68E-10	7.28E-08	124.8452877	114.0519149	115.6374861	97.61099892	95.69875037	91.31533469	cell division cycle 20	-2.558980825	2660.224252	-1.355569337	0.062734719	-21.60796056	1.51E-103	3.68E-100	36.63993871	40.35591269	36.95467815	15.17700481	14.61104538	14.86810346
CDC25B	cell division cycle 25B	-1.09862766	8504.499267	-0.135702519	0.042139058	-3.22035008	0.001280341	0.019133045	215.5681156	207.0297398	201.5024476	187.4975651	195.6363719	188.7026242	cell division cycle 25B	-1.111659291	8504.499267	-0.152714689	0.041229051	-3.704055395	0.00021218	0.004147023	241.1199714	231.5583216	236.0486772	213.828169	214.9776516	209.1247316
CDC42EP3	CDC42 effector protein (Rho GTPase binding) 3	-1.226097618	3012.030399	-0.294073847	0.04577121	-6.424865052	1.32E-10	1.44E-08	103.6757555	104.0450357	109.1826026	86.43416698	89.16590185	84.77135511	CDC42 effector protein (Rho GTPase binding) 3	-1.132515231	3012.030399	-0.179530453	0.047207383	-3.803016456	0.000142945	0.002943575	56.56880468	56.61594079	59.24011904	49.93048361	50.51516011	51.72705341
CDCA3	cell division cycle associated 3	-1.186284356	512.9507377	-0.246449869	0.078510608	-3.139064581	0.001694881	0.023839365	22.87042159	22.39950449	23.19254642	19.19931353	18.85050945	20.06105215	cell division cycle associated 3	-2.119682636	512.9507377	-1.083848277	0.109807485	-9.87044077	5.59E-23	9.72E-21	5.813479737	6.43391412	6.275322705	2.816591383	3.22337072	2.714611854
CDH2	cadherin 2; type 1; N-cadherin (neuronal)	-1.164552585	3624.237558	-0.219775786	0.045117817	-4.871152931	1.11E-06	5.23E-05	139.5252722	144.1388233	146.0354838	125.627591	122.5781805	122.9839047	cadherin 2; type 1; N-cadherin (neuronal)	-1.077940363	3624.237558	-0.108277363	0.048588836	-2.228441181	0.02585111	0.143285235	51.14146013	50.33223478	46.36766221	46.18278764	45.52717038	45.74992639
CDKN1C	cyclin-dependent kinase inhibitor 1C (p57; Kip2)	-1.462846146	427.7026611	-0.548778043	0.113707745	-4.826215165	1.39E-06	6.43E-05	21.64054766	24.38762619	20.2403129	15.15081663	15.40954344	14.76150147	cyclin-dependent kinase inhibitor 1C (p57; Kip2)	-1.321604182	427.7026611	-0.402290157	0.147420928	-2.728853787	0.006355488	0.056860584	3.410860805	3.592477339	2.413585656	2.770036154	2.235184076	2.241422632
CDKN2C	cyclin-dependent kinase inhibitor 2C (p18; inhibits CDK4)	-1.153253547	2263.579282	-0.20570973	0.075135017	-2.737867608	0.006183896	0.06256749	55.89384499	56.1975734	52.94005203	47.91135291	50.91632315	45.07836424	cyclin-dependent kinase inhibitor 2C (p18; inhibits CDK4)	-1.187422153	2263.579282	-0.247832934	0.073010558	-3.394480746	0.000687589	0.010810309	65.49281785	74.37805	59.58874808	55.02828124	55.73843237	57.60456164
CDKN3	cyclin-dependent kinase inhibitor 3	-1.197463434	342.5747956	-0.259981602	0.130009193	-1.999717067	0.045530824	0.232755614	13.37160805	12.72397888	14.16071335	10.9781327	11.37014856	11.5860622	cyclin-dependent kinase inhibitor 3	-1.969573935	342.5747956	-0.977883575	0.144391691	-6.772436623	1.27E-11	1.02E-09	5.341536733	7.823339154	5.658517482	2.816591383	3.29395548	3.561371515
CDT1	chromatin licensing and DNA replication factor 1	-1.129685514	1863.729428	-0.175921206	0.060720791	-2.897215303	0.003764913	0.042943536	84.52112327	82.97094564	77.18339344	71.01013891	74.70387079	72.02668669	chromatin licensing and DNA replication factor 1	-1.153570448	1863.729428	-0.206106112	0.070958016	-2.904620543	0.003676986	0.038154935	17.80512244	18.02497341	15.79557724	14.26917783	15.26983648	15.44091147
CECR5	cat eye syndrome chromosome region; candidate 5	-1.163922811	1525.441915	-0.218995385	0.07418711	-2.951933094	0.003157913	0.038009511	48.27909363	52.15505928	45.48441143	42.54647358	43.2614205	39.84318057	cat eye syndrome chromosome region; candidate 5	-1.144163104	1525.441915	-0.194292727	0.07463649	-2.603186808	0.009236161	0.073446598	32.0492204	34.86079927	31.69842495	27.1649764	31.43374658	27.76873594
CENPE	centromere protein E; 312kDa	-1.338704149	847.8863404	-0.420837163	0.084235965	-4.995932135	5.86E-07	2.87E-05	37.86441652	41.68428499	40.00526616	31.51866606	28.02641882	30.08085038	centromere protein E; 312kDa	-1.448630136	847.8863404	-0.534689294	0.100669813	-5.311317042	1.09E-07	4.96E-06	10.12532264	8.248928804	8.286644085	6.122012676	6.023232878	6.226173978
CENPF	centromere protein F; 350/400kDa	-1.203486273	7443.738651	-0.267219686	0.073714594	-3.625058113	0.000288896	0.006068904	336.697614	334.2695286	346.1368714	284.9098648	284.3534521	281.7987796	centromere protein F; 350/400kDa	-2.17751826	7443.738651	-1.122684817	0.076798903	-14.6185006	2.14E-48	9.47E-46	84.73522127	72.37527518	92.70850681	39.45555698	36.09234076	39.15018197
CENPH	centromere protein H	-1.127868228	985.5455603	-0.173598524	0.086865803	-1.998467956	0.045665951	0.232956981	39.25129564	41.48547282	41.106099	37.4796431	35.35717249	35.76660313	centromere protein H	-1.599720709	985.5455603	-0.677820051	0.097210518	-6.972702814	3.11E-12	2.69E-10	12.67810526	15.53402222	11.69248162	8.705827912	7.740795378	8.716643569
CHST1	carbohydrate (keratan sulfate Gal-6) sulfotransferase 1	-1.15736648	1219.443695	-0.210845766	0.060889806	-3.462743261	0.000534698	0.009841052	54.0097828	51.88997639	50.3380835	45.94919797	46.9018628	43.04007551	carbohydrate (keratan sulfate Gal-6) sulfotransferase 1	-1.114469364	1219.443695	-0.156356959	0.072982905	-2.142377851	0.032163089	0.163332555	13.5576354	12.93041495	12.25565161	11.63880737	11.57590069	11.60558829
CIRBP	cold inducible RNA binding protein	-1.144830487	4403.308131	-0.195133997	0.075736738	-2.57647745	0.009981272	0.087679761	124.5051098	103.0509748	101.8020188	97.28811267	95.77355398	96.93672043	cold inducible RNA binding protein	-1.186410802	4403.308131	-0.246603638	0.074764533	-3.298404038	0.000972361	0.014377523	116.4197584	139.4181624	122.422428	104.6561559	106.8653271	107.6380957
CITED4	Cbp/p300-interacting transactivator; with Glu/Asp-rich carboxy-terminal domain; 4	-1.312367173	1846.321734	-0.392171413	0.100831559	-3.889371692	0.000100504	0.002538685	71.0448451	62.95718718	55.81722877	50.79249181	48.64728035	46.21551479	Cbp/p300-interacting transactivator; with Glu/Asp-rich carboxy-terminal domain; 4	-1.334125897	1846.321734	-0.415894815	0.101375868	-4.102503119	4.09E-05	0.001057027	39.64321238	48.31694261	36.09651437	29.79534686	33.24542209	30.15958675
CKAP2L	cytoskeleton associated protein 2-like	-1.133376127	1555.599332	-0.180626719	0.062712205	-2.880248243	0.003973622	0.044833752	73.13824754	75.94624896	83.3630687	68.0544878	69.59229085	68.95852577	cytoskeleton associated protein 2-like	-2.260852657	1555.599332	-1.176866973	0.105625972	-11.14183327	7.85E-29	1.59E-26	6.628654018	6.721813001	6.087599377	3.002812301	2.752805651	2.888944726
CLEC11A	C-type lectin domain family 11; member A	-1.277054073	846.0216999	-0.352819613	0.106819699	-3.302945199	0.000956751	0.01513387	13.81645606	10.2056914	10.58300662	9.487888445	9.275647508	8.839736347	C-type lectin domain family 11; member A	-1.191329557	846.0216999	-0.252572561	0.091963209	-2.746452239	0.006024366	0.054835249	33.72247287	37.77734011	31.83251304	28.93407512	27.99862158	30.01015857
CNN2	calponin 2	-1.103080719	3108.119913	-0.141538366	0.045809569	-3.089711816	0.002003508	0.027261151	93.54892127	87.87497917	90.69361466	85.21713417	83.60550026	80.02965188	calponin 2	-1.113557995	3108.119913	-0.155176697	0.045473299	-3.412479405	0.000643748	0.010294326	71.90695232	71.98723756	71.60304113	65.8756497	61.99694778	65.7733019
CNTNAP3P2	contactin associated protein-like 3 pseudogene 2	-1.511186392	169.3157272	-0.595681616	0.156510445	-3.806018281	0.000141222	0.003341719	8.138101962	9.741796333	7.880962377	5.290367117	6.258568614	5.428284699	contactin associated protein-like 3 pseudogene 2	-1.336337509	169.3157272	-0.418284425	0.205189585	-2.038526591	0.041497298	0.191728024	1.866320063	1.239216922	1.50178663	1.140603122	0.988186644	1.270139491
CNTRL	centriolin	-1.29226886	957.6722741	-0.369906257	0.068271502	-5.418164937	6.02E-08	3.79E-06	46.83987946	44.79900899	44.45863538	36.28744769	34.40966011	35.33748972	centriolin	-1.344662563	957.6722741	-0.42724418	0.088295916	-4.838776267	1.31E-06	5.07E-05	8.516426036	8.023616636	9.439801677	6.680675429	6.376156679	6.076745802
COA1	cytochrome c oxidase assembly factor 1 homolog	-1.136279337	2888.698331	-0.184317543	0.050584789	-3.643734512	0.000268711	0.005718913	83.70992983	84.16381866	86.69058615	74.21416407	75.45190688	75.82434041	cytochrome c oxidase assembly factor 1 homolog	-1.079456518	2888.698331	-0.11030513	0.050131965	-2.200295385	0.027785944	0.149295325	63.84101734	71.39892245	64.01365512	61.52273575	60.96170463	62.61040552
COL13A1	collagen; type XIII; alpha 1	-1.227655735	2505.911234	-0.29590605	0.053208823	-5.561221502	2.68E-08	1.84E-06	53.12008676	53.08284941	51.43891634	42.44712396	44.60788546	41.96729198	collagen; type XIII; alpha 1	-1.2780109	2505.911234	-0.353900141	0.048730213	-7.262437758	3.80E-13	3.65E-11	88.38205357	83.92878244	86.78181314	69.41384714	66.42025943	66.89401322
COL16A1	collagen; type XVI; alpha 1	-1.15322929	1859.62024	-0.205679385	0.079610878	-2.583558791	0.00977868	0.086606937	77.79606795	71.30729833	75.20689811	63.63342983	69.19333827	63.27277303	collagen; type XVI; alpha 1	-1.148535917	1859.62024	-0.199795974	0.084144809	-2.374430183	0.01757606	0.113071769	26.47171216	22.41856068	24.43085036	21.34557271	23.45766867	18.92756889
COL1A1	collagen; type I; alpha 1	-1.415770685	450.2976457	-0.501587608	0.169704166	-2.955658777	0.003120021	0.037689885	11.14736796	8.747735483	7.455640598	7.302196866	6.981670167	5.235183662	collagen; type I; alpha 1	-1.247422166	450.2976457	-0.3189498	0.159876469	-1.99497651	0.046045442	0.204224136	17.33317944	12.9429323	18.34325099	14.01312407	13.08170891	11.82973056
COL5A1	collagen; type V; alpha 1	-1.205260104	4986.191719	-0.269344524	0.074478635	-3.616399845	0.000298729	0.00626484	151.5885037	146.9221937	147.0612598	126.3478757	126.4430336	119.5295417	collagen; type V; alpha 1	-1.218530297	4986.191719	-0.285142122	0.07423762	-3.840938364	0.000122565	0.002627676	133.0021195	107.3737652	129.5290969	101.6067883	105.7124427	96.38117318
COL5A2	collagen; type V; alpha 2	-1.424802408	13985.42146	-0.51076186	0.060223913	-8.481047331	2.23E-17	5.92E-15	318.0401648	320.2201352	331.4757795	226.2190784	234.6090522	224.55505	collagen; type V; alpha 2	-1.109065795	13985.42146	-0.149344955	0.059538044	-2.508395392	0.012128087	0.088138414	461.5602584	397.5257678	466.4388368	398.5593195	401.8390403	396.0344744
COL6A1	collagen; type VI; alpha 1	-1.06143927	12514.87977	-0.08602183	0.039493209	-2.178142331	0.029395442	0.17785887	225.2762694	211.8675026	213.2363249	207.1936267	210.6718973	199.5162823	collagen; type VI; alpha 1	-1.082441712	12514.87977	-0.11428934	0.03785851	-3.018854647	0.002537322	0.029424072	432.0852726	425.2016124	425.8637802	384.9186373	403.6036593	397.9023266
COL6A3	collagen; type VI; alpha 3	-1.449743712	4954.960378	-0.53579788	0.078437136	-6.830921055	8.44E-12	1.10E-09	60.31615763	55.66740762	59.3949355	39.51631025	41.66561018	40.80868576	collagen; type VI; alpha 3	-1.405853578	4954.960378	-0.491446343	0.073896241	-6.650491783	2.92E-11	2.26E-09	245.8823054	199.5139244	243.6916984	165.0382885	166.6270908	158.966674
COLEC12	collectin sub-family member 12	-1.3334127	1662.238791	-0.415123373	0.105146797	-3.948036328	7.88E-05	0.002084067	5.495181389	5.500470038	6.404845614	3.998822093	4.737561899	4.505690856	collectin sub-family member 12	-1.356072576	1662.238791	-0.439434392	0.061364154	-7.161092666	8.00E-13	7.40E-11	90.14111386	84.72989237	92.38669539	65.06093319	66.09086388	65.94763477
COPS5	COP9 signalosome subunit 5	-1.101556764	2605.266479	-0.13954384	0.060757798	-2.296723131	0.021634569	0.147050609	68.08791416	71.43983977	65.94989469	62.83863289	63.05944233	61.29885132	COP9 signalosome subunit 5	-1.10004109	2605.266479	-0.137557414	0.059359286	-2.317369738	0.020483599	0.12398862	65.21394244	73.82728693	63.18230895	60.63818639	61.33815669	62.33645387
COQ5	coenzyme Q5; methyltransferase	-1.116543688	1235.438598	-0.159039702	0.072574297	-2.191405331	0.028422474	0.174442285	35.01215571	30.74961564	32.54962556	30.32647066	28.25082964	30.42414112	coenzyme Q5; methyltransferase	-1.145176595	1235.438598	-0.19557009	0.070361314	-2.779511608	0.005444071	0.050749099	31.77034499	34.64800445	30.73299069	26.35025988	29.33973203	29.41244587
COTL1	coactosin-like F-actin binding protein 1	-1.207782315	10047.03871	-0.272360454	0.035027158	-7.775693686	7.50E-15	1.50E-12	384.2963518	360.1151107	364.9761243	311.2871882	310.1108281	304.0053988	coactosin-like F-actin binding protein 1	-1.208656127	10047.03871	-0.273403843	0.035956995	-7.60363442	2.88E-14	3.11E-12	178.8878507	178.4722715	175.8163062	144.0884352	149.3338245	148.0833219
CPA4	carboxypeptidase A4	-1.2342459	1404.593548	-0.303629853	0.062251759	-4.877450207	1.07E-06	5.08E-05	25.17316427	23.59237751	24.71870104	19.44768757	19.72321822	20.91927898	carboxypeptidase A4	-1.102648378	1404.593548	-0.140972805	0.052052112	-2.708301345	0.006762859	0.059159817	50.79822885	50.20706135	48.78124787	45.74051296	44.51545549	45.72502169
CRIP2	cysteine-rich protein 2	-1.266277342	3972.745776	-0.34059342	0.073473481	-4.635596655	3.56E-06	0.00014222	90.27797996	87.21227193	79.96049447	69.32119542	68.02141506	67.19916077	cysteine-rich protein 2	-1.251849474	3972.745776	-0.324061099	0.071458462	-4.534957639	5.76E-06	0.000191613	127.2744475	151.9229877	123.6292208	103.678496	111.6650908	106.8411455
CRYZ	crystallin; zeta (quinone reductase)	-1.181848737	1206.334956	-0.241045399	0.079565533	-3.029520338	0.002449424	0.031619445	31.92438712	30.74961564	32.47456878	26.27797376	27.35318633	27.52762557	crystallin; zeta (quinone reductase)	-1.129003814	1206.334956	-0.17505036	0.076894785	-2.276491951	0.022816582	0.132717966	30.80500702	37.06385158	29.76755642	27.81674961	29.151506	29.88563509
CTDNEP1	CTD nuclear envelope phosphatase 1	-1.062444138	6138.234539	-0.087386988	0.040141975	-2.176947927	0.029484453	0.178249695	150.7249752	151.4286029	153.0658026	143.2373106	146.4155972	141.5430599	CTD nuclear envelope phosphatase 1	-1.067223814	6138.234539	-0.093862765	0.038982273	-2.40783203	0.016047562	0.105967622	162.9490483	159.3207372	167.6369326	150.1638927	155.4041139	153.5374503
CTGF	connective tissue growth factor	-1.228054769	495.8671641	-0.296374903	0.082055205	-3.611896449	0.000303966	0.006321799	17.74158563	18.88715616	17.38815509	15.47370288	14.36229292	14.13928702	connective tissue growth factor	-1.216080787	495.8671641	-0.282239073	0.088701538	-3.181896061	0.001463143	0.019742967	9.353052271	9.463111041	8.849814072	7.309171027	7.623154111	7.894788604
CTHRC1	collagen triple helix repeat containing 1	-1.163479104	2542.676148	-0.218445301	0.058586599	-3.728588207	0.000192556	0.004311826	127.2003654	131.8124687	125.770152	108.0675461	112.0807407	112.3633477	collagen triple helix repeat containing 1	-1.255507271	2542.676148	-0.328270384	0.083983764	-3.908736256	9.28E-05	0.002077593	8.259002579	9.488145726	7.750291717	6.866896347	6.446741439	7.272171206
CTNNAL1	catenin (cadherin-associated protein); alpha-like 1	-1.133422148	2871.166074	-0.1806853	0.059616522	-3.030792381	0.002439129	0.031619445	74.18494875	71.77119339	79.71030519	68.30286184	64.77992534	67.77846388	catenin (cadherin-associated protein); alpha-like 1	-1.085993575	2871.166074	-0.119015568	0.05821255	-2.044500167	0.040904161	0.189857565	69.80466076	80.48651322	74.55297915	66.69036622	69.90244094	70.80405048
CTSC	cathepsin C	-1.144271688	8736.444165	-0.194429637	0.058533033	-3.321707894	0.000894683	0.014307089	261.1519536	253.0216218	264.8003359	233.2480638	224.4606959	227.945046	cathepsin C	-1.406285773	8736.444165	-0.491889796	0.058457416	-8.414497818	3.95E-17	5.01E-15	208.8776834	251.0978935	211.8055501	160.4060432	157.3569589	160.4360511
CTSW	cathepsin W	-1.354071083	76.34460893	-0.437303476	0.192636225	-2.270099904	0.023201522	0.153339326	3.427946486	2.518287487	3.652763514	2.632764856	2.418650022	2.274301099	cathepsin W	-1.381045176	76.34460893	-0.465760513	0.232959872	-1.999316489	0.045574121	0.202860418	1.222761421	1.139078181	1.099522354	0.768161286	0.941130137	0.796950269
CXCL1	chemokine (C-X-C motif) ligand 1 (melanoma growth stimulating activity; alpha)	-1.416458111	8777.812756	-0.502287937	0.041648519	-12.06016317	1.71E-33	1.79E-30	506.8912318	517.5743494	512.7629331	365.2588677	359.4562755	367.7072852	chemokine (C-X-C motif) ligand 1 (melanoma growth stimulating activity; alpha)	-1.834948069	8777.812756	-0.875739233	0.183811637	-4.764329667	1.89E-06	7.06E-05	1.437280968	1.239216922	1.448151394	0.721606057	0.682319349	0.796950269
CXCL8	chemokine (C-X-C motif) ligand 8	-1.361045946	22697.98633	-0.44471577	0.05531065	-8.040328067	8.96E-16	1.98E-13	1199.022412	1323.558887	1362.931132	948.6149827	959.1318738	967.0714475	chemokine (C-X-C motif) ligand 8	-1.442258691	22697.98633	-0.528329957	0.080155055	-6.591349155	4.36E-11	3.30E-09	10.36129414	11.40329915	11.12931164	7.099672495	8.046662673	7.720455733
CXorf38	chromosome X open reading frame 38	-1.148440727	1451.260148	-0.199676399	0.057406193	-3.478307637	0.00050459	0.009420743	47.20622489	44.00376031	45.65954393	39.39212323	39.8952581	40.93741978	chromosome X open reading frame 38	-1.130227966	1451.260148	-0.176613793	0.058034189	-3.043271494	0.002340211	0.027643269	30.82645898	32.45746948	30.70617307	29.3763498	26.82220891	27.12121385
CYB561	cytochrome b561	-1.10783541	3156.81264	-0.147743557	0.053005379	-2.787331406	0.00531441	0.055620348	67.14588307	62.49329212	60.79599548	57.39924135	59.69327993	56.06366766	cytochrome b561	-1.124812476	3156.81264	-0.169684501	0.049408977	-3.434284871	0.000594119	0.009731207	103.0980945	105.5211985	97.96476001	89.17654206	91.40726457	92.39642183
CYB5D2	cytochrome b5 domain containing 2	-1.141647308	1124.850897	-0.191117025	0.088730959	-2.153893368	0.031248535	0.185016582	23.3937722	23.06221173	20.96586182	19.79541123	20.07230173	19.39592635	cytochrome b5 domain containing 2	-1.129122789	1124.850897	-0.175202383	0.082364945	-2.127147464	0.033407833	0.166930928	32.69277904	41.77037241	36.44514341	31.61100081	32.82191353	34.04471931
CYP1B1	cytochrome P450; family 1; subfamily B; polypeptide 1	-1.211800231	265.7820056	-0.277151885	0.130405775	-2.125303775	0.033561274	0.192905152	7.771756536	7.024696675	8.106132731	5.563578565	7.106342849	6.501068236	cytochrome P450; family 1; subfamily B; polypeptide 1	-1.23888368	265.7820056	-0.309040738	0.127128582	-2.430930418	0.015060106	0.101632288	7.422376344	6.559087547	6.731222218	5.284018545	5.058574487	6.375602153
CYP27B1	cytochrome P450; family 27; subfamily B; polypeptide 1	-1.097509186	1359.905591	-0.134233015	0.057802844	-2.322256251	0.020219142	0.14075927	37.83824899	38.23820737	36.52763514	33.75403245	35.90573229	33.299201	cytochrome P450; family 27; subfamily B; polypeptide 1	-1.168815595	1359.905591	-0.225047333	0.056213147	-4.003464387	6.24E-05	0.001501409	34.17296392	34.51031368	34.35336917	30.1677887	28.53977141	29.48715996
CYP2S1	cytochrome P450; family 2; subfamily S; polypeptide 1	-1.30284725	94.64675795	-0.381667948	0.188351954	-2.026355135	0.042728405	0.223815996	4.003632155	4.108784848	3.402574233	2.682439665	3.416031475	2.724870185	cytochrome P450; family 2; subfamily S; polypeptide 1	-1.422239358	94.64675795	-0.508164286	0.216124543	-2.351256736	0.018710119	0.117189078	1.544540742	1.840049369	1.287245683	1.000937434	1.223469178	1.120711316
DARS	aspartyl-tRNA synthetase	-1.133863932	5490.279969	-0.181247522	0.05257698	-3.447279045	0.000566263	0.010246647	142.5083707	144.7352598	152.9657269	134.3206825	126.7422481	129.9140864	aspartyl-tRNA synthetase	-1.074141483	5490.279969	-0.103184034	0.051816763	-1.991325346	0.046445131	0.205422268	131.5219346	150.984187	137.2257534	129.4235379	131.9699735	129.9028939
DCPS	decapping enzyme; scavenger	-1.111119058	1845.971144	-0.152013412	0.054969506	-2.765413479	0.005685068	0.058741683	81.77353258	76.01251969	76.78309059	71.38269998	72.28522077	69.15162681	decapping enzyme; scavenger	-1.11981022	1845.971144	-0.163254252	0.064594193	-2.527382783	0.011491618	0.08482185	17.76221853	20.12788698	18.12871004	16.92282591	16.51683391	16.86047913
DDIT4	DNA-damage-inducible transcript 4	-1.177934261	19070.40697	-0.236259027	0.058898299	-4.011304764	6.04E-05	0.001666556	523.9001266	495.9700936	470.7061148	429.8361189	424.2611354	420.1664002	DNA-damage-inducible transcript 4	-1.16770263	19070.40697	-0.22367292	0.058643908	-3.814086204	0.000136688	0.002850916	495.0467598	581.7560168	505.431654	438.4571512	466.5652655	450.8497101
DEPDC1	DEP domain containing 1	-1.102459986	1118.568071	-0.140726293	0.070271016	-2.002622153	0.04521786	0.231967941	47.86041315	49.3716889	54.56628236	47.8865155	44.30867103	46.55880552	DEP domain containing 1	-3.264173158	1118.568071	-1.706717592	0.099705466	-17.11759304	1.10E-65	8.90E-63	11.99164271	11.57854195	10.96840593	3.887361661	3.388068494	3.312324556
DGAT2	diacylglycerol O-acyltransferase 2	-1.137673878	506.6623188	-0.186087059	0.093410955	-1.99213314	0.046356452	0.234693306	20.54151138	18.1581782	18.2888365	17.43585782	17.25469913	15.92010769	diacylglycerol O-acyltransferase 2	-1.177472218	506.6623188	-0.23569302	0.102734168	-2.294202844	0.02177885	0.128841225	8.301906489	8.712070482	6.811675073	6.797063503	6.776136987	6.848791376
DHRS2	dehydrogenase/reductase (SDR family) member 2	-1.304071361	144.9753852	-0.383022818	0.166814212	-2.296104233	0.021669922	0.147187107	6.123202119	5.169116421	6.229713117	4.346545754	4.787430972	4.527146527	dehydrogenase/reductase (SDR family) member 2	-1.727529848	144.9753852	-0.788710638	0.190348149	-4.143516201	3.42E-05	0.000917924	3.003273665	2.440881816	2.333132801	1.908764408	1.529336473	1.045997228
DLGAP5	discs; large (Drosophila) homolog-associated protein 5	-1.239316841	933.3798629	-0.30954507	0.070683024	-4.379341084	1.19E-05	0.000408933	41.78954609	44.07003103	43.73308646	36.06391105	35.18263074	33.83559277	discs; large (Drosophila) homolog-associated protein 5	-3.131388406	933.3798629	-1.646802466	0.098311509	-16.75086149	5.58E-63	4.07E-60	10.72597738	11.37826447	12.22883399	3.189033219	4.164500857	3.586276211
DNAAF5	dynein; axonemal; assembly factor 5	-1.083060463	2217.38162	-0.115113785	0.051932472	-2.21660518	0.026650083	0.167115513	60.5516654	57.05909281	56.44270198	53.37558185	56.02790309	52.50202631	dynein; axonemal; assembly factor 5	-1.152717436	2217.38162	-0.205038911	0.05020294	-4.084201218	4.42E-05	0.001119132	57.68430632	58.15557393	59.37420714	49.18559994	51.7856858	51.05462662
DNM3	dynamin 3	-1.15273458	532.96825	-0.205060367	0.076519969	-2.679828145	0.007365997	0.070892255	21.5882126	20.47765352	20.94084289	18.95093949	18.4016878	17.78675105	dynamin 3	-1.160532026	532.96825	-0.214786335	0.090272932	-2.379299414	0.01734558	0.111808156	7.207856796	7.935995238	7.133486494	6.284955979	6.376156679	6.674458504
DOCK2	dedicator of cytokinesis 2	-1.581512169	990.4215361	-0.661304657	0.108193774	-6.112224705	9.83E-10	9.25E-08	7.771756536	7.488591739	7.680810952	4.66943201	4.637823754	5.278095003	dedicator of cytokinesis 2	-1.22144157	990.4215361	-0.288584851	0.076973291	-3.749155683	0.000177431	0.003553486	49.23223615	42.75924248	49.66622928	39.29261368	37.66873374	38.92603971
DOCK4	dedicator of cytokinesis 4	-1.117187967	2088.416915	-0.15987194	0.05977995	-2.674340476	0.007487639	0.071648062	62.90674314	64.15006021	65.72472433	58.96399782	57.57384435	57.11499552	dedicator of cytokinesis 4	-1.158552082	2088.416915	-0.212322901	0.060019679	-3.537554791	0.00040385	0.007173012	48.5457736	43.15979744	47.17219076	40.47977203	40.96268922	38.25361292
DPM3	dolichyl-phosphate mannosyltransferase polypeptide 3	-1.243700231	916.1451044	-0.314638795	0.152172209	-2.067649524	0.038672992	0.209712739	21.11719705	19.08596833	17.58830651	14.9769548	16.18251407	15.6197283	dolichyl-phosphate mannosyltransferase polypeptide 3	-1.275192492	916.1451044	-0.35071504	0.147771938	-2.373353456	0.017627386	0.113224743	24.28361278	42.78427717	27.72941743	23.32416997	24.42232706	26.72273871
DPYSL3	dihydropyrimidinase-like 3	-1.258759947	2712.316563	-0.332003179	0.058463188	-5.678841503	1.36E-08	9.85E-07	126.7293498	125.5830208	130.0233698	101.7091706	104.1764927	100.026337	dihydropyrimidinase-like 3	-1.285700225	2712.316563	-0.362554302	0.06740208	-5.378977967	7.49E-08	3.46E-06	24.75555578	21.59241606	24.29676227	19.36697546	17.74030309	17.60762001
EEF1D	eukaryotic translation elongation factor 1 delta (guanine nucleotide exchange protein)	-1.104633112	8561.137389	-0.143567279	0.056387514	-2.54608278	0.010893935	0.093449737	266.5948	255.4073678	247.9876161	236.3527394	233.0631109	232.4292812	eukaryotic translation elongation factor 1 delta (guanine nucleotide exchange protein)	-1.084228859	8561.137389	-0.116669313	0.056336052	-2.07095294	0.038363194	0.18163162	179.2954378	209.252417	178.4444328	171.9982953	178.155935	173.4363023
EEF1G	eukaryotic translation elongation factor 1 gamma	-1.066743387	79848.23714	-0.093213167	0.030357886	-3.070476206	0.002137177	0.028521743	2192.682044	2058.302397	2109.571005	2008.749911	2016.730231	1979.328538	eukaryotic translation elongation factor 1 gamma	-1.04285279	79848.23714	-0.060535521	0.030275193	-1.999509007	0.045553308	0.202829613	1920.82948	2012.888836	1945.269586	1854.760342	1888.048225	1899.257015
EFHD2	EF-hand domain family; member D2	-1.072064953	3509.739687	-0.100392316	0.047519098	-2.112673017	0.034628764	0.196189352	119.4809439	115.3110586	108.9824512	106.2295782	110.6096031	105.6906341	EF-hand domain family; member D2	-1.147614455	3509.739687	-0.198638045	0.048555365	-4.090959797	4.30E-05	0.00109651	67.55220551	70.09711882	67.79493931	60.35885501	60.23232878	58.62565418
EIF3G	eukaryotic translation initiation factor 3; subunit G	-1.084875778	8665.940486	-0.117529858	0.049988147	-2.351154505	0.018715261	0.133615065	242.4421694	227.573664	231.2749721	215.3899701	224.9095175	210.9306991	eukaryotic translation initiation factor 3; subunit G	-1.076912257	8665.940486	-0.106900709	0.049573718	-2.15639885	0.031052534	0.16031365	199.4388233	229.2926826	213.9509596	198.4882209	200.9783408	197.9176184
EIF4A2	eukaryotic translation initiation factor 4A2	-1.131279364	9076.211738	-0.17795524	0.05405	-3.292418898	0.000993295	0.015644135	229.0443938	244.4064277	236.9042309	211.4159855	212.6417257	207.7123485	eukaryotic translation initiation factor 4A2	-1.105760798	9076.211738	-0.14503933	0.053523748	-2.709812681	0.006732122	0.059049211	224.6877741	262.7640568	232.7769277	219.2751308	217.0481379	215.6746666
EIF4EBP1	eukaryotic translation initiation factor 4E binding protein 1	-1.154474403	2307.915939	-0.207236186	0.068598499	-3.021001761	0.002519399	0.032294315	100.9543324	94.5020515	101.1515266	84.34782502	87.84437143	86.76673249	eukaryotic translation initiation factor 4E binding protein 1	-1.246060201	2307.915939	-0.317373771	0.074888028	-4.237977418	2.26E-05	0.000634474	22.78197595	28.62716263	24.24312703	19.41353069	21.08131507	20.52146943
EIF4H	eukaryotic translation initiation factor 4H	-1.078304974	17905.46929	-0.10876527	0.03570412	-3.04629469	0.002316806	0.030361765	505.3996826	479.2698713	494.0487748	463.8633628	459.1445517	458.3789498	eukaryotic translation initiation factor 4H	-1.073401472	17905.46929	-0.102189772	0.035477542	-2.880407314	0.003971617	0.040295767	422.0243058	453.2029079	416.879878	397.0462746	403.7448288	404.2779287
EMILIN1	elastin microfibril interfacer 1	-1.15076778	4897.939754	-0.202596734	0.062930976	-3.219348339	0.001284823	0.019141241	170.2197854	151.16352	148.2371495	138.716903	145.941841	126.6313687	elastin microfibril interfacer 1	-1.157798832	4897.939754	-0.211384606	0.063140421	-3.34784918	0.000814413	0.012385867	107.8389765	102.7047964	103.4087365	91.64396922	91.26609505	88.43657518
EMP1	epithelial membrane protein 1	-1.124888756	5744.255735	-0.169782336	0.043133739	-3.936184074	8.28E-05	0.002173916	174.9561084	168.7915324	181.3371915	157.1214196	154.0206308	159.3512666	epithelial membrane protein 1	-1.187322171	5744.255735	-0.247711452	0.043156564	-5.739832579	9.48E-09	5.24E-07	127.0813799	137.3778355	128.1077631	108.2641861	109.2652089	113.6401274
ENC1	ectodermal-neural cortex 1 (with BTB domain)	-1.368460206	2257.999457	-0.452553483	0.059659648	-7.585587504	3.31E-14	5.89E-12	77.63906277	80.85028249	78.35928306	58.64111157	57.27462991	57.99467802	ectodermal-neural cortex 1 (with BTB domain)	-1.13571179	2257.999457	-0.183596768	0.060347178	-3.042342213	0.002347449	0.027706345	46.76526136	43.910838	50.33666974	42.20231552	40.1627286	41.56593748
ENO1	enolase 1; (alpha)	-1.139924084	177788.8296	-0.188937748	0.035392393	-5.338371657	9.38E-08	5.57E-06	4897.645832	4643.920939	4695.977763	4216.472267	4271.56035	4089.81559	enolase 1; (alpha)	-1.096851945	177788.8296	-0.133368801	0.035355008	-3.772274695	0.000161766	0.003271169	4419.660429	4755.776578	4608.285911	4134.965649	4264.590047	4176.567314
EPB41L2	erythrocyte membrane protein band 4.1-like 2	-1.208558354	4476.07836	-0.273287134	0.046070643	-5.931914903	2.99E-09	2.53E-07	145.1774588	147.9825252	152.7405565	125.1308429	124.3734671	121.9111212	erythrocyte membrane protein band 4.1-like 2	-1.070325821	4476.07836	-0.098050039	0.046527909	-2.107338164	0.035088277	0.171334064	88.91835244	87.52125978	93.75439392	86.68583728	81.76068066	83.87901583
ERF	Ets2 repressor factor	-1.072583832	3949.692042	-0.101090412	0.050339485	-2.00817332	0.044624877	0.230057629	130.8899872	113.6542905	123.4433916	115.8913285	117.5912732	113.0713848	Ets2 repressor factor	-1.098462147	3949.692042	-0.135485155	0.050712858	-2.671613484	0.007548754	0.064039403	83.16922857	83.94129979	77.71745812	74.90736422	73.61990498	74.71408774
ERRFI1	ERBB receptor feedback inhibitor 1	-1.171599362	15840.80692	-0.228479312	0.029695973	-7.693949304	1.43E-14	2.71E-12	401.6977595	398.6846717	411.411255	347.7733351	344.5204882	349.1695857	ERBB receptor feedback inhibitor 1	-1.099084574	15840.80692	-0.136302405	0.029044831	-4.692828246	2.69E-06	9.64E-05	428.4598922	439.4213136	431.6832034	400.0723645	389.3925942	393.9424799
ESM1	endothelial cell-specific molecule 1	-1.140274518	765.3496765	-0.189381191	0.068929192	-2.747474391	0.00600562	0.061230482	36.68687765	38.63583171	37.25318406	34.0520813	32.21542092	32.7842649	endothelial cell-specific molecule 1	-1.515945707	765.3496765	-0.600218084	0.118372737	-5.070577055	3.97E-07	1.68E-05	3.518120579	3.942962934	3.405837537	2.351039088	2.517523117	2.390850808
ETFB	electron-transfer-flavoprotein; beta polypeptide	-1.164679479	5079.997448	-0.219932979	0.065477317	-3.358918603	0.000782481	0.012952635	163.6779028	148.1813374	140.2811303	129.7506001	132.2777151	128.9271255	electron-transfer-flavoprotein; beta polypeptide	-1.145719464	5079.997448	-0.196253835	0.065249046	-3.00776557	0.002631761	0.030112622	113.0088976	132.1080343	116.1739229	101.3972898	107.1947226	107.1649065
ETNK2	ethanolamine kinase 2	-1.104073787	1843.728772	-0.142836593	0.062950363	-2.269035231	0.023266183	0.153565225	30.8776859	31.34605215	27.6959535	27.07277069	27.30331726	27.01268947	ethanolamine kinase 2	-1.111695504	1843.728772	-0.152761685	0.054858634	-2.78464253	0.005358676	0.050276241	67.55220551	65.87877435	66.07861174	57.82159501	61.57343922	60.16974532
ETS1	v-ets avian erythroblastosis virus E26 oncogene homolog 1	-1.081546388	3740.555804	-0.113095545	0.04248854	-2.661789355	0.00777265	0.073450287	139.3420995	139.897497	146.2106163	133.8239344	134.1478054	128.2619997	v-ets avian erythroblastosis virus E26 oncogene homolog 1	-1.105628121	3740.555804	-0.144866216	0.04593171	-3.153947815	0.001610779	0.021140275	53.86585838	51.52138233	51.86527398	46.90439369	47.57412843	47.74230206
ETV4	ets variant 4	-1.175642085	6432.952133	-0.23344891	0.034914092	-6.686380705	2.29E-11	2.83E-09	238.674045	224.9228351	233.0262971	199.1959825	200.2243266	197.8641956	ets variant 4	-1.089680352	6432.952133	-0.123904996	0.036248196	-3.418239004	0.000630277	0.01016801	109.6194888	111.6421791	108.6649898	102.6077258	98.58338187	101.9100157
EVA1A	eva-1 homolog A (C. elegans)	-1.184980759	695.7380723	-0.244863634	0.081479479	-3.005218459	0.002653902	0.033460245	12.92676003	13.12160322	13.43516443	10.9781327	11.59455939	10.94239208	eva-1 homolog A (C. elegans)	-1.155796506	695.7380723	-0.208887414	0.068526494	-3.048272306	0.002301613	0.027342184	23.89747759	25.535379	22.71452278	21.27573987	20.72839127	20.64599291
F2RL1	coagulation factor II (thrombin) receptor-like 1	-1.161038954	1369.809282	-0.215416377	0.106585095	-2.021074119	0.043272093	0.225713668	6.097034589	3.976243401	5.22895599	4.868131244	4.787430972	4.205311466	coagulation factor II (thrombin) receptor-like 1	-1.399826563	1369.809282	-0.48524809	0.062653562	-7.744940244	9.56E-15	1.08E-12	73.32278134	76.11796063	71.46895303	52.49102123	53.73853083	51.7768628
FAM110A	family with sequence similarity 110; member A	-1.360601674	149.4572117	-0.444244769	0.139870851	-3.176106856	0.00149266	0.021619871	7.012898154	6.958425952	5.729334554	4.818456435	4.912103654	4.720247564	family with sequence similarity 110; member A	-1.336292619	149.4572117	-0.418235961	0.172955851	-2.41816602	0.015598958	0.104183342	1.930675928	1.990257481	2.17222709	1.466489728	1.552864726	1.519186451
FAM162A	family with sequence similarity 162; member A	-1.166825491	3392.033734	-0.22258881	0.09036233	-2.463292045	0.013766773	0.108411481	94.01993681	89.06785219	90.21825502	77.76591288	80.41387961	77.73389511	family with sequence similarity 162; member A	-1.130113794	3392.033734	-0.176468048	0.089600534	-1.969497734	0.048895963	0.210646519	80.55209009	108.7131209	78.76334524	78.60850497	79.2666858	79.62031283
FAM20C	family with sequence similarity 20; member C	-1.309837631	6731.059433	-0.389387985	0.047911278	-8.127271932	4.39E-16	1.05E-13	271.331123	268.065076	252.0907204	201.4810237	209.076087	197.5638162	family with sequence similarity 20; member C	-1.106787097	6731.059433	-0.14637773	0.049113292	-2.980409681	0.002878631	0.032230072	112.0864636	108.5629128	103.0601075	95.11233381	98.77160789	98.94635686
FAM3C	family with sequence similarity 3; member C	-1.214051891	10980.9265	-0.279830086	0.054369849	-5.146788	2.65E-07	1.42E-05	257.2268241	273.8306289	272.3560522	222.692167	223.1391655	220.1780932	family with sequence similarity 3; member C	-1.081916495	10980.9265	-0.113589153	0.053698094	-2.115329332	0.034401888	0.169455994	308.3289456	342.7248417	290.7029835	286.5474374	288.3387458	296.4405954
FAM60A	family with sequence similarity 60; member A	-1.086999198	3799.376365	-0.120350876	0.049500356	-2.431313336	0.015044198	0.11566366	118.5127453	129.7580763	132.024884	119.0208414	116.4442846	116.2253684	family with sequence similarity 60; member A	-1.084761141	3799.376365	-0.117377403	0.050554057	-2.321819664	0.020242648	0.123043256	71.09177804	70.92326343	69.00173214	64.08327337	64.20860361	66.44572869
FAM64A	family with sequence similarity 64; member A	-1.201977868	389.338781	-0.265410332	0.086997871	-3.050768137	0.002282568	0.030050034	17.24440255	16.89903445	16.78770081	14.70374335	14.41216199	13.53852824	family with sequence similarity 64; member A	-2.956080941	389.338781	-1.563685773	0.125425439	-12.46705441	1.13E-35	3.11E-33	5.792027783	5.933220414	5.578064627	2.2113734	1.858732021	1.793138106
FAM72D	family with sequence similarity 72; member D	-1.281527686	333.3687569	-0.357864647	0.151102495	-2.368356958	0.017867288	0.129773264	13.81645606	18.02563675	15.73690583	12.716751	11.34521402	13.06650348	family with sequence similarity 72; member D	-1.775199347	333.3687569	-0.827981042	0.182207855	-4.544156682	5.52E-06	0.000185547	3.110533439	2.853954123	3.808101813	1.210435966	2.258712329	1.992375673
FAM83D	family with sequence similarity 83; member D	-1.165736685	1033.041918	-0.221241952	0.065495505	-3.377971518	0.000730226	0.012425765	46.63053922	44.79900899	48.7368721	41.30460336	39.37163284	40.65849606	family with sequence similarity 83; member D	-2.301384313	1033.041918	-1.202501922	0.088912822	-13.52450524	1.12E-41	3.90E-39	10.55436174	12.20440908	10.94158831	4.608967718	4.987989727	5.155272054
FAS	Fas cell surface death receptor	-1.152238537	652.9902971	-0.204439415	0.085568207	-2.389198317	0.016885185	0.124386978	16.95655971	15.17599565	18.26381757	15.20049144	14.66150735	14.63276745	Fas cell surface death receptor	-1.219015462	652.9902971	-0.285716425	0.081187238	-3.519228301	0.000432804	0.007576666	17.76221853	19.85250544	17.45826958	15.52616903	15.62276028	14.19567667
FBL	fibrillarin	-1.107217309	6578.384072	-0.146938402	0.062826561	-2.338794283	0.019346083	0.136648674	232.7601831	211.6024197	205.2052489	197.8796001	198.6285163	194.3669213	fibrillarin	-1.155100354	6578.384072	-0.208018197	0.06319756	-3.291554239	0.000996354	0.014667035	120.2167544	143.786715	126.7936998	110.9411118	111.6650908	116.1555017
FBLN1	fibulin 1	-1.308531976	971.0348214	-0.38794918	0.121324539	-3.197615124	0.001385691	0.020312336	4.160637337	3.976243401	3.902952796	2.905976304	2.967209821	3.347084636	fibulin 1	-1.239695993	971.0348214	-0.309986377	0.065862991	-4.70653354	2.52E-06	9.15E-05	51.65630704	49.58119422	47.01128505	38.31495386	41.12738699	40.29579799
FERMT1	fermitin family member 1	-1.451559749	4072.685436	-0.537603958	0.057208791	-9.397226341	5.60E-21	2.64E-18	214.1289015	217.500514	217.6896941	150.2911335	149.2581344	150.726087	fermitin family member 1	-1.138519834	4072.685436	-0.187159424	0.067403445	-2.776704135	0.005491314	0.051065723	23.16811113	20.01523089	22.07089994	20.48430097	18.61084846	17.98119045
FGFR1	fibroblast growth factor receptor 1	-1.151670542	3183.05933	-0.203728065	0.052747027	-3.862361129	0.000112296	0.002783578	92.00503697	86.48329398	89.01734647	74.90961139	79.21702186	79.9438292	fibroblast growth factor receptor 1	-1.144190611	3183.05933	-0.194327412	0.051877577	-3.745884492	0.000179759	0.003595186	83.57681571	76.90655322	79.91650283	69.64662329	68.6554435	71.82514301
FHL3	four and a half LIM domains 3	-1.153160722	1016.404578	-0.205593603	0.07241844	-2.83896757	0.004525976	0.049239377	21.64054766	22.00188015	23.56783035	19.00061429	21.06968318	18.70934489	four and a half LIM domains 3	-1.239706962	1016.404578	-0.309999141	0.065943285	-4.700996355	2.59E-06	9.34E-05	32.7571349	32.57012557	33.03930587	25.16310153	27.481	26.72273871
FHOD3	formin homology 2 domain containing 3	-1.172696798	937.9758443	-0.229830051	0.066906212	-3.435107797	0.000592318	0.010597849	33.70377919	32.60519589	34.85136696	28.43882793	29.97131265	28.64332044	formin homology 2 domain containing 3	-1.155472815	937.9758443	-0.208483317	0.071727472	-2.906603448	0.003653761	0.038049148	17.14011185	15.89702516	16.73419388	15.24683765	13.7405	13.97153441
FKBP8	FK506 binding protein 8; 38kDa	-1.18546817	17167.89632	-0.245456927	0.050021131	-4.907064677	9.24E-07	4.40E-05	386.8607698	366.4108294	340.8328586	309.5734073	318.3641596	301.3019843	FK506 binding protein 8; 38kDa	-1.07528714	17167.89632	-0.104721963	0.049341966	-2.122371086	0.033806588	0.167825974	527.7609908	560.9521934	519.9936208	491.1111157	505.5280532	500.6840066
FN1	fibronectin 1	-1.435717867	157073.2406	-0.521772273	0.0664675	-7.850036053	4.16E-15	8.55E-13	746.3503028	735.5387585	764.3782938	537.9781773	519.3863914	518.2188155	fibronectin 1	-1.278653361	157073.2406	-0.354625207	0.065989841	-5.373936343	7.70E-08	3.55E-06	8406.356056	7052.20826	8627.308292	6448.295001	6275.196944	6142.369676
FOSL1	FOS-like antigen 1	-1.094753344	7290.725038	-0.130605856	0.047363249	-2.757535807	0.005823883	0.059753126	357.9718162	318.2982843	341.1080668	311.1133263	323.0269179	302.5893245	FOS-like antigen 1	-1.246092204	7290.725038	-0.317410824	0.053891203	-5.88984483	3.87E-09	2.34E-07	42.13163913	45.53809255	42.42547231	34.49742504	35.26885189	34.89147897
FRMD6	FERM domain containing 6	-1.134285767	4166.07277	-0.181784152	0.043135364	-4.214271888	2.51E-05	0.000773477	72.64106446	73.56050292	75.95746596	67.4832275	64.80485988	64.83903699	FERM domain containing 6	-1.195651568	4166.07277	-0.257797027	0.038691209	-6.662935334	2.68E-11	2.08E-09	149.3699609	148.2178543	151.4390911	126.0482838	125.5702885	124.0502903
FSCN1	fascin actin-bundling protein 1	-1.285157266	13272.36074	-0.361944915	0.051304722	-7.054807063	1.73E-12	2.41E-10	505.0595047	457.2679911	444.8115241	376.7834233	376.0876112	350.0278125	fascin actin-bundling protein 1	-1.22890309	13272.36074	-0.29737115	0.051553187	-5.768239916	8.01E-09	4.52E-07	265.8755272	280.526166	260.3454394	216.6214827	219.942113	220.555987
FSD1	fibronectin type III and SPRY domain containing 1	-1.124762287	1139.396262	-0.169620127	0.07388065	-2.295866752	0.021683501	0.147187107	37.31489839	33.99688108	34.92642374	32.46248743	32.66424257	30.23104008	fibronectin type III and SPRY domain containing 1	-1.1996684	1139.396262	-0.262635687	0.074463558	-3.52703649	0.000420239	0.007392153	23.85457368	28.01381284	24.08222132	21.50851602	21.90480394	20.14789899
FUZ	fuzzy planar cell polarity protein	-1.099358192	1880.061545	-0.136661521	0.06315518	-2.163900417	0.030471993	0.182257721	51.02668433	50.2332083	44.80890037	43.56480715	44.68268907	45.01399722	fuzzy planar cell polarity protein	-1.162862725	1880.061545	-0.217680797	0.06119016	-3.557447772	0.000374476	0.006808646	49.38239984	51.7466945	50.89983972	42.50492451	45.90362244	42.43760183
FZD2	frizzled class receptor 2	-1.17849733	1645.437021	-0.23694849	0.078688289	-3.011229422	0.002601922	0.033004395	29.20296395	27.17099657	26.26987459	24.86224171	23.58807135	22.20661922	frizzled class receptor 2	-1.115390584	1645.437021	-0.157548997	0.071524688	-2.202721914	0.027614355	0.14882598	60.9664554	63.78837813	53.28660776	52.444466	55.69137587	51.82667219
GAPDH	glyceraldehyde-3-phosphate dehydrogenase	-1.136080802	387999.7176	-0.184065448	0.035339954	-5.208423566	1.90E-07	1.07E-05	9994.688246	9553.388666	9826.234081	8679.083211	8705.569205	8650.904989	glyceraldehyde-3-phosphate dehydrogenase	-1.080973898	387999.7176	-0.112331688	0.035316858	-3.180681785	0.001469289	0.01978932	10002.74617	11058.65916	10414.13939	9657.44008	9723.685992	9755.617673
GAS2L1	growth arrest-specific 2 like 1	-1.371049784	1258.550649	-0.455280957	0.078978436	-5.764623577	8.18E-09	6.26E-07	34.22712979	35.05721265	32.34947414	25.20996537	25.53296518	23.66560483	growth arrest-specific 2 like 1	-1.137273361	1258.550649	-0.18557907	0.075725754	-2.450673124	0.014258937	0.098570307	36.76865044	36.65077927	32.98567063	28.04952576	33.78657192	31.92782016
GDI2	GDP dissociation inhibitor 2	-1.068321875	6657.978564	-0.095346382	0.040886266	-2.331990434	0.019701194	0.138194786	179.0382432	184.4976938	188.5426428	175.5507736	170.0036686	174.3916918	GDP dissociation inhibitor 2	-1.102894179	6657.978564	-0.141294373	0.04043125	-3.494682319	0.000474626	0.00818128	155.5910278	168.3207066	158.2775838	146.6722505	145.4046062	145.7173758
GFPT2	glutamine-fructose-6-phosphate transaminase 2	-1.114990101	3363.67974	-0.157030902	0.040608231	-3.86697219	0.000110195	0.002740795	126.2059992	119.8174678	121.8421802	109.8310018	111.0833593	111.5051209	glutamine-fructose-6-phosphate transaminase 2	-1.111645399	3363.67974	-0.15269666	0.043437079	-3.51535289	0.00043917	0.007670721	53.30810756	54.90106485	53.60841918	48.72004764	49.69167124	47.29401754
GJA5	gap junction protein; alpha 5; 40kDa	-1.752248935	378.1864876	-0.809207747	0.09446589	-8.566136955	1.07E-17	2.95E-15	12.037064	12.98906178	12.9598048	7.550570909	6.931801095	7.230561041	gap junction protein; alpha 5; 40kDa	-1.292339775	378.1864876	-0.369985426	0.090581763	-4.084546542	4.42E-05	0.001119132	10.23258242	9.83863132	10.02978928	7.635057634	7.717267125	7.9196933
GJC2	gap junction protein; gamma 2; 47kDa	-1.320438496	1246.077461	-0.401017105	0.094404561	-4.247857306	2.16E-05	0.000676189	9.969829092	8.814006206	9.056852002	6.879960993	7.231015531	7.230561041	gap junction protein; gamma 2; 47kDa	-1.143086213	1246.077461	-0.192934217	0.067912086	-2.84094082	0.004498066	0.044193649	57.10510355	61.09714946	53.52796633	48.4872715	53.5032483	48.53925233
GLTSCR2	glioma tumor suppressor candidate region gene 2	-1.120288089	12035.06966	-0.163869778	0.069246307	-2.366476782	0.017958301	0.130055153	389.0588423	366.8084538	343.3597704	327.0092651	342.6753325	318.4236095	glioma tumor suppressor candidate region gene 2	-1.111879169	12035.06966	-0.153000015	0.069234063	-2.209895075	0.027112445	0.147215828	248.3278282	300.9419519	248.1166054	235.0806312	245.3526268	237.2421333
GLUD1	glutamate dehydrogenase 1	-1.085083003	6424.4546	-0.117805405	0.03555048	-3.313750047	0.000920538	0.014656323	174.3019202	169.9844054	178.3849579	161.9647135	164.6676778	158.8792419	glutamate dehydrogenase 1	-1.103248675	6424.4546	-0.141758015	0.034865705	-4.065829552	4.79E-05	0.001202726	157.4358959	162.600281	159.0552947	145.4152593	147.2162817	142.0065761
GNAI2	guanine nucleotide binding protein (G protein); alpha inhibiting activity polypeptide 2	-1.120011139	16696.31188	-0.163513081	0.043443984	-3.763768129	0.000167372	0.003872635	366.9211116	330.0282023	334.6531834	307.8844638	317.9901416	302.2460338	guanine nucleotide binding protein (G protein); alpha inhibiting activity polypeptide 2	-1.064665664	16696.31188	-0.090400454	0.042630063	-2.120579896	0.033957171	0.168245683	512.1010638	531.861889	517.3118589	479.6352516	498.8460292	489.2278465
GNB2	guanine nucleotide binding protein (G protein); beta polypeptide 2	-1.086678601	11989.87157	-0.119925308	0.032971721	-3.637217142	0.0002756	0.005823088	274.4450591	272.9691095	267.7525694	251.3545316	256.8506586	246.5471125	guanine nucleotide binding protein (G protein); beta polypeptide 2	-1.045911771	11989.87157	-0.064761157	0.031885397	-2.031060081	0.0422489	0.193780622	338.0613549	346.6052179	344.4454907	325.3046659	331.0189975	328.3933203
GOLGA7B	golgin A7 family; member B	-1.188587833	1204.955082	-0.249248518	0.068232571	-3.652925774	0.000259269	0.005566662	53.80044255	50.96218626	54.01586594	45.03021401	47.10133909	42.65387344	golgin A7 family; member B	-1.299521907	1204.955082	-0.377980955	0.081010536	-4.665824641	3.07E-06	0.000108663	13.02133653	11.7412674	13.67698538	9.334323509	10.02303596	10.03659245
GPAT3	glycerol-3-phosphate acyltransferase 3	-1.12858812	3909.100836	-0.174519069	0.039737853	-4.391758882	1.12E-05	0.000390854	156.92668	155.0734926	158.5949857	141.3745053	142.0520534	136.5009773	glycerol-3-phosphate acyltransferase 3	-1.205174674	3909.100836	-0.269242261	0.044198428	-6.091670519	1.12E-09	7.42E-08	50.43354562	51.43376093	51.8920916	42.87736634	41.03327398	43.70774133
GPC6	glypican 6	-1.125658731	1563.527634	-0.170769508	0.066424923	-2.570864983	0.010144487	0.088688328	49.06411955	52.75149579	52.78993846	45.15440103	46.60264837	46.19405911	glypican 6	-1.280838395	1563.527634	-0.357088461	0.067978688	-5.252947234	1.50E-07	6.72E-06	34.49474324	30.56735074	33.54884062	24.46477309	25.62226798	26.7974528
GPSM2	G-protein signaling modulator 2	-1.137857028	826.9345854	-0.186319294	0.06801332	-2.739452998	0.006154151	0.062381057	32.0813923	32.93654951	32.92490949	28.96041342	28.7744549	28.7505988	G-protein signaling modulator 2	-1.168391141	826.9345854	-0.224523324	0.078513535	-2.859676678	0.004240731	0.042407312	11.79857511	11.56602461	10.7806826	10.61459232	9.670112159	8.990595224
GPSM3	G-protein signaling modulator 3	-1.331473942	1417.335155	-0.413024194	0.077506649	-5.32888722	9.88E-08	5.79E-06	15.5696806	13.25414467	16.21226546	10.92845789	12.41739908	11.28568281	G-protein signaling modulator 3	-1.110257495	1417.335155	-0.150894311	0.059461769	-2.53766937	0.011159336	0.083295654	58.56383647	62.88712946	58.89149001	53.79456766	54.2090959	54.69071222
GYS1	glycogen synthase 1 (muscle)	-1.079462876	7423.029597	-0.110313628	0.050018243	-2.20546787	0.02742128	0.170361995	187.6473607	179.7262017	183.3887436	172.9676836	174.4170815	166.6032833	glycogen synthase 1 (muscle)	-1.089898058	7423.029597	-0.124193201	0.04920496	-2.523997624	0.011602871	0.085205313	208.4271924	187.3595847	206.2811207	183.7767683	185.3555805	183.4977995
H1FX	H1 histone family; member X	-1.152723935	7952.101251	-0.205047044	0.080266612	-2.554574552	0.010631766	0.091685637	255.6044372	245.1354057	227.3720193	211.8878961	218.2021273	205.9529835	H1 histone family; member X	-1.176767072	7952.101251	-0.234828783	0.080230435	-2.926928944	0.003423271	0.036247611	167.3896029	213.8838338	167.7710207	148.5577372	163.2390223	155.1313508
HAPLN1	hyaluronan and proteoglycan link protein 1	-1.197047199	1720.441337	-0.259480038	0.051474157	-5.0409769	4.63E-07	2.32E-05	67.66923368	66.00564046	69.90288534	59.28688408	55.52921237	56.66442644	hyaluronan and proteoglycan link protein 1	-1.469974634	1720.441337	-0.55579126	0.057886691	-9.601365236	7.89E-22	1.29E-19	28.40238809	27.56318851	27.67578219	19.52991876	18.39909418	18.95247359
HARS2	histidyl-tRNA synthetase 2; mitochondrial	-1.089284675	2215.973206	-0.123381039	0.052859147	-2.33414739	0.019588006	0.137824039	58.98161358	54.27572243	54.89152843	50.99119104	54.3822237	50.37791491	histidyl-tRNA synthetase 2; mitochondrial	-1.083071951	2215.973206	-0.115129087	0.050673083	-2.271996912	0.023086697	0.133544284	58.79980797	60.15834876	57.06789195	53.21262729	54.53849145	55.03937796
HAS2	hyaluronan synthase 2	-1.38698259	404.9685975	-0.471949678	0.103825679	-4.545596834	5.48E-06	0.000206663	9.995996622	11.72991803	11.95904767	7.923131974	8.502676883	7.874231163	hyaluronan synthase 2	-1.611142963	404.9685975	-0.688084516	0.09826532	-7.002312847	2.52E-12	2.19E-10	12.95698067	12.45475593	13.51607967	7.96094424	7.599625857	8.567215394
HCFC1R1	host cell factor C1 regulator 1 (XPO1 dependent)	-1.105373222	3780.928634	-0.144533568	0.065532341	-2.205530354	0.0274169	0.170361995	96.95070022	97.08660971	100.8012616	86.70737843	88.9913601	92.81723164	host cell factor C1 regulator 1 (XPO1 dependent)	-1.101986435	3780.928634	-0.140106466	0.064548807	-2.170550798	0.029965145	0.156863074	97.94962539	109.814647	89.4903926	86.98844627	89.99556936	93.29299089
HDGF	hepatoma-derived growth factor	-1.107094735	20344.3009	-0.146778681	0.033415566	-4.392524173	1.12E-05	0.000390409	613.262243	588.9479184	612.5634376	541.4305765	561.3262815	548.3640329	hepatoma-derived growth factor	-1.135061755	20344.3009	-0.182770792	0.033363571	-5.478154351	4.30E-08	2.06E-06	466.9017951	455.2682694	471.4805491	410.7102344	407.2740668	410.6535309
HDGFRP2	hepatoma-derived growth factor-related protein 2	-1.146807196	2911.389805	-0.197622862	0.055754825	-3.544497959	0.000393362	0.007731127	86.98087113	74.48829305	77.28346915	70.3892038	70.0411125	69.85966395	hepatoma-derived growth factor-related protein 2	-1.110537471	2911.389805	-0.151258072	0.054640837	-2.768223932	0.005636271	0.052016158	73.55875284	76.59361965	71.68349398	66.48086769	68.18487844	65.37482677
HES7	hes family bHLH transcription factor 7	-1.250262777	503.9812163	-0.322231348	0.115307511	-2.794539102	0.005197375	0.054709216	11.98472893	9.410442716	9.732363063	8.320530442	8.003986156	8.92555903	hes family bHLH transcription factor 7	-1.248576718	503.9812163	-0.32028447	0.104538061	-3.063807267	0.002185397	0.026282363	16.6896208	19.5771239	15.95648295	14.0596793	14.86985617	13.05006066
HEXIM2	hexamethylene bis-acetamide inducible 2	-1.3239891	632.2942577	-0.404891245	0.086693306	-4.670386468	3.01E-06	0.000124341	16.53787923	15.77243216	16.13720868	13.13898688	12.06831558	11.71479623	hexamethylene bis-acetamide inducible 2	-1.147472266	632.2942577	-0.198459284	0.080124094	-2.476898952	0.013252942	0.093474855	16.81833252	19.90257481	18.58460955	15.57272426	16.68153168	16.08843356
HILPDA	hypoxia inducible lipid droplet-associated	-1.361200358	1396.515469	-0.444879436	0.054720161	-8.130082715	4.29E-16	1.04E-13	59.53113172	59.51110957	57.31836446	44.83151477	43.23648597	42.13893734	hypoxia inducible lipid droplet-associated	-1.181889045	1396.515469	-0.241094603	0.06182664	-3.899526223	9.64E-05	0.002141802	19.30675928	20.9289969	20.30093713	16.87627068	17.24620976	17.20914488
HIRIP3	HIRA interacting protein 3	-1.12844406	977.1224503	-0.174334903	0.087489947	-1.992627814	0.046302217	0.234645044	39.3036307	30.61707419	34.22589375	30.84805615	32.24035545	30.42414112	HIRA interacting protein 3	-1.144646984	977.1224503	-0.194902732	0.091226157	-2.136478606	0.032640423	0.165067605	16.32493757	16.29758013	18.18234527	14.10623453	16.09332535	14.09605789
HLA-E	major histocompatibility complex; class I; E	-1.101698989	6559.755478	-0.139730098	0.040388044	-3.459689649	0.000540798	0.009919165	137.6673776	133.1378832	131.9248083	122.7216147	126.2934264	119.0360613	major histocompatibility complex; class I; E	-1.155303097	6559.755478	-0.208271397	0.038218644	-5.449471191	5.05E-08	2.38E-06	212.846295	218.8281841	205.3961393	183.2413832	185.5673348	183.2985619
HMGA1	high mobility group AT-hook 1	-1.158936068	59166.39389	-0.212800983	0.029729285	-7.157958374	8.19E-13	1.22E-10	2161.752023	2037.360848	2130.787056	1846.66101	1859.667587	1794.487934	high mobility group AT-hook 1	-1.156822128	59166.39389	-0.210167053	0.029892393	-7.030787229	2.05E-12	1.80E-10	1065.947632	1055.337159	1037.520021	907.1984791	918.2371466	907.5520237
HMGB3	high mobility group box 3	-1.130811967	936.57627	-0.177359055	0.083724114	-2.118374826	0.034143336	0.194627897	38.38776713	37.84058303	37.05303264	33.30695917	34.50939826	32.97736594	high mobility group box 3	-1.863681326	936.57627	-0.898155192	0.094374267	-9.516950162	1.78E-21	2.89E-19	14.17974209	16.03471593	13.08699778	7.216060568	7.129060789	9.065309312
HMMR	hyaluronan-mediated motility receptor (RHAMM)	-1.298702346	1089.500142	-0.377070813	0.08041286	-4.689185446	2.74E-06	0.000115743	51.49769987	52.28760073	57.06817518	41.03139191	41.91495554	41.83855795	hyaluronan-mediated motility receptor (RHAMM)	-3.383968588	1089.500142	-1.758716177	0.110045863	-15.98166557	1.72E-57	9.63E-55	10.3827461	11.75378474	9.681160242	2.909701842	3.858633562	2.689707158
HNRNPA1	heterogeneous nuclear ribonucleoprotein A1	-1.111984162	67809.83009	-0.15313624	0.049935199	-3.066699326	0.002164364	0.028779346	2264.328743	2127.025137	2095.160103	1980.261408	1942.325575	1951.629267	heterogeneous nuclear ribonucleoprotein A1	-1.127485185	67809.83009	-0.173108477	0.049958856	-3.465020825	0.00053019	0.008892095	1323.371089	1524.850164	1359.277806	1233.43425	1226.221984	1274.248766
HNRNPA2B1	heterogeneous nuclear ribonucleoprotein A2/B1	-1.08155025	28271.07692	-0.113100696	0.056079178	-2.016803731	0.043715999	0.226894273	948.3898052	884.5816153	912.4653297	857.3375218	858.8451687	840.1182437	heterogeneous nuclear ribonucleoprotein A2/B1	-1.245871763	28271.07692	-0.31715558	0.056171267	-5.646224446	1.64E-08	8.64E-07	551.830084	649.9254649	553.3547381	468.3456085	454.730554	486.563044
HNRNPC	heterogeneous nuclear ribonucleoprotein C (C1/C2)	-1.081157244	16854.41804	-0.112576364	0.043859903	-2.566726216	0.010266364	0.089485916	431.2147339	456.1413888	435.5795396	410.9596916	412.8660523	407.4860988	heterogeneous nuclear ribonucleoprotein C (C1/C2)	-1.065967848	16854.41804	-0.092163924	0.043551827	-2.116189625	0.034328683	0.169152472	411.491396	453.9414311	417.094419	406.8461504	394.6393948	402.7587423
HNRNPK	heterogeneous nuclear ribonucleoprotein K	-1.061727517	20094.89375	-0.086413558	0.041726638	-2.070944653	0.038363969	0.208764048	552.7629127	535.6662569	553.1685021	521.7345149	521.7801069	513.6702133	heterogeneous nuclear ribonucleoprotein K	-1.134512045	20094.89375	-0.182071926	0.041546639	-4.382350323	1.17E-05	0.000352876	473.6591609	533.6894211	487.4906673	446.5810387	431.8846199	440.290119
HNRNPL	heterogeneous nuclear ribonucleoprotein L	-1.078173377	8523.907095	-0.10858919	0.037771168	-2.874922727	0.004041264	0.045357527	285.6970972	273.4992753	280.3871281	267.0766085	267.3480983	250.2160322	heterogeneous nuclear ribonucleoprotein L	-1.20779781	8523.907095	-0.272378962	0.038340102	-7.10428362	1.21E-12	1.08E-10	166.7674962	169.8603397	171.1500406	142.2960589	140.3460317	137.99692
HNRNPM	heterogeneous nuclear ribonucleoprotein M	-1.063580023	11063.94446	-0.088928584	0.040723968	-2.183691514	0.028984924	0.176339236	342.8469836	320.1538645	313.4871701	308.9773096	314.7735864	300.9372379	heterogeneous nuclear ribonucleoprotein M	-1.119290254	11063.94446	-0.162584204	0.040673693	-3.997281536	6.41E-05	0.001523586	245.6463338	248.7195984	250.1279268	222.5805521	219.0950959	223.9679303
HNRNPUL2-BSCL2	HNRNPUL2-BSCL2 readthrough (NMD candidate)	-1.09689772	6132.644168	-0.133429009	0.05791678	-2.303805724	0.021233552	0.144955997	175.5579616	178.1357044	170.704147	157.8913792	168.3829237	154.8241201	HNRNPUL2-BSCL2 readthrough (NMD candidate)	-1.149405701	6132.644168	-0.20088811	0.05764307	-3.485034898	0.000492073	0.008422349	149.327057	137.1775581	156.8294324	128.4458781	130.6053348	126.7399975
HOMER3	homer scaffolding protein 3	-1.137988737	2961.887221	-0.186486279	0.085176514	-2.189409627	0.028567081	0.174802756	83.6837623	78.19945356	69.80280963	69.39570763	70.48993416	65.03213803	homer scaffolding protein 3	-1.12264047	2961.887221	-0.166895973	0.084145615	-1.983418536	0.047320698	0.206974894	72.80793442	89.68676006	74.95524343	65.13076603	74.1139983	72.57228389
HOOK2	hook microtubule-tethering protein 2	-1.167121845	1210.529554	-0.222955183	0.074505796	-2.992454192	0.002767442	0.034527127	29.83098468	28.96030611	27.04546136	23.42167226	25.78231055	24.65256569	hook microtubule-tethering protein 2	-1.136218026	1210.529554	-0.184239697	0.070065588	-2.62953189	0.008550251	0.069583984	38.52771073	35.27387158	33.62929347	30.44712008	31.66902911	32.55043756
HOXA3	homeobox A3	-1.155928131	598.3914137	-0.209051702	0.082371664	-2.53790796	0.011151731	0.094880694	23.07976183	22.1344216	20.99088074	19.17447612	20.62086153	17.82966239	homeobox A3	-1.134370442	598.3914137	-0.181891846	0.089899376	-2.02328264	0.043044016	0.196143143	10.25403437	9.788561949	9.412984058	8.892048829	8.870151543	8.218549651
HPCAL1	hippocalcin-like 1	-1.088191155	12691.37553	-0.121932007	0.052762474	-2.310960742	0.020835023	0.143216263	162.9713795	153.4167246	149.2879445	143.3118228	148.6597055	138.9898351	hippocalcin-like 1	-1.115717884	12691.37553	-0.15797228	0.050623165	-3.120553194	0.001805117	0.022937082	498.9939195	543.878538	480.7058098	443.485116	456.5657578	466.664192
HSD17B8	hydroxysteroid (17-beta) dehydrogenase 8	-1.250554373	328.4241551	-0.322567786	0.114903712	-2.807287772	0.004996059	0.053277223	7.222238397	6.693343059	8.431378797	5.737440395	5.710008816	6.737080614	hydroxysteroid (17-beta) dehydrogenase 8	-1.167964529	328.4241551	-0.22399646	0.10228777	-2.189865525	0.028533991	0.151599806	10.40419805	10.65225859	9.949336426	8.985159288	8.658397262	8.965690528
HSDL2	hydroxysteroid dehydrogenase like 2	-1.130748252	3311.8077	-0.177277766	0.04772232	-3.714776752	0.000203383	0.004529604	85.77716473	82.63959202	87.94153256	78.41168539	74.65400172	75.60978371	hydroxysteroid dehydrogenase like 2	-1.066061815	3311.8077	-0.092291094	0.046097392	-2.002089268	0.045275132	0.202145847	85.29297209	91.08870244	84.18050416	80.79660075	84.46642981	79.59540813
HSP90AB1	heat shock protein 90kDa alpha (cytosolic); class B member 1	-1.115138024	72524.38726	-0.157222288	0.03432867	-4.579911968	4.65E-06	0.000179682	1891.127424	1838.349866	1854.978392	1678.139222	1712.279543	1652.708862	heat shock protein 90kDa alpha (cytosolic); class B member 1	-1.083482102	72524.38726	-0.115675321	0.034216963	-3.380642575	0.000723165	0.011292209	1918.212342	1863.732181	1966.50914	1785.29994	1756.148836	1769.154883
HSP90B1	heat shock protein 90kDa beta (Grp94); member 1	-1.07857195	41506.84213	-0.10912242	0.034574184	-3.156182097	0.00159849	0.022813254	899.5350259	898.2333843	946.2659017	860.789921	847.4002166	853.8713286	heat shock protein 90kDa beta (Grp94); member 1	-1.062817449	41506.84213	-0.087893819	0.034243361	-2.566740406	0.010265944	0.078641204	1216.089863	1204.055706	1235.889944	1174.146165	1125.991624	1142.776877
IARS2	isoleucyl-tRNA synthetase 2; mitochondrial	-1.098703804	11642.68689	-0.135802507	0.031847585	-4.264138245	2.01E-05	0.000635544	290.7997656	288.9403538	299.576646	267.6727062	274.678852	263.7116491	isoleucyl-tRNA synthetase 2; mitochondrial	-1.048869411	11642.68689	-0.068835067	0.031081975	-2.214629747	0.026785488	0.146169896	305.6903552	310.2798895	303.1195408	290.5744648	290.5268733	295.9923109
ICAM5	intercellular adhesion molecule 5; telencephalin	-1.15387085	1470.168411	-0.206481756	0.074303391	-2.778900852	0.005454317	0.056799592	51.83787777	47.71492081	46.20996035	43.2667583	44.00945659	40.01482594	intercellular adhesion molecule 5; telencephalin	-1.143146016	1470.168411	-0.193009693	0.075504712	-2.55626023	0.010580396	0.08024612	30.50467966	30.59238543	27.97077599	24.25527456	28.68094093	25.12883817
ID1	inhibitor of DNA binding 1; dominant negative helix-loop-helix protein	-1.155428599	4043.773064	-0.208428109	0.098063635	-2.12543732	0.033550139	0.192905152	162.8667094	150.5008127	145.9854459	140.0829603	132.3774533	127.9616203	inhibitor of DNA binding 1; dominant negative helix-loop-helix protein	-1.304420247	4043.773064	-0.383408739	0.099261677	-3.862605888	0.000112184	0.002437329	62.38228441	81.13741503	55.6733758	48.0217192	52.70328768	52.25005202
ID3	inhibitor of DNA binding 3; dominant negative helix-loop-helix protein	-1.152160285	2339.188204	-0.204341434	0.091998997	-2.221126755	0.026342377	0.166600395	82.40155331	71.63865194	69.82782855	66.21651988	65.52796143	64.04517717	inhibitor of DNA binding 3; dominant negative helix-loop-helix protein	-1.19391238	2339.188204	-0.255696963	0.09228656	-2.770684741	0.005593856	0.051722796	45.79992339	60.58393841	46.23357412	43.90158139	41.24502826	42.96060045
IER3	immediate early response 3	-1.162310437	9277.498635	-0.216995444	0.083953504	-2.584709794	0.009746099	0.086447781	354.2821944	332.2814069	346.0868335	304.0843409	297.4440837	293.2131964	immediate early response 3	-1.137575905	9277.498635	-0.185962813	0.084449614	-2.202056412	0.027661324	0.149024107	138.7941472	182.3776824	132.4522173	130.1218664	134.6992509	134.2861204
IFFO2	intermediate filament family orphan 2	-1.094599947	1580.185197	-0.130403691	0.065773113	-1.982629147	0.047408869	0.238186253	65.52349618	58.58331944	60.79599548	55.33773679	59.56860725	55.57018723	intermediate filament family orphan 2	-1.113702097	1580.185197	-0.155363379	0.071886633	-2.161227659	0.030677758	0.159166761	19.92886596	19.83998809	22.68770517	18.83159032	18.42262243	18.62871254
IGF2BP3	insulin-like growth factor 2 mRNA binding protein 3	-1.223913355	6848.448768	-0.291501429	0.036153024	-8.062988727	7.45E-16	1.67E-13	173.0720462	176.7440192	180.0362072	146.1681243	143.6977328	145.641093	insulin-like growth factor 2 mRNA binding protein 3	-1.150660203	6848.448768	-0.20246186	0.034903817	-5.800564986	6.61E-09	3.80E-07	191.8662833	193.2302184	193.6500225	170.8576922	166.5329778	165.8652748
IGFBP3	insulin-like growth factor binding protein 3	-1.440803369	13333.81325	-0.526873459	0.033799797	-15.58806564	8.78E-55	2.56E-51	710.1344407	699.95138	709.8370304	492.4760526	496.0476654	493.0084024	insulin-like growth factor binding protein 3	-1.326104133	13333.81325	-0.407194068	0.03926159	-10.37130862	3.35E-25	6.04E-23	73.64456066	79.46009112	74.39207344	56.40166051	57.15012758	58.4513213
IGFBP4	insulin-like growth factor binding protein 4	-1.066101169	6629.189059	-0.09234435	0.042896473	-2.152725942	0.031340223	0.185016582	164.5675988	155.4048463	159.5206861	150.8375564	155.6912447	146.7996992	insulin-like growth factor binding protein 4	-1.306697693	6629.189059	-0.38592541	0.041805064	-9.231546953	2.67E-20	4.02E-18	202.6566165	193.4680479	198.0749295	148.6508477	150.2984829	156.0777293
IGFBP5	insulin-like growth factor binding protein 5	-1.583292394	7289.432207	-0.662927709	0.073428883	-9.028160023	1.75E-19	6.54E-17	266.5424649	270.6496342	288.5432987	175.078863	178.4564764	171.6882773	insulin-like growth factor binding protein 5	-1.572009404	7289.432207	-0.652609848	0.073733398	-8.850939542	8.68E-19	1.20E-16	180.1106121	146.2401141	180.965289	109.055625	106.0653665	107.8373333
IGFBP6	insulin-like growth factor binding protein 6	-1.26805465	7511.263117	-0.342616924	0.066673764	-5.138706753	2.77E-07	1.47E-05	100.3786467	93.77307354	90.14319824	75.53054649	76.00046668	74.21516511	insulin-like growth factor binding protein 6	-1.096237052	7511.263117	-0.132559803	0.063672406	-2.081903486	0.037351286	0.178531987	283.0799949	338.8820175	283.006327	270.0436086	279.821518	276.2926964
IGFBP7	insulin-like growth factor binding protein 7	-1.301395282	4445.85854	-0.380059228	0.082275366	-4.619356253	3.85E-06	0.000151892	119.2454361	112.9253126	108.4070158	91.7245341	87.54515699	84.27787469	insulin-like growth factor binding protein 7	-1.264598198	4445.85854	-0.338679069	0.081270256	-4.167318833	3.08E-05	0.000839509	124.9790884	158.7824915	120.9742766	104.0509379	107.3829486	108.9580446
IKBKE	inhibitor of kappa light polypeptide gene enhancer in B-cells; kinase epsilon	-1.185506067	1180.38651	-0.245503046	0.056018759	-4.382514897	1.17E-05	0.000403969	42.574572	42.54580439	44.05833253	36.41163471	37.9752988	35.38040106	inhibitor of kappa light polypeptide gene enhancer in B-cells; kinase epsilon	-1.182218743	1180.38651	-0.241496999	0.060914982	-3.964492681	7.36E-05	0.001712699	20.7654922	20.67865005	20.64956617	17.20215729	17.66971832	17.6574294
IL17RD	interleukin 17 receptor D	-1.355641654	1152.827984	-0.438975872	0.091012594	-4.823243172	1.41E-06	6.51E-05	27.13572905	29.35793045	27.82104814	20.59020817	22.24160639	19.58902739	interleukin 17 receptor D	-1.452511315	1152.827984	-0.538549402	0.086861614	-6.200085121	5.64E-10	3.89E-08	40.45838666	34.14731074	42.50592516	26.55975841	27.88098031	26.07521662
IL7R	interleukin 7 receptor	-1.572363308	1819.504994	-0.652934604	0.0567123	-11.51310397	1.13E-30	9.73E-28	34.12245967	33.2016324	34.55113982	21.38500511	21.71798113	22.18516355	interleukin 7 receptor	-1.264656385	1819.504994	-0.338745449	0.047318522	-7.158834178	8.14E-13	7.47E-11	71.00597022	68.97055798	69.91353117	53.93423334	56.20899744	55.86123293
ILVBL	ilvB (bacterial acetolactate synthase)-like	-1.177708781	2850.959884	-0.23598284	0.050501646	-4.67277521	2.97E-06	0.000123253	71.96070867	69.38544735	71.92941852	62.29221	63.18411502	57.17936254	ilvB (bacterial acetolactate synthase)-like	-1.182182573	2850.959884	-0.241452859	0.04824605	-5.004614016	5.60E-07	2.30E-05	82.41841015	83.57829685	81.15011328	67.43524989	72.11409676	69.73314855
IPO5	importin 5	-1.072696513	8431.471998	-0.101241966	0.044266716	-2.287090042	0.022190568	0.149132737	289.2820488	290.0006854	296.124034	278.8495381	275.0528701	267.8311379	importin 5	-1.072506574	8431.471998	-0.100986491	0.045058339	-2.241238655	0.02501062	0.140282388	148.0184878	135.2123353	145.4855798	133.7298967	132.8405189	133.165409
ISLR	immunoglobulin superfamily containing leucine-rich repeat	-1.370178089	669.5407697	-0.454363419	0.089709506	-5.064830241	4.09E-07	2.08E-05	37.81208146	33.06909095	35.7770673	27.1224455	26.45554303	25.0816791	immunoglobulin superfamily containing leucine-rich repeat	-2.339764524	669.5407697	-1.226363343	0.145315203	-8.439332694	3.19E-17	4.09E-15	4.054419448	3.091783634	3.888554668	1.373379269	1.552864726	1.718424018
ITGA6	integrin; alpha 6	-1.117077628	12009.79872	-0.159729446	0.0435703	-3.666016661	0.000246358	0.005328996	437.7566165	459.1235714	466.5279538	415.1323756	408.3778357	405.1688864	integrin; alpha 6	-1.214118892	12009.79872	-0.279909704	0.044547357	-6.28341888	3.31E-10	2.34E-08	189.63528	177.5585054	184.7197555	155.1918574	151.239613	148.3323689
ITGB4	integrin; beta 4	-1.7281143	15378.3628	-0.789198643	0.062584036	-12.6102229	1.85E-36	2.26E-33	488.102945	460.8466102	459.5226539	278.1789282	275.8757098	266.77981	integrin; beta 4	-1.160413842	15378.3628	-0.21463941	0.062269222	-3.446958257	0.000566936	0.009384658	448.9894129	378.8248578	442.8393326	366.6689873	370.9935001	358.5280023
ITGB8	integrin; beta 8	-1.160655953	7169.995704	-0.214940385	0.068094383	-3.156506851	0.001596711	0.022810162	265.8882766	284.6327568	291.0702105	246.0890019	242.1143476	241.826865	integrin; beta 8	-1.238038583	7169.995704	-0.308056277	0.069265556	-4.447467056	8.69E-06	0.000271126	115.4544205	94.85642257	108.7454426	88.33854793	82.96062159	86.4940089
ITPK1	inositol-tetrakisphosphate 1-kinase	-1.107270419	1170.880181	-0.147007602	0.073741139	-1.993562936	0.046199839	0.234451739	52.51823356	50.96218626	51.56401098	44.9805392	49.6446618	46.38716015	inositol-tetrakisphosphate 1-kinase	-1.138845104	1170.880181	-0.187571537	0.088938307	-2.109007274	0.034943954	0.171201921	9.88935114	8.974934677	10.6465945	8.030777084	9.458357878	8.218549651
JAG1	jagged 1	-1.262655694	1761.276453	-0.336461293	0.071059281	-4.734938059	2.19E-06	9.52E-05	65.6281663	68.45765722	67.67620073	51.66180096	53.98327112	54.99088412	jagged 1	-1.223966899	1761.276453	-0.291564542	0.074029943	-3.938467748	8.20E-05	0.001882473	33.20762595	27.27528963	30.43799688	24.88377015	24.68113785	24.58093486
KCMF1	potassium channel modulatory factor 1	-1.125200478	2646.196157	-0.170182071	0.049604697	-3.430765273	0.000601881	0.010709693	77.84840301	77.07285126	77.98399914	70.73692746	69.66709446	67.97156492	potassium channel modulatory factor 1	-1.124246818	2646.196157	-0.168958801	0.04917682	-3.435740705	0.000590936	0.009704915	60.0654733	65.9538784	59.26693666	54.4928961	54.37379367	56.43404094
KCNJ12	potassium channel; inwardly rectifying subfamily J; member 12	-1.268412571	160.5915999	-0.343024081	0.155828172	-2.201296961	0.027715008	0.171675484	3.349443894	4.373867741	3.877933868	2.806626687	2.967209821	3.218350612	potassium channel; inwardly rectifying subfamily J; member 12	-1.311746812	160.5915999	-0.391489284	0.138748577	-2.821573324	0.004778871	0.046236924	5.470248461	5.132110485	4.934441786	4.096860194	4.211557364	3.536466819
KCNK5	potassium channel; two pore domain subfamily K; member 5	-1.268527366	344.598759	-0.343154643	0.105667633	-3.247490578	0.001164275	0.0176959	18.68361672	14.71210058	17.1379658	12.94028764	14.11294755	13.43124989	potassium channel; two pore domain subfamily K; member 5	-1.235076141	344.598759	-0.304599985	0.152691394	-1.9948733	0.0460567	0.204224136	2.488426751	2.052844194	2.359950419	1.862209179	1.811675514	1.842947497
KCNMA1	potassium channel; calcium activated large conductance subfamily M alpha; member 1	-1.217044044	2136.375059	-0.28338138	0.070315201	-4.030158141	5.57E-05	0.001553043	35.40466866	34.0631518	37.17812728	29.58134853	28.99886573	29.86629368	potassium channel; calcium activated large conductance subfamily M alpha; member 1	-1.140510172	2136.375059	-0.189679313	0.063955606	-2.965796526	0.003019002	0.033265979	82.3969582	71.51157854	81.92782421	69.90267705	68.13782193	68.66224663
KCNN4	potassium channel; calcium activated intermediate/small conductance subfamily N alpha; member 4	-1.107597022	5461.68562	-0.14743308	0.048879918	-3.016230097	0.00255939	0.032534723	172.9412086	158.2544874	158.7200804	147.559019	152.2004097	145.9843838	potassium channel; calcium activated intermediate/small conductance subfamily N alpha; member 4	-1.123824928	5461.68562	-0.168417306	0.048796938	-3.451390876	0.000557705	0.00926468	120.3669181	130.9439214	118.2925148	108.5435175	109.6887175	111.1994672
KHDRBS1	KH domain containing; RNA binding; signal transduction associated 1	-1.104505333	11983.74417	-0.143400384	0.037233572	-3.851373299	0.000117457	0.002884189	331.7257832	336.2576503	337.1550762	306.1458455	303.6777177	306.0436875	KH domain containing; RNA binding; signal transduction associated 1	-1.124060333	11983.74417	-0.168719473	0.036936569	-4.567816563	4.93E-06	0.000167333	290.137688	307.6262129	282.443157	258.777243	266.7398091	258.5107436
KIAA0141	KIAA0141	-1.082577907	3378.652273	-0.114470852	0.043624132	-2.62402591	0.008689717	0.079638229	90.95833575	87.01345976	86.86571865	82.85758076	82.03462447	81.46718182	KIAA0141	-1.068442993	3378.652273	-0.095509935	0.042212222	-2.262613317	0.023659536	0.135245302	82.93325707	88.37243908	86.48681934	79.1438901	80.01958991	82.40963877
KIF14	kinesin family member 14	-1.106149174	1416.941382	-0.145545959	0.068939904	-2.111200481	0.034755083	0.196447626	64.29362225	63.08972863	66.30015968	59.4110711	59.19458921	57.82303266	kinesin family member 14	-2.85032278	1416.941382	-1.511125304	0.092543919	-16.32873683	6.16E-60	4.09E-57	13.7936069	12.57992936	14.48151394	5.470239463	4.023331336	4.756796919
KIF20A	kinesin family member 20A	-1.28669376	1753.920172	-0.363668725	0.065974706	-5.512244695	3.54E-08	2.32E-06	81.69502998	80.45265815	82.96276585	63.40989319	64.206431	64.21682254	kinesin family member 20A	-3.562718202	1753.920172	-1.832978376	0.083226902	-22.02386891	1.70E-107	4.97E-104	22.65326422	21.4547253	25.47673748	6.6341202	5.882063357	6.948410159
KIF22	kinesin family member 22	-1.110137927	1834.17938	-0.150738932	0.059490578	-2.533828691	0.011282387	0.095648997	75.46715774	71.10848616	71.80432388	67.11066643	68.74451661	62.43600187	kinesin family member 22	-1.497689745	1834.17938	-0.582738792	0.066171451	-8.806498664	1.29E-18	1.76E-16	25.39911442	28.5896106	25.7985489	18.4824261	17.69324658	17.28385896
KIF2C	kinesin family member 2C	-1.138688907	2193.005624	-0.187373653	0.054591007	-3.4323172	0.000598447	0.010681331	101.8963635	98.87591924	99.40020166	86.65770362	88.31812762	90.39274085	kinesin family member 2C	-2.313356802	2193.005624	-1.209987798	0.070392242	-17.18922098	3.20E-66	2.92E-63	21.21598325	20.77878879	22.60725231	8.705827912	10.18773373	8.940785832
KIF4A	kinesin family member 4A	-1.166071363	1521.547543	-0.221656083	0.06756782	-3.280497794	0.001036241	0.01612912	71.48969312	65.21039178	71.97945638	62.21769779	60.26677427	58.20923473	kinesin family member 4A	-2.442902713	1521.547543	-1.28859641	0.085622347	-15.04976751	3.46E-51	1.69E-48	16.06751411	15.15850194	16.51965293	7.309171027	6.564382707	5.578651884
KLF10	Kruppel-like factor 10	-1.129402704	2101.362422	-0.175559991	0.061452941	-2.856820011	0.004279084	0.047315235	65.91600914	67.2647842	73.155346	62.11834817	59.89275622	62.04979979	Kruppel-like factor 10	-1.089675015	2101.362422	-0.12389793	0.062450585	-1.983935467	0.047263034	0.206846614	39.04255765	41.85799381	43.60544752	39.99094212	36.32762329	37.92985187
KLRC2	killer cell lectin-like receptor subfamily C; member 2	-2.026623961	405.0212842	-1.019078422	0.173254977	-5.881957552	4.05E-09	3.33E-07	3.820459442	5.633011485	4.428350288	2.260203792	2.144370123	2.29575677	killer cell lectin-like receptor subfamily C; member 2	-1.272209031	405.0212842	-0.347335733	0.13791432	-2.518489246	0.011785948	0.086209842	15.7886387	22.83163299	17.40463434	13.78034792	14.32870634	16.06352886
KPNA2	karyopherin alpha 2 (RAG cohort 1; importin alpha 1)	-1.080971933	4624.664488	-0.112329064	0.048430296	-2.319396607	0.020373541	0.141143043	173.5692293	163.1585209	177.8345415	160.0025585	158.1098948	161.8401244	karyopherin alpha 2 (RAG cohort 1; importin alpha 1)	-1.411824448	4624.664488	-0.497560709	0.050758074	-9.802592432	1.10E-22	1.88E-20	74.60989862	82.07621573	72.30029921	54.51617371	53.87970035	54.217523
KRT15	keratin 15; type I	-1.177332266	876.3817396	-0.235521534	0.095379842	-2.469300936	0.013537732	0.107244103	33.38976882	32.00875938	29.57237311	25.83090048	26.30593581	28.92224416	keratin 15; type I	-1.450262101	876.3817396	-0.536313657	0.099441837	-5.393239623	6.92E-08	3.23E-06	18.87772018	15.72178236	16.54647055	11.52241929	10.58771404	13.14967944
KRT18	keratin 18; type I	-1.186293305	17369.21076	-0.246460753	0.039190375	-6.288808306	3.20E-10	3.34E-08	283.9438726	270.1857391	278.0103299	228.4296074	235.6563027	242.4276237	keratin 18; type I	-1.128988316	17369.21076	-0.175030556	0.03770208	-4.642464142	3.44E-06	0.000120539	626.3541748	670.5164935	635.9530027	564.202826	579.5244102	569.7447284
KRT7	keratin 7; type II	-1.537649086	423.2199576	-0.620726297	0.123939495	-5.008301011	5.49E-07	2.72E-05	20.35833867	19.0196976	17.16298473	12.02130368	11.81897021	13.10941483	keratin 7; type II	-1.537150442	423.2199576	-0.620258369	0.135999752	-4.560731606	5.10E-06	0.000172279	8.023031077	5.757977617	6.409410797	4.81846625	3.905690069	4.358321785
KRT80	keratin 80; type II	-1.221009893	6021.31675	-0.28807489	0.039083636	-7.370728963	1.70E-13	2.78E-11	213.2392054	209.0841322	217.039202	177.0658553	180.4013702	170.1005577	keratin 80; type II	-1.156225073	6021.31675	-0.209422263	0.04002116	-5.232788498	1.67E-07	7.46E-06	114.5319864	111.3918322	115.181671	98.44103272	96.7952346	99.79311652
KRT81	keratin 81; type II	-1.164281152	7863.315179	-0.219439484	0.056524389	-3.882208828	0.000103512	0.002605645	296.8444651	271.3123414	268.252948	243.3568874	247.3506002	232.9442173	keratin 81; type II	-1.347054462	7863.315179	-0.42980818	0.057176351	-7.517237011	5.59E-14	5.83E-12	146.94589	165.9298941	143.3133527	110.8247238	114.3708399	113.9389838
LAMA4	laminin; alpha 4	-1.191620498	9426.861582	-0.252924846	0.04718669	-5.360088738	8.32E-08	5.02E-06	314.1150352	294.3745531	312.1861858	265.0647788	255.1800446	258.2404531	laminin; alpha 4	-1.158022078	9426.861582	-0.211662759	0.047343262	-4.470810644	7.79E-06	0.000247862	207.3331427	189.2747382	205.6643155	176.607263	172.3209281	171.3443079
LAMB3	laminin; beta 3	-1.454779259	7702.53369	-0.540800263	0.057298434	-9.438307949	3.79E-21	1.91E-18	127.3573706	118.5583241	119.6405146	85.41583341	86.12388842	81.68173853	laminin; beta 3	-1.13019224	7702.53369	-0.176568189	0.054605899	-3.233500264	0.001222832	0.017183206	307.2348959	275.4065729	307.9735297	257.4271414	270.3866884	260.8268803
LCTL	lactase-like	-1.447891168	354.9152127	-0.533953165	0.105362987	-5.067748946	4.03E-07	2.05E-05	13.84262359	14.1819348	13.71037264	9.835612105	9.051236681	10.01979824	lactase-like	-1.224909773	354.9152127	-0.292675485	0.113043642	-2.589048623	0.00962415	0.075585044	6.499942289	6.258671323	6.892127929	6.19184552	4.987989727	4.781701615
LDHA	lactate dehydrogenase A	-1.174354126	79206.14796	-0.231867518	0.054790816	-4.231868338	2.32E-05	0.000719929	2332.80917	2250.620036	2364.764073	2002.068649	1996.882341	1958.924195	lactate dehydrogenase A	-1.12756915	79206.14796	-0.173215912	0.054764692	-3.162912195	0.001561994	0.020619455	1773.476003	2128.386357	1818.073622	1683.600041	1671.847104	1719.370396
LEF1	lymphoid enhancer-binding factor 1	-1.145307045	993.8710618	-0.195734421	0.058833879	-3.326899834	0.000878179	0.014104971	46.36886391	44.79900899	45.30927894	39.83919651	40.61835965	39.56425685	lymphoid enhancer-binding factor 1	-1.208482846	993.8710618	-0.273196994	0.082822675	-3.298577286	0.000971761	0.014377523	7.787059574	7.860891182	7.133486494	6.564287356	6.352628426	6.026936411
LEMD2	LEM domain containing 2	-1.118533165	2472.793846	-0.161608034	0.054435533	-2.968796756	0.002989683	0.036483789	60.91801083	64.01751876	58.16900802	53.25139483	56.3769866	54.32575833	LEM domain containing 2	-1.074937471	2472.793846	-0.104252741	0.05206123	-2.002502457	0.045230719	0.202040602	67.31623401	66.34191603	69.51126689	61.98828804	63.83215155	63.15830883
LFNG	LFNG O-fucosylpeptide 3-beta-N-acetylglucosaminyltransferase	-1.402398144	381.7415427	-0.487895992	0.1047327	-4.658487697	3.19E-06	0.000129546	13.24077039	12.1938131	12.03410446	8.817278529	9.051236681	9.054293054	LFNG O-fucosylpeptide 3-beta-N-acetylglucosaminyltransferase	-1.497089998	381.7415427	-0.582160952	0.104914213	-5.548923576	2.87E-08	1.43E-06	9.610475728	10.18911691	10.0566069	5.819403684	7.717267125	6.425411545
LGR6	leucine-rich repeat containing G protein-coupled receptor 6	-1.673181443	317.1636009	-0.742593903	0.127107552	-5.842248468	5.15E-09	4.20E-07	6.14936965	5.633011485	6.104618476	3.651098433	3.765114983	3.432907319	leucine-rich repeat containing G protein-coupled receptor 6	-2.255315122	317.1636009	-1.173329027	0.104628626	-11.21422569	3.47E-29	7.14E-27	16.79688057	14.45753076	14.40106108	6.541009741	6.540854453	7.172552423
LIMA1	LIM domain and actin binding 1	-1.164697517	3051.145063	-0.219955322	0.047452843	-4.635240149	3.57E-06	0.00014222	72.53639434	68.98782301	77.00826094	63.85696647	63.40852584	62.4145462	LIM domain and actin binding 1	-1.088480491	3051.145063	-0.12231555	0.044826739	-2.728629187	0.006359817	0.056860584	88.48931335	86.13183475	87.96178835	81.49492919	79.94900515	79.8195504
LIN28B	lin-28 homolog B (C. elegans)	-1.191796813	237.3090322	-0.253138295	0.124836518	-2.02775837	0.042584915	0.223245875	6.14936965	6.693343059	6.554959183	5.1910175	5.635205207	5.449740369	lin-28 homolog B (C. elegans)	-1.177280021	237.3090322	-0.235457512	0.118251302	-1.991162105	0.046463069	0.20543937	6.693009882	5.920703072	6.489863653	5.353851389	4.87034846	5.952222323
LINC00673	long intergenic non-protein coding RNA 673	-1.224273449	1156.234275	-0.291925829	0.063336036	-4.609158539	4.04E-06	0.000158678	50.50333372	53.54674447	49.83770494	41.97521328	43.13674782	40.93741978	long intergenic non-protein coding RNA 673	-1.123945353	1156.234275	-0.168571892	0.076419849	-2.205865292	0.027393433	0.148127453	11.02630474	12.66755076	11.53157591	10.2654281	10.70535531	10.55959107
LINC00886	long intergenic non-protein coding RNA 886	-1.296233952	166.6045223	-0.374326127	0.15698939	-2.384403989	0.017106811	0.125507258	7.248405928	5.831823655	7.505678454	5.240692309	4.737561899	6.179233175	long intergenic non-protein coding RNA 886	-1.418511195	166.6045223	-0.504377536	0.179942485	-2.802993057	0.005063076	0.048219771	2.531330661	2.415847131	2.815849932	2.2113734	1.623449487	1.593900538
LINC01011	long intergenic non-protein coding RNA 1011	-1.426514543	105.6504754	-0.512494455	0.193214071	-2.65246963	0.007990532	0.074639642	2.983098468	2.253204594	3.002271382	2.334716005	1.62074486	1.995377379	long intergenic non-protein coding RNA 1011	-1.343225992	105.6504754	-0.425702052	0.176685179	-2.409381784	0.015979572	0.10575782	3.346504941	3.004162235	3.647196102	2.490704777	2.635164384	2.266327328
LINC01578	long intergenic non-protein coding RNA 1578	-1.157563135	1367.165758	-0.211090882	0.09593218	-2.200417848	0.027777263	0.171724187	40.24566179	44.73273826	40.65575829	36.63517135	35.90573229	36.38881758	long intergenic non-protein coding RNA 1578	-1.165598958	1367.165758	-0.221071493	0.095805496	-2.307503234	0.021026782	0.125712948	27.84463727	37.3642678	28.61439883	25.20965676	28.04567809	27.51968898
LMCD1	LIM and cysteine-rich domains 1	-1.250693586	989.9099511	-0.322728379	0.068565984	-4.706829227	2.52E-06	0.000107723	53.90511267	47.58237937	48.13641782	41.5529774	40.19447254	39.00640941	LIM and cysteine-rich domains 1	-1.21397858	989.9099511	-0.279742966	0.103056384	-2.714465175	0.006638288	0.058490648	4.933949593	4.744072863	5.041712259	4.096860194	3.835105309	4.134179521
LOC100289230	NA	-1.309129164	144.8761029	-0.388607446	0.163266999	-2.380195926	0.017303435	0.126568213	4.474647703	3.446077614	3.902952796	3.154350347	3.191620648	2.896515551	NA	-1.256878377	144.8761029	-0.329845052	0.153282085	-2.151882613	0.031406601	0.161342848	3.796995991	4.794142234	3.754466576	3.328698907	3.035144692	3.561371515
LOC284454	NA	-1.250652746	1031.443293	-0.322681269	0.080452881	-4.010810594	6.05E-05	0.001666897	40.61200722	39.62989256	40.1303608	32.51216224	33.58682041	30.85325453	NA	-1.166771377	1031.443293	-0.2225219	0.085569892	-2.600469581	0.009309627	0.073829743	14.71604096	18.6383232	15.90284771	14.0596793	13.29346319	15.11715042
LOC79160	NA	-1.707233323	101.4380272	-0.771660241	0.182807947	-4.221152601	2.43E-05	0.000753423	3.663454259	3.180994721	3.427593161	1.78829311	2.069566514	2.231389757	NA	-1.296113855	101.4380272	-0.374192455	0.177734228	-2.105348305	0.035261	0.171947429	2.445522842	2.591089928	2.869485169	2.188095785	2.211655822	1.668614626
LOXL3	lysyl oxidase-like 3	-1.14534627	9523.17166	-0.195783831	0.044562722	-4.393444185	1.12E-05	0.00038969	336.9854568	317.7018478	309.4090848	283.3699457	286.5975604	277.6792908	lysyl oxidase-like 3	-1.104132239	9523.17166	-0.14291297	0.044966338	-3.17822124	0.001481816	0.019884668	185.8811879	178.4973061	181.0725594	165.3641751	169.6622355	159.2655304
LPCAT2	lysophosphatidylcholine acyltransferase 2	-1.251409245	3980.225514	-0.323553667	0.044585598	-7.256909902	3.96E-13	6.22E-11	125.0284604	129.824347	136.6283668	106.0557164	105.6476304	103.223232	lysophosphatidylcholine acyltransferase 2	-1.290689163	3980.225514	-0.368141598	0.04493523	-8.192716411	2.55E-16	3.13E-14	90.11966191	93.5421016	89.35630451	70.81050403	69.26717809	71.75042892
LTBP1	latent transforming growth factor beta binding protein 1	-1.161461273	1047.23764	-0.215941051	0.100155587	-2.15605596	0.031079296	0.184415196	13.73795347	14.64582986	15.73690583	13.71024718	11.99351197	12.53011172	latent transforming growth factor beta binding protein 1	-1.181933458	1047.23764	-0.241148816	0.088516385	-2.724340994	0.006442995	0.057463483	43.37585251	37.15147297	44.14179989	38.08217771	33.71598716	33.59643478
LY6K	lymphocyte antigen 6 complex; locus K	-1.170618661	848.483385	-0.227271182	0.093767578	-2.423771474	0.015360268	0.117290749	25.56567722	25.71304066	25.61938246	21.95626541	22.36627907	21.75605014	lymphocyte antigen 6 complex; locus K	-1.237360961	848.483385	-0.307266422	0.093351556	-3.291497587	0.000996555	0.014667035	17.63350681	23.99574585	19.60367905	16.03827655	16.75211644	16.93519322
LYPD1	LY6/PLAUR domain containing 1	-1.3657438	1987.758331	-0.449686874	0.086659498	-5.18912392	2.11E-07	1.15E-05	102.4458816	92.11630546	94.62158638	71.73042364	73.0581914	68.59377937	LY6/PLAUR domain containing 1	-1.562843966	1987.758331	-0.644173747	0.095290085	-6.760134034	1.38E-11	1.10E-09	17.80512244	22.7189769	16.49283532	11.70864021	12.3288048	12.70139491
MALT1	MALT1 paracaspase	-1.092225593	3882.534177	-0.127270868	0.048004125	-2.651248592	0.008019479	0.074718823	87.79206457	86.81464759	89.41764932	82.85758076	78.4191167	82.11085194	MALT1 paracaspase	-1.125960392	3882.534177	-0.171156079	0.045744945	-3.741529891	0.000182903	0.003643097	115.7118439	112.4558063	117.6757095	106.1924784	101.7126396	99.24521321
MAN1B1-AS1	MAN1B1 antisense RNA 1 (head to head)	-1.644408159	139.5287614	-0.717568435	0.19988272	-3.589947315	0.000330745	0.00675367	1.988732312	2.650828934	2.051552111	1.192195407	1.196857743	1.544808294	MAN1B1 antisense RNA 1 (head to head)	-1.28761508	139.5287614	-0.364701379	0.149785725	-2.434820665	0.014899172	0.101081742	6.027999285	6.38384475	4.988077022	4.37619157	4.540952912	4.682082831
MAP2K1	mitogen-activated protein kinase kinase 1	-1.072954834	4773.247263	-0.101589348	0.048794315	-2.081991465	0.037343249	0.205440239	139.8916176	140.8915578	137.7041807	129.7754375	134.7462342	127.854342	mitogen-activated protein kinase kinase 1	-1.06844416	4773.247263	-0.095511511	0.048621846	-1.964374403	0.049486689	0.212127322	103.5056817	113.394607	101.8533147	95.99688317	102.2537894	100.6647809
MARCKS	myristoylated alanine-rich protein kinase C substrate	-1.209301906	4285.649423	-0.274174463	0.047417804	-5.782099514	7.38E-09	5.70E-07	65.7066689	65.67428684	65.97491361	56.77830624	54.48196184	52.9525954	myristoylated alanine-rich protein kinase C substrate	-1.113368567	4285.649423	-0.154931258	0.042021535	-3.686949069	0.000226959	0.004388871	165.1585996	159.7087748	158.3044014	142.0400051	149.098542	143.1521921
MAZ	MYC-associated zinc finger protein (purine-binding transcription factor)	-1.11032894	16311.83725	-0.150987145	0.034544969	-4.370741882	1.24E-05	0.000423383	457.172924	428.6390386	432.4771925	405.3961131	395.6362877	394.9774427	MYC-associated zinc finger protein (purine-binding transcription factor)	-1.083058612	16311.83725	-0.115111319	0.034197893	-3.36603546	0.000762569	0.011739861	404.6482225	419.9818805	404.4633207	373.7919374	385.1575086	376.9574773
MDP1	magnesium-dependent phosphatase 1	-1.208047232	322.6250342	-0.272676862	0.138655125	-1.966583359	0.049231263	0.243307769	8.059599371	8.018757526	8.181189515	7.128335036	6.458044905	6.62980226	magnesium-dependent phosphatase 1	-1.276525176	322.6250342	-0.352221992	0.131341273	-2.681731224	0.007324228	0.06282964	8.452070172	11.79133677	8.822996453	6.680675429	7.764323631	8.492501306
MED16	mediator complex subunit 16	-1.091495539	1909.487483	-0.126306234	0.060078907	-2.102339068	0.035523585	0.19948153	52.96308158	53.28166158	49.38736423	48.55712542	48.87169117	45.72203436	mediator complex subunit 16	-1.141787507	1909.487483	-0.191294182	0.058718487	-3.257818669	0.001122721	0.016149488	50.06886239	46.61458401	48.5398893	42.94719919	43.48021234	40.69427312
METAP2	methionyl aminopeptidase 2	-1.080349517	6620.741867	-0.111498132	0.04752459	-2.346114558	0.018970276	0.134776656	193.1425421	203.38485	210.7094131	190.2793544	186.3856589	189.0030036	methionyl aminopeptidase 2	-1.085540374	6620.741867	-0.118413385	0.047622685	-2.486491137	0.012900978	0.091880138	134.5895641	147.6670912	138.5398167	131.8211323	125.3114778	130.9987005
MEX3A	mex-3 RNA binding family member A	-1.152398822	1357.62707	-0.204640091	0.076502978	-2.67492974	0.007474491	0.071648062	41.86804868	39.76243401	44.40859752	36.58549654	36.72857199	37.09685472	mex-3 RNA binding family member A	-1.310098235	1357.62707	-0.389674994	0.076814788	-5.072916327	3.92E-07	1.67E-05	34.3231276	28.80240543	33.28066443	25.46571052	24.75172261	23.21117659
MFAP2	microfibrillar-associated protein 2	-1.086143993	1630.224706	-0.119215377	0.056977162	-2.092336191	0.036408452	0.202346176	79.96797298	77.07285126	80.58596767	70.26501678	75.82592493	74.3653548	microfibrillar-associated protein 2	-1.32225446	1630.224706	-0.402999841	0.092513394	-4.356124299	1.32E-05	0.000395262	5.942191466	6.208601953	5.738970338	4.702078177	4.846820206	4.034560738
MLLT11	myeloid/lymphoid or mixed-lineage leukemia; translocated to; 11	-1.133672623	3434.073466	-0.181004086	0.06771469	-2.673040163	0.007516725	0.071822111	69.63179846	72.63271279	73.55564885	64.47790158	62.485948	64.51720193	myeloid/lymphoid or mixed-lineage leukemia; translocated to; 11	-1.096949588	3434.073466	-0.133497225	0.065271287	-2.045267248	0.040828518	0.189857565	100.1806287	121.8187786	101.5046856	97.09093107	98.44221234	99.86783061
MMP14	matrix metallopeptidase 14 (membrane-inserted)	-1.079986782	18317.04741	-0.111013655	0.05204203	-2.133153809	0.032912111	0.190454546	508.3827811	468.070119	475.2595597	454.4251492	463.53303	436.0006852	matrix metallopeptidase 14 (membrane-inserted)	-1.103973758	18317.04741	-0.142705879	0.051819814	-2.753886347	0.005889222	0.053792364	483.3768964	435.5784894	482.8780369	422.9542598	426.0025566	422.0349769
MMP2	matrix metallopeptidase 2	-1.131120888	31654.76615	-0.177753125	0.037293837	-4.766286874	1.88E-06	8.25E-05	878.967347	828.3177712	856.6481009	772.6419732	772.2475241	738.311086	matrix metallopeptidase 2	-1.161498656	31654.76615	-0.215987485	0.037119709	-5.818673957	5.93E-09	3.45E-07	826.7368841	806.943011	848.2949052	709.5482524	725.0231294	704.1055628
MMP24-AS1	MMP24 antisense RNA 1	-1.144814122	5537.982143	-0.195113373	0.052961574	-3.684055428	0.000229552	0.005024683	77.84840301	78.46453645	79.15988877	69.02314657	69.94137436	67.99302059	MMP24 antisense RNA 1	-1.070470961	5537.982143	-0.09824566	0.048883892	-2.009775739	0.04445493	0.199521049	198.8381686	226.4262111	200.1935214	195.0896891	197.7079136	192.214443
MORF4L2	mortality factor 4 like 2	-1.056564532	7947.372371	-0.079380886	0.039938839	-1.987561174	0.046860244	0.236406207	209.0524006	206.3007618	221.1673251	200.2143161	201.4461189	205.330769	mortality factor 4 like 2	-1.069204444	7947.372371	-0.096537739	0.039398248	-2.450305361	0.014273511	0.098594099	196.1137703	201.0535576	188.4742221	185.9648641	182.8851139	179.5379528
MRGBP	MRG/MORF4L binding protein	-1.097708223	2465.379636	-0.134494629	0.053929222	-2.493910065	0.012634455	0.102822211	74.21111628	73.29542003	75.75731453	68.70026031	70.53980323	65.67580815	MRG/MORF4L binding protein	-1.158211937	2465.379636	-0.211899272	0.054008982	-3.923407996	8.73E-05	0.001976209	52.98632823	59.72024177	53.31342538	48.1846625	47.45648717	48.1158725
MRPL23-AS1	MRPL23 antisense RNA 1	-1.587352165	55.36450713	-0.666622235	0.252729416	-2.63769151	0.008347248	0.077084009	2.093402434	1.656768084	1.65124926	1.26670762	1.097119598	1.094239208	MRPL23 antisense RNA 1	-1.49102805	55.36450713	-0.576307399	0.247461776	-2.328874414	0.01986572	0.121784323	1.565992697	1.289286293	1.769962814	0.977659819	0.82348887	1.270139491
MTHFD1L	methylenetetrahydrofolate dehydrogenase (NADP+ dependent) 1-like	-1.231627107	1355.104447	-0.300565525	0.056637607	-5.306818927	1.12E-07	6.49E-06	51.0005168	51.69116421	49.5374778	41.05622932	41.69054471	41.32362186	methylenetetrahydrofolate dehydrogenase (NADP+ dependent) 1-like	-1.178718466	1355.104447	-0.237219176	0.061086248	-3.883348259	0.000103028	0.002275653	23.48989045	22.83163299	23.81404514	20.41446812	18.75201798	20.24751778
MTHFD2L	methylenetetrahydrofolate dehydrogenase (NADP+ dependent) 2-like	-1.222844275	201.1848812	-0.290240693	0.127503607	-2.276333187	0.022826075	0.151965663	6.698887789	6.627072335	6.655034896	5.340041926	5.485597989	5.599930064	methylenetetrahydrofolate dehydrogenase (NADP+ dependent) 2-like	-1.21066017	201.1848812	-0.27579396	0.131382275	-2.099171742	0.035801764	0.173541088	4.118775312	4.781624891	4.103095615	3.747695973	3.952746576	3.113086989
MTL5	metallothionein-like 5; testis-specific (tesmin)	-1.335677518	171.4084035	-0.41757173	0.156843713	-2.6623428	0.007759881	0.073420442	3.977464624	4.373867741	4.303255647	3.328212177	2.692929922	3.432907319	metallothionein-like 5; testis-specific (tesmin)	-1.3048865	171.4084035	-0.383924325	0.141377001	-2.71560666	0.006615446	0.0583943	5.448796507	5.895668386	5.095347496	3.794251202	3.999803083	4.881320399
MTMR11	myotubularin related protein 11	-1.387778416	685.0868608	-0.472777234	0.088685964	-5.330913859	9.77E-08	5.75E-06	11.3567082	11.99500093	11.58376375	8.121831208	8.477742346	8.560812627	myotubularin related protein 11	-1.111939254	685.0868608	-0.153077974	0.071375387	-2.144688534	0.031977758	0.162901351	24.45522842	24.94706389	26.62989507	23.20778189	21.52835189	23.58474703
MXD3	MAX dimerization protein 3	-1.236969045	384.2543083	-0.306809397	0.105565609	-2.90633853	0.003656856	0.042027285	16.64254935	15.9049736	15.06139477	11.94679147	13.76386404	12.9806808	MAX dimerization protein 3	-1.377864102	384.2543083	-0.462433603	0.121621115	-3.802247698	0.000143389	0.002948568	5.384440642	5.833081673	5.470794154	3.98047212	3.411596747	4.781701615
MXI1	MAX interactor 1; dimerization protein	-1.117454373	2887.054915	-0.160215925	0.047396025	-3.380366305	0.000723893	0.012361211	85.43698684	80.05503381	84.66405297	75.25733505	74.20518007	76.40364352	MAX interactor 1; dimerization protein	-1.069571528	2887.054915	-0.097032967	0.046838225	-2.071661897	0.038296983	0.181478726	65.60007763	70.57277784	64.04047274	61.94173281	62.46751285	63.28283231
MYADM	myeloid-associated differentiation marker	-1.23219023	4898.201686	-0.301225002	0.050211831	-5.999084167	1.98E-09	1.76E-07	164.2274209	155.1397634	157.5692097	132.2095031	130.7317739	127.0390265	myeloid-associated differentiation marker	-1.086029106	4898.201686	-0.119062768	0.050358856	-2.364286578	0.018064833	0.114822183	108.7185067	97.96072355	105.205517	96.81159969	96.72464984	93.59184724
MYH15	myosin; heavy chain 15	-1.538273432	623.4009117	-0.621311969	0.106467493	-5.835696412	5.36E-09	4.32E-07	19.75648547	20.27884135	20.36540754	13.80959679	12.96595888	12.72321275	myosin; heavy chain 15	-1.227588472	623.4009117	-0.295827003	0.104694408	-2.825623709	0.004718866	0.045777706	16.86123643	13.64390348	17.24372863	14.2226226	11.55237243	12.97534657
MYL6B	myosin; light chain 6B; alkali; smooth muscle and non-muscle	-1.122475475	4391.886075	-0.166683924	0.079044658	-2.108731025	0.034967805	0.197403678	98.3114118	94.23696861	90.4684443	83.23014183	83.60550026	86.93837786	myosin; light chain 6B; alkali; smooth muscle and non-muscle	-1.138483539	4391.886075	-0.187113432	0.077521252	-2.413704977	0.015791243	0.104939529	123.6276152	160.7977836	128.4295745	119.6469397	120.0882055	123.2782448
MZT2A	mitotic spindle organizing protein 2A	-1.252493613	888.2108469	-0.324803247	0.135766826	-2.392360898	0.016740372	0.123966395	28.86278606	26.110665	21.46624038	19.34833795	21.44370123	20.57598824	mitotic spindle organizing protein 2A	-1.385743552	888.2108469	-0.470660294	0.134450182	-3.500629652	0.00046416	0.008029315	22.50310053	30.59238543	21.10546568	16.66677215	16.49330565	20.54637413
NAT6	N-acetyltransferase 6 (GCN5-related)	-1.234317016	600.2999811	-0.303712977	0.086366502	-3.516559875	0.000437178	0.008442856	18.29110377	18.48953182	18.38891221	13.2631739	16.10771046	15.51244995	N-acetyltransferase 6 (GCN5-related)	-1.137134627	600.2999811	-0.185403068	0.085484281	-2.168855679	0.030093643	0.157366469	13.90086668	13.88173299	14.56196679	12.3138582	12.86995463	12.00406343
NCAPD2	non-SMC condensin I complex; subunit D2	-1.137878301	9191.062156	-0.186346266	0.065021245	-2.865928909	0.004157876	0.046269048	345.777747	330.3595559	353.1671902	303.8608043	305.1239209	302.0743884	non-SMC condensin I complex; subunit D2	-1.298387628	9191.062156	-0.376721158	0.065779605	-5.727020696	1.02E-08	5.61E-07	162.7130768	135.4000954	161.2811571	120.8340981	115.0531593	118.098068
NDUFS2	NADH dehydrogenase (ubiquinone) Fe-S protein 2; 49kDa (NADH-coenzyme Q reductase)	-1.103073447	7706.206544	-0.141528855	0.050671996	-2.79303886	0.005221542	0.054924	200.443283	187.8775007	187.0915449	175.9481721	180.251763	169.2852422	NADH dehydrogenase (ubiquinone) Fe-S protein 2; 49kDa (NADH-coenzyme Q reductase)	-1.09213714	7706.206544	-0.127154027	0.0498847	-2.548958422	0.010804518	0.081312353	199.567535	224.7363699	203.6529941	186.5933597	195.8256533	193.2355356
NEK2	NIMA-related kinase 2	-1.211554599	776.3727996	-0.276859422	0.070102855	-3.94933163	7.84E-05	0.002076584	35.0906583	37.97312448	35.85212408	30.77354394	29.82170543	29.4800916	NIMA-related kinase 2	-3.636837773	776.3727996	-1.862684574	0.10946264	-17.01662391	6.18E-65	4.75E-62	8.645137765	9.037521391	8.87663169	2.025152482	2.564579624	2.73951655
NELFA	negative elongation factor complex member A	-1.111983839	1262.48308	-0.15313582	0.067523407	-2.267892381	0.023335767	0.153677129	40.11482414	38.23820737	35.00148053	33.65468283	34.93328537	33.81413709	negative elongation factor complex member A	-1.104230365	1262.48308	-0.14304118	0.067330741	-2.124455759	0.033632052	0.16745655	27.86608922	30.11672641	26.92488887	25.34932245	25.43404196	26.37407297
NET1	neuroepithelial cell transforming 1	-1.253106459	4825.131932	-0.325508986	0.046141258	-7.054618814	1.73E-12	2.41E-10	177.2588511	180.852804	195.3978291	149.8192228	149.0835926	146.0702064	neuroepithelial cell transforming 1	-1.101375183	4825.131932	-0.139306006	0.047820599	-2.913096199	0.003578643	0.037497358	76.96961365	77.00669196	80.29194949	71.85799669	71.14943837	69.65843447
NFKBIL1	nuclear factor of kappa light polypeptide gene enhancer in B-cells inhibitor-like 1	-1.113977765	1125.592507	-0.155720437	0.067362271	-2.311686268	0.020794979	0.143189738	26.16753042	22.06815088	25.59436353	21.53402953	22.88990433	23.04339038	nuclear factor of kappa light polypeptide gene enhancer in B-cells inhibitor-like 1	-1.154881103	1125.592507	-0.207744332	0.061315563	-3.388117482	0.000703741	0.011030686	34.94523429	35.44911437	34.1120106	29.58584833	30.32791867	30.70749006
NOB1	NIN1/RPN12 binding protein 1 homolog	-1.12055916	4190.115478	-0.164218818	0.048454338	-3.389145815	0.000701107	0.012042547	137.4842048	121.2754237	130.4987294	115.5187674	118.2146367	116.9763169	NIN1/RPN12 binding protein 1 homolog	-1.141530346	4190.115478	-0.190969213	0.048631389	-3.926871402	8.61E-05	0.001954038	88.25334184	96.25836495	89.46357498	79.84221855	79.76077912	80.81573823
NOTCH2NL	notch 2 N-terminal like	-1.163350149	3151.621395	-0.218285389	0.055758555	-3.91483224	9.05E-05	0.0023213	126.0489941	124.4564185	118.2894924	106.8256759	108.3654948	103.7381681	notch 2 N-terminal like	-1.109413234	3151.621395	-0.149796841	0.05879627	-2.547726924	0.010842731	0.081515896	45.30652843	42.120858	47.68172551	39.61850028	40.86857621	41.06784356
NPM1	nucleophosmin (nucleolar phosphoprotein B23; numatrin)	-1.097712835	58061.57123	-0.13450069	0.049776195	-2.702108702	0.006890123	0.067559301	1789.989919	1730.328587	1790.704766	1636.710432	1603.54003	1631.725216	nucleophosmin (nucleolar phosphoprotein B23; numatrin)	-1.137668703	58061.57123	-0.186080496	0.049779136	-3.738122229	0.0001854	0.003682772	1199.936541	1403.557114	1226.101513	1118.326445	1103.82801	1145.840154
NREP	neuronal regeneration related protein	-1.2782098	3379.887859	-0.354124653	0.062489834	-5.666916215	1.45E-08	1.04E-06	110.0344654	109.94313	113.3607636	89.43949291	89.76433072	83.4625592	neuronal regeneration related protein	-1.205060897	3379.887859	-0.269106054	0.062661712	-4.294585065	1.75E-05	0.000504999	71.11323	84.52961489	71.28122971	62.96594786	63.87920806	61.88816934
NRM	nurim (nuclear envelope membrane protein)	-1.130340138	605.161148	-0.176756969	0.087665368	-2.016269062	0.043771848	0.226931025	18.84062191	16.56768084	19.91506683	17.58488225	16.40692489	15.79137367	nurim (nuclear envelope membrane protein)	-1.37796688	605.161148	-0.462541213	0.088470183	-5.228215828	1.71E-07	7.60E-06	14.67313705	15.87199048	13.43562682	10.87064608	10.25831849	10.9580662
NRN1	neuritin 1	-1.106093771	3991.29284	-0.145473698	0.058881144	-2.470633019	0.013487415	0.107063754	92.73772782	92.58020052	93.14546962	85.68904486	81.08711209	86.55217579	neuritin 1	-1.250217834	3991.29284	-0.322179487	0.057207525	-5.631767629	1.78E-08	9.30E-07	120.881765	133.7853582	112.5267268	99.90752245	97.61872347	96.68002953
NRP1	neuropilin 1	-1.093309505	8410.646214	-0.128701872	0.053317715	-2.413866962	0.015784225	0.119711878	174.0402449	171.2435491	175.1074783	163.2562585	161.1269737	154.9957655	neuropilin 1	-1.11361359	8410.646214	-0.155248723	0.052046521	-2.982883785	0.002855464	0.032067793	276.0223018	245.8656443	274.9878591	240.8767573	241.9175018	233.2324772
NT5C	5'; 3'-nucleotidase; cytosolic	-1.143225065	1487.702954	-0.193109453	0.093369949	-2.068218461	0.038619485	0.209607614	41.39703313	40.55768269	38.60420618	34.57366679	35.88079775	35.61641344	5'; 3'-nucleotidase; cytosolic	-1.225450734	1487.702954	-0.293312486	0.091933139	-3.190497876	0.001420279	0.019271442	35.35282143	47.94142234	36.82059006	31.49461274	33.41011987	33.39719722
NT5DC2	5'-nucleotidase domain containing 2	-1.119764865	2538.283817	-0.163195819	0.056617762	-2.882413782	0.003946411	0.044595668	69.05611279	62.82464574	67.05072753	58.88948561	63.80747842	56.79316046	5'-nucleotidase domain containing 2	-1.170015873	2538.283817	-0.226528102	0.055042961	-4.115478116	3.86E-05	0.001009144	68.00269656	69.82173728	67.36585742	56.19216197	61.03228939	58.35170252
NTM	neurotrimin	-1.243561182	863.0987599	-0.314477489	0.076199459	-4.127030491	3.67E-05	0.00108607	46.70904181	45.52798694	45.30927894	36.56065914	36.67870292	38.0623599	neurotrimin	-2.05251153	863.0987599	-1.037390326	0.158925289	-6.527534633	6.69E-11	4.96E-09	1.694704425	2.415847131	2.84266755	1.024215048	1.246997432	1.09580662
NTSR1	neurotensin receptor 1 (high affinity)	-1.321483808	300.2036152	-0.402158748	0.125105078	-3.214567738	0.001306411	0.019305262	15.5696806	15.0434542	15.16147048	11.79776705	11.32027949	11.75770757	neurotensin receptor 1 (high affinity)	-1.318349935	300.2036152	-0.398733361	0.180370166	-2.210639208	0.027060831	0.147201244	2.188099385	1.339355663	1.904050906	1.536322573	1.364638699	1.09580662
NUB1	negative regulator of ubiquitin-like proteins 1	-1.102716846	3750.536266	-0.141062385	0.041163343	-3.426893326	0.000610529	0.010830767	93.78442904	91.91749329	93.67086711	85.29164639	84.72755439	85.0717345	negative regulator of ubiquitin-like proteins 1	-1.065437696	3750.536266	-0.091446231	0.039258577	-2.329331289	0.019841522	0.121784323	98.35721253	104.9579181	99.2520057	96.39260262	94.46593752	93.59184724
OBFC1	oligonucleotide/oligosaccharide-binding fold containing 1	-1.135785103	2372.880456	-0.183689895	0.052043518	-3.529544144	0.000416276	0.008119572	41.24002795	42.34699222	41.9067047	36.53582173	36.45429209	37.84780319	oligonucleotide/oligosaccharide-binding fold containing 1	-1.146582086	2372.880456	-0.197339644	0.045413849	-4.34536271	1.39E-05	0.000411778	82.61147774	86.80777125	82.65189991	75.46602698	72.72583135	71.94966649
ODC1	ornithine decarboxylase 1	-1.176804534	907.4865581	-0.23487471	0.082323805	-2.853059458	0.004330052	0.04764036	36.79154778	39.1659975	37.12808942	30.07809661	32.0658137	34.24325051	ornithine decarboxylase 1	-1.401552201	907.4865581	-0.487025479	0.092743894	-5.251294291	1.51E-07	6.76E-06	11.49824775	13.40607397	11.50475829	7.96094424	9.458357878	8.716643569
OGFR	opioid growth factor receptor	-1.14564477	4609.634739	-0.196159776	0.044478356	-4.410229936	1.03E-05	0.000364157	147.4802015	136.9815852	137.9043321	127.3910467	125.6451285	118.6069479	opioid growth factor receptor	-1.106567027	4609.634739	-0.146090841	0.044439119	-3.287437839	0.001011035	0.014850213	102.8406711	104.0691868	100.5392514	90.59647655	94.04242895	93.51713315
OR51B5	olfactory receptor; family 51; subfamily B; member 5	-1.25520395	321.2948047	-0.327921797	0.133694793	-2.452764154	0.014176325	0.110639711	10.25767193	9.211630546	10.40787412	7.749270143	7.854378938	8.474989944	olfactory receptor; family 51; subfamily B; member 5	-1.271089254	321.2948047	-0.346065338	0.133007275	-2.601852709	0.009272167	0.073652683	7.122048977	9.525697754	6.892127929	5.935791758	7.082004282	5.653365972
P2RX6	purinergic receptor P2X; ligand gated ion channel; 6	-1.226155213	316.4384542	-0.294141615	0.143165512	-2.054556365	0.039921874	0.21342342	2.642920573	3.048453274	3.277479592	2.210528983	2.643060849	2.467402136	purinergic receptor P2X; ligand gated ion channel; 6	-1.146622264	316.4384542	-0.197390197	0.09121112	-2.164102325	0.030456497	0.158525796	13.90086668	14.14459719	13.62335015	12.22074774	12.18763528	11.97915873
PABPC1	poly(A) binding protein; cytoplasmic 1	-1.07099269	71998.25768	-0.098948633	0.025939262	-3.814627932	0.000136388	0.003248399	1999.801178	1948.027913	2021.804605	1873.187358	1884.003695	1856.172988	poly(A) binding protein; cytoplasmic 1	-1.058460536	71998.25768	-0.08196748	0.025864738	-3.169082158	0.001529212	0.02035544	1728.727226	1713.461483	1676.074332	1615.163854	1621.073133	1603.588465
PACSIN3	protein kinase C and casein kinase substrate in neurons 3	-1.106107911	2993.843533	-0.14549214	0.060635034	-2.399473201	0.016418682	0.122764482	84.99213882	76.47641475	75.83237132	71.33302517	74.52932904	70.41751139	protein kinase C and casein kinase substrate in neurons 3	-1.154507961	2993.843533	-0.207278121	0.059475053	-3.485127126	0.000491903	0.008422349	76.17589132	85.04282594	75.41114294	69.62334568	69.40834761	66.29630052
PAICS	phosphoribosylaminoimidazole carboxylase; phosphoribosylaminoimidazole succinocarboxamide synthetase	-1.058386318	12291.53182	-0.081866316	0.032775366	-2.497800208	0.01249666	0.102326391	385.2645504	384.1713833	400.628097	372.2878531	370.9760313	370.067409	phosphoribosylaminoimidazole carboxylase; phosphoribosylaminoimidazole succinocarboxamide synthetase	-1.203522922	12291.53182	-0.267263619	0.033095804	-8.075453356	6.72E-16	7.98E-14	249.5934935	261.5623919	251.4956254	215.5041572	209.1426447	209.6975396
PCIF1	PDX1 C-terminal inhibiting factor 1	-1.099937058	1839.037506	-0.13742097	0.053005847	-2.592562483	0.009526387	0.085428824	50.63417137	48.64271094	49.91276172	45.99887277	46.37823754	44.3703271	PDX1 C-terminal inhibiting factor 1	-1.083448703	1839.037506	-0.115630849	0.051360253	-2.251368364	0.024362216	0.138003602	44.83458543	45.6131966	46.9308322	40.22371826	42.86847775	43.70774133
PDHX	pyruvate dehydrogenase complex; component X	-1.074331319	1562.712451	-0.103438983	0.05267541	-1.963705324	0.049564275	0.244060173	45.55767047	46.19069418	47.53596354	43.19224609	43.63543855	43.59792295	pyruvate dehydrogenase complex; component X	-1.090160181	1562.712451	-0.124540131	0.052729994	-2.361846122	0.018184188	0.115305777	34.34457956	35.44911437	33.36111729	30.58678576	32.65721576	31.60405911
PDLIM1	PDZ and LIM domain 1	-1.190007835	3018.892007	-0.250971072	0.072950554	-3.440290132	0.000581091	0.010448186	61.20585366	60.30635825	57.71866731	50.34541853	50.36776335	50.76411698	PDZ and LIM domain 1	-1.100314645	3018.892007	-0.137916135	0.069855914	-1.974294329	0.048348285	0.209275116	91.81436633	112.7061532	94.47846962	85.96423122	95.14825686	91.05156825
PDLIM2	PDZ and LIM domain 2 (mystique)	-1.323661464	1461.408573	-0.404534189	0.094442678	-4.283383288	1.84E-05	0.000588066	43.35959791	40.95530703	38.80435761	29.73037295	32.98839154	30.89616587	PDZ and LIM domain 2 (mystique)	-1.28913417	1461.408573	-0.366402424	0.09275616	-3.950168081	7.81E-05	0.001807225	37.45511299	48.94280975	37.54466576	31.05233806	33.66893066	31.6787732
PDLIM4	PDZ and LIM domain 4	-1.343108171	3975.511828	-0.425575501	0.078440939	-5.425425865	5.78E-08	3.65E-06	186.7314971	168.6589909	166.8262131	129.5270635	133.7737873	128.3263667	PDZ and LIM domain 4	-1.190282377	3975.511828	-0.251303873	0.0808761	-3.107269933	0.001888239	0.023710662	46.03589489	58.83151044	45.99221556	41.17810047	43.57432535	42.33798305
PDLIM7	PDZ and LIM domain 7 (enigma)	-1.226704739	4044.849919	-0.294788042	0.054866855	-5.37278912	7.75E-08	4.74E-06	134.5534414	126.4445402	121.6670477	104.5654721	108.0164113	101.528234	PDZ and LIM domain 7 (enigma)	-1.109347487	4044.849919	-0.149711339	0.0548198	-2.730972	0.006314784	0.056810681	88.5107653	95.68256719	85.76274364	80.63365745	84.18409077	78.94788604
PEX10	peroxisomal biogenesis factor 10	-1.147079	809.1322905	-0.197964754	0.076019701	-2.604124346	0.009210933	0.083312122	21.45737495	19.48359267	19.4397072	18.15614255	17.00535377	17.93694074	peroxisomal biogenesis factor 10	-1.135472983	809.1322905	-0.183293379	0.071076596	-2.578814825	0.009913992	0.077073629	22.3314849	24.30867942	21.53454757	20.08858152	19.57550685	20.62108821
PFN1	profilin 1	-1.132693423	30006.00862	-0.179757431	0.085495434	-2.102538376	0.035506142	0.19948153	859.2893641	781.9282648	753.5450979	716.6833012	710.9085648	701.493155	profilin 1	-1.203111582	30006.00862	-0.266770451	0.085405831	-3.123562487	0.001786759	0.02276325	726.9638426	972.8979398	731.7455357	654.8691354	679.0253939	687.2699884
PGAM1	phosphoglycerate mutase 1 (brain)	-1.078364487	30494.85947	-0.108844891	0.043107038	-2.524991192	0.011570119	0.097194324	756.032289	741.17177	747.3904416	697.1114267	699.9373688	698.9184745	phosphoglycerate mutase 1 (brain)	-1.09417083	30494.85947	-0.129838	0.042862818	-3.029152246	0.002452411	0.028713067	802.0027803	899.3835865	794.4719451	751.7272903	765.279971	765.7446852
PGK1	phosphoglycerate kinase 1	-1.155234136	63004.77111	-0.208185278	0.041264446	-5.045149002	4.53E-07	2.28E-05	1858.784356	1779.899088	1838.69107	1598.83339	1593.267001	1582.484451	phosphoglycerate kinase 1	-1.102495295	63004.77111	-0.140772499	0.041219535	-3.415188954	0.000637378	0.010237311	1458.089364	1617.115496	1432.972622	1346.14446	1372.473607	1373.145314
PIH1D1	PIH1 domain containing 1	-1.124868716	3689.026684	-0.169756633	0.064547545	-2.629947161	0.008539814	0.078514663	97.23854306	92.18257618	90.39338752	84.34782502	83.68030386	82.45414267	PIH1 domain containing 1	-1.093886371	3689.026684	-0.129462883	0.063309711	-2.044913511	0.040863386	0.189857565	91.27806746	110.9662426	96.83842004	87.96610609	93.64244865	92.24699366
PIM1	Pim-1 proto-oncogene; serine/threonine kinase	-1.115495468	885.1168963	-0.157684652	0.070953097	-2.222378698	0.026257724	0.166534651	28.62727828	29.02657683	28.72172955	26.47667299	26.43060849	24.93148941	Pim-1 proto-oncogene; serine/threonine kinase	-1.165855743	885.1168963	-0.221389288	0.073140308	-3.026912165	0.002470657	0.028876331	17.07575598	18.58825383	18.58460955	16.57366169	15.71687329	14.24548606
PKP3	plakophilin 3	-1.189784563	1622.511184	-0.250700365	0.059498337	-4.213569265	2.51E-05	0.000774251	45.55767047	42.61207512	41.65651542	38.17509042	36.13014312	35.61641344	plakophilin 3	-1.177017428	1622.511184	-0.235135683	0.057103704	-4.117695836	3.83E-05	0.001003073	45.19926866	45.41291912	41.9695728	36.61568798	38.18635531	38.07928005
PLAC8	placenta-specific 8	-1.844143305	195.7094622	-0.88295077	0.199458788	-4.426732858	9.57E-06	0.000339029	2.224240086	3.446077614	2.551930674	1.316382428	1.321530425	1.652086647	placenta-specific 8	-1.374575256	195.7094622	-0.458985895	0.152479157	-3.010154987	0.002611144	0.029947136	8.001579122	10.60218922	7.884379809	6.284955979	6.58791096	6.500125633
PLAT	plasminogen activator; tissue	-1.211843572	4464.131454	-0.277203484	0.041011534	-6.759159111	1.39E-11	1.76E-09	197.1723417	181.7143234	188.6677374	159.2077616	158.1597638	154.8884871	plasminogen activator; tissue	-1.120084194	4464.131454	-0.16360718	0.045311856	-3.610692508	0.000305381	0.005701478	52.60019305	53.24877562	51.86527398	45.55429204	48.56231508	46.84573301
PLEKHG4	pleckstrin homology domain containing; family G (with RhoGef domain) member 4	-1.131992737	1084.567861	-0.178864701	0.085381504	-2.094888161	0.036180936	0.20154384	34.80281546	37.70804159	31.02347094	29.80488517	32.04087916	29.65173697	pleckstrin homology domain containing; family G (with RhoGef domain) member 4	-1.263555008	1084.567861	-0.337488472	0.086257515	-3.912568935	9.13E-05	0.002048025	25.57073006	21.94290166	24.83311464	18.97125601	18.96377226	19.22642524
PLEKHG5	pleckstrin homology domain containing; family G (with RhoGef domain) member 5	-1.219169417	5795.450549	-0.285898618	0.049200884	-5.810843172	6.22E-09	4.88E-07	184.454922	167.1347643	168.0021027	142.2934893	147.4877823	139.7622392	pleckstrin homology domain containing; family G (with RhoGef domain) member 5	-1.116815471	5795.450549	-0.159390832	0.048873423	-3.261298736	0.001109031	0.016026668	142.1835561	133.6226327	138.1107348	122.4868087	125.052667	123.2533401
PLIN2	perilipin 2	-1.139760768	22493.11205	-0.188731039	0.045764928	-4.123923021	3.72E-05	0.001096394	833.8021894	807.044869	800.3555125	716.7081387	722.1540407	717.9281988	perilipin 2	-1.200510195	22493.11205	-0.263647656	0.04610271	-5.718701941	1.07E-08	5.83E-07	368.0940916	422.0597593	377.1361676	326.9108214	322.6429393	323.6614281
PLIN3	perilipin 3	-1.201066497	4639.516977	-0.264316028	0.04400483	-6.006523038	1.90E-09	1.69E-07	91.63869155	91.12224461	89.69285753	76.22599382	74.55426357	77.24041468	perilipin 3	-1.149533393	4639.516977	-0.201048375	0.040598797	-4.952077124	7.34E-07	2.96E-05	154.7973055	165.5293392	152.7531544	136.2206014	138.0167346	137.9471107
PLK1	polo-like kinase 1	-1.203820252	2766.895183	-0.267619993	0.050109816	-5.340670054	9.26E-08	5.52E-06	134.3964363	121.6730481	129.6731048	109.6323026	106.3457974	107.3212651	polo-like kinase 1	-3.078353083	2766.895183	-1.622158717	0.06536427	-24.81720864	5.85E-136	4.27E-132	29.98983274	31.95677578	29.47256262	10.07920718	10.42301627	9.264546879
PLK2	polo-like kinase 2	-1.294326841	2159.136627	-0.37220197	0.060346765	-6.167720366	6.93E-10	6.74E-08	75.83350317	72.23508845	78.43433985	59.53525812	55.32973608	61.57777504	polo-like kinase 2	-1.163244919	2159.136627	-0.218154885	0.061461256	-3.54947002	0.000386007	0.006949085	43.84779551	43.09721073	43.95407656	39.9676645	35.52766268	37.03328282
PLOD1	procollagen-lysine; 2-oxoglutarate 5-dioxygenase 1	-1.254844582	22809.36288	-0.327508691	0.035129672	-9.322850701	1.13E-20	5.01E-18	766.0282856	713.3380662	726.5746933	598.3827445	598.8527586	573.6173574	procollagen-lysine; 2-oxoglutarate 5-dioxygenase 1	-1.086735003	22809.36288	-0.120000187	0.035134327	-3.415468469	0.000636724	0.010237311	497.5137346	495.912081	489.9310705	449.7933496	463.7183468	452.6179435
PMEPA1	prostate transmembrane protein; androgen induced 1	-1.230953043	16755.0628	-0.299775729	0.04294517	-6.980429516	2.94E-12	3.94E-10	934.7041868	912.9454849	915.7177904	760.5709947	768.382671	731.8314734	prostate transmembrane protein; androgen induced 1	-1.382510752	16755.0628	-0.467290701	0.148243355	-3.152186489	0.001620527	0.021219462	2.295359158	1.614737201	1.448151394	1.443212114	1.223469178	1.170520708
PMF1	polyamine-modulated factor 1	-1.152098561	1273.405657	-0.204264144	0.070046249	-2.916132521	0.003543999	0.041493497	40.27182932	39.96124618	37.15310835	33.23244696	35.05795806	34.00723813	polyamine-modulated factor 1	-1.217834543	1273.405657	-0.284318139	0.070124224	-4.054492504	5.02E-05	0.001256082	27.84463727	32.31977871	28.31940503	24.90704777	23.31649915	24.70545834
PML	promyelocytic leukemia	-1.141657764	5049.324854	-0.191130237	0.057014356	-3.352317714	0.00080138	0.013205584	124.6621149	116.8352853	121.0415745	107.2479118	107.0938335	105.6906341	promyelocytic leukemia	-1.107849612	5049.324854	-0.147762053	0.055691847	-2.653207954	0.007973073	0.066596277	151.3435408	132.8340402	150.2591159	132.7522368	129.2406961	130.2266549
POLR3D	polymerase (RNA) III (DNA directed) polypeptide D; 44kDa	-1.082886563	1738.722607	-0.114882122	0.04786815	-2.399969977	0.016396417	0.122699991	57.5423994	56.99282208	58.7694623	54.64228947	52.78641337	53.72499955	polymerase (RNA) III (DNA directed) polypeptide D; 44kDa	-1.120551615	1738.722607	-0.164209104	0.050331322	-3.262562926	0.001104097	0.015991875	33.01455836	33.43382221	31.88614828	29.56257072	29.36326028	28.98906604
PPARG	peroxisome proliferator-activated receptor gamma	-1.176615967	2185.613844	-0.234643519	0.057293088	-4.095494393	4.21E-05	0.001217925	71.93454114	68.72274012	72.12956995	60.65294132	61.61323923	60.07587809	peroxisome proliferator-activated receptor gamma	-1.146157045	2185.613844	-0.196804734	0.057954722	-3.395836034	0.000684193	0.01077586	42.49632236	49.88161045	45.88494508	41.03843478	40.53918066	39.34941954
PPDPF	pancreatic progenitor cell differentiation and proliferation factor	-1.172536791	2677.091625	-0.229633191	0.068616635	-3.346611104	0.000818059	0.013419843	89.38828393	76.41014403	80.93623267	70.66241525	70.63954137	71.06118151	pancreatic progenitor cell differentiation and proliferation factor	-1.318797206	2677.091625	-0.399222736	0.068610238	-5.818705	5.93E-09	3.45E-07	61.18097495	71.9121335	61.3587109	47.43977883	50.84455566	49.48563078
PPP1CC	protein phosphatase 1; catalytic subunit; gamma isozyme	-1.105576785	8720.454743	-0.144799228	0.047967614	-3.018687333	0.002538724	0.032426032	255.4997671	279.3973697	274.4326232	246.9086362	245.9293316	243.521863	protein phosphatase 1; catalytic subunit; gamma isozyme	-1.103751509	8720.454743	-0.14241541	0.048043281	-2.964314854	0.003033577	0.033401379	181.3977294	197.7740138	178.9807852	169.1584263	168.2975968	168.878743
PPP1R1C	protein phosphatase 1; regulatory (inhibitor) subunit 1C	-1.644931736	104.1890939	-0.718027714	0.197777447	-3.630483271	0.000282891	0.005959898	2.224240086	2.717099657	2.777101028	1.415732045	1.695548469	1.566263964	protein phosphatase 1; regulatory (inhibitor) subunit 1C	-1.26838766	104.1890939	-0.342995746	0.170181212	-2.015473641	0.043855045	0.198200137	3.303601032	4.018066989	3.110843734	2.886424227	2.870446918	2.540278983
PPP3CA	protein phosphatase 3; catalytic subunit; alpha isozyme	-1.087765535	2996.774884	-0.12136762	0.043215133	-2.808451824	0.004978033	0.05312813	72.22238397	71.10848616	72.3547403	68.99830916	66.00171762	64.6888473	protein phosphatase 3; catalytic subunit; alpha isozyme	-1.06109661	2996.774884	-0.085556016	0.040656509	-2.104362063	0.035346876	0.17208481	82.99761293	82.37663196	81.98145945	77.72395561	77.9020471	77.60303246
PRC1	protein regulator of cytokinesis 1	-1.084871679	3418.336884	-0.117524408	0.047691871	-2.464244042	0.013730259	0.108240703	149.1549234	138.704624	149.3129634	134.1219833	137.2396879	135.084903	protein regulator of cytokinesis 1	-2.180124741	3418.336884	-1.124410684	0.056325042	-19.96289114	1.16E-88	2.11E-85	41.08049335	42.62155171	40.9505033	20.67052189	18.1873399	18.37966558
PRDM1	PR domain containing 1; with ZNF domain	-1.246892338	432.0472725	-0.318336902	0.097595111	-3.261811996	0.001107025	0.016995342	16.59021429	15.37480782	17.11294688	13.31284871	13.73892951	12.78757976	PR domain containing 1; with ZNF domain	-1.555027849	432.0472725	-0.636940418	0.107568131	-5.921274378	3.19E-09	1.96E-07	8.452070172	7.297610763	8.983902164	5.330573775	5.505611302	4.931129791
PRDX6	peroxiredoxin 6	-1.077966799	9785.60212	-0.108312744	0.054551113	-1.985527661	0.047085796	0.237203479	237.8628516	217.5667848	233.6767892	220.0842396	209.5747777	214.5996188	peroxiredoxin 6	-1.104164398	9785.60212	-0.14295499	0.053840767	-2.655144019	0.007927456	0.066365167	265.5537479	304.2214957	265.574875	243.3907397	258.6696182	255.2482284
PRKCDBP	protein kinase C; delta binding protein	-1.204552499	1954.800385	-0.268497273	0.102580307	-2.617434863	0.00885934	0.080942651	72.53639434	63.02345791	61.37143083	55.83448488	54.95571803	53.93955625	protein kinase C; delta binding protein	-1.18832916	1954.800385	-0.24893451	0.103183379	-2.412544648	0.015841597	0.105178407	35.58879293	49.71888499	36.04287913	32.89126962	34.86887158	34.61752732
PRR11	proline rich 11	-1.213018621	3117.43535	-0.278601697	0.056439279	-4.936308587	7.96E-07	3.82E-05	135.3384674	132.475176	143.6837045	111.1722217	114.4744562	116.1610014	proline rich 11	-1.888488239	3117.43535	-0.917231799	0.063169788	-14.52010253	9.04E-48	3.88E-45	41.98147545	36.88860878	39.87779856	20.99640849	20.86956079	20.91994457
PRSS23	protease; serine; 23	-1.357252596	3677.237434	-0.440689244	0.054280014	-8.11881228	4.71E-16	1.11E-13	95.22364321	98.87591924	98.84978524	73.32001751	71.21303571	72.49871145	protease; serine; 23	-1.074294909	3677.237434	-0.103390087	0.052566889	-1.966829108	0.049202916	0.211531969	99.49416613	110.252754	95.14891008	96.02016079	93.54833563	94.83708203
PRX	periaxin	-1.231379736	238.0102179	-0.300275733	0.14285808	-2.101916347	0.035560604	0.19948153	7.614751353	5.036574975	6.104618476	5.315204521	4.961972726	5.363917686	periaxin	-1.212614124	238.0102179	-0.278120531	0.135639926	-2.050432638	0.040322231	0.188084528	6.86462552	6.221119295	7.106668876	6.052179832	5.552667809	4.980939182
PTGES2	prostaglandin E synthase 2	-1.091642785	2451.982097	-0.126500845	0.058018396	-2.180357495	0.029230972	0.177230978	77.61289524	77.00658054	71.70424817	71.40753738	70.34032694	66.64131333	prostaglandin E synthase 2	-1.097124277	2451.982097	-0.133726957	0.058293528	-2.294027502	0.021788919	0.128844965	50.04741043	55.75224415	50.5780283	45.9732891	48.89171062	48.01625372
PTMA	prothymosin; alpha	-1.073954472	20929.7055	-0.102932835	0.05056513	-2.035648574	0.041785657	0.220884599	751.0866258	713.4706076	715.4162513	684.8169115	666.8492391	692.3315836	prothymosin; alpha	-1.374761458	20929.7055	-0.459181311	0.05087916	-9.024938913	1.80E-19	2.52E-17	374.6369378	432.8371914	376.680268	288.3165361	285.8212226	287.9480941
PTMS	parathymosin	-1.119350324	13696.88075	-0.162661629	0.073423653	-2.215384581	0.026733679	0.167330764	303.4910179	260.9741086	247.0118779	241.8666431	244.5579322	243.6935083	parathymosin	-1.151722936	13696.88075	-0.203793697	0.072775723	-2.800297807	0.005105548	0.048434699	425.0275795	507.6658657	432.3268262	388.8292766	397.4627852	399.5460365
PTRF	polymerase I and transcript release factor	-1.162776645	17096.01585	-0.217574	0.040781927	-5.335059295	9.55E-08	5.65E-06	477.8976081	452.4964991	439.9078142	397.8455422	399.0772537	389.7637148	polymerase I and transcript release factor	-1.057537394	17096.01585	-0.080708677	0.040434342	-1.996042795	0.045929265	0.203819838	446.7369577	426.5660027	439.648036	414.178599	412.0738305	416.2570875
PTTG1	pituitary tumor-transforming 1	-1.191272933	1643.629262	-0.252503987	0.073498115	-3.435516526	0.000591425	0.01059486	71.93454114	69.2529059	70.52835854	57.94566425	60.59092324	60.44062449	pituitary tumor-transforming 1	-1.87628201	1643.629262	-0.907876685	0.082270187	-11.03530601	2.58E-28	5.09E-26	19.60708664	25.34761886	21.58818281	11.77847306	11.76412671	12.10368221
PTTG1IP	pituitary tumor-transforming 1 interacting protein	-1.201058534	7078.735145	-0.264306462	0.051744551	-5.107909082	3.26E-07	1.69E-05	253.3540296	249.0453784	240.3068052	208.2367977	208.5025926	205.7169711	pituitary tumor-transforming 1 interacting protein	-1.109856745	7078.735145	-0.150373472	0.052294683	-2.875502114	0.004033854	0.04084539	126.4807252	144.5753076	125.5600893	117.156235	119.1235471	121.7092489
PTX3	pentraxin 3; long	-1.522749647	1445.711056	-0.60667877	0.066199753	-9.164366099	4.98E-20	2.08E-17	81.72119752	82.44077985	84.53895832	55.80964748	53.93340204	54.66904906	pentraxin 3; long	-1.597419928	1445.711056	-0.675743617	0.113823679	-5.936757841	2.91E-09	1.81E-07	4.676526136	4.631416779	3.432655155	2.490704777	3.176314213	2.440660199
PXDN	peroxidasin	-1.091677751	3175.13214	-0.126547054	0.051146625	-2.474201474	0.013353437	0.106593864	94.4386173	88.80276929	89.21749789	83.82623953	84.05432191	83.56983755	peroxidasin	-1.104055704	3175.13214	-0.142812963	0.050665851	-2.818722285	0.004821521	0.046580875	76.79799801	70.68543392	76.16203625	66.20153631	68.79661302	67.44191653
PYGL	phosphorylase; glycogen; liver	-1.149386593	5731.269813	-0.200864126	0.037231214	-5.395046328	6.85E-08	4.20E-06	169.1730842	169.6530518	164.6495664	146.3668236	147.0888297	146.8855219	phosphorylase; glycogen; liver	-1.054667822	5731.269813	-0.076788679	0.036844304	-2.084139761	0.037147456	0.177937091	128.2612375	134.361156	132.9349344	126.2345047	125.335006	123.7763387
R3HDM4	R3H domain containing 4	-1.140812239	1258.235999	-0.190061365	0.083106187	-2.286970108	0.022197568	0.149132737	45.26982763	39.29853895	39.17964153	34.12659352	40.61835965	34.71527527	R3H domain containing 4	-1.152985675	1258.235999	-0.205374589	0.084322013	-2.435598743	0.014867166	0.100911496	25.22749879	27.48808445	24.0554037	21.60162648	22.04597346	23.1364625
RAB11B	RAB11B; member RAS oncogene family	-1.11533299	3495.605284	-0.157474501	0.066695541	-2.361094894	0.018221067	0.131265241	86.0911751	81.71180189	78.4843777	75.08347322	76.79837184	70.46042273	RAB11B; member RAS oncogene family	-1.172143106	3495.605284	-0.229148718	0.065018598	-3.524356505	0.000424513	0.007449381	103.2053543	113.394607	94.21029344	87.5005538	86.1369358	91.9979467
RAD21	RAD21 cohesin complex component	-1.075337952	9720.497076	-0.104790135	0.043269751	-2.421787345	0.015444385	0.117686862	314.795391	337.2517111	345.211171	311.0388141	311.5071622	310.7424794	RAD21 cohesin complex component	-1.145508502	9720.497076	-0.195988166	0.043906966	-4.463714654	8.06E-06	0.000255107	173.031467	175.0174849	175.4676772	155.6341321	147.9221293	153.7864973
RAP1GAP2	RAP1 GTPase activating protein 2	-1.13680965	1233.06309	-0.184990706	0.084133149	-2.198785005	0.027893213	0.171916511	37.21022826	33.73179819	34.40102625	30.74870653	32.58943896	30.1452174	RAP1 GTPase activating protein 2	-1.130064445	1233.06309	-0.176405049	0.083063175	-2.123745559	0.033691426	0.16745655	32.67132709	26.39907564	31.21570782	27.53741823	25.92813528	26.27445419
RARA-AS1	RARA antisense RNA 1	-1.457604893	202.7026407	-0.543599707	0.141373875	-3.845121365	0.000120493	0.002931991	7.143735806	7.687403909	6.154656333	4.495570179	4.687692827	5.106449637	RARA antisense RNA 1	-1.283090746	202.7026407	-0.359623209	0.142341477	-2.526482198	0.011521123	0.084948261	4.032967493	5.257283911	4.934441786	3.445086981	3.882161816	3.810418474
RASSF8	Ras association (RalGDS/AF-6) domain family (N-terminal) member 8	-1.124392595	19130.19461	-0.169145858	0.05073049	-3.334205113	0.000855436	0.013877065	247.7803456	272.6377559	274.7328504	239.2090409	231.7914496	240.4751577	Ras association (RalGDS/AF-6) domain family (N-terminal) member 8	-1.102303123	19130.19461	-0.140521006	0.049468476	-2.840617279	0.004502631	0.044204452	757.3398105	712.4370741	732.1477999	681.8944461	662.50856	655.0433119
RBBP9	retinoblastoma binding protein 9	-1.161172719	1147.417676	-0.215582582	0.071186082	-3.028437234	0.002458221	0.031649058	31.53187416	32.60519589	37.42831656	30.10293402	28.6996513	29.4800916	retinoblastoma binding protein 9	-1.103094308	1147.417676	-0.141556138	0.070390035	-2.011025256	0.044322789	0.199111606	25.84960547	27.4129804	27.21988268	24.65099401	24.86936387	23.48512824
RBMX	RNA binding motif protein; X-linked	-1.082061638	10714.39767	-0.113782683	0.036512321	-3.11628184	0.001831471	0.025273613	336.8022841	337.2517111	355.9442912	318.8874339	319.3366066	320.4404426	RNA binding motif protein; X-linked	-1.1894318	10714.39767	-0.250272552	0.03683682	-6.794086747	1.09E-11	8.89E-10	218.9815541	222.7461124	220.4408232	188.1064047	179.4735172	189.59945
RBPMS	RNA binding protein with multiple splicing	-1.151245003	570.6833822	-0.203194894	0.093679005	-2.169054785	0.030078525	0.180570092	19.36397251	19.48359267	17.53826866	16.64106088	16.35705582	16.09175306	RNA binding protein with multiple splicing	-1.184945122	570.6833822	-0.244820246	0.096087861	-2.547879029	0.010838005	0.081515896	12.1847103	12.42972125	10.7806826	11.2198103	9.858338187	8.89097644
REEP4	receptor accessory protein 4	-1.191331107	992.9154089	-0.252574438	0.071119638	-3.551402191	0.000383184	0.007580612	39.85314884	35.91873206	38.62922511	32.43765002	33.31254051	31.32527929	receptor accessory protein 4	-1.276803234	992.9154089	-0.352536211	0.077705298	-4.536836208	5.71E-06	0.000190407	16.06751411	17.58686642	14.48151394	12.61646719	12.98759589	12.35272917
RIN1	Ras and Rab interactor 1	-1.162915357	3308.157612	-0.217746093	0.053541724	-4.066848716	4.77E-05	0.001361519	62.88057561	58.1856951	58.14398909	51.23956508	52.33759172	51.75107784	Ras and Rab interactor 1	-1.225704652	3308.157612	-0.293611386	0.049085522	-5.981629076	2.21E-09	1.41E-07	120.9675728	122.5447845	116.1202877	98.86002979	101.8302808	93.01903923
RIPK2	receptor-interacting serine-threonine kinase 2	-1.166312847	1115.977934	-0.221954823	0.060325748	-3.679271815	0.000233901	0.005104563	38.62327491	39.76243401	36.90291907	33.80370726	32.53956989	32.67698654	receptor-interacting serine-threonine kinase 2	-1.116296651	1115.977934	-0.158720469	0.063320444	-2.506622816	0.01218907	0.088405578	20.44371288	21.70507215	20.99819521	18.73847986	18.37556593	19.57509099
RNF19B	ring finger protein 19B	-1.196515236	1219.807673	-0.258838768	0.056516282	-4.579897347	4.65E-06	0.000179682	49.87531299	49.04033528	48.23649353	41.20525374	40.84277048	41.60254557	ring finger protein 19B	-1.093911711	1219.807673	-0.129496303	0.064785149	-1.998857836	0.045623738	0.202902599	17.18301576	16.46030558	15.84921247	15.71238995	14.94044093	14.6190565
ROM1	retinal outer segment membrane protein 1	-1.353839636	505.7439205	-0.43705686	0.115011915	-3.800100706	0.000144637	0.003411477	5.285841146	5.500470038	5.128880277	3.601423624	4.213936637	3.904932076	retinal outer segment membrane protein 1	-1.12300691	505.7439205	-0.167366805	0.077767776	-2.152135657	0.031386671	0.161306776	20.70113633	22.55625145	21.856359	19.76269491	19.83431764	18.45437967
RPLP0	ribosomal protein; large; P0	-1.09146722	92738.04454	-0.126268803	0.041224119	-3.062983625	0.002191421	0.029086127	2796.131463	2691.585429	2796.115414	2519.903691	2591.620901	2531.018199	ribosomal protein; large; P0	-1.137396921	92738.04454	-0.185735804	0.041216558	-4.506339537	6.60E-06	0.000212891	2048.082476	2247.764254	1998.019841	1807.320563	1858.496738	1871.313946
RPS14	ribosomal protein S14	-1.100631101	39598.83732	-0.138331002	0.066910555	-2.067401792	0.03869631	0.209712739	1189.261923	1083.79141	1047.067163	1011.851014	1019.672928	1006.185135	ribosomal protein S14	-1.107863684	39598.83732	-0.147780377	0.066857348	-2.210383481	0.027078559	0.147211372	866.8305876	1076.053361	942.4515634	845.7222986	858.8518349	900.977184
RPS2	ribosomal protein S2	-1.115972039	90735.10195	-0.158300881	0.055688323	-2.842622486	0.004474403	0.048787371	2931.182088	2834.995274	2729.965367	2571.565492	2577.183804	2518.659733	ribosomal protein S2	-1.142204635	90735.10195	-0.191821144	0.055695783	-3.444087374	0.000572991	0.009474135	1844.310358	2174.738077	1844.32807	1695.331959	1710.739307	1729.406989
RPS3	ribosomal protein S3	-1.102819542	55613.18849	-0.141196737	0.068607344	-2.058041156	0.039586183	0.212484658	1701.465163	1548.34918	1500.46018	1458.228844	1469.91585	1409.616112	ribosomal protein S3	-1.110923187	55613.18849	-0.151759068	0.068577732	-2.212949656	0.026901117	0.146584371	1195.152755	1494.019949	1285.797532	1148.005404	1224.692647	1206.657422
RPSA	ribosomal protein SA	-1.097592211	59251.29486	-0.134342148	0.056645335	-2.37163659	0.0177095	0.129021304	1683.69741	1641.72463	1683.798886	1544.985897	1515.296706	1535.432166	ribosomal protein SA	-1.160996355	59251.29486	-0.215363443	0.056608761	-3.804418963	0.000142137	0.002935228	1359.174401	1632.962452	1372.257534	1224.518923	1274.619601	1261.547371
RWDD2B	RWD domain containing 2B	-1.139901511	576.2449475	-0.188909179	0.095813004	-1.971644466	0.048650207	0.241822646	14.62764951	13.9168519	14.71112977	12.02130368	13.04076249	13.21669318	RWD domain containing 2B	-1.185621295	576.2449475	-0.245643265	0.090534287	-2.713262265	0.006662435	0.058668008	14.63023314	18.52566712	15.98330057	13.61740462	13.81108476	14.22058137
S100A1	S100 calcium binding protein A1	-1.309741939	678.4876671	-0.389282582	0.109412085	-3.557948659	0.000373762	0.00743451	41.89421621	34.65958831	33.50034483	28.04142946	26.65501932	29.9950277	S100 calcium binding protein A1	-1.425933995	678.4876671	-0.511907202	0.177443646	-2.884900166	0.003915378	0.039863681	1.523088787	2.002774823	1.716327578	1.047492663	1.035243151	1.668614626
S100A10	S100 calcium binding protein A10	-1.126208956	19949.32912	-0.171474529	0.072589828	-2.362239095	0.018164923	0.131031556	442.0480915	405.2454733	439.4324546	386.7928973	372.0482163	391.6947251	S100 calcium binding protein A10	-1.158180511	19949.32912	-0.211860126	0.072221067	-2.933494814	0.003351693	0.035738342	583.107034	728.2840298	580.3332622	536.5722973	525.1741448	572.1853886
S100A2	S100 calcium binding protein A2	-1.698533061	686.6580662	-0.7642893	0.158877746	-4.81054975	1.51E-06	6.82E-05	35.24766348	29.82182551	28.22135099	19.0502891	17.67858625	18.60206654	S100 calcium binding protein A2	-1.602238224	686.6580662	-0.680088667	0.164119955	-4.143851159	3.42E-05	0.000917924	10.36129414	15.50898754	9.225260729	5.70301561	8.2348887	8.094026171
S100A3	S100 calcium binding protein A3	-1.514397116	1031.20826	-0.598743568	0.101269888	-5.912355409	3.37E-09	2.81E-07	21.06486199	20.1462999	19.66487755	12.64223879	13.68906044	14.09637568	S100 calcium binding protein A3	-1.257504629	1031.20826	-0.330563711	0.093145441	-3.548898454	0.000386846	0.00695047	33.87263655	45.30026304	35.80152056	31.05233806	30.2102774	30.40863371
SAAL1	serum amyloid A-like 1	-1.187662228	779.1519581	-0.248124591	0.104453595	-2.375452867	0.017527431	0.127981537	33.86078437	31.80994721	32.64970128	28.38915312	28.82432398	26.24028532	serum amyloid A-like 1	-1.223477608	779.1519581	-0.290987697	0.114349694	-2.54471776	0.01093661	0.082014488	8.516426036	11.76630209	8.125738375	8.007499469	7.623154111	7.844979212
SAT1	spermidine/spermine N1-acetyltransferase 1	-1.27058944	3294.138058	-0.345497933	0.084436768	-4.09179488	4.28E-05	0.001232641	90.51348774	94.17069788	85.36458295	72.05330989	70.8639522	70.82516913	spermidine/spermine N1-acetyltransferase 1	-1.168520521	3294.138058	-0.22468307	0.083498237	-2.690872035	0.007126552	0.061639613	80.50918618	106.4850339	82.97371133	75.55913744	78.79612073	77.00531976
SDHA	succinate dehydrogenase complex; subunit A; flavoprotein (Fp)	-1.068665828	5227.580916	-0.095810793	0.043120035	-2.221955358	0.026286323	0.16655193	112.9652288	111.9312517	107.631429	101.5849836	108.6397747	102.5795618	succinate dehydrogenase complex; subunit A; flavoprotein (Fp)	-1.111233186	5227.580916	-0.15216159	0.040870246	-3.723040735	0.000196838	0.003888811	160.3748137	161.6364456	160.369358	146.5325848	144.7458151	143.1272874
SEMA3C	sema domain; immunoglobulin domain (Ig); short basic domain; secreted; (semaphorin) 3C	-1.338939895	10617.44621	-0.4210912	0.045096141	-9.337632779	9.85E-21	4.49E-18	202.5366855	212.729022	225.2954483	159.7541845	161.5757953	160.2738605	sema domain; immunoglobulin domain (Ig); short basic domain; secreted; (semaphorin) 3C	-1.067819065	10617.44621	-0.094667213	0.04355554	-2.173482679	0.029744008	0.1559851	357.2823064	346.5801832	353.5098457	336.6874196	327.0897792	327.1978949
SERPINE1	serpin peptidase inhibitor; clade E (nexin; plasminogen activator inhibitor type 1); member 1	-1.698564916	209.0661737	-0.764316357	0.133041272	-5.744956782	9.19E-09	6.96E-07	6.306374832	6.096906548	7.380583813	3.551748816	3.914722201	4.334045491	serpin peptidase inhibitor; clade E (nexin; plasminogen activator inhibitor type 1); member 1	-1.411164993	209.0661737	-0.496886677	0.126437398	-3.929902752	8.50E-05	0.001935587	5.963643421	5.895668386	6.248505087	3.98047212	4.376255138	4.457940568
SERPINH1	serpin peptidase inhibitor; clade H (heat shock protein 47); member 1; (collagen binding protein 1)	-1.139141188	4460.257712	-0.187946569	0.058416433	-3.217357867	0.001293771	0.019196198	89.20511122	77.66928777	84.71409082	76.49920526	70.56473776	76.01744145	serpin peptidase inhibitor; clade H (heat shock protein 47); member 1; (collagen binding protein 1)	-1.138781795	4460.257712	-0.187491335	0.055649463	-3.369149056	0.000754006	0.01166154	145.1653778	162.0995873	149.1595935	130.7038067	137.1697175	133.3895513
SET	SET nuclear proto-oncogene	-1.058053287	16017.78134	-0.081412289	0.028552401	-2.851328943	0.00435369	0.047756484	454.163658	454.6171622	454.3687547	431.7485991	433.262503	431.580817	SET nuclear proto-oncogene	-1.127124918	16017.78134	-0.172647416	0.02838599	-6.082134747	1.19E-09	7.83E-08	370.9686535	385.8596044	373.0330719	336.4546434	333.3482946	333.6233064
SGOL2	shugoshin-like 2 (S. pombe)	-1.146313985	556.1970985	-0.197002265	0.084936062	-2.319418389	0.020372362	0.141143043	22.5302437	25.18287487	25.04394711	21.80724098	20.22190895	21.58440477	shugoshin-like 2 (S. pombe)	-1.591200787	556.1970985	-0.670115894	0.108718022	-6.163797681	7.10E-10	4.85E-08	6.349778606	5.783012303	6.597134126	3.910639276	3.717464042	4.059465434
SHISA2	shisa family member 2	-1.407377749	1806.208722	-0.493009609	0.067525309	-7.30110855	2.85E-13	4.53E-11	94.67412508	104.44266	98.82476632	70.56306563	72.63430428	69.53782889	shisa family member 2	-1.210488923	1806.208722	-0.275589878	0.099681751	-2.764697403	0.005697562	0.052469806	5.577508235	5.332387967	6.355775561	4.120137808	4.823291953	5.18017675
SLC14A1	solute carrier family 14 (urea transporter); member 1 (Kidd blood group)	-1.091994593	2770.045512	-0.126965713	0.054878559	-2.31357594	0.020690995	0.142696515	67.45989343	66.93343059	73.45557314	63.16151915	65.22874699	63.59460809	solute carrier family 14 (urea transporter); member 1 (Kidd blood group)	-1.204735255	2770.045512	-0.268716144	0.053084928	-5.062004503	4.15E-07	1.75E-05	81.00258114	76.85648385	76.21567149	67.80769173	63.03219093	63.55678397
SLC1A5	solute carrier family 1 (neutral amino acid transporter); member 5	-1.073364943	6613.801703	-0.102140674	0.041176744	-2.480542742	0.013118254	0.105292194	167.4721947	162.16446	160.9717839	154.2154433	153.3224638	152.5927303	solute carrier family 1 (neutral amino acid transporter); member 5	-1.116682241	6613.801703	-0.159218716	0.04010729	-3.96981982	7.19E-05	0.001682908	182.8779142	176.557118	182.1720818	156.006574	165.7330172	163.4993287
SLC25A37	solute carrier family 25 (mitochondrial iron transporter); member 37	-1.104235639	2753.707479	-0.143048069	0.049900917	-2.866642094	0.004148519	0.046234192	99.09643772	95.69492452	94.14622675	90.43298908	90.0884797	82.96907877	solute carrier family 25 (mitochondrial iron transporter); member 37	-1.082510207	2753.707479	-0.114380629	0.05202005	-2.198779674	0.027893592	0.149503102	48.09528255	46.91500024	46.58220316	44.83268598	43.22140155	42.78626758
SLC29A4	solute carrier family 29 (equilibrative nucleoside transporter); member 4	-1.305012339	496.0624512	-0.384063448	0.112987858	-3.399156827	0.000675939	0.011685366	11.6968861	9.542984163	10.68308233	8.866953337	7.904248011	8.110243542	solute carrier family 29 (equilibrative nucleoside transporter); member 4	-1.380627332	496.0624512	-0.465323951	0.102655443	-4.532871703	5.82E-06	0.000192842	17.29027553	16.62303103	19.12096192	11.91813875	14.51693237	11.90444465
SLC2A1	solute carrier family 2 (facilitated glucose transporter); member 1	-1.065979424	12000.0852	-0.092179591	0.037345103	-2.46831801	0.013574966	0.10748075	404.3930152	394.5758868	385.5667022	378.0998057	378.3317195	362.3219119	solute carrier family 2 (facilitated glucose transporter); member 1	-1.057718612	12000.0852	-0.080955874	0.037756001	-2.14418563	0.032018016	0.16299269	221.0194898	221.8949331	220.1190118	202.9342453	215.0011798	209.4235879
SLX1A	SLX1 homolog A; structure-specific endonuclease subunit	-1.143115997	1437.125593	-0.192971807	0.069961658	-2.758250924	0.005811157	0.059705626	51.13135445	48.17881588	48.43664496	45.05505141	42.23910451	42.93279716	SLX1 homolog A; structure-specific endonuclease subunit	-1.354177147	1437.125593	-0.437416478	0.072317627	-6.048545761	1.46E-09	9.48E-08	28.74561937	31.15566585	27.64896457	19.34369785	22.30478425	23.23608129
SLX1B	SLX1 homolog B; structure-specific endonuclease subunit	-1.143115997	1437.125593	-0.192971807	0.069961658	-2.758250924	0.005811157	0.059705626	51.13135445	48.17881588	48.43664496	45.05505141	42.23910451	42.93279716	SLX1 homolog B; structure-specific endonuclease subunit	-1.354177147	1437.125593	-0.437416478	0.072317627	-6.048545761	1.46E-09	9.48E-08	28.74561937	31.15566585	27.64896457	19.34369785	22.30478425	23.23608129
SMAGP	small cell adhesion glycoprotein	-1.160455603	794.2406704	-0.214691329	0.085787379	-2.50259806	0.012328547	0.101241778	23.6554475	23.39356534	25.7444771	20.54053336	19.52374193	23.15066873	small cell adhesion glycoprotein	-1.172080949	794.2406704	-0.229072211	0.085707616	-2.672717094	0.007523967	0.063923572	17.07575598	19.80243607	17.91416909	16.24777509	15.03455394	15.61524434
SMARCB1	SWI/SNF related; matrix associated; actin dependent regulator of chromatin; subfamily b; member 1	-1.108825956	2304.227423	-0.149032934	0.045459126	-3.278394198	0.001043995	0.016232509	65.47116112	62.55956284	63.97339936	59.18753446	58.77070209	56.64297077	SWI/SNF related; matrix associated; actin dependent regulator of chromatin; subfamily b; member 1	-1.144912403	2304.227423	-0.195237223	0.044311137	-4.406053108	1.05E-05	0.000322214	55.88234213	58.60619827	57.7115148	50.34948068	50.04459504	50.15805757
SMS	spermine synthase	-1.113865275	8632.867009	-0.155574745	0.046428834	-3.350821706	0.000805722	0.013260092	295.6669263	293.7781166	296.9246397	268.5916902	269.6670102	262.9821563	spermine synthase	-1.210331888	8632.867009	-0.275402706	0.047023411	-5.856714841	4.72E-09	2.82E-07	154.3682664	176.5320833	160.5034461	134.8239446	132.4170103	139.3666783
SMURF2	SMAD specific E3 ubiquitin protein ligase 2	-1.147632311	3284.268044	-0.198660492	0.042546301	-4.669277644	3.02E-06	0.000124591	93.05173819	91.6524104	95.99762743	83.20530442	81.41126106	81.85338389	SMAD specific E3 ubiquitin protein ligase 2	-1.121956239	3284.268044	-0.166016406	0.041744382	-3.976976036	6.98E-05	0.001648013	77.95640356	80.62420398	82.16918278	70.6010055	72.98464214	71.02819274
SNAI1	snail family zinc finger 1	-1.213671084	722.2643189	-0.27937749	0.0774513	-3.607137517	0.000309594	0.006393305	20.09666337	19.08596833	19.46472613	16.21882501	17.47910996	15.08333653	snail family zinc finger 1	-1.275770464	722.2643189	-0.351368784	0.073750475	-4.764291811	1.90E-06	7.06E-05	20.03612574	21.22941313	19.52322619	15.40978096	16.54036216	15.8393866
SNAPC2	small nuclear RNA activating complex; polypeptide 2; 45kDa	-1.106557387	1208.58153	-0.146078272	0.069363215	-2.105990499	0.035205178	0.19853055	36.55604	33.53298602	35.20163195	33.13309734	31.04349771	31.9045824	small nuclear RNA activating complex; polypeptide 2; 45kDa	-1.114900323	1208.58153	-0.156914733	0.068700834	-2.284029522	0.022369796	0.130953898	28.10206072	30.12924375	26.12036032	23.71988942	25.43404196	26.8223575
SNHG3	small nucleolar RNA host gene 3	-1.17435859	1867.316207	-0.231873002	0.098982849	-2.342557374	0.019152089	0.135738107	61.54603156	58.84840234	52.89001418	50.7676544	48.14858962	49.54114375	small nucleolar RNA host gene 3	-1.30437813	1867.316207	-0.383362158	0.098986703	-3.872865184	0.000107563	0.002358436	41.35936876	54.1249896	38.6173705	33.44993238	34.21008049	35.41447759
SNHG7	small nucleolar RNA host gene 7	-1.302566536	3529.777407	-0.381357069	0.088623503	-4.303114386	1.68E-05	0.000552549	130.3928041	125.7818329	111.6344575	94.85404704	96.24731017	93.11761103	small nucleolar RNA host gene 7	-1.222466913	3529.777407	-0.289795418	0.089009463	-3.255782132	0.001130805	0.01622545	67.01590664	88.22223097	67.20495171	59.91658033	61.22051542	61.11612377
SNHG8	small nucleolar RNA host gene 8	-1.312476884	1845.272081	-0.392292014	0.175839894	-2.230961384	0.025683687	0.16389066	64.08428201	56.92655136	55.31685021	46.27208422	43.38609318	45.63621167	small nucleolar RNA host gene 8	-1.451005346	1845.272081	-0.537052835	0.175773675	-3.055365563	0.002247864	0.02687863	38.69932637	62.99978554	40.78959759	29.3763498	33.52776114	35.3397635
SNRPA	small nuclear ribonucleoprotein polypeptide A	-1.095798594	3194.09531	-0.131982658	0.064305649	-2.052427118	0.040128171	0.214212542	99.90763116	88.20633278	97.2986117	89.29046848	92.00843899	81.7031942	small nuclear ribonucleoprotein polypeptide A	-1.229539761	3194.09531	-0.298118389	0.064253823	-4.639698832	3.49E-06	0.000121769	70.16934399	80.91210287	73.61436251	58.72942198	62.70279539	61.61421769
SNX24	sorting nexin 24	-1.1344398	798.9316657	-0.181980053	0.09192945	-1.979562071	0.047752758	0.238763792	26.0628603	27.76743308	26.92036672	22.92492417	24.93453631	23.60123782	sorting nexin 24	-1.1960933	798.9316657	-0.25832993	0.094448873	-2.735129827	0.006235568	0.056266557	14.15829014	18.48811509	14.61560203	13.29151801	13.05818065	13.4236311
SNX5	sorting nexin 5	-1.090373182	3666.688316	-0.124821984	0.058816267	-2.122235743	0.033817946	0.193614299	111.8923601	109.6780471	111.1590979	104.7890088	99.83788339	102.6224732	sorting nexin 5	-1.210814378	3666.688316	-0.275977712	0.058887835	-4.686497887	2.78E-06	9.92E-05	79.00754935	92.49064481	78.87061571	71.15966825	67.40844607	68.66224663
SOCS6	suppressor of cytokine signaling 6	-1.112468777	1474.422465	-0.153764845	0.050975526	-3.016444495	0.00255758	0.032534723	47.23239242	48.64271094	48.91200459	43.44062013	43.73517669	43.55501161	suppressor of cytokine signaling 6	-1.089452656	1474.422465	-0.123603503	0.052943469	-2.334631726	0.019562668	0.120716377	28.57400373	28.80240543	29.1507512	26.72270172	26.51634161	26.14993071
SORCS1	sortilin-related VPS10 domain containing receptor 1	-1.422743423	958.3026012	-0.50867551	0.085857063	-5.924678699	3.13E-09	2.63E-07	20.62001397	22.26696305	21.2160511	14.9769548	15.70875788	14.46112208	sortilin-related VPS10 domain containing receptor 1	-1.208834157	958.3026012	-0.273616332	0.078373068	-3.491203537	0.00048085	0.00826903	34.04425219	30.2919692	32.52977112	29.23668411	25.73990925	25.07902878
SOX2	SRY (sex determining region Y)-box 2	-1.941083061	261.0080061	-0.956861854	0.107695884	-8.884850741	6.40E-19	2.28E-16	13.84262359	13.58549829	12.35935052	7.32703427	6.607652123	6.62980226	SRY (sex determining region Y)-box 2	-1.545463215	261.0080061	-0.628039316	0.134502426	-4.669353088	3.02E-06	0.000107072	3.496668624	3.730168109	3.593560866	2.281206244	2.446938357	2.291232024
SPATA17	spermatogenesis associated 17	-1.565357565	115.251907	-0.646492241	0.195219589	-3.31161563	0.000927589	0.014752504	2.302742677	2.120663147	2.47687389	1.589593876	1.371399497	1.523352623	spermatogenesis associated 17	-1.288445736	115.251907	-0.365631778	0.157821689	-2.316739733	0.020517914	0.124144858	4.462006588	4.68148615	3.781284194	2.956257072	3.341011987	3.810418474
SPATS2L	spermatogenesis associated; serine-rich 2-like	-1.247305371	2075.296211	-0.318814716	0.053583626	-5.949853379	2.68E-09	2.30E-07	65.9683442	61.76431416	68.70197679	52.13371164	53.58431854	53.42462016	spermatogenesis associated; serine-rich 2-like	-1.153093435	2075.296211	-0.205509419	0.053538447	-3.838539008	0.000123769	0.002649591	47.85931105	48.6048415	45.6167689	42.87736634	41.03327398	39.49884772
SPDL1	spindle apparatus coiled-coil protein 1	-1.092146236	1230.816929	-0.127166043	0.060011488	-2.119028315	0.034088074	0.194544457	41.18769289	41.08784848	43.95825681	39.16858659	37.9752988	39.34970015	spindle apparatus coiled-coil protein 1	-1.540816625	1230.816929	-0.623695175	0.064171182	-9.719240916	2.50E-22	4.19E-20	25.7423457	26.41159298	24.10903894	15.75894518	16.72858819	17.18424018
SSFA2	sperm specific antigen 2	-1.248586487	13042.14513	-0.320295757	0.043821059	-7.30917419	2.69E-13	4.31E-11	376.9694433	391.5937043	397.825977	320.2038163	309.362792	310.8283021	sperm specific antigen 2	-1.109009967	13042.14513	-0.149272332	0.043610235	-3.422873822	0.000619628	0.010029461	322.4014279	301.9057873	318.9419356	287.3854315	276.5275625	287.2009533
SSRP1	structure specific recognition protein 1	-1.091365869	12908.0007	-0.126134831	0.049758238	-2.534953708	0.011246219	0.095517622	418.7328218	400.0763569	414.4135264	372.4120402	385.9866221	379.6366382	structure specific recognition protein 1	-1.151908429	12908.0007	-0.204026034	0.04991344	-4.087597096	4.36E-05	0.001106716	272.0751421	248.5693903	278.3400614	236.5703986	225.2830266	232.1615753
ST3GAL4	ST3 beta-galactoside alpha-2;3-sialyltransferase 4	-1.057030684	11225.22873	-0.080017256	0.031943493	-2.504962667	0.012246432	0.100991771	498.8316325	489.6081041	496.8508948	475.5369428	474.7785059	464.6654613	ST3 beta-galactoside alpha-2;3-sialyltransferase 4	-1.111285114	11225.22873	-0.152229006	0.036371774	-4.185361031	2.85E-05	0.000782827	80.76660964	84.83003111	80.747849	73.20809835	75.73744779	73.14509189
STRA6	stimulated by retinoic acid 6	-1.347153523	5756.096245	-0.429914272	0.04911195	-8.75376092	2.06E-18	6.55E-16	310.9749316	294.2420117	293.672179	231.4100959	230.6195264	210.1582949	stimulated by retinoic acid 6	-1.941232334	5756.096245	-0.956972796	0.059858993	-15.98711819	1.57E-57	9.18E-55	34.9881382	34.09724137	34.21928108	16.99265876	18.32850942	17.90647636
STX1A	syntaxin 1A (brain)	-1.099200258	1940.644773	-0.136454247	0.0540097	-2.526476663	0.011521304	0.097063498	55.99851511	51.95624711	52.31457883	50.54411776	49.17090561	47.35266533	syntaxin 1A (brain)	-1.096721789	1940.644773	-0.133197596	0.052728704	-2.526092721	0.011533904	0.084962156	49.18933224	46.65213604	47.06492029	42.55147974	43.85666439	43.90697889
STYXL1	serine/threonine/tyrosine interacting-like 1	-1.128889548	799.6395968	-0.174904338	0.072239927	-2.421158857	0.015471115	0.117829043	21.11719705	21.73679726	21.26608895	19.42285017	18.07753883	19.4388377	serine/threonine/tyrosine interacting-like 1	-1.110747665	799.6395968	-0.151531108	0.068884655	-2.199780314	0.027822485	0.149341282	20.59387656	20.74123676	20.81047188	19.66958445	18.72848973	17.53290592
SUN2	Sad1 and UNC84 domain containing 2	-1.185666144	4360.443618	-0.245697838	0.058890758	-4.172095029	3.02E-05	0.000918011	131.9105209	130.4207836	122.5427102	112.0415308	108.2657567	106.2699372	Sad1 and UNC84 domain containing 2	-1.122594899	4360.443618	-0.166837408	0.058498262	-2.85200625	0.004344425	0.043148707	110.477567	98.123449	104.9373408	89.96798096	97.33638443	92.07266079
SYDE1	synapse defective 1; Rho GTPase; homolog 1 (C. elegans)	-1.09774609	5410.2227	-0.134544396	0.047330684	-2.842646367	0.004474068	0.048787371	168.0217129	155.0734926	157.1939258	148.0557671	152.3998859	140.5775547	synapse defective 1; Rho GTPase; homolog 1 (C. elegans)	-1.068754806	5410.2227	-0.095930908	0.047195712	-2.032619161	0.042091014	0.19358954	121.9329108	119.3528621	119.0970433	108.1477981	114.2531986	115.0596951
SYTL2	synaptotagmin-like 2	-1.150913313	1730.058505	-0.202779174	0.054991815	-3.687442855	0.000226519	0.0049882	34.20096226	34.12942253	36.25242693	30.5500073	31.09336678	29.9950277	synaptotagmin-like 2	-1.258051174	1730.058505	-0.331190608	0.048630033	-6.810412961	9.73E-12	7.98E-10	58.09189346	59.77031114	60.74190568	47.32339076	48.11527826	46.54687666
TADA3	transcriptional adaptor 3	-1.127375339	4658.391022	-0.172967914	0.049442059	-3.498396272	0.000468065	0.008875001	108.5690837	106.0994281	104.3039116	88.94274482	100.1620324	95.5635575	transcriptional adaptor 3	-1.070397537	4658.391022	-0.098146701	0.047536801	-2.064646716	0.03895644	0.183482701	133.9674574	137.3152488	136.2871367	126.7233346	128.958357	125.3702392
TAGLN2	transgelin 2	-1.1926887	30587.63731	-0.254217539	0.04304275	-5.906163962	3.50E-09	2.90E-07	718.3248777	707.9038669	699.7794212	604.5920956	602.6677427	587.6922774	transgelin 2	-1.15748722	30587.63731	-0.210996264	0.042692551	-4.942226636	7.72E-07	3.11E-05	889.6554674	999.7226051	910.8067737	801.6810515	827.3239753	791.8946159
TBCB	tubulin folding cofactor B	-1.152274139	2105.026762	-0.204483991	0.092154826	-2.218917879	0.026492312	0.166616125	57.8825773	50.03439613	49.38736423	45.80017354	46.17876125	45.63621167	tubulin folding cofactor B	-1.206998198	2105.026762	-0.271423523	0.09047821	-2.999877244	0.002700884	0.03068709	52.36422155	71.07347155	59.42784237	48.37088342	52.1386096	51.22895949
TFAP2C	transcription factor AP-2 gamma (activating enhancer binding protein 2 gamma)	-1.097227231	4855.246278	-0.133862333	0.042139528	-3.176645253	0.001489892	0.021601209	161.715338	160.0437969	162.8732225	150.017922	147.6872586	146.9928003	transcription factor AP-2 gamma (activating enhancer binding protein 2 gamma)	-1.115045495	4855.246278	-0.157102575	0.043056049	-3.648792152	0.000263476	0.005021869	95.24667909	94.2180381	86.88908361	81.16904259	84.51348632	82.60887634
TGFBI	transforming growth factor; beta-induced; 68kDa	-1.234389747	39328.60352	-0.303797984	0.029163743	-10.4169751	2.07E-25	1.51E-22	996.0408781	945.4844101	980.3667008	804.8809239	798.9773471	780.5573017	transforming growth factor; beta-induced; 68kDa	-1.260896448	39328.60352	-0.334449798	0.028833927	-11.59917605	4.16E-31	9.96E-29	1188.373937	1195.969503	1211.137282	947.4221974	961.4350198	945.0335911
TGFBR2	transforming growth factor; beta receptor II (70/80kDa)	-1.174206645	8031.235652	-0.231686326	0.044609162	-5.19369377	2.06E-07	1.14E-05	102.9692322	101.5267482	107.631429	88.99241963	89.93887248	88.97666658	transforming growth factor; beta receptor II (70/80kDa)	-1.09987087	8031.235652	-0.137334154	0.040749769	-3.370182386	0.000751184	0.011630216	320.9212431	305.0351229	324.8954469	290.6675752	288.6916696	285.6319574
TGIF2	TGFB-induced factor homeobox 2	-1.140227789	1455.162758	-0.189322068	0.075556604	-2.505698483	0.012220979	0.100908885	49.27345979	47.71492081	48.18645568	43.21708349	43.85984937	41.17343216	TGFB-induced factor homeobox 2	-1.135730329	1455.162758	-0.183620318	0.076970044	-2.385607553	0.017050936	0.110261502	30.74065116	25.31006683	30.33072641	24.97688061	25.83402226	25.02921939
THBS1	thrombospondin 1	-1.301673801	20400.30448	-0.380367955	0.086399733	-4.402420475	1.07E-05	0.000375704	817.7614933	801.3455868	835.6572202	644.0587311	636.4789739	618.5884433	thrombospondin 1	-1.181339617	20400.30448	-0.240423777	0.086670001	-2.774013766	0.005536934	0.051326495	346.6635888	258.5206777	345.8668245	274.3499673	265.0457749	266.828912
TIMP3	TIMP metallopeptidase inhibitor 3	-1.251715231	25316.73868	-0.323906382	0.037831411	-8.561837279	1.11E-17	3.00E-15	1224.012403	1199.765176	1235.910033	996.4021485	992.4693488	955.635575	TIMP metallopeptidase inhibitor 3	-1.171741785	25316.73868	-0.22865468	0.039741488	-5.753551033	8.74E-09	4.87E-07	185.9669957	173.377713	175.8163062	154.8194156	151.6395933	150.4741727
TM4SF1	transmembrane 4 L six family member 1	-1.138812803	3504.953957	-0.187530617	0.062982625	-2.977497647	0.002906119	0.035728305	138.9495866	139.168519	133.5260197	119.0456788	121.2566501	123.3701068	transmembrane 4 L six family member 1	-1.168180547	3504.953957	-0.224263266	0.065646733	-3.416213662	0.000634984	0.010232635	44.87748934	55.21399841	47.97671932	41.92298414	43.29198631	41.88969852
TM4SF18	transmembrane 4 L six family member 18	-1.192041124	245.4306551	-0.253434008	0.12165633	-2.083196225	0.037233341	0.205212072	7.510081232	7.157238122	9.332060212	7.004148014	6.981670167	6.543979577	transmembrane 4 L six family member 18	-1.328370766	245.4306551	-0.409657879	0.125657942	-3.260103349	0.001113716	0.016067448	5.448796507	5.858116358	5.175800351	4.003749735	4.11744435	4.358321785
TMEM121	transmembrane protein 121	-1.238209478	343.102887	-0.308255407	0.126310601	-2.440455544	0.014668751	0.113203652	14.05196384	12.72397888	11.53372589	11.02780751	10.62211247	9.50486214	transmembrane protein 121	-1.313399754	343.102887	-0.39330609	0.133999349	-2.935134329	0.003334033	0.035610767	5.749123873	7.585509644	5.497611772	4.771911021	4.987989727	4.731892223
TMEM134	transmembrane protein 134	-1.194986027	883.2698982	-0.256993749	0.114616341	-2.242208634	0.024947891	0.160528521	20.80318669	19.48359267	19.31461256	16.61622348	18.07753883	15.57681696	transmembrane protein 134	-1.231632821	883.2698982	-0.300572219	0.109805514	-2.737314448	0.006194305	0.055976404	24.69119992	34.47276165	25.7985489	21.29901748	23.10474487	24.80507713
TMEM158	transmembrane protein 158 (gene/pseudogene)	-1.33541703	5227.191044	-0.417290344	0.104831706	-3.98057383	6.87E-05	0.001865682	130.5759768	125.9806451	112.1098172	95.67368139	92.73154055	89.55596969	transmembrane protein 158 (gene/pseudogene)	-1.378122203	5227.191044	-0.462703822	0.103926667	-4.452214572	8.50E-06	0.000266848	167.9688057	217.1007909	145.5123974	121.625537	135.5697963	127.9603276
TMSB10	thymosin beta 10	-1.216589847	25944.89119	-0.28284287	0.139059312	-2.033972878	0.04195433	0.221450911	659.5526043	573.8381935	537.1063502	500.2501601	478.3690792	486.8506249	thymosin beta 10	-1.227101071	25944.89119	-0.295254083	0.138921159	-2.125335587	0.033558621	0.167254266	708.8798447	1033.556982	748.3992767	643.8821012	666.8142304	718.6000958
TMUB1	transmembrane and ubiquitin-like domain containing 1	-1.129606702	1859.752653	-0.175820554	0.066574495	-2.640959618	0.008267157	0.076586609	51.0005168	50.76337409	46.53520642	43.98704303	46.72732105	41.17343216	transmembrane and ubiquitin-like domain containing 1	-1.14425682	1859.752653	-0.194410891	0.064835417	-2.998529211	0.002712861	0.03075138	46.82961722	52.41011366	47.92308408	41.76004084	43.88019264	43.2345521
TNC	tenascin C	-1.385081574	40497.12767	-0.469970946	0.062606917	-7.50669365	6.06E-14	1.05E-11	1983.917487	1910.319871	1966.36266	1432.919529	1435.680732	1392.322842	tenascin C	-1.297497729	40497.12767	-0.375732014	0.06314646	-5.950167492	2.68E-09	1.69E-07	400.4436393	337.8931474	403.8196979	301.375278	295.0207697	284.7851978
TNFAIP8	tumor necrosis factor; alpha-induced protein 8	-1.128996318	486.5551323	-0.175040781	0.088380157	-1.980543907	0.047642445	0.238543371	18.42194142	18.68834399	19.13948006	16.06980059	16.93055016	17.10016958	tumor necrosis factor; alpha-induced protein 8	-1.280523833	486.5551323	-0.356734104	0.100897759	-3.535599883	0.00040685	0.007208757	7.336568525	7.71068307	7.079851257	5.377129004	6.682023974	5.279795533
TNFAIP8L1	tumor necrosis factor; alpha-induced protein 8-like 1	-1.20837041	683.897071	-0.273062762	0.086927204	-3.141280864	0.001682106	0.023751212	27.2665667	26.04439428	26.92036672	22.4778509	22.44108268	22.01351818	tumor necrosis factor; alpha-induced protein 8-like 1	-1.358586351	683.897071	-0.442106266	0.095601815	-4.624454715	3.76E-06	0.00013025	10.16822655	10.301773	12.89927445	8.333386076	8.352529967	7.695551037
TNFRSF21	tumor necrosis factor receptor superfamily; member 21	-1.161609743	13130.46364	-0.21612546	0.037868336	-5.707286967	1.15E-08	8.46E-07	239.3544008	227.7062054	245.6858747	204.6353741	214.3123396	199.859573	tumor necrosis factor receptor superfamily; member 21	-1.343462383	13130.46364	-0.425955927	0.036291539	-11.73705883	8.23E-32	2.00E-29	497.0632435	495.2862138	491.5937629	369.5321339	370.5699915	365.3767937
TNIP2	TNFAIP3 interacting protein 2	-1.119794922	1189.65503	-0.163234543	0.061151098	-2.669364055	0.007599503	0.072281918	30.66834566	30.55080347	29.22210812	26.35248597	28.30069871	26.41193069	TNFAIP3 interacting protein 2	-1.100853333	1189.65503	-0.138622271	0.057465061	-2.412287894	0.015852758	0.105204669	32.00631649	33.15844067	31.26934305	28.95735273	29.78676884	29.03887543
TNNT1	troponin T type 1 (skeletal; slow)	-1.12728483	1912.223725	-0.172852086	0.06706153	-2.577514777	0.009951363	0.08757679	41.18769289	36.71398074	38.5291494	34.94622786	35.48184517	33.96432679	troponin T type 1 (skeletal; slow)	-1.207044135	1912.223725	-0.271478429	0.062458022	-4.346574221	1.38E-05	0.00041118	61.03081127	69.84677197	60.66145282	54.4928961	53.40913528	51.12934071
TOP2A	topoisomerase (DNA) II alpha	-1.111074874	8468.318715	-0.151956041	0.045074466	-3.371222192	0.000748355	0.012602052	370.7677386	382.5146152	393.7478917	351.1015473	342.0769037	346.1657918	topoisomerase (DNA) II alpha	-2.86009055	8468.318715	-1.516060823	0.051133044	-29.64933629	3.46E-193	5.05E-189	87.41671561	84.93016986	90.37537401	32.19294118	30.06910788	29.53696935
TPI1	triosephosphate isomerase 1	-1.099677837	58765.68339	-0.137080932	0.05122746	-2.675926795	0.007452292	0.071534165	1481.684075	1393.673312	1400.5596	1311.340435	1327.390041	1277.020067	triosephosphate isomerase 1	-1.081085322	58765.68339	-0.112480388	0.051110297	-2.200738288	0.027754557	0.149295325	1536.045768	1783.195599	1552.68647	1474.101508	1510.066833	1524.665484
TPM4	tropomyosin 4	-1.048701716	20176.08284	-0.068604388	0.032852789	-2.088236352	0.03677652	0.203462367	472.8996098	461.840671	479.9380993	458.225272	455.3046331	445.2909906	tropomyosin 4	-1.069059147	20176.08284	-0.096341674	0.0322974	-2.982954493	0.002854804	0.032067793	552.8597778	584.4722802	545.7385344	526.5396453	518.0921405	531.3167826
TPX2	TPX2; microtubule-associated	-1.106230068	4056.521384	-0.145651461	0.047662136	-3.055915488	0.002243745	0.02964586	177.4943589	166.3395156	180.811794	160.8967051	155.6663102	161.6255677	TPX2; microtubule-associated	-2.039344927	4056.521384	-1.028105808	0.054892499	-18.72944061	2.85E-78	3.78E-75	48.9748127	45.700818	49.02260643	23.5336685	23.29297089	23.53493764
TRAF2	TNF receptor-associated factor 2	-1.119086439	815.9619609	-0.162321476	0.075075037	-2.16212314	0.030608686	0.182701068	33.6252766	30.61707419	28.62165384	26.92374627	28.89912759	27.69927093	TNF receptor-associated factor 2	-1.188829515	815.9619609	-0.249541839	0.083233025	-2.998110884	0.002716588	0.030769734	12.03454662	12.25447845	12.73836874	10.47492663	10.51712928	10.11130654
TRHDE	thyrotropin-releasing hormone degrading enzyme	-1.16186362	2493.345898	-0.216440734	0.054695115	-3.957222405	7.58E-05	0.00202019	78.31941856	80.05503381	83.06284156	71.58139921	70.09098157	67.54245151	thyrotropin-releasing hormone degrading enzyme	-1.116117574	2493.345898	-0.158489011	0.05528341	-2.866845775	0.00414585	0.041773229	54.4236092	49.94419716	51.62391542	47.81222067	47.24473288	44.62921507
TRIB2	tribbles pseudokinase 2	-1.101103449	7818.425458	-0.138950017	0.044883899	-3.095765322	0.001963057	0.026810689	98.6515897	100.8640409	93.54577247	88.99241963	91.43494466	86.65945414	tribbles pseudokinase 2	-1.06191872	7818.425458	-0.086673345	0.040867281	-2.120849341	0.033934483	0.168245683	304.6606614	305.0476403	302.7440941	293.3677785	285.3977141	281.1491121
TRIM28	tripartite motif containing 28	-1.063367337	17686.07601	-0.088640057	0.043812151	-2.023184342	0.043054145	0.224817783	517.5937518	493.9819719	481.9145946	466.3967781	494.726135	453.2725002	tripartite motif containing 28	-1.118067533	17686.07601	-0.161007332	0.043682725	-3.685835396	0.000227954	0.004400415	423.5259426	413.7607612	420.6611622	370.9520684	383.1576071	371.9267287
TRIP10	thyroid hormone receptor interactor 10	-1.183505212	2704.030334	-0.24306606	0.052534402	-4.626797866	3.71E-06	0.000146935	74.36812147	68.78901084	69.65269606	60.60326651	60.66572685	60.03296674	thyroid hormone receptor interactor 10	-1.098634747	2704.030334	-0.135711826	0.050697731	-2.676881639	0.007431088	0.063372597	68.58189934	76.96913993	71.25441209	65.96876016	66.67907022	65.07597042
TRIP6	thyroid hormone receptor interactor 6	-1.130507988	2904.499481	-0.176971185	0.069613672	-2.54219005	0.011016026	0.094109991	78.73809905	73.4942322	68.17657929	67.16034124	63.45839492	65.5685298	thyroid hormone receptor interactor 6	-1.199693456	2904.499481	-0.262665818	0.068176323	-3.852742508	0.000116802	0.00251521	79.52239626	90.19997111	76.56430053	65.7127064	68.91425429	71.05309744
TRIT1	tRNA isopentenyltransferase 1	-1.094704885	1195.681585	-0.130541994	0.057902189	-2.254526078	0.024163092	0.15735109	33.59910906	33.53298602	35.72702944	32.16443858	31.56712297	31.0248999	tRNA isopentenyltransferase 1	-1.10631617	1195.681585	-0.145763747	0.057028904	-2.55596264	0.010589449	0.080254231	27.09381885	28.86499214	28.10486408	25.41915529	24.91642038	25.77636027
TRNP1	TMF1-regulated nuclear protein 1	-1.205924733	3637.652091	-0.270139865	0.069788787	-3.870820463	0.00010847	0.002711741	122.4902099	120.2150922	117.0885839	99.57315386	104.05182	96.74361939	TMF1-regulated nuclear protein 1	-1.146377786	3637.652091	-0.197082559	0.070109813	-2.811055285	0.00493793	0.047367792	69.93337249	86.77021922	72.13939349	64.7583242	69.38481936	65.87292069
TROAP	trophinin associated protein	-1.124631637	695.1891399	-0.169452536	0.072584702	-2.334548889	0.019566999	0.137742618	30.58984307	29.95436696	29.19708919	25.9799249	26.95423375	27.27015752	trophinin associated protein	-2.667270584	695.1891399	-1.415364188	0.099805368	-14.18124308	1.20E-45	4.60E-43	8.773849493	9.913735376	9.332531203	3.631307899	3.764520549	3.137991685
TSPAN13	tetraspanin 13	-1.279826207	1271.083094	-0.355947914	0.064013565	-5.56050759	2.69E-08	1.84E-06	65.6281663	70.84340326	64.77400506	51.68663836	53.90846751	52.11582424	tetraspanin 13	-1.198174482	1271.083094	-0.260838013	0.107279837	-2.431379664	0.015041444	0.101616393	4.161679222	3.867858878	4.317636562	3.282143678	3.36454024	3.561371515
TUBA1C	tubulin; alpha 1c	-1.06190632	12685.27835	-0.086656499	0.031885654	-2.717726845	0.006573208	0.065322691	446.6012418	423.2048393	447.9639091	416.1258717	416.6561018	417.7848207	tubulin; alpha 1c	-1.341834548	12685.27835	-0.424206794	0.0327217	-12.96408189	1.96E-38	5.71E-36	235.9285983	234.2495503	235.5391424	177.0495377	176.7442398	172.4152098
TXNIP	thioredoxin interacting protein	-1.387904295	22318.05812	-0.472908088	0.036029274	-13.12566247	2.35E-39	3.43E-36	216.5101467	223.0672548	226.446319	161.2941036	160.3789376	161.0677203	thioredoxin interacting protein	-1.08332512	22318.05812	-0.11546628	0.033342243	-3.463062729	0.000534064	0.008931652	938.5659243	989.5460056	933.6017493	879.2187862	873.157013	891.5133996
UAP1	UDP-N-acetylglucosamine pyrophosphorylase 1	-1.145302087	4141.926592	-0.195728176	0.044319583	-4.416290963	1.00E-05	0.000354956	129.450773	125.9806451	126.3455873	111.867669	113.0781222	110.6683497	UDP-N-acetylglucosamine pyrophosphorylase 1	-1.081537599	4141.926592	-0.11308382	0.044323469	-2.551330562	0.010731249	0.081006975	87.58833125	95.99550075	87.47907122	83.03125177	82.58416953	85.59743985
UBE2C	ubiquitin-conjugating enzyme E2C	-1.152554595	2068.28529	-0.204835091	0.056251323	-3.641427085	0.000271131	0.00575365	96.27034443	91.85122257	97.84902812	84.86941051	84.65275078	80.69477767	ubiquitin-conjugating enzyme E2C	-2.709928744	2068.28529	-1.438254917	0.074357209	-19.34250806	2.36E-83	3.44E-80	19.41401905	22.34345662	19.87185523	7.332448642	7.48198459	8.069121475
UBQLN4	ubiquilin 4	-1.091647054	3540.456413	-0.126506486	0.061657003	-2.051778061	0.040191236	0.214235871	112.4157107	104.7077429	115.4623536	98.72868212	106.9691608	101.5711453	ubiquilin 4	-1.121496942	3540.456413	-0.165425687	0.061988809	-2.668637935	0.00761595	0.064384985	77.84914379	68.43231225	75.7865896	68.0870231	64.20860361	65.64877842
UBXN1	UBX domain protein 1	-1.110230971	4757.415043	-0.150859844	0.052687582	-2.863290357	0.004192662	0.046549703	142.325198	132.2763638	132.1249597	122.4484032	126.5926409	120.0659335	UBX domain protein 1	-1.099588431	4757.415043	-0.136963633	0.052272116	-2.620204497	0.008787705	0.071054427	108.7828625	122.1567469	107.9945493	102.2352839	102.1126199	104.4502947
UBXN6	UBX domain protein 6	-1.140668957	5796.879325	-0.189880156	0.055076807	-3.447552002	0.000565691	0.010246647	138.1907282	131.1497615	127.7216284	112.8611652	122.7028532	114.9165725	UBX domain protein 6	-1.089811742	5796.879325	-0.12407894	0.053667056	-2.312013175	0.020776957	0.125046057	166.7031404	183.7671074	162.970667	157.5428965	160.6038579	153.562355
UNC93B1	unc-93 homolog B1 (C. elegans)	-1.16311691	1594.065465	-0.217996115	0.055247682	-3.945796609	7.95E-05	0.002099842	40.69050981	40.95530703	39.05454689	34.82204084	35.13276166	34.15742783	unc-93 homolog B1 (C. elegans)	-1.186766371	1594.065465	-0.247035952	0.051891396	-4.760634143	1.93E-06	7.17E-05	45.24217257	46.77730947	44.49042892	37.1277955	38.23341182	39.89732285
UQCRC1	ubiquinol-cytochrome c reductase core protein I	-1.135934749	8093.788404	-0.183879965	0.045934348	-4.003103869	6.25E-05	0.001715688	237.9413541	222.3382768	218.2901484	195.7435833	209.3004978	196.598311	ubiquinol-cytochrome c reductase core protein I	-1.111866905	8093.788404	-0.152984101	0.045523915	-3.360521652	0.000777954	0.011918293	196.6500692	208.2009602	195.6077086	178.3065289	182.6733596	179.6624763
URB1-AS1	URB1 antisense RNA 1 (head to head)	-1.387660658	150.5146838	-0.472654811	0.177164825	-2.667881795	0.007633111	0.072507103	3.951297094	3.711160508	3.927971724	3.104675538	2.293977341	3.025249575	URB1 antisense RNA 1 (head to head)	-1.324040333	150.5146838	-0.40494707	0.163285635	-2.479992005	0.013138533	0.092982346	3.861351855	5.557700135	4.773536075	3.514919825	3.36454024	3.910037258
USP43	ubiquitin specific peptidase 43	-1.22491468	581.690911	-0.292681264	0.092015078	-3.180796775	0.001468706	0.021336428	27.92075496	21.67052654	26.24485566	21.55886694	21.66811206	19.73921709	ubiquitin specific peptidase 43	-1.165903058	581.690911	-0.221447836	0.108700492	-2.03722938	0.041627061	0.191963073	6.671557927	6.183567267	6.382593179	5.865958914	5.505611302	5.080557966
VASP	vasodilator-stimulated phosphoprotein	-1.095503373	4076.207316	-0.131593926	0.04898286	-2.686530068	0.007219845	0.069715434	119.2454361	125.3842086	125.4699248	112.3644171	116.1201356	111.2261971	vasodilator-stimulated phosphoprotein	-1.098725334	4076.207316	-0.135830778	0.04901932	-2.770964134	0.005589058	0.051711186	91.57839483	85.54351964	89.91947449	82.33292332	78.63142296	82.06097303
VCAN	versican	-1.32535765	4204.227213	-0.406381725	0.085968777	-4.727085126	2.28E-06	9.87E-05	32.91875327	32.20757155	37.00299478	26.35248597	25.70750694	25.74680489	versican	-1.274354911	4204.227213	-0.349767128	0.0785579	-4.452348214	8.49E-06	0.000266848	215.1416542	173.8784067	211.8055501	163.4088555	155.4746987	153.0393564
VIM	vimentin	-1.253255812	111588.8177	-0.325680925	0.035878819	-9.077247546	1.11E-19	4.52E-17	4899.268219	4639.878425	4744.264294	3852.45527	3840.517021	3783.750447	vimentin	-1.26566277	111588.8177	-0.339893056	0.036079568	-9.420651998	4.48E-21	7.04E-19	1407.870338	1510.718084	1377.674692	1124.890732	1149.049313	1123.102167
VPS51	vacuolar protein sorting 51 homolog (S. cerevisiae)	-1.171441235	2442.724067	-0.228284583	0.065780628	-3.470392289	0.000519699	0.009628936	80.38665346	79.32605585	70.25315033	66.78778018	65.80224133	64.64593596	vacuolar protein sorting 51 homolog (S. cerevisiae)	-1.270075831	2442.724067	-0.344914637	0.065960992	-5.229069889	1.70E-07	7.58E-06	59.5935303	57.50467212	52.75025539	42.83081112	44.70368151	46.42235318
WDFY2	WD repeat and FYVE domain containing 2	-1.135229379	569.3521089	-0.182983832	0.087976222	-2.079923735	0.037532529	0.206083083	17.50607785	14.44701769	16.91279545	14.4056945	14.23762023	15.16915922	WD repeat and FYVE domain containing 2	-1.149715079	569.3521089	-0.201276378	0.086422326	-2.328985885	0.019859813	0.121784323	14.48006946	13.63138614	13.43562682	12.94235379	11.3170899	11.87953995
WDR54	WD repeat domain 54	-1.206268722	2901.76147	-0.270551334	0.059488133	-4.547988298	5.42E-06	0.000204858	91.95270191	84.561443	83.73835262	70.09115495	75.10282337	72.17687639	WD repeat domain 54	-1.259942319	2901.76147	-0.333357688	0.059073044	-5.643143859	1.67E-08	8.77E-07	68.56044738	78.23339154	70.79851257	56.12232913	59.10297261	57.80379921
WFDC3	WAP four-disulfide core domain 3	-1.222119669	368.804293	-0.28938556	0.136197219	-2.124753815	0.03360716	0.192947126	8.373609736	7.289779569	6.204694189	6.283863289	5.934419642	5.77157543	WAP four-disulfide core domain 3	-1.286060755	368.804293	-0.362958799	0.122605835	-2.960371326	0.003072684	0.033679575	11.47679579	15.43388348	12.57746303	10.40509379	10.09362072	10.3354488
WNT5A	wingless-type MMTV integration site family; member 5A	-1.332493306	10597.79545	-0.414128285	0.056185654	-7.370712199	1.70E-13	2.78E-11	311.8907951	327.7749977	331.9011013	249.6407507	246.826975	237.6430092	wingless-type MMTV integration site family; member 5A	-1.34711067	10597.79545	-0.429868379	0.056002082	-7.675935688	1.64E-14	1.79E-12	300.0484911	260.4107964	279.4127661	204.703344	213.2130326	206.0863587
XRCC1	X-ray repair complementing defective repair in Chinese hamster cells 1	-1.220001198	1973.031831	-0.286882565	0.049729822	-5.768823528	7.98E-09	6.13E-07	61.88620945	59.37856812	61.47150654	51.04086585	49.42025097	50.5281046	X-ray repair complementing defective repair in Chinese hamster cells 1	-1.182797208	1973.031831	-0.242202743	0.049520203	-4.890988518	1.00E-06	3.96E-05	44.51280611	47.72862751	46.76992649	38.52445239	40.56270891	38.57737397
ZC3H15	zinc finger CCCH-type containing 15	-1.073196192	2176.354898	-0.10191384	0.050176186	-2.03111971	0.042242852	0.222170622	67.61689862	67.2647842	68.65193893	64.40338937	62.53581707	63.93789882	zinc finger CCCH-type containing 15	-1.091494898	2176.354898	-0.126305387	0.050949623	-2.479024954	0.013174209	0.093054402	42.62503409	46.77730947	44.65133464	40.27027349	40.1156721	42.71155349
ZCCHC17	zinc finger; CCHC domain containing 17	-1.091521484	1781.051845	-0.126340527	0.059100132	-2.137736808	0.03253811	0.189190128	64.08428201	61.43296055	65.37445934	57.20054212	59.06991652	60.05442242	zinc finger; CCHC domain containing 17	-1.20622297	1781.051845	-0.270496614	0.062604731	-4.320705636	1.56E-05	0.00045558	28.38093614	32.70781633	29.76755642	26.28042704	24.61055309	24.68055365
ZFP36L1	ZFP36 ring finger protein-like 1	-1.122179944	5264.561226	-0.166304034	0.039996634	-4.157950681	3.21E-05	0.000970659	104.9579645	101.9906432	105.0294605	93.88538828	92.58193333	93.61109146	ZFP36 ring finger protein-like 1	-1.071357313	5264.561226	-0.09943972	0.036972689	-2.689545245	0.007154945	0.061775395	169.7922219	166.4556225	170.8550468	160.7319298	158.3686738	154.3344006
ZFPL1	zinc finger protein-like 1	-1.123523954	1203.45097	-0.168030884	0.065385655	-2.569843242	0.010174454	0.088790815	32.97108833	32.60519589	31.4237738	28.96041342	28.92406212	28.83642148	zinc finger protein-like 1	-1.126336249	1203.45097	-0.171637584	0.063016784	-2.723680486	0.006455893	0.057543369	30.35451597	32.41991745	30.49163212	27.07186594	29.78676884	26.10012132
ZNF358	zinc finger protein 358	-1.129533492	3690.291411	-0.175727049	0.052601939	-3.340695289	0.000835689	0.013662998	82.82023379	80.71774104	75.53214418	70.19050457	71.11329756	71.38301657	zinc finger protein 358	-1.086520163	3690.291411	-0.119714948	0.049934224	-2.397452844	0.016509506	0.107943926	112.0650116	116.53646	110.1667764	99.58163584	108.6770026	103.927296
ZNF385A	zinc finger protein 385A	-1.201975997	3854.557235	-0.265408086	0.040083253	-6.621420854	3.56E-11	4.26E-09	138.3739009	129.4267227	135.1022122	111.7931568	111.9810026	114.2514467	zinc finger protein 385A	-1.153630496	3854.557235	-0.206181207	0.041414071	-4.978530319	6.41E-07	2.60E-05	74.93167794	74.26539392	72.08575826	63.26855685	63.76156679	65.00125633
ZNF436-AS1	ZNF436 antisense RNA 1	-1.30335173	251.2554094	-0.38222647	0.129114199	-2.960375183	0.003072646	0.037331805	6.751222849	6.892155229	7.830924521	5.960977033	5.286121698	5.406829028	ZNF436 antisense RNA 1	-1.231651805	251.2554094	-0.300594455	0.123483828	-2.434281961	0.014921367	0.101185301	6.521394244	7.798304469	6.03396414	5.70301561	5.270328768	5.703175364
ZNF579	zinc finger protein 579	-1.195174418	1140.475171	-0.257221174	0.070517569	-3.647618272	0.000264682	0.005657927	29.56930938	25.71304066	27.59587778	23.91842035	24.28623837	22.09934087	zinc finger protein 579	-1.157203614	1140.475171	-0.210642734	0.06596152	-3.193418448	0.00140599	0.019130905	34.0871561	34.8107299	31.72524257	28.18919145	30.39850343	28.56568621
ZNF581	zinc finger protein 581	-1.253847639	2865.159029	-0.32636205	0.054663107	-5.970426308	2.37E-09	2.06E-07	69.71030105	69.2529059	65.67468648	55.71029786	55.22999793	53.08132942	zinc finger protein 581	-1.09703816	2865.159029	-0.13361371	0.051838389	-2.577505067	0.009951642	0.07728403	82.01082301	90.52542202	82.33008849	75.04702991	79.47844008	78.25055455
ZNRF1	zinc and ring finger 1; E3 ubiquitin protein ligase	-1.1114528	1001.150912	-0.152446683	0.074088137	-2.057639568	0.039624745	0.212487614	29.43847173	30.94842781	27.3456885	26.37732337	26.58021571	25.98281727	zinc and ring finger 1; E3 ubiquitin protein ligase	-1.147447181	1001.150912	-0.198427746	0.073347442	-2.705312431	0.006824017	0.059552095	24.176353	23.11953187	23.67995705	18.97125601	20.68133476	22.21498875
