# Supplementary material for: ATAD2 drives melanoma growth and progression and inhibits ferroptosis
Source: EMBO Rep. 2025 Dec 2;27(2):501–32. doi: 10.1038/s44319-025-00660-w (PMC12852765; doi:10.1038/s44319-025-00660-w)
Supplement: Supplementary file 10 — Source data Fig. 4 [file 44319_2025_660_MOESM10_ESM.zip › Figure 5/5A/A375_SKMEL-103_up_common_genes_data copy.csv]

Gene_Symbol	NAME.x	Foldchange.x	baseMean.x	log2FoldChange.x	lfcSE.x	stat.x	pvalue.x	padj.x	A1	A2	A3	B1	B2	B3	NAME.y	Foldchange.y	baseMean.y	log2FoldChange.y	lfcSE.y	stat.y	pvalue.y	padj.y	C1	C2	C3	D1	D2	D3
ABCA3	ATP-binding cassette; sub-family A (ABC1); member 3	1.26648538889136	840.846457600107	0.340830433153394	0.134367691976045	2.53655047683752	0.0111950602288346	0.0951687890102796	6.25403977140281	3.44607761433048	6.80514846529768	6.83028618414106	7.70477172053844	7.50948476080373	ATP-binding cassette; sub-family A (ABC1); member 3	1.33938113050608	840.846457600107	0.421566548303025	0.111427277805658	3.78333345842196	0.000154741878028796	0.00313782141558392	32.9716544517835	27.8010180174856	29.9016445155184	41.2712109280581	40.6097654176081	39.5984664997004
ABCA5	ATP-binding cassette; sub-family A (ABC1); member 5	1.14495547858637	631.795961325075	0.195291500443224	0.0870336024561003	2.24386323135055	0.0248412025158089	0.160124307607421	10.6240173522575	9.67552560946636	10.6580634052089	11.9716288754763	11.6194939215887	12.3584663492084	ATP-binding cassette; sub-family A (ABC1); member 5	1.13504849461838	631.795961325075	0.18275393756099	0.0733837421319535	2.49038727450522	0.0127603967162234	0.0911572390351463	18.6417486783343	18.9512567665346	19.4695909580864	21.8111250082292	20.1401849348045	22.8127014551733
ABCB1	ATP-binding cassette; sub-family B (MDR/TAP); member 1	1.381838162457	145.164107830244	0.466588660666394	0.179742387498152	2.59587439090399	0.00943505502131525	0.0847855341902245	4.71015547637032	4.24132629456059	5.62925884077933	6.15967626787994	6.90686655854093	7.42366207782311	ATP-binding cassette; sub-family B (MDR/TAP); member 1	1.47438409779954	145.164107830244	0.560112415752001	0.214459262832448	2.61174270746983	0.00900820208710334	0.0722635991602795	1.20130946603765	1.43949440432726	0.724075696788337	1.86220917893099	1.43522345913911	1.84294749747033
ABCC5	ATP-binding cassette; sub-family C (CFTR/MRP); member 5	1.13707597727853	1046.0833932781	0.185328655620523	0.0773952222808443	2.39457488665154	0.0166396451340691	0.123680583938286	23.1844319559117	20.2125706225153	25.2190796066914	26.4518355858554	27.1038409716028	25.8969945894003	ATP-binding cassette; sub-family C (CFTR/MRP); member 5	1.17885814214737	1046.0833932781	0.237390122105857	0.0734048597822052	3.23398372819186	0.00122076410605527	0.017170670470527	23.7473139089943	25.535378998501	26.3617188867754	28.0728033723847	31.1043510324901	30.0101585736723
ACACA	acetyl-CoA carboxylase alpha	1.15457065143386	7271.47690079873	0.207356458390986	0.0782724326719932	2.64916333008237	0.00806913242901794	0.0750377920150713	113.30540673713	107.888737617885	114.511634285542	130.917958096755	133.499507416708	126.116432640012	acetyl-CoA carboxylase alpha	1.47699037131845	7271.47690079873	0.562660421027273	0.0767524722480527	7.33084426530051	2.28707313944878e-13	2.24102468697666e-11	209.242366638059	165.479269784404	208.372894964644	293.367778525841	282.339041142119	286.329288897519
ACP5	acid phosphatase 5; tartrate resistant	1.27746049361104	936.663339280197	0.353278675466035	0.09980772331715	3.53959256583234	0.000400745202639708	0.00786408596577923	10.2576719263176	8.88027692923624	9.13190878615313	11.6735800238047	13.1903697092713	11.736251897599	acid phosphatase 5; tartrate resistant	1.26151536915495	936.663339280197	0.335157782904435	0.0829959220784952	4.03824398248689	5.38528254726451e-05	0.00133393660809682	29.9683807866893	35.5117010876212	29.2848392923283	40.6659929449055	41.1979717533209	38.0543753531712
ACSL1	acyl-CoA synthetase long-chain family member 1	1.19424162273842	1309.86390586877	0.256094756753812	0.0591590825330731	4.32891697755186	1.49844404274491e-05	0.000497210977819903	41.370865600786	41.4854728186708	44.3835785935223	49.7244834205469	51.9885082114001	51.429242776133	acyl-CoA synthetase long-chain family member 1	1.37773838502553	1309.86390586877	0.46230196463244	0.0648623395429282	7.12743277362779	1.022581884018e-12	9.21586142386593e-11	16.1533219272563	16.07226795788	14.9105958301598	20.670521886134	21.9989169556568	22.4889404083204
ACSL3	acyl-CoA synthetase long-chain family member 3	1.05074173356823	9221.19126710771	0.0714081065141227	0.0357517702323191	1.99733065104482	0.0457892758008788	0.233336145147301	293.12867581278	293.247950834854	309.909463381038	317.322677413041	314.973062698516	316.256586783563	acyl-CoA synthetase long-chain family member 3	1.13673883896214	9221.19126710771	0.184900839091894	0.0365615385160939	5.05724995709638	4.25345577077028e-07	1.78449581187489e-05	141.518545490186	146.62815175904	141.141125636927	166.318557293274	159.709784272725	162.528045520154
ACTB	actin; beta	1.08424944034554	66311.0334968844	0.116696698528732	0.0380247004300224	3.06897088495124	0.00214797523692387	0.0286135387400443	1583.34493091231	1564.98313196951	1567.16064234478	1726.74602215947	1709.41207143441	1712.35562649996	actin; beta	1.08665781370091	66311.0334968844	0.119897710193643	0.0379135739825111	3.16239535341484	0.00156476964461475	0.0206282792061427	1633.18021907819	1524.93778523107	1616.88784854676	1747.12465167306	1747.20809960115	1699.67078188997
ADAM11	ADAM metallopeptidase domain 11	1.29493431137048	154.013492305068	0.372878915623257	0.16094924354303	2.3167484817881	0.0205174369067303	0.141767429644232	3.76812438109626	3.77743123109303	3.22744173538015	4.69426941382786	5.21131808929622	4.03366610008886	ADAM metallopeptidase domain 11	1.26592610827469	154.013492305068	0.340193197549191	0.155025523360454	2.19443347246891	0.0282042617585525	0.150560227303425	3.19634125785019	2.75381538219128	3.53992562874298	4.00374973470163	4.11744434998924	3.76060908267595
ADIPOR2	adiponectin receptor 2	1.11774368375788	5373.61680578894	0.160589393398403	0.0452721076932976	3.54720382108866	0.000389343250888314	0.00767127053032306	114.456778075799	115.244787910014	117.438848882747	130.14799856327	130.407624913968	129.93554203265	adiponectin receptor 2	1.12102611163132	5373.61680578894	0.164819882677043	0.0436990543263798	3.77170364937499	0.000162136751906251	0.00327413081304463	135.27602665774	131.494684499634	142.991541306497	155.657409743894	151.757234613889	151.843930974008
ALDH5A1	aldehyde dehydrogenase 5 family; member A1	1.16432922824092	1082.77629747544	0.219499055489802	0.0808466827021928	2.71500385857945	0.00662749982701502	0.0656010152368945	12.4557444819571	11.7299180333941	12.2092369524458	13.7102471768941	15.2100671505775	13.9032746428595	aldehyde dehydrogenase 5 family; member A1	1.14706792935436	1082.77629747544	0.197950830273342	0.0644621994086026	3.07080478310402	0.00213482679469999	0.0259873598743245	38.7851341892157	36.9762301772412	37.8128419433909	43.2498081806723	41.0803304861783	45.9740686531113
ANK2	ankyrin 2; neuronal	1.28445709819295	375.070606912878	0.361158703973318	0.146846526637274	2.45942966608543	0.013915796154169	0.109231518199391	7.24840592752544	8.01875752565362	8.28126522799092	10.3075227869765	9.82420730709432	10.2343549454382	ankyrin 2; neuronal	1.28828420391858	375.070606912878	0.365450896522487	0.140867004082171	2.59429735801942	0.00947844698836867	0.0747326555158412	8.75239753827434	7.22250670692896	9.54707215024622	13.5010165472497	9.50541438511801	9.7128314055869
ANKFY1	ankyrin repeat and FYVE domain containing 1	1.11094544159517	4082.53948478056	0.151787967876594	0.051045136806249	2.97360292034738	0.00294325682463062	0.0360499577513482	86.3266828696982	81.5792604469389	80.4608730308725	91.7742089105499	92.5819333280233	93.4609017658887	ankyrin repeat and FYVE domain containing 1	1.13324546749334	4082.53948478056	0.180460391060248	0.0487852311524142	3.69907832344703	0.000216383823522404	0.00421227176456946	110.155787644703	103.055282007186	112.204915383793	122.440253514713	124.017423821676	122.232247534924
ANKRD29	ankyrin repeat domain 29	1.22138702047206	273.655219822815	0.288520419034519	0.132620956239533	2.17552660767586	0.0295906764339894	0.178669923877686	3.82045944194482	2.8496411041579	3.90295279627367	4.81845643535769	4.01446034629996	4.59151353946285	ankyrin repeat domain 29	1.21585945938261	273.655219822815	0.281976477984129	0.10291002230222	2.740029315668	0.00614337045341514	0.0556064529571364	8.81675340252635	8.47424097156136	8.76936121665875	10.6844251641166	10.2347902414018	10.7339239379691
AP5Z1	adaptor-related protein complex 5; zeta 1 subunit	1.15088627019133	1186.47925706594	0.202745274358317	0.0772201601510864	2.62554848321517	0.00865094876998239	0.0793365904784817	26.0105252417339	21.6705265362705	21.7164296613176	28.4388279303328	27.2783827257898	25.1675017840651	adaptor-related protein complex 5; zeta 1 subunit	1.14506401427748	1186.47925706594	0.195428253779979	0.0718543173914761	2.71978443153594	0.00653244869860925	0.0579860000695456	31.4485656644857	32.6952989921983	31.0816197250994	35.3354191702156	37.4334512047593	36.4355701189067
APOE	apolipoprotein E	1.57626789200015	138.299605441522	0.656512746479515	0.161945150594853	4.05392038025238	5.03663649161267e-05	0.00142379045857428	3.89896203321765	2.78337038080539	2.72706317175532	4.79361903105173	5.23625262560865	5.10644963734653	apolipoprotein E	1.25107260689797	138.299605441522	0.323165519777089	0.161509774614607	2.00090378770093	0.0454027593166352	0.202406194205458	2.38116697732464	2.42836447338686	2.70857945835637	3.21231083365596	3.03514469227778	3.11308698897016
ARFGEF2	ADP-ribosylation factor guanine nucleotide-exchange factor 2 (brefeldin A-inhibited)	1.10250169199663	4896.22067562537	0.140780869871929	0.0632401882080891	2.22612983706968	0.0260054859105195	0.165221973147774	106.972864374455	109.147881361583	111.709514329243	124.087671912614	119.810446981188	119.937199465408	ADP-ribosylation factor guanine nucleotide-exchange factor 2 (brefeldin A-inhibited)	1.1313514686968	4896.22067562537	0.178047190490512	0.0621160179083197	2.86636517416975	0.00415214981518043	0.0417887800637774	128.475757001777	108.938433050958	124.916466505188	139.502745116668	137.546169543069	132.941266776982
ARID5B	AT rich interactive domain 5B (MRF1-like)	1.16003589422352	2103.12898079224	0.21416944640207	0.0808291623809142	2.64965564523332	0.00805738490550371	0.0749955661125035	31.9243871176211	32.4726544427295	35.5268780173629	38.0757408010482	38.6235967479419	40.1006486226919	AT rich interactive domain 5B (MRF1-like)	1.19472637870701	2103.12898079224	0.256680243910685	0.076045526018506	3.3753497062828	0.000737219466498065	0.0114347981703926	66.4581558175831	54.8259607908992	66.1858822101339	74.9306418372358	74.7963176492331	74.1412797293133
ARMCX3	armadillo repeat containing; X-linked 3	1.14833073576951	934.18676580617	0.199538218786038	0.0681384759402999	2.92842209973796	0.00340687191713056	0.0403736444724888	18.5789466012385	20.0137584524578	19.1895179150122	22.7013875356543	21.7179811281197	21.8847841600566	armadillo repeat containing; X-linked 3	1.13244401583301	934.18676580617	0.179439730115657	0.0616005203802563	2.91295802386061	0.0035802272418144	0.0374973584867219	24.1334490945064	25.3726535440988	23.1436046788272	27.4443077744955	27.175132709929	27.9430688129961
ARNTL2	aryl hydrocarbon receptor nuclear translocator-like 2	1.11223533210232	982.538848634711	0.153462072716647	0.0692045772131655	2.21751333360435	0.0265880329270122	0.167004842779586	30.9561884919227	30.8158863589168	31.8991334310829	34.9710652628022	33.9857729938313	35.916792827387	aryl hydrocarbon receptor nuclear translocator-like 2	1.178198576606	982.538848634711	0.236582715179285	0.0734798110904132	3.2196968346609	0.00128326228725003	0.0177759584642439	16.0031582440016	14.1946665609314	13.8110734757775	18.040151420894	17.1050402425267	16.6861462608801
ARPC4-TTLL3	ARPC4-TTLL3 readthrough	1.26949059513424	541.855834299242	0.344249706995302	0.129581674529009	2.65662338634339	0.0078927562141782	0.0741056210463034	6.12320211928142	4.3075970179131	5.35405063078567	5.9609770334322	6.93180109485335	7.72404146825526	ARPC4-TTLL3 readthrough	1.19142871918078	541.855834299242	0.252692640524752	0.106515261288159	2.37236089428664	0.0176748172115642	0.113379758914252	19.0922397280984	18.2628029209867	19.8182199972808	24.650994006099	20.4225239759466	23.0119390224674
ASAH1	N-acylsphingosine amidohydrolase (acid ceramidase) 1	1.2771459903629	1237.97870778283	0.352923448716571	0.0734542179431623	4.80467233331185	1.55005142522299e-06	6.96330794100174e-05	27.6067445976149	29.1591182751041	29.1970891875088	36.660008755608	38.3243823121928	35.2945783757775	N-acylsphingosine amidohydrolase (acid ceramidase) 1	1.22759015532122	1237.97870778283	0.295828981247598	0.0714694445105245	4.13923717014528	3.48462564276132e-05	0.000930082895508505	23.7902178184957	28.7523360586063	25.5303727163888	32.4955501723458	32.6101592519148	31.0810604978781
ATHL1	ATH1; acid trehalase-like 1 (yeast)	1.11798258412326	662.660383683065	0.160897714125016	0.0807737861199176	1.99195459138371	0.0463760403443801	0.234693306422166	15.4650104807492	15.1097249243721	14.3108269196701	15.8959387558192	17.1549609829464	17.2718149498486	ATH1; acid trehalase-like 1 (yeast)	1.14252238318062	662.660383683065	0.192222429429826	0.0752695511332386	2.55378737531679	0.0106558305212629	0.0806506612806833	16.3249375652617	15.7968864196609	15.9296653293434	17.6909871998444	17.716774831668	19.5003768989091
ATP11A	ATPase; class VI; type 11A	1.12928509066908	2352.20524484927	0.175409743837607	0.0863756577174086	2.03077751849354	0.0422775685852457	0.222273136962401	76.4091888388963	76.3438733020907	78.3092452072857	86.9805898794982	89.8391343336569	85.9299613343398	ATPase; class VI; type 11A	1.17712520061019	2352.20524484927	0.235267775510824	0.0882886976942275	2.66475530453097	0.0077044360311606	0.0649848815335384	36.082187890631	26.887252004304	34.085192985851	36.7320760544138	39.1980702118975	38.1041847449947
ATP6AP1	ATPase; H+ transporting; lysosomal accessory protein 1	1.08910793153066	6379.65121882116	0.123146933456266	0.0507244863059476	2.42776107605108	0.0151923479454035	0.116373704093857	100.378646707536	93.044095586923	96.2728356414171	106.328927833847	108.116149450662	103.759623723562	ATPase; H+ transporting; lysosomal accessory protein 1	1.09077483833125	6379.65121882116	0.125353326090596	0.0478585969274715	2.61924364979956	0.00881249795435469	0.0712022524258874	198.022994303457	221.531930154642	200.568968010369	217.925029164399	229.471055688257	229.870343265557
ATP6V0D1	ATPase; H+ transporting; lysosomal 38kDa; V0 subunit d1	1.14550892976966	2016.03997330906	0.195988705158688	0.065525682065928	2.99102121457502	0.00278046176126124	0.0346076229449395	39.8269813057535	41.0215777552032	36.7277865700624	44.1857422603162	45.779808669607	44.9067188696063	ATPase; H+ transporting; lysosomal 38kDa; V0 subunit d1	1.10485015890354	2016.03997330906	0.14385072286098	0.0616130595660133	2.33474402787701	0.0195567967571303	0.12071637729926	53.2008477816675	59.8203805067825	53.1257020495443	58.9156428984293	61.5734392224105	63.531879270903
ATP6V1A	ATPase; H+ transporting; lysosomal 70kDa; V1 subunit A	1.09499405854653	4493.66224349712	0.130923041763698	0.0608983661519674	2.14986131872552	0.0315661861180439	0.185912431592334	92.4498849889797	98.4120241784763	102.127264835828	110.973522439063	106.121386545669	105.733545432116	ATPase; H+ transporting; lysosomal 70kDa; V1 subunit A	1.11611757378604	4493.66224349712	0.158489011202539	0.0594762804623971	2.6647431542519	0.00770471437907911	0.0649848815335384	122.340497943085	106.710346059912	114.752589131752	128.422600502029	130.087713206231	125.345334523894
ATP6V1B2	ATPase; H+ transporting; lysosomal 56/58kDa; V1 subunit B2	1.12629755677502	2112.97203296811	0.171588023663648	0.0548387491603369	3.1289558257786	0.00175428679406845	0.0244161937020013	45.8193457729135	44.0700310294187	44.2835028807974	51.7114757650243	50.3677633510927	50.1204468606786	ATPase; H+ transporting; lysosomal 56/58kDa; V1 subunit B2	1.16527841781501	2112.97203296811	0.220674696520599	0.0514740468224287	4.28710602999345	1.81015904377912e-05	0.000518202392925003	51.8922785418765	55.589518692325	51.8920916031642	61.4761805194594	65.196790250401	59.3976997495506
ATP6V1C1	ATPase; H+ transporting; lysosomal 42kDa; V1 subunit C1	1.08138156705983	2194.8396290333	0.112875669949404	0.0519960975054269	2.17084887837251	0.0299425977574753	0.1800502171578	52.7799088657719	54.0106395322951	52.639824893332	57.8463146285983	57.7483860995696	57.4797419262662	ATPase; H+ transporting; lysosomal 42kDa; V1 subunit C1	1.12097821232253	2194.8396290333	0.164758237751096	0.0500398585090459	3.29254004028234	0.000992867590575238	0.0146422897195944	49.6612752478066	54.2251283438757	48.6471597768164	56.2852724331892	57.4324666189927	57.8287039071097
ATP8A1	ATPase; aminophospholipid transporter (APLT); class I; type 8A; member 1	1.18178216026743	2436.24637916188	0.240964125815255	0.0765327353341321	3.14851056561923	0.00164104790854167	0.0232976062504081	10.4408446392875	11.1997522465741	10.3077984106715	12.220002918536	12.0184465025875	13.2381488497597	ATPase; aminophospholipid transporter (APLT); class I; type 8A; member 1	1.15540999408187	2436.24637916188	0.20840487888882	0.0508858666983573	4.09553560567628	4.21193484573448e-05	0.00108229261429736	103.183902350734	100.639434876445	100.646521853579	121.718647457877	114.370839915987	115.906454773337
B3GAT3	beta-1;3-glucuronyltransferase 3	1.20228747837706	3652.03199148066	0.26578189941051	0.0583527162515838	4.55474768757309	5.24484929971561e-06	0.000199413541082937	72.3008865622844	69.4517180734297	67.1758221666333	82.0379464226106	89.2157709258463	81.5530045023285	beta-1;3-glucuronyltransferase 3	1.11471574419673	3652.03199148066	0.156675865552821	0.05592562850944	2.80150388522455	0.00508650286416232	0.048332708993593	96.1476611925137	104.482259068867	97.0797786064363	106.05281274012	116.653080498552	109.605566707661
BMP2K	BMP2 inducible kinase	1.30875378657811	332.72716320902	0.388193711268445	0.118142581122225	3.2858069256743	0.00101690687165117	0.0159300861868102	6.67272025819129	6.03063582507834	7.75586773618485	9.98463653099893	8.02892069259992	9.33321677414177	BMP2 inducible kinase	1.1771073988315	332.72716320902	0.23524595732868	0.110128462376004	2.13610498370072	0.0326708576406731	0.165164308017253	8.3877143075129	7.53544027308706	7.85756219107344	9.45071158307478	9.08190582340483	9.41397505464576
BRCC3	BRCA1/BRCA2-containing complex; subunit 3	1.10496931693686	1255.03758073082	0.144006309057772	0.0637481707824562	2.25898731352153	0.0238841740404584	0.15581275290022	29.4384717273145	27.4360794679388	29.8976191765835	32.2141133848398	31.1183013179028	33.5995803869104	BRCA1/BRCA2-containing complex; subunit 3	1.12322953157616	1255.03758073082	0.167652772110522	0.0603879915711885	2.77626010980816	0.00549881970654585	0.0510704629233902	29.6680534201799	31.6062901819681	28.8825750163348	35.0560877933759	33.6218741493407	32.8741986035249
C12orf4	chromosome 12 open reading frame 4	1.21828800755604	628.596509972288	0.284855231729715	0.083888671121886	3.39563409361718	0.000684698257963778	0.0117884369885273	14.3398066725052	15.6398907111922	16.3873979587132	18.7522402510055	19.374134714752	18.6020665360481	chromosome 12 open reading frame 4	1.21049317613947	628.596509972288	0.275594946517765	0.0818188707347559	3.36835431781015	0.000756183481116745	0.0116828347347137	12.8068169861514	13.6689381697858	11.8802049510086	15.3865033409173	14.8698561668183	16.4370993017624
C12orf49	chromosome 12 open reading frame 49	1.15613484383612	1695.03085894785	0.209309673953112	0.0597743104297408	3.50166605768102	0.000462358741756643	0.00880109208558929	36.6083750635671	34.7921297600674	37.1280894209623	42.1490751072268	42.6131225579294	41.9458363067751	chromosome 12 open reading frame 49	1.09965728200415	1695.03085894785	0.137053965029054	0.0562561516821245	2.43624849782612	0.0148404855024623	0.100861548703713	44.8774893384066	40.5311554887972	44.0613470304903	47.1138922269541	47.8329392201607	47.1943987527876
C17orf51	chromosome 17 open reading frame 51	1.16607084824236	681.705019489049	0.221655446602498	0.093811391339315	2.3627775202776	0.0181385550072575	0.13103155624319	12.16790164729	12.1275423735092	10.4829309079402	14.3808570931552	13.7389295081446	12.4228333614439	chromosome 17 open reading frame 51	1.17766840195724	681.705019489049	0.235933374315444	0.0828660343250388	2.84716622723859	0.00441103229171668	0.0435142374723402	20.0575776918787	19.0263608224125	19.8718552340799	24.7441044650456	22.1636147296564	22.4640357124087
C18orf8	chromosome 18 open reading frame 8	1.12106106227576	686.873165394745	0.16486486141115	0.0763831793167203	2.15839223878786	0.030897348643312	0.183747979711754	18.5527790708142	17.561741688415	17.7884579368627	19.5470371887964	19.8728254410004	21.4342150744083	chromosome 18 open reading frame 8	1.12515825701883	686.873165394745	0.170127935272335	0.075137926093997	2.26420855773296	0.0235612904951808	0.134808570341292	13.621991266677	14.7829816653087	14.2937906069698	16.6667721514324	16.1403818519578	15.3163879857332
C2CD3	C2 calcium-dependent domain containing 3	1.13900296268825	1223.60526550493	0.187771499679996	0.078157151656342	2.40248647373474	0.0162840367734859	0.121984062028165	27.2927342325236	27.3698087445863	29.1720702593275	33.654682834586	31.068432245278	31.5183803246305	C2 calcium-dependent domain containing 3	1.14119901814826	1223.60526550493	0.190550410783372	0.0752837821851622	2.53109508120499	0.0113707020568254	0.0844416327719483	30.6977472482122	25.8733472499517	30.357544028311	33.0774905407617	33.1983655876275	32.6749610362308
C3orf52	chromosome 3 open reading frame 52	1.24700287275473	162.868699827111	0.318464788747562	0.143380297483759	2.2211195982742	0.0263428619617495	0.166600394723502	6.25403977140281	5.30165786820074	5.80439133804802	7.30219686595444	8.2283969830993	6.47961256503636	chromosome 3 open reading frame 52	1.34522133406493	162.868699827111	0.42784356407349	0.182021305396916	2.35051365630266	0.0187475197053905	0.117275927300377	1.39437705879371	1.20166489404711	1.50178663037581	1.83893156419435	1.9057885277093	1.66861462608801
C7orf43	chromosome 7 open reading frame 43	1.11856793348381	1452.65237621688	0.161652877607602	0.062479856548539	2.58727990967805	0.00967369731118283	0.0862246524684184	23.9171228077915	22.8633995566157	22.5170353631173	26.725047033221	26.106459519106	25.2104131255554	chromosome 7 open reading frame 43	1.09866416272998	1452.65237621688	0.135750453795279	0.0534145562200744	2.541450559581	0.0110393557800911	0.0825981425279343	45.3708842976721	46.4894105884474	44.5708817800821	48.1148296606295	52.1621378510065	49.8342965194343
CCDC144B	coiled-coil domain containing 144B (pseudogene)	1.22953666305956	958.995099267432	0.298114754718941	0.102523410138022	2.90777252061363	0.0036401302175451	0.041913171274573	20.1751659571195	19.4835926656377	18.4139311413937	23.0739486002438	24.4109110498613	24.2878192835138	coiled-coil domain containing 144B (pseudogene)	1.17257706106687	958.995099267432	0.229682738916126	0.0982904230928331	2.33677637850023	0.0194508146906752	0.120224379234702	25.2918546510427	20.0027135488258	27.005341728365	29.0271855765868	27.9045085662128	27.5944030702315
CCDC69	coiled-coil domain containing 69	1.15884947221954	625.208781313206	0.212693180851669	0.0780030998197714	2.72672728831422	0.00639658816072171	0.0640975889818373	13.5286132293525	13.3866861172069	13.9605619251327	16.069800585961	16.0827759215123	15.5982726317266	coiled-coil domain containing 69	1.19207502598625	625.208781313206	0.253475037991412	0.0715832442376529	3.5409828192459	0.000398639535338383	0.00709772831212243	14.930560506468	14.4324960712116	15.581036290149	18.3427604124703	17.5991335645254	17.4581918341447
CCPG1	cell cycle progression 1	1.09336079747346	3438.45032079487	0.128769553647614	0.060335645954214	2.13422018793553	0.0328247609104655	0.190039128848356	62.7235704269981	60.5714411441935	69.3274499902201	67.6570893294555	72.3849589149614	72.6059898015995	cell cycle progression 1	1.14595993146427	3438.45032079487	0.196556601085757	0.0574493118284335	3.42139174221536	0.000623015226138352	0.0100619715725884	91.5354909211191	98.3237264868752	100.029716630389	114.130145053733	111.00629967571	107.239620596044
CD46	CD46 molecule; complement regulatory protein	1.06141489252157	9641.93965925264	0.0859886961989745	0.0433257048537363	1.98470391859208	0.0471774225919349	0.237416767031869	194.267745869851	210.277005197512	211.560056700578	220.928711301581	218.900294286754	217.753602392563	CD46 molecule; complement regulatory protein	1.08435306629593	9641.93965925264	0.116834575935397	0.0422749030762587	2.76368642938439	0.00571524332822126	0.0525456880302459	255.128097849747	266.707019765226	249.56475682638	277.911442340714	281.37438275155	278.085834550726
CD68	CD68 molecule	1.10466601268159	9023.50421723717	0.143610247733226	0.0499704537039256	2.87390321857223	0.00405433180680858	0.045428430068615	89.9901371290974	80.0550338098312	91.394144646075	97.1887630492508	97.9179240988817	97.1083657925648	CD68 molecule	1.09064478049931	9023.50421723717	0.125181297024962	0.0460333455678053	2.71936126911687	0.00654081261283005	0.0580169284005582	326.37003957673	361.100300661155	334.844783337007	372.907388080931	374.38156855445	368.714022973626
CDK12	cyclin-dependent kinase 12	1.10250155389014	3247.4405985719	0.140780689150611	0.0635663839313755	2.21470343983376	0.0267804266091837	0.167521091899778	76.6708641431391	74.0906687081054	80.1606458926976	82.7830685517897	88.5674729817234	85.3292025534755	cyclin-dependent kinase 12	1.10124003759261	3247.4405985719	0.139128967812431	0.0623434825652423	2.23165216455197	0.0256379610962096	0.142487336126631	79.5438482154932	70.1471881899998	80.586943290702	86.9651686560773	83.9723364863519	82.5092575556651
CDK5R1	cyclin-dependent kinase 5; regulatory subunit 1 (p35)	1.29176306608799	290.728413664184	0.369341476590344	0.126671562713806	2.91574106040525	0.00354844866646442	0.0415123001044716	9.57731613528632	7.48859173883355	8.53145450980334	10.5807342343422	10.5971779327794	12.444289032189	cyclin-dependent kinase 5; regulatory subunit 1 (p35)	1.38847951078032	290.728413664184	0.473505888057934	0.135039112518525	3.50643512999227	0.000454152121849296	0.00787484676840822	4.33329485963582	3.52989062626337	3.8617370495378	5.86595891363262	4.87034845970155	5.45412840467572
CDR1	cerebellar degeneration-related protein 1; 34kDa	1.56266472460623	86.376857744937	0.644008276076522	0.327078875778187	1.96896933360277	0.0489566127184407	0.24274052710086	0.60185319975843	0.530165786820074	0.650492132712278	1.01833357654467	1.09711959774657	0.750948476080373	cerebellar degeneration-related protein 1; 34kDa	1.41991289476346	86.376857744937	0.505802429626264	0.243488271535315	2.07731742657224	0.0377722717142184	0.179943719255048	3.00327366509413	2.06536153664346	3.70083133914039	4.63224533259084	4.63506592541646	3.06327759714664
CHM	choroideremia (Rab escort protein 1)	1.12526273147833	1847.83012167066	0.170261887795443	0.065718887170341	2.59076036017059	0.0095764151229057	0.0855878949685509	38.3092645411453	41.6180142653758	45.484411433497	48.8054994612261	46.8021246584163	46.4515271632573	choroideremia (Rab escort protein 1)	1.10371936837031	1847.83012167066	0.142373399175241	0.0632453832721402	2.25112714650837	0.0243774855019265	0.13800360152312	44.1695748316345	44.6869132473768	46.7162912520475	50.908143429026	50.2563493232972	48.4396335483757
CHPF2	chondroitin polymerizing factor 2	1.16860864633337	4818.24313688689	0.224791868686305	0.0527725535526683	4.25963599547929	2.04760086288376e-05	0.000647077328963267	79.1829470638699	72.0362762841776	75.0067466873619	90.4826638866396	92.0084389928376	84.428064382179	chondroitin polymerizing factor 2	1.14338845259532	4818.24313688689	0.193315625270961	0.0495241905046727	3.90345855835284	9.48277934856933e-05	0.00211371875555897	151.622416177752	141.00786491084	148.623241170406	167.878157480629	169.803404993556	167.035795480183
CHRM3	cholinergic receptor; muscarinic 3	1.31100285063554	564.455552183	0.39067082254921	0.138202195721883	2.82680619152674	0.00470147729260663	0.0508832976071585	3.74195685067198	4.10878484785558	3.87793386809243	4.81845643535769	4.91210365354716	5.55701872299476	cholinergic receptor; muscarinic 3	1.19134086967941	564.455552183	0.252586260083585	0.104828919784242	2.40950932818401	0.0159739877051797	0.105757820030014	22.3743888049513	18.2127335504014	23.9481332308143	26.3269822671369	25.0811181547916	25.2782663504377
CLCN4	chloride channel; voltage-sensitive 4	1.18021483527858	397.111761160695	0.239049498214108	0.106833198679581	2.2375956272832	0.0252474369735756	0.1619563180203	8.08576690110238	8.68146475917871	9.2319844988781	10.729758660178	9.72446916184463	10.3845446406543	chloride channel; voltage-sensitive 4	1.23932466473207	397.111761160695	0.309554178472389	0.0996250364723057	3.10719262379834	0.00188873286737007	0.0237106619635452	9.31014836179182	8.5493450274393	9.86888357104104	11.103422229376	12.3523330499677	10.7339239379691
CLCN5	chloride channel; voltage-sensitive 5	1.27773371433229	248.207001340517	0.353587203232647	0.118757721499342	2.97738284945629	0.00290720725581537	0.0357283046590104	10.205336865469	8.74773548253122	9.15692771433437	12.2945151314539	12.816351664585	11.2856828119507	chloride channel; voltage-sensitive 5	1.4561442868495	248.207001340517	0.542153316806313	0.168197003806992	3.22332327291894	0.00126712461351084	0.0176981791520044	1.22276142078833	1.2517342646324	1.66269234077322	1.83893156419435	2.21165582227993	1.84294749747033
CLCN6	chloride channel; voltage-sensitive 6	1.10501811094578	1182.19544984874	0.144070015189137	0.0678708483655038	2.12270832999286	0.0337783005518113	0.193614298665543	23.6554475035487	21.6705265362705	22.4169596503923	25.8060630739002	24.9096017761097	24.9314894058684	chloride channel; voltage-sensitive 6	1.19132433598947	1182.19544984874	0.252566237906386	0.0611311849431508	4.13154494128097	3.60333223035911e-05	0.000956520919331691	31.7059891214938	30.5923854276159	33.6024758546588	39.2926136754439	37.4805077116163	37.2325203880831
CLCN7	chloride channel; voltage-sensitive 7	1.24170578910311	3308.9253094945	0.312323380576497	0.0506732972902328	6.16347064979127	7.11675746586216e-10	6.84972485267888e-08	75.5979953957436	74.0243979847529	69.0272228520452	91.8735585277738	91.9585699202128	88.9337552386613	chloride channel; voltage-sensitive 7	1.27023855883377	3308.9253094945	0.345099469695071	0.0490185261821388	7.04018452967722	1.91985407407436e-12	1.68854635430637e-10	74.5884466680879	71.3238183987543	73.6143625068143	90.7361422434126	94.1835984743252	93.9405129791635
CPSF2	cleavage and polyadenylation specific factor 2; 100kDa	1.11952255490864	2149.77643658533	0.162883594315619	0.0505844486163617	3.22003300957072	0.00128175836696436	0.0191346341080569	52.0210504834678	52.1550592784248	54.5412634351064	60.4294046764189	59.3441964235646	59.1961955858785	cleavage and polyadenylation specific factor 2; 100kDa	1.07895931083294	2149.77643658533	0.109640459667088	0.0490308074314524	2.23615447941319	0.0253416538384932	0.141432777538991	49.8543428405626	48.3544946427497	48.7544302504147	55.0050036226742	51.1504229535806	52.3994801983457
CRYBG3	beta-gamma crystallin domain containing 3	1.18235532001434	1536.48333698277	0.241663657672097	0.0895447610877248	2.69880286391456	0.00695893852124045	0.0680056910375573	32.6570779695009	38.0393952043403	37.6785058409496	41.6026522124956	43.23648596574	43.7266569786228	beta-gamma crystallin domain containing 3	1.16993936883998	1536.48333698277	0.226433765244207	0.0879294788484327	2.57517465370765	0.010018948106888	0.0775934117099179	36.2323515738857	29.6035153585563	36.8474076810065	40.4099391828025	40.6803501778937	38.8513256223476
CTNS	cystinosin; lysosomal cystine transporter	1.23556860823963	701.969580272446	0.305175122377698	0.0952013833725068	3.20557445245937	0.00134793170568265	0.0198785887908754	14.2874716116566	12.3926252669192	14.5610162014825	18.35484178211	18.725836770629	14.8258684849011	cystinosin; lysosomal cystine transporter	1.17666054063692	701.969580272446	0.234698171713767	0.0887245139940498	2.64524606727636	0.00816315308994944	0.0674488031201256	17.3331794385433	18.4004936900963	17.8873514725119	20.6006890419241	22.0695017159423	20.4965647353795
CTR9	CTR9 homolog; Paf1/RNA polymerase II complex component	1.09819048444569	2164.25398544007	0.135128315846205	0.0609251973508313	2.21793809001689	0.0265590539432899	0.166923025213962	45.5315029382464	44.4013846461812	49.9377806497579	53.0278581932406	49.8441380885318	52.2660139351939	CTR9 homolog; Paf1/RNA polymerase II complex component	1.08324264815909	2164.25398544007	0.115356445240836	0.0580286490932518	1.98792229430429	0.0468202846446197	0.206206985161824	58.5852884240863	54.1750589732904	56.2633634022938	62.8961150183943	59.0323878521314	61.1410284633739
CTSA	cathepsin A	1.17211139192612	9074.56199824195	0.229109683192637	0.038077140086345	6.01698769059599	1.77692587584048e-09	1.59160231823749e-07	140.127125422017	139.69868482709	136.728442510485	164.100730249527	166.088946377044	160.78879656418	cathepsin A	1.2219622400564	9074.56199824195	0.289199705021576	0.0355772822177297	8.12877451548155	4.33652112135089e-16	5.23249655964653e-14	265.146160718311	281.189585207023	264.528987893339	335.593371658101	329.06615245114	327.322418368278
CTSD	cathepsin D	1.05827537965636	14605.5951933937	0.0817150879148385	0.0349162273190545	2.3403183616646	0.019267307996475	0.136158130081575	268.24335437929	260.245130605304	262.848859472123	279.246936611993	289.06607946991	275.083154623613	cathepsin D	1.18785293814205	14605.5951933937	0.248356234668833	0.0335915119361079	7.39342233660735	1.43097044422213e-13	1.43097044422213e-11	409.432008371333	422.31010620168	415.002644733316	484.057998448375	506.822107103532	491.344745643138
CTSH	cathepsin H	1.18855023699563	647.845350145642	0.249202883619218	0.0906872452030511	2.74793751934185	0.00599714361505162	0.0612295781676599	12.7174197861999	11.9287302034517	11.1334230406524	15.5730524998416	13.9633403349564	13.2381488497597	cathepsin H	1.18723049202277	647.845350145642	0.24760005074817	0.0811801408603619	3.05000765118241	0.0022883553643561	0.0272068308791523	17.0328520720339	18.8260833400713	16.6537410261318	21.1360741808668	20.7754477773743	20.6708976067619
CTTN	cortactin	1.08114881505313	10442.7698609571	0.112565116932523	0.0387201599427108	2.90714493687709	0.00364744156616724	0.0419642607297413	249.193392230414	228.766537012862	233.301505290077	261.289493298778	259.842802911751	253.992230281127	cortactin	1.10455456890129	10442.7698609571	0.143464694690084	0.0379007778737111	3.78527045455693	0.00015354150333975	0.0031221531319782	259.69736421164	258.570747045115	259.085011358227	281.519472624893	284.3859991904	293.40222253646
CXADR	coxsackie virus and adenovirus receptor	1.22629465143182	200.752462884062	0.294305668331526	0.13089777500381	2.24836265034267	0.0245530747703255	0.158699775358595	5.15500349358307	6.03063582507834	5.77937240986678	7.32703427026041	6.73232480435397	6.67271360174274	coxsackie virus and adenovirus receptor	1.20611005757953	200.752462884062	0.270361559211189	0.135690766986893	1.99248309383721	0.0463180783126309	0.205108869688933	3.66828426236498	3.37968251450749	3.11084373434989	4.46930202943438	4.21155736370328	3.58627621129362
CYB5RL	cytochrome b5 reductase-like	1.26803676329177	126.493278090748	0.342596573119174	0.160206365722625	2.13847041329389	0.0324785829448986	0.188919247408573	4.26530745915757	3.51234833768299	3.52766887355504	4.94264345688753	4.56302014517325	5.02062695436592	cytochrome b5 reductase-like	1.45817581081909	126.493278090748	0.544164674469773	0.175916201181521	3.09331756151481	0.00197932209736194	0.0245149907724206	1.99503179181253	1.52711580285153	1.39451615677754	2.37431670313701	2.42341010313652	2.36594611161732
CYBRD1	cytochrome b reductase 1	1.14498111547863	2553.01481149943	0.19532380371086	0.0587505450408978	3.32462964513589	0.00088536059167186	0.01418744297975	36.7392127156885	38.2382073743979	41.2061747145047	46.3217590306294	44.183998345612	43.5121002711713	cytochrome b reductase 1	1.13253812581364	2553.01481149943	0.179559618038777	0.0528458561422524	3.39779939519632	0.000679302121038563	0.0107103790142149	80.6808018172789	80.4239265026318	79.0047038051275	95.0657785844271	88.7015154254824	88.361861094929
CYP51A1	cytochrome P450; family 51; subfamily A; polypeptide 1	1.14815557295607	2015.66280799899	0.199318137767634	0.0568267085567537	3.50747285615834	0.000452384503245169	0.00864504417196265	49.2996273193427	48.4438987706843	53.4404305951317	58.6411115663893	56.5764628928858	59.9471440619589	cytochrome P450; family 51; subfamily A; polypeptide 1	1.1050569913868	2015.66280799899	0.144120776015683	0.0557033256172691	2.58729213056182	0.00967335418930117	0.0758537834294963	43.0969770941008	42.8593812210134	45.6167688976652	49.2787103974614	47.0565068570199	48.9377274666109
DDX3X	DEAD (Asp-Glu-Ala-Asp) box helicase 3; X-linked	1.11116079184962	15685.8550107525	0.152067598742524	0.0324770781380662	4.68230541232976	2.83666418739792e-06	0.000119009474528763	346.772113182553	348.584004834199	364.700916097957	401.024729924151	395.162531479266	390.064094146891	DEAD (Asp-Glu-Ala-Asp) box helicase 3; X-linked	1.05924623572696	15685.8550107525	0.0830380017651024	0.031834364002043	2.6084391621511	0.00909561783569479	0.0726270455181526	392.334800435047	395.585579651778	398.885256075175	423.047370223648	416.355972670912	418.598128884883
DHCR24	24-dehydrocholesterol reductase	1.18611201631538	7985.34919597621	0.246240264311784	0.051612348527675	4.7709563958274	1.83353233334619e-06	8.08748400811311e-05	213.971896279334	201.595540438333	219.991435497656	249.14400259316	263.208965313928	247.512617716091	24-dehydrocholesterol reductase	1.47178095830985	7985.34919597621	0.557562974469315	0.0515876943301574	10.8080615291886	3.1526146743535e-27	5.977684966956e-25	138.408012051338	125.962019049959	138.298458086572	193.972363600399	198.107893868054	200.657134961061
DHCR7	7-dehydrocholesterol reductase	1.27379144150483	2655.43281608245	0.349129083765713	0.052252871018706	6.68152920517474	2.36461640793554e-11	2.90112601309738e-09	54.0621178565616	49.7693132377345	50.0878942188454	66.6387557529108	68.4453021775987	62.757836929574	7-dehydrocholesterol reductase	1.36287413600345	2655.43281608245	0.446652332687385	0.0490701290163994	9.10232643851643	8.84172247658842e-20	1.26557988390383e-17	61.0093593109123	63.7257914124356	62.3241451605961	85.3124580097761	83.3606018972107	86.5438182933704
DMBT1	deleted in malignant brain tumors 1	1.21370675452919	799.413563205432	0.279419892029409	0.114468280880877	2.44102462166084	0.0146456562011506	0.113135756897777	9.15863564849784	7.28977956877602	9.05685200160941	10.1088235525288	12.168053720462	9.44049512786754	deleted in malignant brain tumors 1	1.23345175571396	799.413563205432	0.302701288274132	0.0984307189970033	3.07527255066935	0.00210310269983416	0.025673327272223	28.6598115468983	24.0833672515274	28.4803107403413	34.1948160481203	33.080724320485	32.7994845157896
DNAJA1	DnaJ (Hsp40) homolog; subfamily A; member 1	1.12359226763987	6462.10507240559	0.168118601243028	0.0390093746782213	4.30969741580829	1.63478068247288e-05	0.000537563017209549	126.441507010119	121.474235905149	131.499486520605	142.914424376537	145.443150310358	141.864894966955	DnaJ (Hsp40) homolog; subfamily A; member 1	1.06426537260825	6462.10507240559	0.0898579290442267	0.0369807612472689	2.42985612014309	0.0151048177504807	0.101721519374777	176.613943462286	184.367939837706	182.306169880264	194.810357730918	189.049516298077	194.829436117708
DPP7	dipeptidyl-peptidase 7	1.09157215021049	3977.48529081363	0.126407492042607	0.0610948395946638	2.06903713769055	0.0385426018598357	0.209351915202103	77.508225116716	68.3913864997896	72.3797592283315	79.0822953102005	84.2039291270495	77.3262373655332	dipeptidyl-peptidase 7	1.09739957103573	3977.48529081363	0.134088916983165	0.0584880704432986	2.2925857523913	0.0218718654195266	0.129126257632466	113.116157400296	123.195686325121	111.373569213406	119.833160664209	132.62876457651	129.628942220717
DUSP10	dual specificity phosphatase 10	1.41245109678516	850.195137620606	0.498200918043305	0.0767114285521505	6.49448103687203	8.33201236606333e-11	9.50370160504099e-09	29.7524820924059	31.4123228690894	31.3487170110955	43.8876934086446	42.8125988484288	44.5205167961935	dual specificity phosphatase 10	1.24920019646035	850.195137620606	0.321004701362209	0.101861346704268	3.15138874311349	0.00162496056459228	0.0212584446622288	5.08411327590936	4.41862195415238	4.58581274632614	6.02890221678909	6.47026969284023	4.98093918235225
DUSP3	dual specificity phosphatase 3	1.0797994073509	3298.65345260924	0.110763330075254	0.040709290512213	2.72083666115539	0.00651169279230694	0.064880108385202	79.7062976723555	76.7414976422057	77.9339612845671	84.2236380015358	84.7524889259228	85.9299613343398	dual specificity phosphatase 3	1.18577646008595	3298.65345260924	0.245832061888971	0.0388567203216834	6.32662921249658	2.5057448607455e-10	1.80216132841795e-08	75.8970159078789	75.5421628705655	76.0815833995746	89.7584824244738	89.4308912817662	90.653093118811
DUSP5	dual specificity phosphatase 5	1.24766710816579	1572.80920506326	0.319233058028462	0.0614887716025549	5.19172931428667	2.0834976613647e-07	1.14441199074219e-05	52.9107465178933	47.9137329838642	49.3123074452269	62.664771063956	63.5830675966764	62.8007482710643	dual specificity phosphatase 5	1.11582445036086	1572.80920506326	0.158110069715942	0.0661656052919975	2.38961117363291	0.016866218384652	0.109501537387946	21.409050841171	20.666132709081	20.48866045727	22.2068444587521	25.3634571959337	22.2398934492028
E2F7	E2F transcription factor 7	1.14983679036519	2160.66857193572	0.201429097308019	0.0576671888442327	3.49295849763212	0.000477700746023352	0.00903423690665925	41.841881148423	42.2807214989009	47.6110203289025	50.9166788272334	50.7168468594666	51.2790530809169	E2F transcription factor 7	1.13589556160691	2160.66857193572	0.183830194280729	0.0541728411625441	3.39340138592975	0.000690304080676584	0.01083703180417	57.0407476820379	55.6145533776176	56.5047219678899	64.6884913531153	65.3144315175436	62.1621209957561
EBP	emopamil binding protein (sterol isomerase)	1.10227919053304	1241.47114059933	0.140489682877577	0.0632314648757623	2.22183185465672	0.026294671097567	0.166551929728624	32.0028897088939	30.2857205720967	32.3494741383452	35.16976449725	36.03040497145	34.2003391677747	emopamil binding protein (sterol isomerase)	1.0925963641529	1241.47114059933	0.127760527281517	0.0616247543527241	2.07320140458896	0.0381535397365343	0.18103402019935	25.9568652483136	29.2905817923982	26.5494422155724	28.9340751176403	30.869068498205	29.9105397900253
EDEM1	ER degradation enhancer; mannosidase alpha-like 1	1.14348615580393	5312.2725283079	0.193438899134882	0.0756578171706281	2.55676024459741	0.0105652008719326	0.0913318672039974	136.228163388799	144.072552568355	151.13934514288	164.870689783012	167.535149483164	164.28607089564	ER degradation enhancer; mannosidase alpha-like 1	1.13190127395943	5312.2725283079	0.178748129741795	0.0755976057880577	2.36446813200574	0.0180559807089834	0.114815905205208	112.794378079035	89.7743814594359	107.887278821462	120.252157729469	115.641365601126	115.632503118308
EEA1	early endosome antigen 1	1.13261452773713	2011.07464347346	0.179656940111974	0.0586862179017797	3.06131399390325	0.00220367864770876	0.0291957425195535	53.355594535106	51.9562471083673	59.169765148636	62.7392832768739	60.7155959207479	64.6888472966378	early endosome antigen 1	1.15366501598262	2011.07464347346	0.206224376550432	0.0587055172033854	3.51286193145981	0.000443307774368953	0.00772350060356409	39.0854615557251	38.015169616886	38.7514585873758	45.9732891048589	44.5625119935978	43.085123927347
EFCAB14	EF-hand calcium binding domain 14	1.09960084073302	2735.48590329149	0.136979915019975	0.0511366695449391	2.6787023136029	0.00739080684825026	0.0710373798449334	54.8209762388657	55.7336783394603	56.5677966177869	62.5654214467321	60.5161196302485	61.7065090630615	EF-hand calcium binding domain 14	1.10309740505392	2735.48590329149	0.141560188557356	0.0478168638712703	2.96046576660602	0.00307174257685993	0.0336795745613257	76.154439364887	71.4489918252175	73.88253869081	83.1476398392688	82.3018304929277	78.7984578648127
EFNA5	ephrin-A5	1.15298940028694	755.501404060059	0.205379250002904	0.0917387427870564	2.23874062106595	0.0251727978304488	0.161735265886138	7.98109677940526	8.21756969571115	8.3313030843534	9.18983959320797	9.57486194397009	9.61214049382877	ephrin-A5	1.11728891829975	755.501404060059	0.160002298713825	0.0694661365836194	2.30331362276385	0.0212612037140924	0.126647725102305	27.9304450853755	25.5604136837936	28.0512288459482	30.8195619113079	29.4103167856374	30.7074900592016
EIF4G3	eukaryotic translation initiation factor 4 gamma; 3	1.11310884918139	9659.69796810106	0.154594678480216	0.0607487129559229	2.54482228442246	0.0109333366530506	0.0936227068237767	202.615188075197	186.817169130724	203.904264677118	221.996719686737	222.36619483418	221.229421053278	eukaryotic translation initiation factor 4 gamma; 3	1.14976364470845	9659.69796810106	0.201337318862801	0.0599460330288252	3.35864291079924	0.000783262092368905	0.0119870299251426	266.819413188863	229.267647910071	261.149967974994	300.770060012092	282.456682409262	288.097522307254
ELOVL6	ELOVL fatty acid elongase 6	1.11133296627561	1942.53029714089	0.152291127101276	0.0728571782422726	2.09026935677993	0.0365936103161327	0.202834742071199	29.9618223358001	27.1047258511763	35.0515183819193	35.914886626429	33.4372131949581	34.7367309364035	ELOVL fatty acid elongase 6	1.21075066409423	1942.53029714089	0.275901794254992	0.0670214795490414	4.11661748011855	3.84473393378856e-05	0.00100596981063285	59.1001353381024	57.3920160333956	57.1483448094795	68.2266887930842	71.4082491555276	70.7542410853138
ELOVL7	ELOVL fatty acid elongase 7	1.20677253877424	223.467473917044	0.27115377211019	0.136583634973905	1.98525813258664	0.0471157595513754	0.237203479120718	4.55315029382464	4.70522135802816	4.80363421079836	5.73744039467849	5.48559798873287	5.8144867719366	ELOVL fatty acid elongase 7	1.30981732213505	223.467473917044	0.389365615711345	0.125176591795037	3.11053057227255	0.0018675156260672	0.0235658843047374	5.79202778268155	5.11959314234652	4.532177509527	6.2849559788921	7.62315411083722	6.37560215341089
ENPP4	ectonucleotide pyrophosphatase/phosphodiesterase 4 (putative)	1.21452843613724	474.931741524621	0.280396268643115	0.110762304321579	2.53151349965627	0.0113571445555632	0.0960446370221064	5.73068916291722	6.75961378195595	6.75511060893519	7.82378235637976	7.38062274847695	8.06733220017772	ectonucleotide pyrophosphatase/phosphodiesterase 4 (putative)	1.23065142536481	474.931741524621	0.299422184965592	0.0905656321335714	3.30613476560277	0.000945925802861175	0.0140350779692817	14.1582901354438	15.9971639020021	14.2669729885702	19.2971426166724	16.9168142150986	18.6536172379092
EPB41	erythrocyte membrane protein band 4.1	1.10082058176921	1161.85241025935	0.138579349115935	0.0672030875506463	2.06209795065587	0.039198411435687	0.211088765766385	36.7392127156885	32.6714666127871	36.2023890782564	38.969887356063	38.2495787032555	40.4439393546144	erythrocyte membrane protein band 4.1	1.23724275974377	1161.85241025935	0.307128599681324	0.0695728932149928	4.41448652612794	1.01250021591528e-05	0.000311210592681328	18.1698056738195	17.8997999842433	19.7914023788812	22.020623540859	24.1164597642227	22.7628920633498
EPB41L5	erythrocyte membrane protein band 4.1 like 5	1.29773632742179	314.767975206418	0.375997287988122	0.124318744833591	3.02446174542238	0.00249075968929703	0.0319833698009997	7.45774617091967	6.4282601651934	8.58149236616582	9.73626248793926	9.72446916184463	10.341633299164	erythrocyte membrane protein band 4.1 like 5	1.36955980949486	314.767975206418	0.453712270773125	0.122124326543247	3.7151670237662	0.000203069515100205	0.00399570743997708	6.24251883244567	5.25728391145609	6.27532270549892	8.84549359992221	7.31728681626659	8.01931208358713
EPHX1	epoxide hydrolase 1; microsomal (xenobiotic)	1.11265389754879	3708.96131488116	0.154004897314813	0.0554922295800315	2.77525157090157	0.00551590224201828	0.0572567207483626	27.5544095367664	27.0384551278238	26.3949692312097	28.7120393776984	31.1432358542152	30.6172421533341	epoxide hydrolase 1; microsomal (xenobiotic)	1.1220089907093	3708.96131488116	0.166084236374296	0.0428264740156927	3.87807402293821	0.000105286684791879	0.00231853031366733	143.191797960738	152.048161124898	144.815139357667	164.782234720656	165.427149855853	164.121946058507
ERVK13-1	endogenous retrovirus group K13; member 1	1.12080202375655	1002.6525011618	0.164531465860762	0.0716204396885562	2.29726969809501	0.0216033892788547	0.146907071947498	16.7210519411146	16.4351393914223	18.3889122132125	20.3169967222814	19.199592960565	18.9668129387157	endogenous retrovirus group K13; member 1	1.15366268351512	1002.6525011618	0.206221459722186	0.0619643941656834	3.32806384212813	0.000874518231842586	0.0132036878851104	29.5178897369252	28.8775094850695	29.6334683315227	34.8698668754828	34.0453827110539	32.5753422525837
FADS1	fatty acid desaturase 1	1.12716655069876	12637.2388560496	0.172700704608807	0.0402496745195323	4.29073543253123	1.78082375505493e-05	0.000576135250535979	273.843205890086	278.071955187129	288.117976935177	320.477027759899	319.037392117441	313.83209598936	fatty acid desaturase 1	1.2632926753504	12637.2388560496	0.337188916529364	0.0395762910217311	8.51997263574333	1.59591023956925e-17	2.08038299086706e-15	298.332334717601	282.040764506973	296.73694759122	375.793812308274	366.546660162756	366.298267470185
FAM134B	family with sequence similarity 134; member B	1.32566417206734	800.973060316611	0.406715346599644	0.0895216704657257	4.54320551084175	5.54051881714999e-06	0.000208483440026778	10.1006667437719	11.067210799869	11.4336501788273	13.8841090070358	14.6864418880166	14.7400458019205	family with sequence similarity 134; member B	1.20382677908612	800.973060316611	0.267627814911386	0.0758122826560269	3.53013793458322	0.0004153430674633	0.00733253782946093	23.897477592249	26.9122866895966	23.1436046788272	29.399627412373	31.2690488064897	28.690209690349
FAM169A	family with sequence similarity 169; member A	1.14428330585982	581.648386361864	0.194444284072726	0.0919868080905335	2.11382792934128	0.0345299665877806	0.195781558128776	12.2202367081386	14.6458298609046	12.4594262342582	14.9769547964984	14.6615073517042	14.9116911678817	family with sequence similarity 169; member A	1.12886804751309	581.648386361864	0.174876860491779	0.0863324418313073	2.02562161780952	0.0428035744979812	0.195474566052714	14.99491637072	14.0569757918219	13.221085870987	16.177942241963	16.7285881876706	14.8681034593215
FAM171B	family with sequence similarity 171; member B	1.20629059370362	378.599475402442	0.270577492307766	0.11859729515602	2.28148114130099	0.0225199914083734	0.150614692882387	7.85025912728387	9.67552560946636	9.05685200160941	11.1519945333794	9.99874906128127	10.7492910433219	family with sequence similarity 171; member B	1.3265178036712	378.599475402442	0.407644038624113	0.114119036310943	3.57209499660857	0.000354136896804016	0.00647919635756721	8.8596573120277	6.83446908489291	7.91119742787257	10.5447594756967	10.4230162688299	10.1860206279104
FAM214A	family with sequence similarity 214; member A	1.14023561118892	1073.24996600263	0.189331964716725	0.0798594417930129	2.37081502782667	0.0177489111870824	0.129243941811173	18.4481089491171	17.69428313512	20.4905021804367	21.409842511744	22.565755362742	21.4556707451535	family with sequence similarity 214; member A	1.12987175644463	1073.24996600263	0.176159032073301	0.0723214247070961	2.43577933906515	0.0148597462266807	0.100908044143971	31.3198539359817	31.1556658467005	30.7598083043045	38.6175628480814	33.1042525739135	33.6711488727012
FAM21A	family with sequence similarity 21; member A	1.14306741195859	1741.41040662664	0.192910488443483	0.0712644535937971	2.70696649893733	0.00679011090472363	0.0668480237417161	31.6103767525297	27.0384551278238	31.1485655856456	35.0455774757201	33.9608384575189	35.1658443513066	family with sequence similarity 21; member A	1.20339088857971	1741.41040662664	0.267105338620784	0.0657868206615539	4.06016487701892	4.9038075239578e-05	0.00123016477405127	51.7635668133725	45.4504711488025	50.9534749591793	59.9864131763146	59.2676703864165	58.8747011354036
FAM45A	family with sequence similarity 45; member A	1.13976417919471	1161.49086950336	0.188735357109362	0.0728566335015712	2.5905034042685	0.00958356736846375	0.0855878949685509	23.3152696080331	22.9959410033207	25.5693446012288	26.4021607772434	27.8269425246631	28.4931307495639	family with sequence similarity 45; member A	1.17717445960103	1161.49086950336	0.235328146501836	0.0679486131543748	3.46332523324922	0.000533543067230778	0.00893165237474288	28.3594841803889	31.8816717201873	28.1048640827473	34.1249832039104	36.1864537730483	34.0447193113777
FAM50A	family with sequence similarity 50; member A	1.08793224068138	3953.61417190324	0.121588704495295	0.0615355397880192	1.97591026119459	0.0481649418179488	0.240330878517448	72.1962164405873	64.6802259920491	63.5480775803533	75.3566846643054	73.008322322772	71.4688392521063	family with sequence similarity 50; member A	1.11071926007304	3953.61417190324	0.151494214313152	0.0584299966541797	2.59274727003283	0.00952127092433516	0.0749665017779176	111.914847934258	129.379253592405	118.962955220484	132.961735375673	132.699349336796	134.983451841746
FAM57A	family with sequence similarity 57; member A	1.14384765965704	1365.12075361512	0.193894923364447	0.0574593274275183	3.37447255380833	0.000739572904524479	0.0125118938656517	37.4719035675683	37.1778758007577	35.952199796444	42.3477743416746	41.9648246138064	42.7182404536006	family with sequence similarity 57; member A	1.08301704026378	1365.12075361512	0.11505594258673	0.0574039771959326	2.00432005249425	0.0450357871784026	0.201517159792426	26.7076836645871	27.9512261292415	27.380788385959	28.2590242902778	29.5044297993514	31.2304886733486
FAM78A	family with sequence similarity 78; member A	1.15115707994871	1000.35887812869	0.203084708362259	0.069665206421484	2.91515261052366	0.00355514650850122	0.0415422338809466	22.8180865299718	19.1522390488752	20.8908050313366	24.3406562198481	24.9594708487345	24.2663636127686	family with sequence similarity 78; member A	1.14957277391267	1000.35887812869	0.201097799017918	0.0643210240048673	3.12647073222436	0.00176918113466219	0.022638075868596	25.6565378818042	24.8844771808922	25.1549260587948	28.7711318144838	28.1162628470694	30.1346820532311
FAM91A1	family with sequence similarity 91; member A1	1.09803398552583	4105.8227437813	0.134922708250931	0.0493677323602888	2.73301409240872	0.00627576470851851	0.0632340681465634	96.2180093700759	105.701803747252	107.381239753888	112.016693419913	113.801223729895	115.345685925945	family with sequence similarity 91; member A1	1.07406657487396	4105.8227437813	0.103083420012114	0.04853923289967	2.12371341395498	0.0336941150302937	0.167456549740292	93.4232629391783	93.179098659236	91.9307958737193	98.3013670328197	100.41858563288	100.689685571251
FASN	fatty acid synthase	1.24949494014544	43456.3579560277	0.321345059214245	0.0792723936967531	4.0536817955001	5.04177854166372e-05	0.00142379045857428	668.397229627373	640.373999755297	601.755260615219	813.474665829047	824.659919460737	766.182002309432	fatty acid synthase	1.78067320888006	43456.3579560277	0.832422775739408	0.0790150639984884	10.5349883125493	5.95906792489968e-26	1.08752989629419e-23	1129.3167058944	884.462914046609	1098.31556155431	1839.21089557119	1897.15365870104	1813.98333612496
FAXC	failed axon connections homolog	1.3851316822871	121.331170533412	0.470023137539346	0.161898335565741	2.90319931886197	0.00369371471277549	0.0422635069016631	2.77375822497363	2.45201676404284	2.97725245356773	4.0484969018727	3.88978766473785	3.6903753681664	failed axon connections homolog	1.36989508589152	121.331170533412	0.454065407886654	0.156087387635841	2.90904611041354	0.00362533385192542	0.037884563875961	2.40261893207531	2.36577776015524	2.17222709036501	2.93297945681631	3.03514469227778	3.58627621129362
FBXO10	F-box protein 10	1.18904498033579	491.007601228019	0.249803291769822	0.0913609082463045	2.73424702714606	0.00625231182128109	0.0631284596062959	11.1473679607431	10.2719621196389	10.88323375884	12.965125047715	13.0906315640216	12.8090354348566	F-box protein 10	1.23456268084703	491.007601228019	0.304000086421159	0.0850506470417852	3.57434184212383	0.000351109967408973	0.00643187644187078	11.5411516558617	10.3768770538026	12.0679282798056	14.0131240714557	14.164008563963	13.5232498800864
FCRLA	Fc receptor-like A	1.16790957964856	1134.42340087064	0.223928584113298	0.0604880617118809	3.70202942160592	0.000213881808517249	0.00473850440721067	49.4828000323126	50.2994790245545	49.9377806497579	58.839810800837	60.3415778760615	56.6429707672052	Fc receptor-like A	1.48395884133269	1134.42340087064	0.569451078327529	0.120606807143761	4.72155006681137	2.34053998429967e-06	8.5643818974374e-05	2.16664742981791	2.16550027781406	1.76996281437149	2.83986899786976	3.15278595942033	3.2127057726172
FER1L4	fer-1-like family member 4; pseudogene (functional)	1.28520864031148	4201.49477870749	0.362002585029201	0.0876187510399582	4.13156522699246	3.60301419035419e-05	0.00107136470833343	24.2049656424586	25.249145597306	22.8172625012922	29.7303729542431	31.9411410162127	31.3681906294144	fer-1-like family member 4; pseudogene (functional)	1.39444868707793	4201.49477870749	0.479694847051595	0.0790574043649796	6.06767766921636	1.29773023272744e-09	8.53462225127052e-08	165.373119172933	130.881334709964	157.392602387065	216.202485673888	211.613111336018	205.289408400648
FLCN	folliculin	1.26129803241651	895.41895220047	0.334909210706961	0.0690328360419567	4.8514479472263	1.22563378666e-06	5.71701382914888e-05	21.1695321132422	19.2185097722277	21.0158996722428	25.5080142222286	25.9069832286066	27.0341451388934	folliculin	1.47945074084536	895.41895220047	0.565061661978813	0.066264488349911	8.52736776589888	1.49715313503671e-17	1.96922844788613e-15	17.5906028955514	16.5854790063793	17.5655400517171	25.3726000629348	26.069304798789	24.9046959117613
FNDC3A	fibronectin type III domain containing 3A	1.51676904848595	3668.44686033513	0.601001429705202	0.0510625071528467	11.7699161912714	5.57799001575473e-32	5.42924361533461e-29	71.699033362526	70.6445910937749	75.2068981128118	112.041530824219	110.110912355656	110.475248666795	fibronectin type III domain containing 3A	1.11661176372934	3668.44686033513	0.159127660393119	0.0493914224459718	3.22176711082142	0.00127402645813401	0.0176981791520044	89.0256122152904	81.9635596481297	87.6936121665875	99.2557492370219	94.6071070360384	94.8619867278987
FNIP1	folliculin interacting protein 1	1.21784703480247	1133.68914212865	0.284332937849751	0.0652706901291717	4.35621160565411	1.32332850675005e-05	0.000446203145463066	28.1039276756762	29.9543669553342	30.1978463147584	33.8533820690337	36.8532446697599	37.0968547183704	folliculin interacting protein 1	1.32395067639268	1133.68914212865	0.404849375733369	0.0650120847228765	6.22729416321748	4.74559600061591e-10	3.29931912423773e-08	21.087271519911	20.2155083738133	20.3813899836717	27.537418233442	27.3398304839285	26.7476434092316
FNIP2	folliculin interacting protein 2	1.1960094940888	282.894988851469	0.258228841894269	0.118265630222614	2.18346481059797	0.0290015976596288	0.176352905385498	7.37924357964683	8.28384041906366	7.70582987982237	10.2826853826705	8.9016294635347	8.71100232253232	folliculin interacting protein 2	1.42887505800335	282.894988851469	0.514879771521564	0.120482303783995	4.27348876433056	1.92437985904533e-05	0.000547679258129861	4.97685350215599	4.15575775857957	4.69308321992441	6.49445451152183	6.94083476141043	6.1763645861168
FOXK2	forkhead box K2	1.09092283098046	3053.40503901922	0.125549052807854	0.054014985652291	2.32433742769178	0.0201074163288498	0.140329004971896	81.9305377584193	76.2113318553857	80.6360055281412	85.8629066857296	87.7695678197259	89.1268562753677	forkhead box K2	1.08283610270342	3053.40503901922	0.114814894182785	0.0533671003055554	2.15141713762615	0.0314432897113757	0.161417956153348	68.689159111653	63.4629272168628	65.7836179341404	70.7173935699044	75.0551284369467	68.5128184532553
FTH1	ferritin; heavy polypeptide 1	1.25739986946333	86834.0127815868	0.330443518455974	0.0608116885120521	5.43388165238142	5.51411601029178e-08	3.5155499454262e-06	1887.64714221625	1747.42643335896	1825.35598117519	2318.79522860082	2312.52863575928	2282.17533014974	ferritin; heavy polypeptide 1	1.19122180957599	86834.0127815868	0.252442072967411	0.0607411405356698	4.15603116341166	3.23823673833457e-05	0.000875523266290456	1950.66914938814	2343.772271783	1912.52527378359	2423.64196876395	2478.77208345381	2493.65739225283
FTL	ferritin; light polypeptide	1.15202353198766	41016.9092443524	0.204170186515607	0.0822976768173521	2.48087424106434	0.0131060603411544	0.105252189758446	470.701537271941	429.102933707498	430.075375435541	526.105898009003	510.559565533155	506.203639890407	ferritin; light polypeptide	1.22106391499492	41016.9092443524	0.288138718288351	0.0818490913514189	3.52036551085495	0.000430952479328316	0.00755330876133664	1256.37663388263	1676.09721502808	1286.33388415368	1646.21619178973	1746.80811929286	1758.49567363355
GALNT12	polypeptide N-acetylgalactosaminyltransferase 12	1.44178175317638	142.147982470637	0.527852796035154	0.155296191190097	3.39900671091805	0.000676310568803033	0.0116853660408571	3.03543352921643	3.44607761433048	3.12736602265518	4.66943200952189	4.21393663679934	4.84898158840469	polypeptide N-acetylgalactosaminyltransferase 12	1.54554359911799	142.147982470637	0.628114352574725	0.150226818947477	4.1811066557585	2.90093742160617e-05	0.000796121923974626	2.81020607233808	2.31570838956994	2.44040327436069	4.09686019364818	3.57629452113351	3.95984664997004
GAS6	growth arrest-specific 6	1.12726169908097	716.558133119825	0.172822482801795	0.0837684205847398	2.0630982606025	0.0391032934107796	0.211056592901066	17.689250566813	16.7664930081848	15.8369815387258	20.1928097007516	19.5237419326265	17.336181962084	growth arrest-specific 6	1.19119437237561	716.558133119825	0.252408843246068	0.0797991822318418	3.16305049985025	0.0015612524649769	0.0206194553073819	16.239129746259	15.9095425034778	16.7073762629309	18.4358708714168	19.3166960648066	20.3969459517325
GBA	glucosidase; beta; acid	1.17332184667555	5081.11401358639	0.230598804426645	0.0439935347265285	5.24165211684144	1.59145200462699e-07	9.07624971388831e-06	77.4820575862918	77.8018292158459	76.9582230854987	93.3389653818258	91.5845518755264	89.041033592387	glucosidase; beta; acid	1.21268767475864	5081.11401358639	0.278208035127708	0.0401193548421071	6.93450919693543	4.07633888343912e-12	3.5008557469536e-10	149.863355888197	149.482105882401	157.660778571061	183.683657886806	186.626106194941	183.946084004269
GCLC	glutamate-cysteine ligase; catalytic subunit	1.14600905053095	1428.83161317836	0.196618437728811	0.0578440019760279	3.39911539679248	0.000676041862830407	0.0116853660408571	28.5226081624647	29.5567426152191	29.9726759611273	32.8102110881831	34.4096601111425	34.0930608140489	glutamate-cysteine ligase; catalytic subunit	1.13111656191525	1428.83161317836	0.177747607163407	0.0527878647845328	3.36720585098355	0.000759339845977437	0.0117191984685736	37.0260738996605	36.7634353522536	37.8128419433909	41.341043772268	41.7626498356051	43.085123927347
GDF1	growth differentiation factor 1	1.14161698532213	585.218706441524	0.191078704938319	0.0957596059717136	1.99539986614776	0.0459992855323252	0.233916011534784	13.1099327425641	12.6577081603293	11.4586691070086	13.8592716027299	15.6588888042011	13.1308704960339	growth differentiation factor 1	1.13796227325613	585.218706441524	0.186452728919971	0.0889693166336774	2.09569698829622	0.0361090792014054	0.174278531021659	15.0163683254707	15.6091262799661	13.784255857378	16.3176079303828	17.8814726056675	16.5118133894977
GDF11	growth differentiation factor 11	1.12299438308835	3681.92432843095	0.1673507117894	0.0490505335705041	3.41180206630891	0.00064534955069354	0.0112704586604374	92.0835395630397	85.8205867414995	89.5927818170256	102.454292762116	99.2893235960649	101.249310246379	growth differentiation factor 11	1.09492740101417	3681.92432843095	0.130835215334134	0.0479395223634548	2.72917227548083	0.00634935244012588	0.05686058414632	87.481071473242	80.9997242643627	85.0386679450303	93.3665127086526	89.7838150831939	94.3887975055752
GJA3	gap junction protein; alpha 3; 46kDa	1.45075852118153	221.497448105384	0.536807402735991	0.130510851751693	4.11312465998851	3.90339461753244e-05	0.00114207537907763	6.54188260606989	6.29571871848838	7.48065952619119	9.14016478459604	10.1732908154682	10.5561900066155	gap junction protein; alpha 3; 46kDa	1.3580874170741	221.497448105384	0.441576345650611	0.151385667715388	2.91689664097393	0.00353532903886371	0.0371871786508719	2.16664742981791	2.25312167633832	2.49403851115983	3.49164221049561	2.58810787713609	3.26251516444073
GM2A	GM2 ganglioside activator	1.13169358400888	1333.24053812662	0.178483388671643	0.061361741681522	2.90870799590407	0.00362925667062433	0.041882972687113	31.1655287353169	29.1591182751041	31.3737359392768	35.0704148800261	34.733809083204	35.1014773390711	GM2 ganglioside activator	1.23070223156891	1333.24053812662	0.299481743947302	0.058212546226171	5.14462540057493	2.68055148445901e-07	1.15787135127519e-05	29.6680534201799	28.9776482262401	32.1275068426825	37.0812402754634	37.1981686704742	37.1329016044361
GNPDA1	glucosamine-6-phosphate deaminase 1	1.31010186535898	2519.46319742248	0.389678991102205	0.0620181989408743	6.28330067233507	3.31459114784917e-10	3.43212984103531e-08	55.2658242560784	50.4982911946121	54.0408848714815	72.4755457648131	70.4151305462801	68.5723237015106	glucosamine-6-phosphate deaminase 1	1.18823921843125	2519.46319742248	0.248825311308811	0.0600725013428673	4.1420834116533	3.4416512210612e-05	0.000921983629862266	53.9731181526917	64.0387249785937	56.5851748230886	68.2034111783476	70.3965342581017	69.3844828101669
GOLM1	golgi membrane protein 1	1.09877002754788	4566.0340088966	0.135889461960885	0.0395966851749662	3.4318393411072	0.000599502591410412	0.0106871035831404	85.2538141223028	83.2360285307517	85.3896018825771	93.1154287430721	94.925779741391	92.9674213387501	golgi membrane protein 1	1.08410465607956	4566.0340088966	0.116504036690721	0.0362784103405484	3.21138758829529	0.00132095639738929	0.018211485743044	131.715002169128	137.190075403711	128.805021173125	144.111712834522	142.792970057627	144.970234902362
GPNMB	glycoprotein (transmembrane) nmb	1.92281220475082	5592.50386569395	0.943217865899454	0.0511778979457827	18.4301798971636	7.52324830769295e-76	2.74598563230793e-72	79.8894703853255	75.7474367919181	84.03857976079	155.854712019946	156.239804533637	153.300767474122	glycoprotein (transmembrane) nmb	1.72178376946831	5592.50386569395	0.783903972988305	0.0488896873790913	16.0341375658613	7.38010403729669e-58	4.48956328935549e-55	111.378549065491	125.54894674263	118.238879523696	205.448227665562	209.072059965739	197.768190235296
GPX3	glutathione peroxidase 3	1.2413169357155	291.124334987221	0.311871514507847	0.131908491848308	2.36430202588089	0.0180640791950779	0.130562156558484	7.69325394473819	6.29571871848838	8.45639772525961	8.81727852861846	9.62473101659494	10.0412539087318	glutathione peroxidase 3	1.58242119289557	291.124334987221	0.662133652923891	0.132403572020698	5.00087454453556	5.7070841638051e-07	2.34054575257176e-05	3.8828038098717	5.01945440117593	5.1221651143175	7.02983965046449	6.96436301483894	8.24345434679298
HDAC9	histone deacetylase 9	1.3716060903254	806.187106519945	0.45586621538119	0.0815987550426349	5.58668101177526	2.31450289707446e-08	1.6091305855851e-06	31.5057066308326	29.3579304451616	31.4487927238205	43.8380186000326	40.344079753499	43.5979229541519	histone deacetylase 9	1.1940619768679	806.187106519945	0.255877720521859	0.11663788359932	2.19377883605006	0.0282513130259622	0.150646154192494	3.77554403611834	2.84143678071555	3.56674324714255	3.7942512020719	4.18802911027477	3.93494195405828
HEATR5A	HEAT repeat containing 5A	1.13860494842268	759.381801381536	0.18726727486571	0.0797572419222629	2.34796578156795	0.0188762553576319	0.13443576986411	19.1546322705726	19.4173219422852	20.615596821343	22.130127236617	21.2192904018712	24.459464649475	HEAT repeat containing 5A	1.11726081552073	759.381801381536	0.159966010651567	0.078600379643793	2.03518114513584	0.0418326495090816	0.192728520931711	16.4536492937657	15.7593343917219	15.1251367773564	18.4824261008901	17.2462097630978	17.209144875027
HERC2P2	hect domain and RLD 2 pseudogene 2	1.08737898219315	6454.79552629409	0.120854847853432	0.0493580060508949	2.44853586120992	0.0143438150417287	0.111446872152382	128.822752278728	119.088489864459	123.768637712601	138.642390835911	136.017895584263	132.896424595481	hect domain and RLD 2 pseudogene 2	1.13785268338221	6454.79552629409	0.186313785490233	0.0475755380925166	3.91616769794433	8.99676784230144e-05	0.00203018254246679	186.374582873842	169.309576634179	181.984358459469	204.191236469783	203.284109622326	204.542267523295
HEXB	hexosaminidase B (beta polypeptide)	1.17137484198929	4376.97508408314	0.228202814647106	0.0734308645770938	3.10772337982647	0.00188534444786248	0.0258946650411969	83.683762296846	79.0609729595436	84.8892233189522	99.1509179894222	93.2551658084587	99.940514330925	hexosaminidase B (beta polypeptide)	1.1906453430365	4376.97508408314	0.251743742304351	0.0717027021825796	3.51093800709666	0.000446528517169482	0.00775186248593869	107.753168712627	134.561433447983	108.262725479056	135.964547676699	139.73429711192	142.305432439804
HMGCR	3-hydroxy-3-methylglutaryl-CoA reductase	1.15417238636932	3512.88962636848	0.206858719985399	0.0429585610885855	4.81530839822202	1.46972726427834e-06	6.70563064326993e-05	76.7493667344119	76.8740390889108	77.8338855718422	91.4016478459604	86.3482992499178	90.9291326179605	3-hydroxy-3-methylglutaryl-CoA reductase	1.1291952498391	3512.88962636848	0.175294964959409	0.0408174109580509	4.29461254021144	1.74998693343154e-05	0.000504999474875281	84.7352212651559	87.0831527904762	86.6209074306048	97.6961490496672	98.277514570886	96.0325074357515
HMGCS1	3-hydroxy-3-methylglutaryl-CoA synthase 1 (soluble)	1.24940090462623	1386.48355105257	0.321236479596907	0.0606061757661083	5.30039184185824	1.15554405225462e-07	6.69481871544342e-06	29.5693093794359	29.6230133385716	28.5716159829777	35.939724030735	36.2548157982618	37.7834361822153	3-hydroxy-3-methylglutaryl-CoA synthase 1 (soluble)	1.22807387366726	1386.48355105257	0.296397347326838	0.0567221877995421	5.225421635257	1.73758700803816e-07	7.68750615677489e-06	31.3198539359817	33.1959926980513	32.7979473026717	41.597097534371	38.5157508624708	39.4988477160534
HMGXB3	HMG box domain containing 3	1.19741526634789	3720.77722664489	0.259923568992898	0.0759699824576915	3.42139830212087	0.000623000197341097	0.0110252156135515	90.3564825550373	90.8571617162902	85.4646586671208	105.111895022854	112.978384031585	103.180320613443	HMG box domain containing 3	1.13346876819714	3720.77722664489	0.180744639347016	0.0752808329072357	2.40093835797137	0.0163530909727731	0.107450552746394	88.3391496632689	71.6367519649124	86.1918255362117	91.737079677088	94.3247679948963	92.9692298386048
HMOX1	heme oxygenase 1	1.2406327588652	285.737389140138	0.311076124838039	0.116106612857781	2.67922831595369	0.00737920590021916	0.0709725995673252	5.44284632825015	4.63895063467565	5.07884242079201	6.18451367218591	6.28350315073037	6.67271360174274	heme oxygenase 1	1.15631265075641	285.737389140138	0.20953153513115	0.0989724469974276	2.117069361098	0.0342539615564976	0.169069587128082	8.02303107675147	8.12375537746429	7.50893315187905	8.68255029676575	9.10543407683334	9.66302201376337
HSPA12A	heat shock 70kDa protein 12A	1.40114622838724	292.006115221546	0.486607528188654	0.124995123077384	3.89301211285977	9.90072068199466e-05	0.00251392212099343	5.54751644994727	5.96436510172583	5.10386134897326	6.73093656691719	8.0039861562875	8.34625591986471	heat shock 70kDa protein 12A	1.26969426986882	292.006115221546	0.344481151766588	0.113501863236527	3.03502640347606	0.00240514630152329	0.0282730563625121	7.14350093197391	6.45894880550319	7.42848029668035	9.03171451781531	8.84662328911973	8.69173887320468
HSPA1A	heat shock 70kDa protein 1A	1.25325401037348	4588.52314311645	0.325678850706468	0.0571452043358056	5.69914578995401	1.20409222976897e-08	8.83404349478743e-07	46.3688639118234	46.8534014102241	42.1568939853918	55.759972666897	56.5265938202609	57.6084759507372	heat shock 70kDa protein 1A	1.20093455541958	4588.52314311645	0.264157533937646	0.0508458990563259	5.19525741191082	2.04436764237843e-07	8.96329356718472e-06	165.351667218183	160.847853005264	156.829432400674	185.359646147844	200.766586505475	194.505675070856
HSPA1B	heat shock 70kDa protein 1B	1.28071181525397	3290.42579865281	0.356945878116919	0.0696773235305058	5.12284140708479	3.00965479004901e-07	1.58061006959409e-05	31.8720520567725	30.6170741888593	27.9211238502655	37.8770415666004	41.3913302786207	37.0110320353898	heat shock 70kDa protein 1B	1.18200422124983	3290.42579865281	0.241235187770375	0.0618617929361754	3.89958286561892	9.63585549661917e-05	0.00214180219333747	112.687118305282	120.704735138503	121.617899442041	144.786763661885	142.58121577677	132.517886946482
HSPA8	heat shock 70kDa protein 8	1.18653066687679	34383.6385970071	0.246749388672868	0.0348392668451974	7.08250807255098	1.41568512265279e-12	2.02637282262066e-10	769.482399656365	753.564395241383	805.259222441437	930.48367751446	927.090994632167	924.953965823568	heat shock 70kDa protein 8	1.05395418509968	34383.6385970071	0.0758121550528576	0.034595062469654	2.19141546916871	0.0284217406855284	0.151223547379269	819.786450796945	879.18059544986	819.626871145998	889.484214316388	879.768452198843	887.503743511525
IDH1	isocitrate dehydrogenase 1 (NADP+); soluble	1.13952105906117	2741.30904749064	0.188427586755366	0.0538265321169242	3.50064511579634	0.000464133465567965	0.00881189674550362	58.5367655591134	54.9384296592302	60.8460333367792	65.7942840065079	69.2681418759087	65.7401751631503	isocitrate dehydrogenase 1 (NADP+); soluble	1.15423463704154	2741.30904749064	0.20693653012478	0.051239318328978	4.03862769594554	5.37648218412828e-05	0.00133393660809682	66.5868675460871	72.1875150413506	67.4463102749136	81.9604814877003	76.4432953892288	80.0436926604007
IDI1	isopentenyl-diphosphate delta isomerase 1	1.33077257908305	1632.73147050957	0.412264044531141	0.0915991966087505	4.50073865049333	6.77177265525803e-06	0.000247169701916918	26.0105252417339	27.3035380212338	29.1970891875088	36.1384232651827	37.0527209602593	37.3328670965671	isopentenyl-diphosphate delta isomerase 1	1.39688397373171	1632.73147050957	0.482212194352616	0.0873579083534548	5.5199603955896	3.39076075826943e-08	1.67246983347073e-06	37.2405934471673	48.5547721250909	37.0887662466026	55.8429977531931	57.8089186738489	58.526035392639
IFI30	interferon; gamma-inducible protein 30	1.42497259240048	2188.42646466323	0.510934171075152	0.0767029435244546	6.66120682724848	2.71588117539077e-11	3.27701364964506e-09	33.2850986996836	34.9246712067724	30.673205950202	46.6943200952189	48.9215602449722	45.4860219797254	interferon; gamma-inducible protein 30	1.40601370385376	2188.42646466323	0.491610655851073	0.072104235151958	6.81805520598084	9.22811837603183e-12	7.61189425367597e-10	55.2816873924828	64.1013116918253	52.4284439711555	77.8868989087887	81.3371721023588	82.9575420820768
IFIT2	interferon-induced protein with tetratricopeptide repeats 2	1.29504796842185	487.639940845042	0.373005536153268	0.138296346902799	2.69714670348765	0.00699364521612956	0.0681623632546672	3.3232763638835	2.38574604069033	3.60272565809877	3.82496026311899	4.01446034629996	4.76315890542408	interferon-induced protein with tetratricopeptide repeats 2	1.2330754643853	487.639940845042	0.302261095574393	0.0971064042423969	3.11267931227161	0.0018539735096796	0.0234543269439257	19.843058144372	16.998551313708	18.4773390773024	22.8818952861146	22.4459537707985	22.8127014551733
IGF2R	insulin-like growth factor 2 receptor	1.16904029416961	12359.1022098379	0.225324657155126	0.0772173645732149	2.91805681792573	0.00352220163881895	0.0414043026785481	250.318596038658	247.388610274917	250.289357525139	294.348078430021	292.706521771523	293.47066445221	insulin-like growth factor 2 receptor	1.27590385567116	12359.1022098379	0.351519620503759	0.0767292635173978	4.5812979870979	4.62098845092005e-06	0.000159118941942058	327.485541223765	255.904553061448	323.635018845987	396.324668505988	384.80458482328	377.555190022301
IGFN1	immunoglobulin-like and fibronectin type III domain containing 1	1.32602106571925	2138.15779139242	0.407103694882846	0.101981261764775	3.99194604810689	6.55332843040787e-05	0.00179173399033623	8.39977726619374	7.35605029212853	7.3055270289225	9.66175027502135	10.572243396467	10.6634683603413	immunoglobulin-like and fibronectin type III domain containing 1	1.28263174014771	2138.15779139242	0.359107013822034	0.0774369249381346	4.63741314765442	3.52796777803859e-06	0.000122638879903246	88.5107653012743	75.7048883249677	91.1530849401318	112.384323948485	105.665386147438	109.530852619926
IL6R	interleukin 6 receptor	1.49427422071315	283.861688333941	0.579444927618493	0.111525417088686	5.19563111929646	2.04026471090417e-07	1.13366177302808e-05	6.72505531903985	6.36198944184089	6.68005382439147	10.4813846171183	9.87407637971916	9.504862140103	interleukin 6 receptor	1.42549454550868	283.861688333941	0.511462518979382	0.110906869774709	4.61163965783492	3.99505106481448e-06	0.0001382174065078	5.25572891391474	4.63141677913989	4.71990083832398	7.12295010941104	6.30557191884066	7.34688529396958
INSIG1	insulin induced gene 1	1.46942275262772	3061.76009954523	0.555249518682901	0.053767369746035	10.3268863867727	5.32614260709547e-25	3.53462191198154e-22	56.9928812640809	59.7099217406109	61.4214686849478	87.9989234560428	89.3404436074085	85.8655943221043	insulin induced gene 1	1.56667462043233	3061.76009954523	0.647705580428155	0.0516687567433782	12.535729931438	4.75958844813752e-36	1.33634598736169e-33	61.9317933651912	65.3280112711651	57.3628857566761	95.6244413381064	98.0892885434579	96.3313637866926
IP6K1	inositol hexakisphosphate kinase 1	1.09155413869761	3171.41871657552	0.126383686621505	0.0497917254228123	2.53824677791948	0.0111409394211254	0.0948806938009178	66.2561870342758	63.5536236950564	66.525330033921	73.2951801069101	71.7865300434633	71.0611815079484	inositol hexakisphosphate kinase 1	1.10647777992748	3171.41871657552	0.145974479507379	0.0469511454422577	3.10907174111235	0.0018767614188894	0.0236416882793661	87.1378401972313	81.2375537746429	85.923649352216	95.205444272847	94.9600308374661	91.076472949311
IPO13	importin 13	1.11486514051507	1639.9436792772	0.156869205323001	0.0757439569032874	2.07104581984405	0.0383545143224752	0.208764048376426	39.6176410623592	39.563621841448	37.6284679845871	44.1112300473983	44.3834746361114	42.3964053924233	importin 13	1.15233019173294	1639.9436792772	0.204554169661788	0.0738149296646519	2.7711761101866	0.00558542087750899	0.0517103010853717	39.4715967412372	33.2585794112829	40.1996099809525	43.7619157048783	43.4331558290293	42.6617440968471
IPO5P1	importin 5 pseudogene 1	1.16350865409269	549.942930167623	0.218481941443887	0.0984152704073195	2.22000041802088	0.0264187392386305	0.166616125063098	12.7174197861999	13.5854982872644	12.534483018802	16.6162234806923	14.3872274522676	14.2036540332916	importin 5 pseudogene 1	1.22260313415634	549.942930167623	0.289956170584459	0.0944359800870467	3.07039933632489	0.00213772734308655	0.0259873598743245	13.1071443526608	11.2530910390453	11.8802049510086	15.6425571030203	13.8346130159638	14.7435799797627
IRF2BP2	interferon regulatory factor 2 binding protein 2	1.05751467950992	6309.70251905918	0.080677689736881	0.0391018540027437	2.06327018998178	0.0390869646521782	0.211056592901066	134.815116745888	132.475175981666	133.876284697823	142.690887737783	145.493019382983	138.968379416359	interferon regulatory factor 2 binding protein 2	1.09597568421013	6309.70251905918	0.132215790398253	0.0373324175841725	3.54158125709779	0.000397736332151364	0.00709029358902309	169.856577715824	168.783848243033	165.893787419728	182.333556232081	190.720022291501	180.334903097063
IRS2	insulin receptor substrate 2	1.20626243210959	5601.74094486973	0.270543811313714	0.0418981778089044	6.45717368778306	1.06676442075724e-10	1.18891301855387e-08	198.559220859433	193.709324359385	191.394800586497	237.097861504766	238.498839828318	233.115862646093	insulin receptor substrate 2	1.16141210808433	5601.74094486973	0.215879979778482	0.0449454846475207	4.80315167299883	1.56187482645008e-06	5.95388315043633e-05	62.4466402792073	58.4059207877479	58.542860966257	67.9008021867713	71.149438367814	69.3097687224316
ITGA2	integrin; alpha 2 (CD49B; alpha 2 subunit of VLA-2 receptor)	1.27455220687281	8107.27697199493	0.349990468733923	0.0500031386286231	6.99937000621755	2.57116013697107e-12	3.47582759257201e-10	153.865078894764	158.784653152612	163.723866018044	208.932245021799	200.249261125062	201.96222872413	integrin; alpha 2 (CD49B; alpha 2 subunit of VLA-2 receptor)	1.07691673876311	8107.27697199493	0.106906713004713	0.0488891217979936	2.18671780291829	0.0287631311528012	0.152141243554802	222.521126628725	202.317809192535	218.456319482881	234.824577463198	231.212146441967	227.081017323439
ITGA7	integrin; alpha 7	1.15913215915798	1157.79613345605	0.213045065474666	0.0864301053814271	2.46494048033924	0.0137036012833492	0.108088913418098	15.4911780111735	16.0375150513072	14.8112054832949	18.6777280380876	18.3767532622551	16.7354231812197	integrin; alpha 7	1.13339380258104	1157.79613345605	0.18064921889761	0.0753718201510908	2.39677400035556	0.0165401218846796	0.107999006939321	41.8956676280632	35.4491143743896	37.7323890881922	42.5980349680464	45.2918878498816	42.4874112254647
ITGAX	integrin; alpha X (complement component 3 receptor 4 subunit)	1.45442528002429	296.966446796199	0.540449180998287	0.193701498241213	2.79011358149267	0.00526895538539112	0.0553727873731309	1.2822089907897	1.12660229699266	1.85140068541187	1.9869923444774	2.5931917764919	1.93101036706382	integrin; alpha X (complement component 3 receptor 4 subunit)	1.49420703474861	296.966446796199	0.579380059312767	0.128579074861879	4.50602137194675	6.60544373862587e-06	0.000212890681200745	11.262276244103	8.93738264947535	11.0220411622225	15.5494466440738	15.2698364751029	15.6899584244096
JUND	jun D proto-oncogene	1.09869940126211	7883.52719569908	0.135796726024777	0.0666229872988638	2.03828635626329	0.041521303546238	0.219880678917329	130.602144347579	129.227910537393	119.940741700872	137.524707642142	142.101922444494	140.148441307343	jun D proto-oncogene	1.14577515259617	7883.52719569908	0.196323956781361	0.0650245472101819	3.01922835612794	0.0025341943852338	0.0294111590019185	237.430235180442	268.159031512199	218.885401377274	269.135781585002	290.38570381467	271.336661958639
KCNN3	potassium channel; calcium activated intermediate/small conductance subfamily N alpha; member 3	1.42988262554042	773.639684226727	0.515896725674516	0.107577428561064	4.79558521313492	1.62200599655659e-06	7.24198396016091e-05	7.1699033362526	7.42232101548104	7.25548917256002	11.8722792582525	9.72446916184463	9.74087451829969	potassium channel; calcium activated intermediate/small conductance subfamily N alpha; member 3	1.17719786979054	773.639684226727	0.235356836750943	0.0876536793372164	2.68507652537312	0.0072513201253748	0.0623493956598775	28.9601389134077	24.5214742441488	28.1584993195465	31.6575560418269	32.5160462382007	31.8032966793191
KIAA1211	KIAA1211	1.52657175563537	267.046178704007	0.610295404196696	0.130041755224614	4.69307264534045	2.69131866119656e-06	0.000114224571085668	9.62965119613488	7.68740390889108	9.68232520614044	14.1821578587074	13.763864044457	14.0749200088207	KIAA1211	1.63284584646147	267.046178704007	0.707388595527138	0.172175635772585	4.10852901662277	3.98187182377657e-05	0.00103259908751577	1.84486810855783	1.10152615287651	1.36769853837797	2.32776147366374	2.16459931542291	2.39085080752908
KLC2	kinesin light chain 2	1.06955896490152	3136.87634180977	0.0970160206292346	0.0490598193886579	1.97750464306976	0.0479846162044322	0.239676837695761	77.220382282049	71.6386519440625	72.4798349410565	78.8835960757528	80.7629631159352	79.0426910251455	kinesin light chain 2	1.08158977780402	3136.87634180977	0.113153421764962	0.0472870976902086	2.392902658274	0.0167156752038332	0.108745049658176	77.7418840164367	75.5922322411508	76.3497595835702	80.0982723087693	86.466331349774	81.9364495496946
KLF6	Kruppel-like factor 6	1.10644881298479	1852.93979401312	0.145936710098568	0.0547547366510013	2.66528010222654	0.00769242216033623	0.0729281581434474	43.5951056868497	43.2747823491886	41.8566668472169	48.110052140659	47.1512081667902	47.7817787494569	Kruppel-like factor 6	1.09377653407578	1852.93979401312	0.129318015907442	0.052081223394568	2.48300649406269	0.0130278712548742	0.0924347674441552	46.5507418089591	46.0513035958261	42.1304785057214	50.0003164542971	48.8917106244436	48.8132039870521
KLHL20	kelch-like family member 20	1.09271456244974	1235.41310435006	0.127916591203392	0.0612248458879785	2.08929217130963	0.0366814306819811	0.203167256432824	27.8160848410092	26.8396429577663	27.1955749330095	30.1774462317505	31.068432245278	28.9007884937218	kelch-like family member 20	1.08720807988055	1235.41310435006	0.120628083035718	0.0567528869333639	2.12549686110864	0.0335451757077872	0.167254265736678	30.5046796554561	31.2307699025784	32.90521777627	34.730201187063	33.9042131904828	34.1443380950247
LAMA1	laminin; alpha 1	1.20857726730359	530.73639360487	0.273309711078055	0.114206156038384	2.39312590983446	0.0167055071667106	0.123870190266112	11.8015562213501	11.9287302034517	12.1091612397209	13.9834586242597	14.6365728153918	14.9331468386268	laminin; alpha 1	1.23351365641849	530.73639360487	0.302773688024072	0.109989458186654	2.75275188200546	0.00590966661070439	0.0539102523355627	11.9701907508752	10.0263914597055	13.6501677653801	15.1537271935509	15.3874777422455	13.14967944141
LAMP2	lysosomal-associated membrane protein 2	1.21596751118118	4644.76435593009	0.282104682659823	0.0468019887367882	6.02762169459003	1.66389957549285e-09	1.51830836263722e-07	93.8367641014665	95.8274659677284	99.4502395204348	117.058686494025	118.513851092942	118.242201476541	lysosomal-associated membrane protein 2	1.09841044425376	4644.76435593009	0.135417248552372	0.0450350757028126	3.00692840944674	0.00263901905133983	0.0301695505234319	114.810861825599	126.26243527347	114.162601526961	130.750361975692	130.487693514516	129.678751612541
LBH	limb bud and heart development	1.5800621636942	72.2489469617822	0.659981318838541	0.224736938030934	2.93668377179589	0.00331742197394776	0.0394222004563761	1.80555959927529	1.19287302034517	1.67626818814318	2.55825264351465	2.66799538542917	2.46740213569265	limb bud and heart development	1.45373663187085	72.2489469617822	0.539765925165524	0.221156776623315	2.44064836450786	0.014660922383998	0.100069876954825	1.37292510404303	1.13907818081549	1.28724568317927	2.3044838589271	1.62344948656719	1.5440911465292
LDLR	low density lipoprotein receptor	1.1581475822696	12397.5083718209	0.211819107076706	0.0509589861034019	4.15665858513942	3.22936033300405e-05	0.000974145885575603	330.234233954408	330.624638805669	326.897315616101	386.569360618078	386.435443769918	378.714044322705	low density lipoprotein receptor	1.38076085973541	12397.5083718209	0.465463474303638	0.0508984201124666	9.144949357468	5.96578090756505e-20	8.62380210400493e-18	220.976585886676	204.358136043886	234.627343377821	301.654609372084	306.808424707769	303.139958637958
LGALS8	lectin; galactoside-binding; soluble; 8	1.06790714672675	4900.09287851925	0.0947862118377605	0.0440270172956478	2.15291013700195	0.0313257416593685	0.185016581851567	106.030833279181	105.171637960432	113.86114215283	119.294052881562	116.494153651636	114.272902388688	lectin; galactoside-binding; soluble; 8	1.07698494945215	4900.09287851925	0.106998088784196	0.0423213202480435	2.52823135377358	0.0114638782124745	0.08478856226045	122.919700721353	132.070482261365	125.184642689184	137.174983643004	137.381471769069	135.431736368158
LINC01128	long intergenic non-protein coding RNA 1128	1.13532789913626	635.774112887637	0.183109028915443	0.0801415550522988	2.28482001373631	0.0223233836324078	0.149711254493869	15.8836909675377	16.7002222848323	17.1129468759692	19.1744761242069	19.374134714752	18.1514974503999	long intergenic non-protein coding RNA 1128	1.15364470998927	635.774112887637	0.206198983032103	0.0788707864080657	2.61438984474251	0.0089386979186899	0.0720226211991571	12.7853650314007	12.6550334154336	13.5697149101814	16.0382765535432	14.5639888722476	14.2703907574392
LOC102724814	NA	1.31685466887273	1067.42011853727	0.397096135217877	0.110944430224671	3.57923452681424	0.000344602111812988	0.00697807327665689	16.9042246540846	12.1938130968617	16.2372843896257	18.7770776553114	21.3688976197458	20.8120006227989	NA	1.30909415118001	1067.42011853727	0.388568860885765	0.103421718363114	3.75713019504759	0.000171873086981709	0.00345640092277266	33.1647220445395	26.2739022146341	32.6370415922743	40.060774961753	40.3980111367515	39.9720369383768
LONRF2	LON peptidase N-terminal domain and ring finger 2	1.35413197102872	1011.01715049125	0.437368347975441	0.107090403993388	4.08410400620438	4.42472109228495e-05	0.00127167180998741	19.1284647401484	21.2729021961555	22.2918650094861	26.9982584805867	28.2757641782867	30.0164833724698	LON peptidase N-terminal domain and ring finger 2	1.16599240521675	1011.01715049125	0.221558391461381	0.104084701167921	2.12863551487685	0.0332844278024365	0.166707597226612	26.128480886319	19.664745297375	25.5571903347883	27.9098600692282	28.6809409293536	26.4238823623787
LPIN1	lipin 1	1.16449534296938	3132.41662980083	0.219704869958042	0.0564541875463827	3.89173734503809	9.95289595140608e-05	0.00251841041404729	51.0266843273451	52.8840372353024	50.9635567051888	60.2058680376652	59.7930180771882	60.9555605869811	lipin 1	1.1779567957572	3132.41662980083	0.236286626019068	0.0522086890228509	4.52581036684619	6.01645119751126e-06	0.000197838260098343	95.010707590728	87.421121041927	92.9766829913024	112.523989636905	104.253690941727	107.61319103472
LRP8	low density lipoprotein receptor-related protein 8; apolipoprotein e receptor	1.20316483201547	5044.93113779393	0.266834303396162	0.0457657947799484	5.83043088575558	5.52844335200385e-09	4.41067065241838e-07	136.280498449648	130.089429940976	136.328139659585	162.461461565333	166.612571639605	159.351266624255	low density lipoprotein receptor-related protein 8; apolipoprotein e receptor	1.13897067608607	5044.93113779393	0.187730603929426	0.0457622276310924	4.10230475323006	4.09054998988317e-05	0.00105702707703176	98.4001164413343	92.3154020166396	98.9301942760065	111.336831285337	111.429808237423	106.965668941015
LSS	lanosterol synthase (2;3-oxidosqualene-lanosterol cyclase)	1.1383017055402	3352.02779674223	0.186882992967674	0.057272544505797	3.26304679808242	0.00110221317346474	0.0169392761395634	63.9011092960907	61.035336207661	61.4715065413102	71.5565618054924	74.3298527473303	67.928653579156	lanosterol synthase (2;3-oxidosqualene-lanosterol cyclase)	1.4927825084868	3352.02779674223	0.578003986782484	0.0542853975783762	10.6475039801997	1.7910300131445e-26	3.35244079383459e-24	82.2896984235793	75.717405667614	83.3491579858575	116.876903592656	121.805767999396	121.46020196166
LYN	LYN proto-oncogene; Src family tyrosine kinase	1.18338943898943	665.068463514186	0.24292492510714	0.0788346251222555	3.0814496134207	0.00205995337363747	0.0278217569427447	15.909858497962	18.0256367518825	15.336602975101	19.1496387199009	18.9502475974408	19.6963057440509	LYN proto-oncogene; Src family tyrosine kinase	1.1574830598496	665.068463514186	0.210991079317205	0.0762555269590077	2.76689556457496	0.00565928814227804	0.0521626306043304	14.0510303616904	14.1571145329925	14.401061080568	16.8064378398522	15.8345145573872	16.6612415649683
LYST	lysosomal trafficking regulator	1.32525059300298	2401.11873548927	0.406265186166066	0.0672848406821602	6.0379898658775	1.56045862894561e-09	1.44194278370923e-07	42.8624148349699	44.2688431994762	44.658786803516	59.0881848438967	57.4491716638206	59.0460058906624	lysosomal trafficking regulator	1.17895556239478	2401.11873548927	0.237509340776627	0.0640833706074166	3.7062554376492	0.000210346157172828	0.00412221999291716	66.329444089079	57.2292905789934	64.8450012901555	76.653185327747	74.0904700463778	71.2025256117255
MAFG	v-maf avian musculoaponeurotic fibrosarcoma oncogene homolog G	1.14444644211378	3903.61489462867	0.194649949127932	0.0585020120911167	3.32723511842235	0.000877123329641477	0.0141035249039268	103.51875035845	96.2250903078435	101.701943056747	113.755311721331	121.805209886182	112.341892021624	v-maf avian musculoaponeurotic fibrosarcoma oncogene homolog G	1.15761521573585	3903.61489462867	0.211155789942177	0.0580685138991476	3.6363215753878	0.000276559047592778	0.00522349559489593	84.7352212651559	74.7786049691397	81.0428428034946	91.0853064644621	95.6188219334643	91.7239950430168
MALAT1	metastasis associated lung adenocarcinoma transcript 1 (non-protein coding)	1.18706578715594	30685.2983093687	0.247399891318158	0.0691569498939016	3.57736845968064	0.000347070777827869	0.0070183287483198	599.47195448982	573.970734956083	559.598366629828	653.099546225415	690.437310490968	727.711984663371	metastasis associated lung adenocarcinoma transcript 1 (non-protein coding)	1.23804693988406	30685.2983093687	0.308066014595919	0.0688926079400998	4.47168460894634	7.76058245784886e-06	0.000247389746472911	822.661012733535	783.986204624566	790.047038051275	952.380329334783	907.908243299341	1110.02720148311
MAN2B2	mannosidase; alpha; class 2B; member 2	1.10940348735129	1404.68959404388	0.149784165618723	0.0723585933972211	2.07002594420907	0.0384499149677948	0.208998048596353	23.681615033973	22.1344215997381	21.6413728767739	25.7812256695943	25.9568523012314	23.6870605026495	mannosidase; alpha; class 2B; member 2	1.15067298593886	1404.68959404388	0.202477886817973	0.064314523037499	3.14824517473164	0.00164253864587698	0.0213820227682415	45.1778167049161	41.9956845784171	41.4332204273326	51.8159704037548	49.0564083984432	47.1694940568758
MANEAL	mannosidase; endo-alpha-like	1.1952540933327	944.397883972549	0.257317346426609	0.0646422799454031	3.98063537740221	6.8731308131066e-05	0.00186568210155263	25.277834389854	27.0384551278238	25.8695717394037	32.1892759805339	31.5172538989016	29.8448380065085	mannosidase; endo-alpha-like	1.12072197340614	944.397883972549	0.164428421464399	0.0657435198134196	2.50105899305434	0.0123822550616785	0.0894512240972319	16.8612364340285	18.1876988651088	17.2437286309223	19.4135306903556	19.8343176402339	19.5252815948208
MAP1A	microtubule-associated protein 1A	1.43624351787738	865.090810433348	0.522300381646141	0.142471498005303	3.66599908724692	0.000246374802937076	0.00532899573760193	10.859525126076	9.67552560946636	10.5329687643027	16.2436624161027	14.3872274522676	14.4825777529786	microtubule-associated protein 1A	1.42952285561228	865.090810433348	0.515533686366282	0.13322454943098	3.86965982296953	0.000108987316466714	0.0023784974894081	27.2868864428553	18.2252508930478	29.4725626211253	37.0114074312535	34.9159280879087	35.1156212355834
MAP7	microtubule-associated protein 7	1.47071394228693	172.529632107932	0.556516665915316	0.161928370000889	3.43680768176856	0.000588613386192843	0.0105574391135326	2.82609328582219	3.37980689097797	3.32751744810511	5.1165052870293	4.63782375411051	4.22676713679524	microtubule-associated protein 7	1.42883195281249	172.529632107932	0.514836248763736	0.146883715094657	3.50506009758779	0.000456504222793855	0.00790624158100864	3.66828426236498	3.35464782921484	4.6126303647257	5.42368423363651	5.41149828855728	5.60355658014629
MAPK7	mitogen-activated protein kinase 7	1.10322473297786	974.924375389321	0.14172670582288	0.0686211662100724	2.06534971132678	0.0388899231312954	0.210371573811379	21.3788723566364	19.2847804955802	20.1402371858994	22.8007371528782	23.0644460889905	22.0349738552726	mitogen-activated protein kinase 7	1.1451146178226	974.924375389321	0.195492009054428	0.062438247177073	3.13096568037887	0.0017423252046968	0.0223728654253063	24.6697479632732	24.8469251529532	26.4153541235745	27.9564152987015	29.2691472650664	29.6116834390842
MAPKBP1	mitogen-activated protein kinase binding protein 1	1.12965139757022	1898.49503886303	0.175877635836431	0.0629167041859145	2.79540446550926	0.00518348194249145	0.054641759104964	45.0866549210337	44.3351139228287	44.4085975217036	50.3454185281961	51.0659303678405	50.7212056415429	mitogen-activated protein kinase binding protein 1	1.20358157581933	1898.49503886303	0.26733392747222	0.0609119220237879	4.38886048231771	1.13946137055132e-05	0.00034492419234205	45.113460840664	40.0179444402979	42.8813718209093	54.120454262682	50.6328013781534	49.136965033905
MCAM	melanoma cell adhesion molecule	1.10081680859631	12736.1611711573	0.138574404125575	0.0348288813409132	3.97872107258274	6.92869681451961e-05	0.00187437837182758	334.996724491627	317.768118475282	324.220290300708	364.613095211603	364.393313669737	354.533503392916	melanoma cell adhesion molecule	1.1217895343752	12736.1611711573	0.165802028714054	0.0345102948000025	4.80442226515092	1.55198981987784e-06	5.93168884037082e-05	279.862201677272	269.398248434186	275.604664292361	308.288729572026	310.43177573576	307.099805287928
MCOLN3	mucolipin 3	1.40273115279883	339.878861974136	0.48823852877924	0.137280193316157	3.55651108135334	0.000375812635240887	0.00746512173403667	5.54751644994727	5.30165786820074	7.15541345983506	8.8669533372304	8.42787327359868	8.47498994433563	mucolipin 3	1.53297660157116	339.878861974136	0.616335676739111	0.126760743417946	4.86219676628888	1.16090136802622e-06	4.54401071667099e-05	6.80026965596315	9.12514278917021	6.81167507349028	12.1741925072614	11.2700333922563	11.7052070785278
MED24	mediator complex subunit 24	1.09948915800483	2429.61946968516	0.136833377935686	0.052503469226688	2.60617783836144	0.00915589098644536	0.0828741527601378	56.443363125171	52.2213300017773	53.465449523313	60.330055059195	60.1421015855622	59.3892966225849	mediator complex subunit 24	1.07474543162151	2429.61946968516	0.103994977926707	0.0498986534796228	2.08412393270643	0.037148895620055	0.177937090710633	64.2700564330145	60.1959007861722	60.8759937670195	67.9939126457178	64.3027166201176	66.9189179149025
MEF2A	myocyte enhancer factor 2A	1.07081189053849	2448.51410628083	0.09870506419374	0.0490463501185494	2.01248541339286	0.0441687927839689	0.228351407452531	60.3423251583887	61.035336207661	64.7740050612341	67.2845282648659	65.7274377195447	67.7570082131948	myocyte enhancer factor 2A	1.09144319734509	2448.51410628083	0.126237049210084	0.0477452964648568	2.64396827660295	0.00819403354117853	0.0675892032210206	55.7750823517482	53.7870213512543	55.753828652702	60.5217983152572	59.7382354549867	60.0701265391682
MFGE8	milk fat globule-EGF factor 8 protein	1.21886639344808	2455.06996782613	0.285539993001709	0.057278698301172	4.98509919866434	6.19300309471855e-07	3.02400820009669e-05	42.3390642264843	43.208511625836	37.6284679845871	49.674808611935	50.4425669600299	49.9488014947174	milk fat globule-EGF factor 8 protein	1.19233654748049	2455.06996782613	0.253791506648527	0.0522854859729208	4.85395711498156	1.21021918346722e-06	4.72438504775973e-05	70.1693439894494	71.4239571399249	68.1972035901015	83.1476398392688	83.8546952192094	83.455636000312
MFSD6	major facilitator superfamily domain containing 6	1.32527585692453	715.84288304142	0.406292688728306	0.0811755859933617	5.00510940274002	5.58303130490857e-07	2.74452043945001e-05	11.0165303086217	12.0612716501567	12.4594262342582	15.8462639472073	16.0827759215123	15.2978932412944	major facilitator superfamily domain containing 6	1.33077582372003	715.84288304142	0.412267562048748	0.0699905882264805	5.89032857838975	3.85428495720997e-09	2.34334298337957e-07	18.4701330403289	19.2516729900463	18.504156695702	24.6742716208356	26.2810590796456	23.9832221630261
MGAT4B	mannosyl (alpha-1;3-)-glycoprotein beta-1;4-N-acetylglucosaminyltransferase; isozyme B	1.10930242928233	11391.4333935648	0.149652741283537	0.0455425541243197	3.28599798937545	0.00101621735327568	0.0159300861868102	286.691463328407	275.288584806324	274.983039640025	314.267676683407	325.345829804484	295.530408843744	mannosyl (alpha-1;3-)-glycoprotein beta-1;4-N-acetylglucosaminyltransferase; isozyme B	1.203747525441	11391.4333935648	0.267532832305359	0.0451437648543733	5.92624104720503	3.09947525105716e-09	1.90938137828838e-07	253.583557107698	247.167447894314	241.331747977713	290.621019986918	309.114193543763	294.348600981106
MICA	MHC class I polypeptide-related sequence A	1.13855653679507	617.273767090325	0.187205932518646	0.0870433339150373	2.15072107303906	0.0314982220392944	0.185664651716113	9.39414342231636	10.0731499495814	10.4328930515777	11.8474418539465	11.6693629942136	10.6849240310864	MHC class I polypeptide-related sequence A	1.18613614273329	617.273767090325	0.246269609524547	0.0723301633650524	3.40479819299754	0.000662129657479125	0.0105191436335095	17.9123822168114	19.2892250179853	17.7264457621145	21.9042354671758	21.6930496610862	21.7667042268794
MKL2	MKL/myocardin-like 2	1.11203788568389	1520.22130923771	0.153205939641636	0.0712351826313121	2.15070606942324	0.031499407006905	0.185664651716113	30.9561884919227	27.0384551278238	31.8240766465391	32.0402515546981	34.3597910385177	34.9512876438551	MKL/myocardin-like 2	1.11257862342786	1520.22130923771	0.153907291693842	0.066659397969626	2.30886111158657	0.0209512895553937	0.125467115467083	40.9732335737843	39.6424241609082	44.0613470304903	46.9742265385343	46.7976960693062	44.7786432493468
MMAB	methylmalonic aciduria (cobalamin deficiency) cblB type	1.11003117837859	1017.90789947625	0.150600199332548	0.0664774047292194	2.26543439753679	0.0234860355073149	0.154179909355574	25.5133421636726	24.3876261937234	26.0697231648536	28.0911042700492	28.8492585134724	28.235662700622	methylmalonic aciduria (cobalamin deficiency) cblB type	1.13443313308472	1017.90789947625	0.181971574713115	0.0642452891264882	2.83245008602644	0.00461927773949832	0.0450673813125461	21.2588871579163	24.0207805382958	21.7759061404493	25.1863791450417	24.822307367078	26.3989776664669
MOCOS	molybdenum cofactor sulfurase	1.0994841892828	8544.91827129431	0.136826858210794	0.0461080592487251	2.96752586077622	0.00300207027183206	0.0365861652493724	179.012075632496	167.267305741733	180.611642540382	194.725249758785	196.284669851387	193.186859389362	molybdenum cofactor sulfurase	1.13089865467831	8544.91827129431	0.177469648210015	0.0449274773046558	3.95013606053559	7.8106779622747e-05	0.00180722501187339	232.26031408553	213.821247084507	231.060600130678	255.890818799855	255.96386904876	254.252040563171
MR1	major histocompatibility complex; class I-related	1.14021126302406	1032.02669718225	0.189301157617377	0.080731783182543	2.34481576096675	0.0190364837029835	0.135115538193271	12.2464042385628	12.6577081603293	14.2357701351264	14.0828082414836	15.5840851952638	15.3837159242751	major histocompatibility complex; class I-related	1.15211043489653	1032.02669718225	0.204279012128633	0.0662524074236032	3.08334474281846	0.00204687884267249	0.0251552450362107	35.7604085693709	33.5840303200873	34.6751805906415	39.1296703722875	40.5391806573226	40.1463698097592
MROH1	maestro heat-like repeat family member 1	1.36075238949158	972.409480862386	0.444404569448731	0.092151809039451	4.82252680746047	1.41750971559841e-06	6.50806347413106e-05	20.0181607745739	18.8208854321126	19.9901236168119	27.0230958848926	29.3230147034084	24.5238316617105	maestro heat-like repeat family member 1	1.34393202313883	972.409480862386	0.426460167610218	0.0883569188342798	4.82656223458943	1.38909998950124e-06	5.3653068377561e-05	23.3611787234822	19.1640515915221	22.0440823244449	27.607251077652	30.3985034296348	28.5905909067019
MSMO1	methylsterol monooxygenase 1	1.17676977175242	1096.38714347594	0.234832092984285	0.0979536758274411	2.3973790774118	0.0165128303500105	0.123066525324223	16.5117116977204	21.4054436428605	19.4146882686434	22.6268753227364	21.5933084465576	22.9575676973142	methylsterol monooxygenase 1	1.13828733800967	1096.38714347594	0.186864783299917	0.091694715153285	2.03790134455991	0.0415598001155106	0.191774046045024	30.6977472482122	35.4365970317433	28.6948516875378	34.0318727449639	36.2805667867623	37.9547565695242
MTUS1	microtubule associated tumor suppressor 1	1.12659419006888	677.86697075633	0.17196793662226	0.0718881081739425	2.39216110968119	0.0167494881935641	0.123966394585228	20.0704958354224	20.5439242392779	21.9416000149488	23.5955340906691	23.6628749604886	23.7299718441398	microtubule associated tumor suppressor 1	1.25141802680225	677.86697075633	0.323563791466409	0.0767518757447593	4.2157118419155	2.48991532086342e-05	0.000693755032148969	10.7474293300869	10.0263914597055	10.1370597550367	13.1285747114635	12.4935025705388	13.0002512659394
MTUS2	microtubule associated tumor suppressor candidate 2	1.50388361266515	152.801395771946	0.588692919456986	0.185002815165996	3.18207546695317	0.00146223711717655	0.0212636074808542	1.57005182545677	1.85558025387026	1.87641961359311	2.63276485643255	2.66799538542917	2.63904750165388	microtubule associated tumor suppressor candidate 2	1.36671945523883	152.801395771946	0.450717133161145	0.142199113597547	3.1696198503513	0.00152638493911946	0.0203517991882594	5.21282500441339	4.24337915710384	4.23718370713175	6.68067542941493	6.47026969284023	5.528842492411
MXD1	MAX dimerization protein 1	1.23484191877253	529.908235128019	0.304326363591072	0.0972333731135129	3.12985504715334	0.00174892580224093	0.0243648060235854	10.0744992133476	11.2660229699266	10.2077226979465	13.3376861123045	12.2677918657117	13.1523261667791	MAX dimerization protein 1	1.30026741327927	529.908235128019	0.378808358744291	0.0888907598199216	4.26150433984022	2.03055410213081e-05	0.00057677217686984	13.3645678096689	11.8414061434225	13.1674506341879	17.7375424293177	15.6227602765306	16.3623852140272
NAB2	NGFI-A binding protein 2 (EGR1 binding protein 2)	1.0803558298117	3116.83850100713	0.111506561791919	0.0458363646564752	2.43270954465118	0.0149863172313239	0.115279363317876	92.7377278236467	89.134122909125	89.3425925352132	99.5234790540118	99.1147818418779	96.4646956702102	NGFI-A binding protein 2 (EGR1 binding protein 2)	1.11404700249913	3116.83850100713	0.155810102374442	0.046328636141993	3.36314891500148	0.00077058783772717	0.0118302654372415	58.0275376005688	56.6034234466772	58.9987604790497	62.3840074941882	66.8202397369682	64.1046872768735
NADSYN1	NAD synthetase 1	1.10826437938217	1130.08598706742	0.148302081139556	0.0629030673287919	2.35762876815509	0.0183920753108374	0.132277980068092	22.9489241820932	21.339172919508	22.9423571421984	25.3341523920868	25.3833579660457	24.7169326984168	NAD synthetase 1	1.10497990022951	1130.08598706742	0.144020126989612	0.0561551865041411	2.56468077047507	0.010327076931519	0.0788785399428111	29.98983274144	32.1695706010527	30.4379968835097	33.2171562291816	35.1041541153368	34.2439568786717
NAPA	N-ethylmaleimide-sensitive factor attachment protein; alpha	1.13466501093107	2075.93783414783	0.18226643108244	0.0581568799954949	3.13404761563135	0.00172412876065745	0.0241576582587321	44.2231264170324	43.075970179131	41.7315722063107	49.1532231215097	49.2706437533461	48.7687396037339	N-ethylmaleimide-sensitive factor attachment protein; alpha	1.10845198713877	2075.93783414783	0.148546280880045	0.0546684437572424	2.71722168532309	0.00658324967926347	0.0581812622985755	54.1447337906971	57.3169119775177	51.7043682743672	57.9612606942271	63.6909820309764	59.6467467086682
NCOA5	nuclear receptor coactivator 5	1.12417006207378	1862.0096401352	0.16886029992869	0.0674710193149278	2.50270859464146	0.0123246974113395	0.101241778226423	44.6679744342452	38.8346438845704	43.6330107480851	48.6316376310844	50.2929597421554	45.850768382393	nuclear receptor coactivator 5	1.14116968586798	1862.0096401352	0.190513328663176	0.0651936900238135	2.92226638181681	0.00347494199888111	0.0366576251327054	42.1745430398219	43.2599361856958	47.7621783696307	52.2815226984876	49.5505017204419	50.0335340867284
NCR3LG1	natural killer cell cytotoxicity receptor 3 ligand 1	1.52784360364948	322.851094039286	0.61149687073804	0.143763490008881	4.25349211194209	2.10462355548317e-05	0.000663660991577847	9.13246811807356	8.08502824900613	10.9332716152025	15.2253288395581	14.885918178516	13.6458065939176	natural killer cell cytotoxicity receptor 3 ligand 1	1.4495114869497	322.851094039286	0.535566766375995	0.155769357224931	3.43820361024303	0.000585587203347326	0.0096387521633269	3.34650494110489	2.77885006748393	4.15673085193305	5.63318276626625	4.7291789391305	4.3085123927347
NDRG2	NDRG family member 2	1.19901832416527	416.705476075966	0.261853707109396	0.104099176636337	2.51542534312411	0.0118888854004286	0.0988483638076634	8.03343184025382	7.42232101548104	7.05533774711009	8.74276631570056	9.67460008921978	8.75391366402263	NDRG family member 2	1.1935154280459	416.705476075966	0.255217215620739	0.0906912495846713	2.8141327502877	0.00489090264262744	0.0469784069620793	10.9404969228429	12.2920304786902	10.8075002150259	14.2226226040855	13.10523715968	13.4983451841746
NEU1	sialidase 1 (lysosomal sialidase)	1.19545412816749	1611.30629552554	0.257558772178382	0.0764499578015637	3.36898514511821	0.000754454948095111	0.0126609680944697	28.2871003886462	29.0265768283991	25.9696474521286	33.605008025974	35.5566487815139	30.6172421533341	sialidase 1 (lysosomal sialidase)	1.27301176125446	1611.30629552554	0.348245748245635	0.0710322615121384	4.90264199438624	9.4556218695936e-07	3.75141519826268e-05	41.3593687592964	45.6883006590827	44.141799885689	51.9090808627014	57.7148056601349	57.6045616439038
NFASC	neurofascin	1.17000568589898	807.834979888923	0.226515540918362	0.107883033928747	2.09964007007781	0.0357605151184376	0.20019306776426	12.822089907897	12.5914374369768	14.6610919142075	16.1443127988789	15.7087578768259	15.5768169609814	neurofascin	1.29812128151335	807.834979888923	0.376425178455628	0.0995408290561182	3.78161586582136	0.000155813669946148	0.00315517278947816	24.2192569135091	18.7885313121324	24.0017684676134	27.2115316271291	29.3162037719234	30.2592055327899
NOV	nephroblastoma overexpressed	1.76251871724157	759.655643272993	0.81763857843524	0.0949017833913965	8.6156292244068	6.95585185431721e-18	2.03110874146063e-15	7.35307604922255	6.4282601651934	7.00529989074761	13.5860601553642	11.4449521674018	12.2511879954827	nephroblastoma overexpressed	1.23961507546754	759.655643272993	0.309892205349771	0.0733486912810979	4.22491799018138	2.39027807661446e-05	0.00066854520916803	24.6053920990212	26.3490062705121	24.2699446516091	30.7730066818346	30.0691078816357	32.650056340319
NPAS2	neuronal PAS domain protein 2	1.08703287795147	7652.46961358361	0.120395576188784	0.0400291811803927	3.00769520231298	0.00263237007171272	0.0333326999540379	185.867968603658	180.65399185894	193.421333769178	205.579195440493	205.385775605421	202.605898846485	neuronal PAS domain protein 2	1.06375824443855	7652.46961358361	0.0891703132644885	0.0393162836746808	2.26802497413846	0.0233276845487864	0.134246824758487	185.68812032182	175.60579998528	179.222143764313	188.828010743603	191.543511161499	194.904150205444
NPC1	Niemann-Pick disease; type C1	1.19729642218133	3355.69028687814	0.259780373558809	0.0557912959021402	4.65628857258437	3.21960583323172e-06	0.00013057290323662	79.1044444725971	82.0431555104065	80.5359298154162	99.0267309678924	98.1922039983183	93.6754584733402	Niemann-Pick disease; type C1	1.31612715887271	3355.69028687814	0.396298883155686	0.0548712125835276	7.22234600798043	5.10982543217834e-13	4.81312589095508e-11	69.0752942971651	63.2501323918753	71.3616825612506	89.1299868265846	89.9955693640505	88.6607174458701
NPIPB4	nuclear pore complex interacting protein family; member B4	1.23698641512337	215.681688811578	0.306829656383996	0.145829107191932	2.10403576002261	0.0353753277565477	0.19925917640648	4.94566325018884	4.57267991132314	5.17891813351698	6.78061137552913	5.83468149710678	5.83594244268175	nuclear pore complex interacting protein family; member B4	1.27435763489734	215.681688811578	0.349770211414467	0.139286851488906	2.51115024624076	0.0120338467236576	0.0875406886723472	3.94715967412372	4.76910754824945	5.09534749591793	6.77378588836148	5.12915924741516	5.67827066788157
NR2C2	nuclear receptor subfamily 2; group C; member 2	1.0827373545592	3224.63229890432	0.114683323066971	0.055309603116212	2.07347940693061	0.0381276856680758	0.208176593400863	82.741731201572	84.4289015510968	87.6413054188888	91.6500218890201	94.9008452050786	91.1866006669024	nuclear receptor subfamily 2; group C; member 2	1.09880321381005	3224.63229890432	0.135933035166962	0.0547496668652547	2.48281026990554	0.0130350494595286	0.0924347674441552	72.0785679622592	64.5269013418003	69.4844492732808	77.5144570730025	75.0080719300897	73.7926139865486
NXPH4	neurexophilin 4	1.35606708351071	336.855220664239	0.439428549163308	0.134905540396307	3.25730542920932	0.00112475337988746	0.0171951825616303	3.29710883345922	2.51828748739535	2.90219566902401	4.14784651909657	3.83991859211301	4.18385579530493	neurexophilin 4	1.13590802160298	336.855220664239	0.183846019570097	0.0928040066026231	1.98101381934194	0.047589723852594	0.207304679098478	11.7771231581191	13.055588380116	12.3897397006004	13.4079060883031	14.0934238036774	14.8930081552332
OGDHL	oxoglutarate dehydrogenase-like	1.49005683877876	171.103230094229	0.575367363882235	0.191781155923789	3.00012460093252	0.00269869184476605	0.0339370378411579	1.54388429503249	1.52422663710771	1.15087069633711	2.08634196170127	2.04463197761861	2.05974439153474	oxoglutarate dehydrogenase-like	1.20623095716401	171.103230094229	0.270506166652719	0.12830273363882	2.10834297119662	0.0350013335167145	0.171226283953377	6.45703837995239	5.88315104377229	6.08759937670195	6.91345157678131	8.21136044654996	7.0729336389402
OIP5-AS1	OIP5 antisense RNA 1	1.14359911621027	1047.90597367351	0.193581410146742	0.0706121322704333	2.74147521002986	0.00611639759609162	0.0620997252454365	22.3470709823347	21.1403607494505	22.4920164349361	26.4021607772434	23.7875476420507	26.004272943126	OIP5 antisense RNA 1	1.09578253643276	1047.90597367351	0.131961516602291	0.0654364058410204	2.01663760266564	0.0437333459016875	0.197924910398307	27.8446372663728	25.8983819352444	27.997593609149	30.3772872313118	29.4573732924944	29.5618740472606
OSMR	oncostatin M receptor	1.14245529139977	16760.797924445	0.192137708269865	0.042555852927694	4.51495376197307	6.33305820438062e-06	0.000234676776101414	165.45729487272	165.610537657921	172.555547666022	197.755413084113	190.300381136406	191.384583046769	oncostatin M receptor	1.09115370690692	16760.797924445	0.125854343249894	0.0402073168298058	3.13013533786961	0.00174725784267849	0.0224164890185465	643.022343651405	601.18293261765	627.880899589087	692.485760800226	678.64894189194	673.34826336629
OSTM1	osteopetrosis associated transmembrane protein 1	1.41081160909187	1327.90008922878	0.496525352375496	0.0805635766532435	6.16314931637914	7.13122039456979e-10	6.84972485267888e-08	20.9340243394236	22.2669630464431	25.59436352941	31.4441538513548	31.8663374072755	34.5436298996971	osteopetrosis associated transmembrane protein 1	1.22142960262034	1327.90008922878	0.288570715936527	0.0753672308157012	3.82886186494209	0.000128737235811556	0.00272006315897065	33.6152130943036	37.0638515757654	32.8784001578704	41.2013780838482	41.9744041164617	43.6330272374057
PABPC1L	poly(A) binding protein; cytoplasmic 1-like	1.14459694343144	2388.013696977	0.194839659385337	0.0552051725530258	3.52937325208412	0.000416545182295761	0.00811957231177318	38.6756099670852	36.1838149504701	37.928695122762	44.9060269851892	42.7128607031791	42.7826074658361	poly(A) binding protein; cytoplasmic 1-like	1.14457703954345	2388.013696977	0.194814571523337	0.0489887098205451	3.9767238663149	6.98712204888375e-05	0.00164801263188534	70.9630663152243	72.1499630134117	76.1084010179741	86.1038969108217	82.4194717600703	82.310019988371
PAQR6	progestin and adipoQ receptor family member VI	1.12606031104362	1073.51095100919	0.171284099277277	0.0709109775938117	2.41548072088946	0.0157144543708842	0.119246899072198	23.8386202165187	20.9415485793929	21.8915621585863	24.6635424758257	25.6576378654824	25.6609822112036	progestin and adipoQ receptor family member VI	1.29946120771497	1073.51095100919	0.37791356626676	0.0655663765088495	5.76383180509835	8.22253611204664e-09	4.61727027830311e-07	25.8281535198096	24.8844771808922	26.8980712547668	33.705986138651	32.1160659299161	34.8665742764658
PCDH20	protocadherin 20	1.3780358504833	142.892157836655	0.462613421163892	0.147697345447038	3.13217153472659	0.00173518464040294	0.0242427710525195	4.44848017212752	4.90403352808569	4.5284260008047	6.01065184204413	6.50791397754217	6.54397957727182	protocadherin 20	1.45959367575026	142.892157836655	0.545566805018651	0.179418487437883	3.04075021927455	0.00235989514883077	0.0278307505435616	1.22276142078833	1.38942503374197	1.42133377517711	2.37431670313701	1.81167551399526	1.69351932199977
PCYT2	phosphate cytidylyltransferase 2; ethanolamine	1.32832947370799	1331.71046445631	0.40961303157206	0.0757924797911849	5.4044020290744	6.5024952417863e-08	4.03984810766298e-06	16.9042246540846	15.8387028812497	16.8627575941567	21.2608180859082	23.4384641336768	21.9276955015469	phosphate cytidylyltransferase 2; ethanolamine	1.40503361267526	1331.71046445631	0.49060464451016	0.0647187033852317	7.58056974024779	3.44040769241675e-14	3.66641987659011e-12	41.3593687592964	36.5256058419735	39.1537228633693	54.9118931637276	53.432663536146	55.9608517137276
PDP1	pyruvate dehyrogenase phosphatase catalytic subunit 1	1.3070491998821	5974.10969772486	0.386313448011674	0.0504537832268604	7.65677860616824	1.90654885810328e-14	3.52349535801366e-12	80.9885066631452	86.8809183151397	89.3676114633945	111.892506398384	111.058424735528	114.959483852532	pyruvate dehyrogenase phosphatase catalytic subunit 1	1.07215255590087	5974.10969772486	0.100510200555529	0.0474543481574172	2.11803985215672	0.0341716927332484	0.168834759358858	194.440517860095	186.57099214346	192.630952964097	210.592580522359	204.695804828036	200.08432695509
PDPK1	3-phosphoinositide dependent protein kinase 1	1.11787916916678	3215.53892913129	0.160764256638425	0.0559203057011774	2.87488157696248	0.00404179060756705	0.0453575271871475	66.8580402340343	66.3369940758618	67.7762764429831	76.0024571762605	76.2248775070744	73.9791527292893	3-phosphoinositide dependent protein kinase 1	1.20299104443384	3215.53892913129	0.266625902531465	0.053548208244598	4.97917505126537	6.38558677163654e-07	2.59692386813074e-05	83.3622961611129	75.7048883249677	83.4564284594558	96.8348773044116	100.795037687737	93.9405129791635
PFKFB2	6-phosphofructo-2-kinase/fructose-2;6-biphosphatase 2	1.3866402614762	651.878733895498	0.471593555289408	0.0878818516685839	5.36622233527646	8.04028211933672e-08	4.87087630466042e-06	16.0145286196591	14.314476244142	16.4874736714381	22.2046394495349	22.7901661895538	20.9407346472698	6-phosphofructo-2-kinase/fructose-2;6-biphosphatase 2	1.27694855880761	651.878733895498	0.35270040801012	0.0871690699430223	4.04616463432111	5.20636235039775e-05	0.00129714829890456	13.0856923979102	11.9916142551784	11.1024940174212	16.4805512335393	14.1875368173915	15.6152443366743
PI4K2A	phosphatidylinositol 4-kinase type 2 alpha	1.08339916590373	2421.30738804174	0.115564885208091	0.0472880955668862	2.4438473113097	0.0145315751630725	0.112552253252445	60.0544823237216	58.3845072735607	58.7194244413737	64.5772511955155	63.9072165687379	64.710302967383	phosphatidylinositol 4-kinase type 2 alpha	1.13305592972221	2421.30738804174	0.18021907699369	0.0455004504210343	3.96081962543337	7.46929399427978e-05	0.00173649191586759	55.3031393472334	54.8635128188382	55.8074638895011	64.0134405257528	63.7380385378334	60.2444594105505
PIK3R3	phosphoinositide-3-kinase; regulatory subunit 3 (gamma)	1.43498396003266	964.13296647625	0.521034610830813	0.102658499227597	5.07541620763093	3.86648718362615e-07	1.98072676775235e-05	7.09140074497976	6.62707233525093	7.50567845437244	9.91012431808103	11.1706722679651	9.86960854277061	phosphoinositide-3-kinase; regulatory subunit 3 (gamma)	1.23631721803731	964.13296647625	0.306048961827896	0.0797408810488368	3.83804339508687	0.000124018568687277	0.00265105578745864	34.6449069223359	32.5325735377961	38.1346533641858	45.7870681869658	41.2215000067494	43.0104098396117
PINK1	PTEN induced putative kinase 1	1.08396167989802	3037.70226961657	0.116313755586363	0.0556377614482078	2.09055419482751	0.036568045456775	0.202834742071199	55.2919917865027	53.480473745475	51.3388406279075	57.6227779898446	60.7654649933727	56.1709460108119	PTEN induced putative kinase 1	1.11194149183946	3037.70226961657	0.15308087830085	0.0515248647433606	2.97100980397189	0.00296822305065136	0.0329301341485637	89.0685161247918	94.2931421547588	87.666794548188	96.3227697802056	101.289131009735	104.251057086633
PIP4K2C	phosphatidylinositol-5-phosphate 4-kinase; type II; gamma	1.11005154671882	1907.89787889915	0.15062667159244	0.0576568563021489	2.61246764483804	0.00898912005219586	0.0818722100823828	40.3503319142391	38.5695609911604	40.4806257972487	44.9060269851892	45.0068380439219	43.8339353323486	phosphatidylinositol-5-phosphate 4-kinase; type II; gamma	1.14139713926745	1907.89787889915	0.190800852243147	0.0538712146388179	3.54179599480689	0.000397412701755019	0.00709029358902309	49.4467557002999	46.7773094693129	52.0529973135616	56.2154395889793	55.9737149064251	56.7578019829039
PITPNA	phosphatidylinositol transfer protein; alpha	1.09381879806191	3324.37820819721	0.12937376117469	0.0487090012783719	2.65605448231875	0.00790608401589537	0.0741354056724935	76.6708641431391	78.2657242793135	76.7080338036863	84.9439227264088	87.7945023560383	81.9177509049961	phosphatidylinositol transfer protein; alpha	1.07279937528894	3324.37820819721	0.10138030224707	0.0469698015554214	2.15841453209989	0.0308956168754282	0.159842667038006	84.1560184868878	79.4976431468039	81.391471842689	88.8041002202717	88.7015154254824	85.3732975855176
PLA2G15	phospholipase A2; group XV	1.14779848620392	1215.09153962101	0.198869376793006	0.0697297399833901	2.85200227105935	0.00434447902287208	0.0477271585657881	23.4199397297302	22.5983166632057	24.4935306894354	26.5511852030793	27.7521389157258	27.4418028830513	phospholipase A2; group XV	1.12477781872781	1215.09153962101	0.169640049019059	0.063806366936794	2.65866961501042	0.00784498510973864	0.0658032008209026	32.2637399450113	32.1195012304674	34.9433567746372	35.5216400881087	36.6099623347614	39.4739430201416
PNPLA8	patatin-like phospholipase domain containing 8	1.09387014801748	1579.10949705076	0.129441487737363	0.0624649661739426	2.07222537152929	0.0382444283602875	0.208579997781172	36.7130451852642	35.786190610355	40.930966504511	42.8941972364059	41.0671813065592	41.516722891872	patatin-like phospholipase domain containing 8	1.13635254709863	1579.10949705076	0.184410492452412	0.0601888694914113	3.06386370122347	0.00218498433119893	0.0262823634915861	35.8033124788722	38.4282419242147	34.9165391562376	40.8987690922719	40.6332936710366	42.8609816641411
PPIC	peptidylprolyl isomerase C (cyclophilin C)	1.14381320435793	1050.38354243423	0.19385146544641	0.0814197798593013	2.38088908839348	0.0172709110949897	0.126393635081128	16.1191987413562	15.3748078177822	17.1880036605129	19.124801315595	17.8780625360067	19.3315593413833	peptidylprolyl isomerase C (cyclophilin C)	1.15253375129735	1050.38354243423	0.204808999779415	0.0715088384783996	2.86410748849292	0.00418186077787876	0.0419623143347284	31.105334388475	35.5492531155602	30.1430030811145	37.5700701849328	38.3981095953282	35.987285592495
PPP1R15A	protein phosphatase 1; regulatory subunit 15A	1.26171258842172	2545.42112716318	0.335383309304345	0.0543451672808412	6.1713548064205	6.77072905734456e-10	6.6344056535054e-08	76.8278693256848	78.0006413859034	77.1083366545862	94.9037218531018	103.403522087615	95.9712152430716	protein phosphatase 1; regulatory subunit 15A	1.18959013517397	2545.42112716318	0.250464588822236	0.05674895245566	4.41355440028489	1.01687150962188e-05	0.000311897563875619	35.9963800716283	35.2738715773411	36.8474076810065	40.4564944122758	43.880192644171	44.2058352433763
PQLC2	PQ loop repeat containing 2	1.22717541951778	701.609994151401	0.295341490874809	0.0874142371901585	3.37864288894189	0.000728445656903409	0.0124099260102564	12.9005924991698	11.5311058633366	14.6610919142075	17.3861830141772	15.4095434410769	16.1990314125909	PQ loop repeat containing 2	1.13681594696336	701.609994151401	0.184998697592336	0.0791731668149732	2.3366337994876	0.0194582334336713	0.120224379234702	18.5344889045809	19.8650227797162	18.4773390773024	22.4163429913818	21.2460128459445	21.1440868290853
PRKAA2	protein kinase; AMP-activated; alpha 2 catalytic subunit	1.16160864952363	953.143357493259	0.216124101024117	0.074407925410236	2.90458442205655	0.00367741014714854	0.0422092674122396	16.2762039239019	16.4351393914223	18.964347561381	20.1431348921396	19.6484146141886	20.9192789765247	protein kinase; AMP-activated; alpha 2 catalytic subunit	1.11079908668671	953.143357493259	0.151597896067471	0.0660789871704492	2.29419218663912	0.0217794619181598	0.12884122528571	26.7076836645871	27.8010180174856	27.1394298203629	29.7022364039493	29.8573536007791	31.2553933692604
PRUNE2	prune homolog 2 (Drosophila)	1.98868616969461	206.855520976633	0.991815625519043	0.182706747942941	5.42845645651132	5.68435098627308e-08	3.60832714780813e-06	1.51771676460821	1.12660229699266	1.451097834512	2.58309004782062	2.96720982117823	2.91797122134088	prune homolog 2 (Drosophila)	1.9456416750255	206.855520976633	0.960246036293749	0.123205037413469	7.79388616287838	6.49790926143269e-15	7.41167775132167e-13	5.5131523709228	5.03197174382226	6.22168746869979	11.4060312209523	10.564185789401	10.4101628911162
PSAP	prosaposin	1.07718382813534	31898.7297257246	0.107264475795078	0.0332400620548351	3.22696376493303	0.00125111302726724	0.0187731245612556	749.516573942639	714.13331484664	717.04248167438	785.358724154692	804.188665148238	776.158889205928	prosaposin	1.09162411132358	31898.7297257246	0.126476165703795	0.032921629204091	3.84173471245094	0.000122167836827492	0.00262301532011968	805.88558411851	793.749731888699	786.426659567333	850.91320669778	881.038977883983	875.051395555644
PSEN2	presenilin 2	1.14368697446307	772.754529075306	0.193692242513717	0.0739220027667821	2.62022449695797	0.00878718991211332	0.0803840681183299	17.6369155059644	17.7605538584725	17.3381172296003	21.1614684686843	20.3465816309364	19.0740912924415	presenilin 2	1.11637781617547	772.754529075306	0.158825361645234	0.0692286413956921	2.29421462624741	0.0217781735819359	0.12884122528571	19.0707877733478	18.3253896342184	18.2627981301058	20.3679128945577	20.0225436676619	21.7667042268794
PSKH1	protein serine kinase H1	1.09869575632576	1911.50718451031	0.135791939874607	0.0592039009459649	2.29363163076946	0.0218116669174029	0.147430711571334	36.0326893942329	36.6477100139376	36.5526540727938	41.3542781694359	40.0199307814375	39.2424217928858	protein serine kinase H1	1.09200043303541	1911.50718451031	0.126973428362077	0.0542474492277156	2.34063407901592	0.0192510246718921	0.119398878593723	56.5259007680217	51.3711742205138	55.3515643767084	59.7769146436848	58.9853313452744	59.3229856618154
PTPRR	protein tyrosine phosphatase; receptor type; R	1.27985464961872	130.639372140882	0.355979975708717	0.158528536944587	2.24552615301779	0.0247343752323565	0.159647161093017	4.867160658916	4.63895063467565	4.97876670806705	6.33353809802171	6.68245573172913	5.72866408895599	protein tyrosine phosphatase; receptor type; R	1.76662552789493	130.639372140882	0.820996263826566	0.220414595329597	3.7247817577547	0.000195484266752807	0.00386730392221	0.98678991853093	0.663419160255173	0.509534749591793	1.18715835156851	1.15288441799699	1.49428175470568
RAB11FIP3	RAB11 family interacting protein 3 (class II)	1.1035679698289	2033.02084150314	0.142175489350396	0.063333528038991	2.24486924623663	0.0247765277531361	0.159780102722172	40.0886566099963	39.431080394743	36.6527297855187	43.4902949397491	43.2115514294275	42.0102033190106	RAB11 family interacting protein 3 (class II)	1.09515156711964	2033.02084150314	0.131130550191502	0.0589533812054486	2.22430923401188	0.0261276458637496	0.144139023503503	61.223878858419	54.9010648467771	56.9606214806825	63.8272196078597	64.2556601132606	61.4398848143151
RAB29	RAB29; member RAS oncogene family	1.25604333460427	1661.92793801966	0.328886239341162	0.0617394048361118	5.32700696118137	9.98443386463339e-08	5.8309093769459e-06	34.1486272036848	38.4370195444554	37.1781272773248	45.3531002626966	47.6498988930387	44.9496302110966	RAB29; member RAS oncogene family	1.25686170486229	1661.92793801966	0.329825915720535	0.0591170209408418	5.57920393266417	2.41621828170581e-08	1.22488843447586e-06	35.9534761621269	37.664684022789	36.8474076810065	47.3932236037937	47.3623741515905	44.2058352433763
RAB5B	RAB5B; member RAS oncogene family	1.18085451361833	5829.64796848257	0.239831229416994	0.0432104496105375	5.5503062703265	2.85169565609208e-08	1.9189930778941e-06	109.615784947307	113.322936932791	116.963489247304	136.655398491433	136.167502802137	131.072692582143	RAB5B; member RAS oncogene family	1.13061155767631	5829.64796848257	0.17710335013097	0.041235474137334	4.2949269733417	1.74750849993864e-05	0.000504999474875281	155.05472893786	154.864563220321	158.787118543842	180.820511274199	176.979522289252	172.315591013476
RABEP1	rabaptin; RAB GTPase binding effector protein 1	1.07766324255485	3377.78320898223	0.107906422805029	0.0519107135859341	2.07869272739621	0.0376456018603179	0.206548585930343	84.5996258616958	84.2300893810393	86.6905861480016	94.8292096401839	90.5373013504047	91.8946378014925	rabaptin; RAB GTPase binding effector protein 1	1.12966286264524	3377.78320898223	0.175892277984417	0.0509448864717075	3.45259927278667	0.000555213136109049	0.00924300089759648	75.2320053106081	71.0359195178888	78.1733576347409	85.8478431487187	81.5959828900724	85.8962961996646
RALGAPA2	Ral GTPase activating protein; alpha subunit 2 (catalytic)	1.13437653428351	1210.57275531594	0.181899594404662	0.076217364693376	2.38658992129219	0.0170054480767474	0.125014875085857	30.0141573966486	27.8999745314064	29.947657032946	33.4063087915263	32.5894389603357	34.6294525826778	Ral GTPase activating protein; alpha subunit 2 (catalytic)	1.24880319290491	1210.57275531594	0.320546131075315	0.0742030700590919	4.31984998491366	1.56135303614533e-05	0.000455915086554437	27.8875411758741	23.5075694897965	25.9326369923823	32.867992008132	33.080724320485	30.4086337082605
RASEF	RAS and EF-hand domain containing	1.44681593025935	113.254254624698	0.532881388079813	0.163021553133834	3.26877874634367	0.00108012727061804	0.0167053582108298	2.93076340751931	2.45201676404284	3.0773281662927	4.07333430617867	4.46328199992356	4.03366610008886	RAS and EF-hand domain containing	1.36286723744337	113.254254624698	0.446645030073483	0.168524686733193	2.65032404884757	0.00804146010190043	0.0668976168021346	1.73760833480446	1.71487594254639	2.03813899836717	2.46742716208356	2.32929708942248	2.61499307073493
RDH11	retinol dehydrogenase 11 (all-trans/9-cis/11-cis)	1.11039331410003	2754.94679767914	0.151070786299915	0.0592183067756387	2.55108250346094	0.0107388900933008	0.0923911581391816	69.736468580705	63.7524358651139	74.4313113391933	75.7044083245889	77.0477172053843	80.651866331032	retinol dehydrogenase 11 (all-trans/9-cis/11-cis)	1.16600019652955	2754.94679767914	0.221568031704942	0.0583051483347028	3.80014523645532	0.00014461130857418	0.00296951491586923	55.7107264874962	62.2237102948767	58.8110371502527	68.7853515467635	67.502559086395	70.1316236875197
RHOQ	ras homolog family member Q	1.30178548124918	4876.93918409718	0.380491729120816	0.0524889579536834	7.24898614784017	4.19902824954839e-13	6.52189494078792e-11	58.5891006199619	56.3963855729854	63.5981154367158	79.1816449274244	78.3193785573179	77.4764270607493	ras homolog family member Q	1.24163984962611	4876.93918409718	0.312246765742858	0.0479127610721802	6.5169854284219	7.17343914033337e-11	5.28950562873067e-09	152.995341281796	164.440330344759	147.282360250428	193.786142682506	190.202400716074	193.883057673062
RNF6	ring finger protein (C3H2C3 type) 6	1.15140599614474	1306.4729131437	0.203396630469191	0.0709438622929803	2.86700813707061	0.00414372358394268	0.0462341923802554	30.1973301096186	32.008759379262	32.4245309228889	35.5671629661455	35.1078271278903	38.6845743535118	ring finger protein (C3H2C3 type) 6	1.1320020531968	1306.4729131437	0.178876574896085	0.0689364686376785	2.59480327946936	0.00946450723866096	0.0747326555158412	29.8825729676866	27.4505324233886	30.3843616467106	33.0774905407617	31.927839902488	34.1194333991129
RPS6KA2	ribosomal protein S6 kinase; 90kDa; polypeptide 2	1.51797622589436	401.492330266678	0.602149195856877	0.111194657025261	5.41527094885579	6.1195965579009e-08	3.8345969847791e-06	7.66708641431391	6.62707233525093	6.75511060893519	10.2826853826705	11.1706722679651	10.899480738538	ribosomal protein S6 kinase; 90kDa; polypeptide 2	1.36757631353018	401.492330266678	0.451621340571517	0.100758696353863	4.4822070641469	7.38750106422758e-06	0.000236529639337111	10.082418732816	8.46172362891504	9.68116024224407	11.941416359895	13.4111044542507	13.0749653536747
RRAGC	Ras-related GTP binding C	1.228681797488	1321.92830965109	0.297111336682491	0.065590593270963	4.52978577972434	5.90435213559289e-06	0.000221034720973478	27.6852471888878	29.8880962319817	30.9734330883769	37.1567568417274	36.8033755971351	35.3374897172678	Ras-related GTP binding C	1.19944978001839	1321.92830965109	0.262372754434054	0.0626293003073008	4.18929723223284	2.79819686891894e-05	0.00077082404313616	28.6598115468983	31.5061514407976	29.5798330947236	35.1026430228492	37.5746207253304	35.2152400192304
RRAGD	Ras-related GTP binding D	1.23962329950806	906.453426491762	0.30990177666216	0.0785965390996607	3.94294431042572	8.04873501339051e-05	0.00212114677248198	22.6610813474261	21.9356094296806	22.1917892967612	27.4204943537881	28.7245858319103	27.248701846345	Ras-related GTP binding D	1.22183915074063	906.453426491762	0.289054373779631	0.0771749055941032	3.74544512305457	0.000180074208156331	0.00359655737220579	17.0114001172832	20.4658552267398	16.8682819733283	22.9284505155878	21.8577474350857	22.0406558819087
SAMD5	sterile alpha motif domain containing 5	1.6540568787225	86.651206701585	0.726008845899744	0.232919626090711	3.11699300778114	0.00182705905515921	0.0252365772992663	2.22424008606376	2.65082893410037	2.60196853084911	3.94914728464883	4.66275829042294	3.75474238040186	sterile alpha motif domain containing 5	1.77436569190766	86.651206701585	0.827303375778406	0.267140648348419	3.09688316208395	0.00195566938375316	0.0243416649640206	0.90098209952824	0.463141677913989	0.911799025585314	1.51304495788143	1.38816695228209	0.97128314055869
SAMHD1	SAM domain and HD domain 1	1.19284484035667	1238.74540085254	0.254406396255355	0.0643817267623436	3.95153111059698	7.7652774863691e-05	0.00206132820547253	21.0125269306965	21.1403607494505	22.2168082249424	27.2963073322583	25.2088162118588	24.8885780643781	SAM domain and HD domain 1	1.14853841110416	1238.74540085254	0.19979910624377	0.0563137123780594	3.54796545648471	0.000388219133143683	0.00695513544196493	35.9749281168776	35.0360420670609	35.2919858138316	41.3643213870047	40.8685762053217	39.847513458818
SC5D	sterol-C5-desaturase	1.18548298905172	860.494859929621	0.245474961186181	0.0736456978070599	3.3331880679478	0.000858568854399678	0.0138970124991522	19.3378049835426	19.4173219422852	21.6163539485926	23.7445585165049	24.984405385047	23.5797821489237	sterol-C5-desaturase	1.162268818371	860.494859929621	0.216943784816416	0.0704986094016301	3.07727750458862	0.00208900724492299	0.0255653862329217	18.856268225841	19.7523666958993	19.0673266820929	23.300892351374	22.8929905859402	20.9199445658795
SCD	stearoyl-CoA desaturase (delta-9-desaturase)	1.3369369692035	59813.7019214691	0.418931450202342	0.0441983943309263	9.47843143499013	2.58134005890184e-21	1.34598445928453e-18	647.541707879222	631.361181379356	670.582332041815	884.186755888137	879.441095739128	861.402269076423	stearoyl-CoA desaturase (delta-9-desaturase)	1.82520095374889	59813.7019214691	0.868055312768897	0.0436796166793287	19.8732355904511	6.9383248454104e-88	1.12555047492213e-84	1604.02701257203	1477.62223002797	1614.60835098279	2904.06865931341	2830.42535919632	2846.40750514702
SCN1B	sodium channel; voltage gated; type I beta subunit	1.17880890443194	431.099518337115	0.237329863378485	0.097756412215443	2.42776773410464	0.0151920690683249	0.116373704093857	7.56241629261679	7.22350884542351	7.10537560347257	8.61857929417072	8.30320059203657	9.01138171296447	sodium channel; voltage gated; type I beta subunit	1.1263264371544	431.099518337115	0.171625016592987	0.0814307190319065	2.10762005583839	0.0350638673558729	0.171325075415907	13.0427884884088	12.942932296299	12.0411106614061	13.9898464567191	14.116952057106	14.8431987634097
SCPEP1	serine carboxypeptidase 1	1.10121215643735	3156.78290072379	0.139092441249414	0.0582176120310127	2.38918149331373	0.0168859583001411	0.124386978396599	40.5073370967848	37.6417708642253	36.47759728825	41.4536277866598	43.061944211553	42.5680507583846	serine carboxypeptidase 1	1.09033986834716	3156.78290072379	0.12477790559998	0.0510633883882002	2.44358844053549	0.0145420048800018	0.0995840859512322	109.083189907169	117.950919756311	107.780008347864	117.970951485278	123.523330499677	124.14990912013
SEPT3	septin 3	1.40667761586116	162.027292788924	0.492291727799305	0.143992360259322	3.41887393826113	0.000628808511231732	0.0110609689927509	4.44848017212752	4.77149208138067	5.80439133804802	7.82378235637976	6.75725934066639	6.82290329695881	septin 3	1.74184634640998	162.027292788924	0.800617365010613	0.170304158289115	4.70110285652248	2.58760125492837e-06	9.34494217261528e-05	1.52308878729774	1.38942503374197	1.55542186717495	2.56053762103011	2.65869263742162	2.49046959117613
SERINC5	serine incorporator 5	1.21548782734846	562.487507211697	0.281535445393017	0.0945267104368159	2.97836922592586	0.00289786662102081	0.0356735688591094	14.130466429111	12.3926252669192	12.5094640906207	16.2933372247147	15.833430558388	15.8342850099233	serine incorporator 5	1.2272311286171	562.487507211697	0.295406982259186	0.0908162264640925	3.25279956854391	0.00114274070910763	0.0163408563692178	12.4206818006393	11.4283338360938	12.7115511213953	15.3632257261807	13.3640479473936	16.0137194712625
SFMBT1	Scm-like with four mbt domains 1	1.163299994691	437.94584760884	0.218223190570647	0.0877908835415642	2.48571584847224	0.0129291154016825	0.104347752827288	11.6183835083801	12.2600838202142	12.8096912287956	14.505044114685	13.9134712623315	14.4611220822335	Scm-like with four mbt domains 1	1.21030504854063	437.94584760884	0.275370714071064	0.0897409421917823	3.06850705314168	0.00215131250089128	0.0260440816857485	8.15174280525551	7.84837383924516	7.29439220468251	9.26449066518168	9.15249058369036	9.86225958105746
SH2D5	SH2 domain containing 5	2.0775014657268	96.3182884960975	1.05484949485172	0.206491518036828	5.10843982784603	3.2482981471009e-07	1.69247414268855e-05	1.83172712969957	1.72303880716524	2.10158996722428	3.94914728464883	4.36354385467387	3.66891969742125	SH2 domain containing 5	1.61988147138275	96.3182884960975	0.695888253292417	0.205779500195007	3.38171806537074	0.000720340339789722	0.0112601380738008	1.54454074204841	1.57718517343683	1.12633997278186	1.79237633472108	2.77633390456417	2.41575550344084
SH3GL2	SH3-domain GRB2-like 2	1.23431122226042	399.570506273059	0.303706205023099	0.103181707977712	2.94341129814114	0.00324616831959834	0.0388075043072701	6.22787224097853	5.83182365502082	7.38058381346623	8.14666861235734	8.17852791047446	8.21752189539379	SH3-domain GRB2-like 2	1.25687224086354	399.570506273059	0.329838009471959	0.0862010786155477	3.82637914477868	0.000130041948516128	0.0027357528073998	11.2408242893523	11.4533685213865	10.6734121230281	14.1760673746122	13.9757825365349	13.8968203187628
SHC2	SHC (Src homology 2 domain containing) transforming protein 2	1.40701583442691	234.723586783567	0.492638564623228	0.146054137308394	3.37298602902991	0.000743577254438073	0.0125360599478012	4.44848017212752	3.37980689097797	3.90295279627367	5.06683047841737	6.45804490491733	5.40682902777868	SHC (Src homology 2 domain containing) transforming protein 2	1.29551913731231	234.723586783567	0.37353032705922	0.129330778183325	2.88817814526519	0.00387480351247291	0.0395056782696261	5.89928755643491	6.13349789669877	6.03396413990281	7.42555910098733	7.10553253541	8.91588113641054
SHC4	SHC (Src homology 2 domain containing) family; member 4	1.19166569685589	1113.49342912288	0.252979567064889	0.0604975134374151	4.18165231413349	2.89398281033123e-05	0.000882090793963173	31.2963663874383	31.0146985289743	32.0742659283515	38.3737896527198	38.099971485381	36.8393866694286	SHC (Src homology 2 domain containing) family; member 4	1.10356162469053	1113.49342912288	0.142167194323518	0.0622379912984004	2.28425100742562	0.0223567834012689	0.13093021967851	18.8777201805917	19.9776788635331	20.9981952068618	22.2533996882254	22.3518407570844	21.3433243963794
SIPA1L1	signal-induced proliferation-associated 1 like 1	1.18743693515674	1399.85155424839	0.247850893862409	0.0851507488018734	2.9107306435919	0.00360584723134725	0.0417158237540966	33.3636012909564	31.6111350391469	36.1773701500751	41.5778148081896	38.6734658205667	41.0661538062238	signal-induced proliferation-associated 1 like 1	1.16549579171198	1399.85155424839	0.220943795297142	0.0837185970425526	2.63912443712884	0.00831204643386737	0.0682832570496373	31.6630852119924	26.3364889278657	32.7979473026717	34.5672578839065	34.5630042864811	36.4604748148185
SIRT2	sirtuin 2	1.1005577373634	1080.61164074564	0.138234833755457	0.0633711196013981	2.18135381897857	0.0291572565814927	0.176930983412217	25.0423266160355	23.7911896835508	23.6679060594544	28.2152912915791	26.6300847816668	25.575159528223	sirtuin 2	1.13055825072665	1080.61164074564	0.177035327223845	0.0587790493352837	3.0118780284113	0.00259636898284341	0.0298245374897826	26.321548479075	26.8747346616577	26.6835303075702	30.237621542892	29.622071066494	30.5082524919076
SLC17A5	solute carrier family 17 (acidic sugar transporter); member 5	1.18981505869159	664.166205484382	0.250737342740101	0.0847002223487596	2.96029143474584	0.00307348146977096	0.0373318048740899	16.1715338022048	15.4410785411347	17.0378900914254	19.9692730619979	20.0723017314998	18.5376995238126	solute carrier family 17 (acidic sugar transporter); member 5	1.14684208918776	664.166205484382	0.197666757675203	0.0824197083154829	2.39829479762998	0.0164716027183394	0.107921435578228	14.866204642216	13.0806230654086	14.776507738162	15.339948111444	16.658003427385	16.8106697404389
SLC23A2	solute carrier family 23 (ascorbic acid transporter); member 2	1.31532653720949	2821.36761242784	0.395421001138979	0.0642236046345416	6.15694188124577	7.41630494168759e-10	7.07699687246005e-08	68.2972544073696	70.5120496470699	69.1523174929514	91.8238837191618	92.4073915738364	90.7789429227445	solute carrier family 23 (ascorbic acid transporter); member 2	1.11355433289278	2821.36761242784	0.155171952272649	0.0638244131871905	2.43123194595687	0.0150475781309484	0.101616392558671	59.6578861616199	51.2960701646358	60.2323709254298	63.1521687804973	63.6203972706908	63.6065933586383
SLC25A16	solute carrier family 25 (mitochondrial carrier); member 16	1.28619728623148	220.037245637139	0.363111950626858	0.128583850545824	2.82393122530932	0.0047438562980765	0.0511901714352675	4.39614511127897	4.24132629456059	5.52918312805436	6.58191214108139	5.90948510604404	6.1363218331139	solute carrier family 25 (mitochondrial carrier); member 16	1.19737910362272	220.037245637139	0.259879997999978	0.119720323642305	2.17072582242958	0.0299519040320855	0.156849999594135	4.89104568315331	5.11959314234652	5.01489464071922	5.98234698731581	5.81147859684195	6.22617397794032
SLC25A25	solute carrier family 25 (mitochondrial carrier; phosphate carrier); member 25	1.12139470381417	760.221254813085	0.165294161291862	0.0752644027820827	2.1961798032258	0.0280790763795158	0.172757907771146	22.5825787561533	23.4598360667883	22.6171110758423	25.3838272006988	28.0513533514749	23.8372501978655	solute carrier family 25 (mitochondrial carrier; phosphate carrier); member 25	1.1339855697762	760.221254813085	0.181402281775045	0.0783592764462106	2.31500710575815	0.0206125431980642	0.124511018076846	12.9140767599048	12.7176201286652	12.6847335029957	14.1295121451389	14.6345736325332	14.6937705879392
SLC25A4	solute carrier family 25 (mitochondrial carrier; adenine nucleotide translocator); member 4	1.14607303404979	2071.5282352696	0.196698983452698	0.078713645201205	2.49891849056034	0.0124572959907585	0.102120450008464	56.443363125171	53.8118273622375	51.914275976076	59.8333069730757	63.9820201776752	63.2298616859674	solute carrier family 25 (mitochondrial carrier; adenine nucleotide translocator); member 4	1.11657656635279	2071.5282352696	0.15908218363693	0.0782298667989554	2.03352236359751	0.0419997765213283	0.193315490924147	38.9996537367224	49.0930178588828	39.6900752313607	46.6017847027481	46.8682808295918	49.659963648052
SLC25A44	solute carrier family 25; member 44	1.13280069118073	2209.85867359727	0.179894050797241	0.0670542778664087	2.6828124397319	0.00730059218830778	0.0703091332119351	48.0435858589773	45.9256112832889	47.9112474670774	52.6304597243451	56.5515283565734	52.8667727160582	solute carrier family 25; member 44	1.18201515650973	2209.85867359727	0.241248534738142	0.0645019453506864	3.74017455483728	0.000183892504790003	0.00365780731598643	57.3196230937966	49.4685381382725	56.8265333886847	64.129828599436	64.7968099421163	64.2541154523441
SLC27A4	solute carrier family 27 (fatty acid transporter); member 4	1.21357371923911	943.776400914335	0.27926174849757	0.0694217126517651	4.02268595559447	5.75381936779949e-05	0.00159403724421011	20.4368412613623	18.2907196452926	19.6148396940933	22.6765501313483	24.80986363086	24.2449079420235	solute carrier family 27 (fatty acid transporter); member 4	1.18365888643044	943.776400914335	0.243253376777883	0.0638579246475775	3.80929036012934	0.000139366215807065	0.00288616560394772	23.6829580447423	22.7690462736634	23.2508751524255	27.8167496102817	26.8927936687868	27.7438312457021
SLC29A2	solute carrier family 29 (equilibrative nucleoside transporter); member 2	1.12716519967843	1020.57343310766	0.172698975395407	0.0788307008535295	2.19075783324936	0.0284693215095518	0.174493198061542	19.2331348618455	17.95936602853	16.7626818814318	19.7954112318561	20.6956651393104	20.6188995860925	solute carrier family 29 (equilibrative nucleoside transporter); member 2	1.15758349909345	1020.57343310766	0.211116262067172	0.0706393645609384	2.98864894070569	0.00280213889208907	0.0316405474280745	30.3974198817028	28.0513648704121	29.5798330947236	34.0784279744372	35.6688321976211	32.0523436384368
SLC2A3	solute carrier family 2 (facilitated glucose transporter); member 3	1.24754838883376	8052.59456719727	0.319095774662028	0.0422738583858829	7.54830022254577	4.40975476550827e-14	7.7569180212555e-12	100.221641524991	102.852162643094	104.854328007583	130.744096266613	125.670063014607	129.914086361904	solute carrier family 2 (facilitated glucose transporter); member 3	1.10887652196379	8052.59456719727	0.149098724319724	0.0389468909699372	3.82825741943849	0.000129053741489791	0.0027228101528193	274.713732537111	275.631885072055	259.969992765413	305.239362041526	299.561722651788	294.672362027959
SLC31A1	solute carrier family 31 (copper transporter); member 1	1.13972033697041	1881.05544443924	0.188679861264457	0.0512059375806729	3.68472622861751	0.00022894859554796	0.0050246828009912	40.2979968533905	41.1541192019083	40.6307393663361	45.8001735402041	46.5029102226673	47.3097539930635	solute carrier family 31 (copper transporter); member 1	1.0959922064438	1881.05544443924	0.132237539388904	0.0475933870111985	2.7784855773721	0.00546129376792969	0.0508513322779168	48.3098020985142	47.2780031751658	47.9230840800281	53.5850691237393	51.7621575427218	51.9013862801105
SLC31A2	solute carrier family 31 (copper transporter); member 2	1.34136251847318	258.158634922379	0.423699194679583	0.124134191148579	3.41323523164096	0.00064196504255526	0.011224777989589	4.94566325018884	4.63895063467565	5.22895598987946	6.75577397122316	6.55778305016702	6.84435896770397	solute carrier family 31 (copper transporter); member 2	1.26350481728308	258.158634922379	0.337431164763224	0.111495839758691	3.02640139303423	0.00247483527491005	0.0288763308707306	6.32832665144836	6.3588100643326	5.95351128470411	7.82127855151017	8.79956678226271	6.97331485529316
SLC35B4	solute carrier family 35 (UDP-xylose/UDP-N-acetylglucosamine transporter); member B4	1.1606544507498	1706.02074998741	0.214938517946699	0.0779567791629632	2.75714979831818	0.00583076331207982	0.0597817024974475	34.5673076904733	39.431080394743	38.2289222609369	43.1922460880775	45.0816416528592	42.3320383801879	solute carrier family 35 (UDP-xylose/UDP-N-acetylglucosamine transporter); member B4	1.14916462051036	1706.02074998741	0.200585482215622	0.0754296522007887	2.65923912364963	0.0078317355607549	0.0657709868584783	44.7487776099026	37.3016810860456	42.3718370713175	46.9043936943244	48.2564477818739	47.6924926710228
SLC35C1	solute carrier family 35 (GDP-fucose transporter); member C1	1.11700869542509	1349.09213999797	0.159640416616061	0.0661397187565061	2.41368453959985	0.0157921285465066	0.119711877870715	30.32816776174	29.3579304451616	28.4465213420715	34.3004553465411	31.4923193625891	33.1704669720073	solute carrier family 35 (GDP-fucose transporter); member C1	1.11158223161873	1349.09213999797	0.152614678693549	0.062177113644703	2.45451533124601	0.0141074648763955	0.0978010385543085	33.9369924155637	32.8079550760153	35.7747029450238	38.3149538565052	38.9863159310409	36.4604748148185
SLC36A1	solute carrier family 36 (proton/amino acid symporter); member 1	1.20052054805176	590.391910351523	0.263660096878348	0.0808970880009839	3.25920380317201	0.00111725376621418	0.0171163745925782	18.814454375057	17.2303880716524	18.1387229314001	22.7758997485722	20.8203378208725	22.1422522089984	solute carrier family 36 (proton/amino acid symporter); member 1	1.19646903246483	590.391910351523	0.258783056895142	0.0871793998850178	2.96839686022678	0.00299357548279093	0.0330606672078272	8.6236858097703	8.07368600687899	9.35934882144925	10.2654280988571	10.4936010291154	10.1860206279104
SLC37A3	solute carrier family 37; member 3	1.10177018540852	1958.28258328502	0.139823328312202	0.0569415617726422	2.45555836474054	0.0140665908634473	0.110060142875847	38.6232749062366	36.7139807372901	37.6534869127684	41.5778148081896	40.6432941892481	43.2331765514843	solute carrier family 37; member 3	1.14858771536121	1958.28258328502	0.199861036676184	0.0520959328019128	3.83640384050951	0.000124849047819355	0.00266490657626108	51.4203355373617	56.9288743554816	52.8843434839482	61.0571834541999	61.4087414484109	63.1583088322266
SLC38A1	solute carrier family 38; member 1	1.17894335915393	5783.67140025744	0.237494407519829	0.0587532042364477	4.04223753591466	5.29435590823283e-05	0.00148649223577306	129.398437948062	132.806529598429	140.531319594033	159.828696708901	157.386793204008	160.853163576416	solute carrier family 38; member 1	1.12555033308234	5783.67140025744	0.170630573597603	0.0580237868378501	2.94070040748007	0.00327471090475702	0.0352304410957751	137.099442811547	123.283307723645	139.156621875359	155.052191760742	150.910217490463	143.79971419451
SLC38A7	solute carrier family 38; member 7	1.21436325841599	716.994808029152	0.280200046571775	0.0805231537755997	3.47974506006845	0.000501891125651098	0.00939874701700883	14.0519638378381	12.0612716501567	12.8597290851581	15.9207761601252	15.9331687036377	16.1990314125909	solute carrier family 38; member 7	1.23304525455981	716.994808029152	0.302225749725271	0.0709928502713597	4.25712939500326	2.07068520255667e-05	0.000585891549560609	19.907414008624	18.7259445989007	18.3432509853045	22.8586176713779	22.9400470927972	24.5062207771731
SLC47A1	solute carrier family 47 (multidrug and toxin extrusion); member 1	1.5979011014948	86.3962908976593	0.676178118654903	0.195259147449952	3.46297793207469	0.000534232208910599	0.00984105183398118	1.77939206885101	1.92185097722277	1.80136282904938	2.95565111241013	3.09188250274034	2.72487018463449	solute carrier family 47 (multidrug and toxin extrusion); member 1	1.45890715877161	86.3962908976593	0.544888076647471	0.187745751821865	2.90226581086354	0.00370474042782792	0.0382796958572453	1.39437705879371	1.45201174697359	1.90405090636933	2.118262941034	2.35282534285099	2.36594611161732
SLF2	SMC5-SMC6 complex localization factor 2	1.17038352424069	1413.12702745918	0.226981365580536	0.0724077866896488	3.13476458759075	0.00171992072999104	0.0241218469335919	33.2065961084108	34.1956932498948	34.401026249207	38.969887356063	39.2968292283773	41.4523558796366	SMC5-SMC6 complex localization factor 2	1.1097004316089	1413.12702745918	0.150170267420237	0.070599575385527	2.12707040517162	0.0334142338114214	0.166930928436598	33.6366650490543	28.7648534012526	33.092941105067	35.7776938502117	34.6335890467666	35.3148588028775
SLITRK4	SLIT and NTRK-like family; member 4	1.29228710532021	583.751381445442	0.369926626848096	0.0896350701078465	4.12703003861112	3.67478407972714e-05	0.00108606978874527	9.52498107443776	8.28384041906366	9.48217378069051	11.2016693419913	12.2179227930868	12.5086560444245	SLIT and NTRK-like family; member 4	1.15815542683698	583.751381445442	0.211828878957512	0.0754874029594966	2.80614871690805	0.00501375465666093	0.0478749627123935	17.1615638005379	16.8984125725374	17.4850871965184	20.670521886134	19.2461113045211	19.7245191621149
SMG5	SMG5 nonsense mediated mRNA decay factor	1.09711580872113	6180.01644140414	0.133715820954662	0.0593732881421674	2.25212086341729	0.0243146351929471	0.157971375133475	156.298659224222	152.422663710771	154.867165441885	168.521788215989	176.112629974637	167.568788519649	SMG5 nonsense mediated mRNA decay factor	1.18576877113192	6180.01644140414	0.245822706962314	0.0588782186860433	4.17510435010128	2.97849492890011e-05	0.00081434505546707	138.837051146352	120.942564648783	139.639339006551	161.593201501737	153.851249169026	158.244437823331
SMOC1	SPARC related modular calcium binding 1	1.13178837309746	1286.22391615626	0.178604221751553	0.0655611092120373	2.72424039034959	0.00644495771829715	0.0644495771829715	30.8515183702256	27.3698087445863	27.4457642148219	33.0089103226308	32.6143734966481	32.3122401422012	SPARC related modular calcium binding 1	1.19543967121524	1286.22391615626	0.257541325168961	0.0618829442768619	4.16174970629599	3.15818400973534e-05	0.000855463572210314	30.8693628862176	30.905318993774	29.7675564235205	36.4061894481009	38.3745813418997	34.7669554928187
SNX19	sorting nexin 19	1.10347120959429	3012.2298770261	0.142048989094293	0.0569709781827544	2.49335703239325	0.0126541532983536	0.102869464415991	63.0375807920894	66.0719111824517	65.5495918348526	73.4193671284399	70.8639521999037	71.5332062643418	sorting nexin 19	1.19809006919331	3012.2298770261	0.260736370141759	0.0547077106195299	4.76598942249796	1.87929118606188e-06	7.03529520935985e-05	76.283151093391	69.5213210576836	77.234740990756	91.0620288497255	87.1015941923438	88.8599550131642
SOAT1	sterol O-acyltransferase 1	1.16821629751862	2744.66349299373	0.224307416741239	0.0525046195088766	4.27214631473173	1.93600472649259e-05	0.000614471065365038	67.9832440422783	67.529867096207	72.9051567201376	83.0811174034613	79.9899924902502	82.3897756613895	sterol O-acyltransferase 1	1.07909529375739	2744.66349299373	0.109822273315902	0.0517913433664951	2.12047547287504	0.0339659678190548	0.168245683056235	58.1133454195715	62.736921343376	55.7270110343024	62.7331717152378	64.3733013804032	63.9801637973147
SORT1	sortilin 1	1.27630313262442	3254.37344284299	0.35197102188911	0.0734066258429197	4.79481270045406	1.62826891561445e-06	7.24778236828383e-05	58.5629330895376	57.5229878699781	60.7459576240542	73.7919281930294	76.4991574065111	77.0687693165914	sortilin 1	1.15524617876002	3254.37344284299	0.208200317469744	0.0710581024633143	2.93000108716994	0.00338960817951659	0.0360142112203458	93.4876188034303	77.4197642675141	92.8425948993046	105.098430535918	100.889150701451	98.6724052023982
SPG20	spastic paraplegia 20 (Troyer syndrome)	1.08917444899278	3087.9178928938	0.123235043623814	0.0445768182431174	2.76455450345744	0.00570005837636468	0.0588549167573722	64.8169728609405	64.6139552686965	68.6519389293265	74.8102617695741	71.3377083898397	71.3615608983806	spastic paraplegia 20 (Troyer syndrome)	1.1258208415492	3087.9178928938	0.170977261189539	0.0417144421398702	4.09875458998698	4.15379170987215e-05	0.00107147277321791	78.5999622064636	81.0247589496554	79.0583390419266	89.1765420560579	90.5367191929062	89.2833348436642
SPHK1	sphingosine kinase 1	1.51256216874161	483.994403131581	0.596994440695981	0.0939548599447648	6.3540559907912	2.09710445759682e-10	2.21867573050098e-08	15.5435130720221	12.9227910537393	12.334331593352	20.5405333610351	21.3938321560582	20.4472542201313	sphingosine kinase 1	1.43530914872022	483.994403131581	0.52136150992517	0.102815811481366	5.07083008355832	3.96084291253886e-07	1.67841301331036e-05	5.68476800892818	5.90818572906494	5.60488224550972	8.24027561676964	7.95254965883636	8.56721539364588
SPON2	spondin 2; extracellular matrix protein	1.39263156868095	296.846732192385	0.477813632424887	0.115565529129407	4.13456881151686	3.55621691035165e-05	0.00105960748757416	13.1622678034126	10.8683986298115	10.5579876924839	16.9391097366698	16.656270256698	15.1262478753332	spondin 2; extracellular matrix protein	1.40486076707961	296.846732192385	0.490427154932049	0.200984763356233	2.44012106560933	0.0146823405080878	0.10012245278752	0.858078190026896	0.838661957303709	0.750893315187905	1.07077027788532	1.29405393856805	1.0958066201175
SPP1	secreted phosphoprotein 1	1.48245941194284	1188.7886624438	0.567992605958204	0.139358304377163	4.07577150494723	4.5862036300912e-05	0.00131291319606532	2.06723490351808	1.92185097722277	2.87717674084277	3.055000729634	3.41603147480183	4.07657744157917	secreted phosphoprotein 1	1.11524020554697	1188.7886624438	0.157354477884303	0.0750187722663747	2.09753469872277	0.0359462688768907	0.174068167695723	49.4896596098012	55.6145533776176	53.9838658383305	57.8448726205439	59.5735376809871	60.194650018727
SQLE	squalene epoxidase	1.17981907096263	1495.3076453405	0.238565634639252	0.0536114513549468	4.44990069490516	8.59100039191633e-06	0.000308937452517188	31.9505546480453	31.4785935924419	32.0492470001703	37.3554560761751	38.4490549937549	37.5903351455089	squalene epoxidase	1.24690172820363	1495.3076453405	0.318347766835571	0.0493579449768678	6.44977757855942	1.12014422244703e-10	8.13637096901821e-09	35.9963800716283	35.7995999684867	34.1656458410497	44.1576351554011	43.8566643907425	44.3303587229351
SQSTM1	sequestosome 1	1.32441261865518	35514.141339413	0.405352661532026	0.0431078439005128	9.40322282106075	5.29168678758291e-21	2.57528756995702e-18	951.60841140935	930.043331529115	888.046855793165	1252.89802281022	1249.02079296185	1192.03415525924	sequestosome 1	1.72563867476243	35514.141339413	0.787130415444286	0.043150266492722	18.2416119162798	2.41238183444891e-74	2.70929036791955e-71	500.345392604683	539.797884280077	490.118793870506	871.420785280758	888.120982165964	883.518992165643
SREBF1	sterol regulatory element binding transcription factor 1	1.1334360868642	13912.942406544	0.180703041485625	0.055930648785324	3.23084114720731	0.00123426515203613	0.0185775991955953	264.475229998193	243.743720490529	236.779136307269	283.717669387067	297.768232642945	269.054111144225	sterol regulatory element binding transcription factor 1	1.2544891566938	13912.942406544	0.327100000717834	0.0550828909419704	5.93832304594238	2.87952224023404e-09	1.79662498749645e-07	396.432123792426	367.2463159005	371.960367202009	475.282337692662	489.458256073292	461.210063589907
SREBF2	sterol regulatory element binding transcription factor 2	1.14074392739465	9947.30722890211	0.189974973800267	0.0481876955830213	3.94239590629447	8.06716663407053e-05	0.00212217356499874	227.003326430625	224.591481441654	216.83905054682	255.030467413674	256.701051336386	255.622861257759	sterol regulatory element binding transcription factor 2	1.25000503522538	9947.30722890211	0.321933906311406	0.0475169564335269	6.77513735042711	1.24288126176989e-11	1.00254510617902e-09	235.649722936136	214.684943727103	233.474185786639	281.19358601858	291.632701246381	282.369442247549
STARD4	StAR-related lipid transfer (START) domain containing 4	1.12237717419229	2623.57573300964	0.166557574250028	0.0601690964723115	2.76815814122578	0.00563740937749664	0.0582904935633506	56.9667137336566	65.4092039489267	64.2235886412468	69.544732056709	69.7169635295323	70.6964351052808	StAR-related lipid transfer (START) domain containing 4	1.28872322159155	2623.57573300964	0.365942450112529	0.058661144987144	6.23824254014693	4.42514186837273e-10	3.09124742958095e-08	56.182669492011	59.532481625917	53.7156896543348	73.1382655025147	71.7611729569553	73.9171374661074
STAT1	signal transducer and activator of transcription 1; 91kDa	1.12508785912158	3289.73887953007	0.170037667193164	0.0483938310873795	3.51362277737726	0.000442040074839117	0.00850301066225442	68.0617466335511	66.1381819058043	73.0802892174063	79.5790433963198	76.2747465796993	79.6005384645195	signal transducer and activator of transcription 1; 91kDa	1.07676213145439	3289.73887953007	0.106699577947534	0.0458613672339688	2.32656774934749	0.0199882827012072	0.122019901653021	86.4084737357084	87.5462944683902	86.4063664834082	95.6244413381064	94.2306549811823	90.6779978147228
STC1	stanniocalcin 1	1.12255000992371	13021.7397020888	0.166779718874467	0.0354081966046329	4.71020088192363	2.47472752395274e-06	0.000106267711322677	93.0517381887381	89.134122909125	95.3971731550737	104.739333958265	105.298546847359	104.639306224114	stanniocalcin 1	1.15674324153492	13021.7397020888	0.210068669741728	0.0297524454552196	7.06055137746246	1.65843212046519e-12	1.46746114901768e-10	508.068096314925	512.147074374347	504.573490187873	591.996297982162	589.194522356746	584.064928522625
STRBP	spermatid perinuclear RNA binding protein	1.14775950852532	792.838361037284	0.198820383995826	0.0830371504892807	2.39435460904324	0.0166496429488716	0.123680583938286	19.3116374531183	22.3995044931481	22.3669217940299	24.3158188155422	24.2613038319867	25.017312088849	spermatid perinuclear RNA binding protein	1.25357747291146	792.838361037284	0.326051159579369	0.0828476273643636	3.93555216910917	8.30056300226043e-05	0.00189950187826022	15.1021761444734	15.1710192873447	13.8915263309762	18.5988141745733	19.8578458936624	17.0348120036447
STRIP2	striatin interacting protein 2	1.62409963940415	465.477248181636	0.699640145370749	0.0972207765822928	7.19640564461585	6.18205332249424e-13	9.30494623798102e-11	9.13246811807356	8.41638186576868	9.55723056523424	15.1508166266402	13.9134712623315	15.5982726317266	striatin interacting protein 2	1.17720023536004	465.477248181636	0.235359735831932	0.0914852222692684	2.57265304705931	0.0100922323351844	0.077854313773311	10.5758136920815	9.65087118031582	10.8611354518251	11.4525864504256	12.5640873308243	12.4274432599689
STX3	syntaxin 3	1.43141489817437	992.244767360436	0.517441900423586	0.0729402264810424	7.09405393138	1.30239337640369e-12	1.90149432954939e-10	19.3116374531183	21.2729021961555	19.3896693404621	30.3016332532803	26.405673954855	28.8578771522315	syntaxin 3	1.42435122112135	992.244767360436	0.510304934571462	0.0686727996777001	7.43096155925577	1.07811043238855e-13	1.10072813376733e-11	21.0443676104096	21.1292743869949	20.1668490364752	29.7487916334226	28.9868082239242	30.2093961409664
SWAP70	SWAP switching B-cell complex 70kDa subunit	1.09289130167059	1434.9224507409	0.1281499185404	0.0552375739900064	2.31997731405772	0.020342104592985	0.141143043128966	36.1896945767786	37.7080415875778	38.1538654763932	40.7830178703986	42.4884498763673	39.7573578907694	SWAP switching B-cell complex 70kDa subunit	1.13593240795787	1434.9224507409	0.183876991880299	0.0540106433767983	3.4044584619647	0.000662953822829557	0.0105207889275125	29.7109573296813	30.9804230496519	30.2234559363132	34.3344817365402	34.0689109644824	35.0160024519363
SYPL2	synaptophysin-like 2	1.58832978189925	113.632230850757	0.667510487616328	0.200282314937491	3.33284787438501	0.000859619304832657	0.0138986067005059	1.64855441672961	1.59049736046022	1.82638175723063	3.30337477269368	2.34384641336768	2.53176914792811	synaptophysin-like 2	1.37448136603834	113.632230850757	0.458887348243153	0.169948829183734	2.70015010075205	0.00693081985962451	0.0602679987793435	3.06762952934615	3.1794050321663	2.44040327436069	4.30635872627792	4.0233313362752	3.71079969085243
SYT14	synaptotagmin XIV	1.22749876724636	297.264021959677	0.295721575669539	0.122979927229574	2.4046328724646	0.0161887199124725	0.121630774907482	7.77175653601103	6.09690654843085	7.98103808981602	9.31402661473781	8.4528078099111	9.71941884755454	synaptotagmin XIV	1.17963996913184	297.264021959677	0.238346610431412	0.120744556110362	1.97397396710425	0.0483847031461848	0.209319089775537	6.62865401795777	5.4200093658583	6.19486985030022	7.35572625677742	6.75260873398235	7.29707590214605
TBC1D14	TBC1 domain family; member 14	1.20754435030017	3586.95371745358	0.272076176873152	0.0452008273268425	6.01927426915877	1.75200792318098e-09	1.58607769227009e-07	88.6294255470348	86.4832939750246	88.9923275406758	107.620472857757	111.38257370759	102.386460795873	TBC1 domain family; member 14	1.06450686074208	3586.95371745358	0.0901852479834305	0.0444175486954001	2.0303967830798	0.0423162233968709	0.19397703660732	80.5306381340242	77.3696948969288	78.4683514371361	83.520081675055	83.7841104589238	84.3522050531354
TBC1D15	TBC1 domain family; member 15	1.08254324635641	2259.29354027157	0.114424660109218	0.0540573072425359	2.116728818841	0.0342828695169774	0.194986324483004	55.8153423949883	60.2400875274309	63.1227558012722	64.9001374514931	65.5528959653577	64.5386576014217	TBC1 domain family; member 15	1.07722691120451	2259.29354027157	0.107322176705227	0.0533353743662496	2.01221380707397	0.044197403657549	0.198808393302297	48.5457736007716	47.9539396780673	48.861700724013	53.0962392142699	51.8562705564359	51.6274346250811
TBC1D20	TBC1 domain family; member 20	1.08171955816498	1921.91463821114	0.113326520896256	0.052418899721245	2.16194009219781	0.03062279417592	0.182710582332828	39.1466255147222	39.6298925648005	39.6049633109052	43.3661079182192	42.41364626743	42.8684301488167	TBC1 domain family; member 20	1.10278720330387	1921.91463821114	0.141154431585552	0.0478881906780142	2.94758330993609	0.00320268442312834	0.034636438946425	53.1793958269169	50.5199949205637	52.0529973135616	57.0767113342349	56.3501669612813	58.2520837376096
TECPR2	tectonin beta-propeller repeat containing 2	1.12245619734512	1189.13572802427	0.166659146431021	0.0703165930500765	2.3701254455308	0.0177820508292178	0.129318750279569	26.9002212761594	24.9177919805435	24.4685117612541	28.8362263992283	28.5251095414109	28.9007884937218	tectonin beta-propeller repeat containing 2	1.1576784185988	1189.13572802427	0.211234555292393	0.0658493494910546	3.20784574069465	0.00133733208437271	0.0183678724664549	30.9337187504696	27.9011567586562	30.7061730675054	35.6613057765285	33.8806849370543	33.8952911359071
TFRC	transferrin receptor	1.29000084523566	5573.41681980687	0.367372010932946	0.0405423394434053	9.06144085359887	1.2873856734974e-19	5.01819805481543e-17	168.33572321939	166.140703444741	173.781475146903	218.420133466678	219.773003057689	222.216381907555	transferrin receptor	1.11759361908159	5573.41681980687	0.160395688793413	0.0421658336789804	3.80392547232784	0.000142421044917337	0.00293693115225018	81.3029085050484	76.4934809116861	79.2996976075227	88.3385479255389	87.1957072060578	89.3331442354877
TIMP2	TIMP metallopeptidase inhibitor 2	1.1446121954364	13296.3493770315	0.194858883484659	0.0352908203080804	5.52151754432421	3.36084248628185e-08	2.22028508143507e-06	266.333124658317	251.099770782658	263.149086610298	293.751980726678	306.894272933291	299.950277017246	TIMP metallopeptidase inhibitor 2	1.07576856124889	13296.3493770315	0.105367732678241	0.0342010593575837	3.08083242617093	0.00206422786985809	0.0253258209243094	366.785522326997	367.797078976939	369.814957730043	398.000656767026	402.427246641234	388.488351527564
TMBIM6	transmembrane BAX inhibitor motif containing 6	1.05192617600176	20522.8236644782	0.0730334600928196	0.0359428324291988	2.03193391162711	0.042160346901684	0.222056661170486	373.044313728529	373.766879708152	377.635701967658	395.85854982851	408.527442942724	386.48099713245	transmembrane BAX inhibitor motif containing 6	1.05350369643365	20522.8236644782	0.0751953761553465	0.0350366341002766	2.14619292310253	0.0318575899673027	0.162737834362976	614.770119244769	645.269013418003	597.603808415974	653.030203821626	656.438270655427	649.414850595087
TMCC2	transmembrane and coiled-coil domain family 2	1.32589205693618	262.204465372821	0.406963328043436	0.131750601676262	3.08889160934101	0.00200904721992348	0.0273110702149747	8.42594479661802	7.75367463224359	7.40560274164747	10.6304090429541	11.4698867037142	9.41903945712239	transmembrane and coiled-coil domain family 2	1.28341250606018	262.204465372821	0.359984946575097	0.142620433733128	2.5240769302995	0.0116002539818296	0.0852053128719235	4.03296749312641	3.04171426305674	3.24493182634773	3.88736166101845	4.63506592541646	4.65717813549936
TMED10	transmembrane p24 trafficking protein 10	1.06209444623219	5692.35001020251	0.0869120628015166	0.0428279003004963	2.02933279921989	0.0424244047224566	0.222824647646567	121.391173638233	118.823406971049	124.94452733712	129.949299328822	127.265873338603	133.51863904709	transmembrane p24 trafficking protein 10	1.06664461666874	5692.35001020251	0.0930795808744772	0.0410979860797431	2.26482097428992	0.0235236677855082	0.134776074422217	150.399654756964	159.596118740631	147.389630724026	162.617416550149	165.63890413671	160.336432279919
TMEM104	transmembrane protein 104	1.22921390801583	836.92141328829	0.29773599559701	0.0875763786739675	3.39972947163564	0.000674525538526383	0.0116853660408571	16.9565597149331	16.8327637315374	15.7619247541821	20.4411837438112	21.3190285471209	19.3744706828736	transmembrane protein 104	1.17156825583675	836.92141328829	0.228441008395346	0.0815659783614775	2.80068985849664	0.00509935011947707	0.0484073548402895	21.7951860266832	19.314259703278	23.2508751524255	24.2552745555762	25.8810787713609	25.0043146954083
TMEM110	transmembrane protein 110	1.14106520306206	1255.6889612927	0.19038123285937	0.0606817885644795	3.13737016266542	0.00170470757454012	0.0239314717195055	28.2871003886462	28.5626817649315	29.2971649002337	32.835048492489	34.0605766027686	32.0333164225142	transmembrane protein 110	1.17965402100466	1255.6889612927	0.238363795714226	0.0572595404468142	4.16286602816226	3.14277779777417e-05	0.00085287278526957	28.2307724518849	28.6521973174357	30.5989025939071	34.6370907281164	34.0218544576254	34.3684803582306
TMEM117	transmembrane protein 117	1.26713341509829	217.610485978538	0.341568432266774	0.123242534244205	2.77151418835608	0.00557962406122456	0.0578568972257661	7.9287617185567	8.01875752565362	8.3313030843534	10.1088235525288	10.871457832216	9.99834256724153	transmembrane protein 117	1.31996963095999	217.610485978538	0.400504737335677	0.168680423735142	2.3743403559653	0.0175803367538844	0.113071769430269	1.41582901354438	1.36439034844932	1.58223948557451	1.44321211367152	2.09401455513738	2.16670854432323
TMEM170B	transmembrane protein 170B	1.15516381104146	446.744515019756	0.208097451312076	0.0939311445198824	2.21542548401535	0.0267308737591565	0.167330763971283	9.02779799637645	8.81400620588373	10.3077984106715	11.3755311721331	11.0958686590278	10.5561900066155	transmembrane protein 170B	1.17980146836309	446.744515019756	0.23854410983673	0.0852874646201687	2.79694221066479	0.0051588759726844	0.0488187717044642	11.5196997011111	11.0903655846431	10.5929592678294	12.965631408307	13.5522739748217	12.7013949149982
TMEM255A	transmembrane protein 255A	1.70991511265146	809.7866890848	0.773924705464042	0.0872355548636594	8.87166599299574	7.20596363625761e-19	2.50493021641336e-16	19.468642635664	21.1403607494505	20.7406914622492	35.0952522843321	36.0802740440748	34.0286938018135	transmembrane protein 255A	1.25373673658181	809.7866890848	0.326234438489412	0.091022033804473	3.58412600612952	0.000338208791596625	0.00621895259107145	11.5196997011111	10.9651921581798	11.3706702014169	15.665834717757	14.6345736325332	12.0538728212925
TMEM255B	transmembrane protein 255B	1.39533489525665	99.0695076503397	0.480611425811141	0.175114078172975	2.74456189259896	0.00605917275769457	0.061647332586997	2.09340243394236	2.71709965745288	2.70204424357408	3.57658622005932	3.34122786586456	3.47581866071487	transmembrane protein 255B	1.40715587140971	99.0695076503397	0.49278214552867	0.177897774840048	2.7700298442279	0.00560511565562213	0.0517657791090061	1.50163683254707	1.68984125725374	1.68950995917279	2.35103908840038	2.18812756885142	2.34104141570556
TMEM41B	transmembrane protein 41B	1.13976193971884	895.742186015805	0.188732522414296	0.0892294407028102	2.11513734623635	0.0344182430193495	0.195319212748121	16.0930312109319	17.4292002417099	18.3638932850312	20.0189478706098	18.6260986253793	20.7476336105634	transmembrane protein 41B	1.16522840756966	895.742186015805	0.220612779059395	0.0827085260375646	2.6673523230144	0.00764514795414361	0.0645725113634008	23.6186021804903	26.7871132631334	21.6954532852506	27.2580868566024	29.0338647307813	28.0924969884667
TMEM98	transmembrane protein 98	1.28740615039466	256.565119043147	0.364467266241358	0.107571419621709	3.38814219913673	0.000703677722774514	0.0120724967714546	9.86515896995339	8.48265258912119	9.93251448795286	12.8161006218792	11.8189702120881	12.4228333614439	transmembrane protein 98	1.31877972924363	256.565119043147	0.399203616852175	0.151790827279985	2.6299587663214	0.00853952250855441	0.0695839842519774	1.73760833480446	1.55215048814418	1.79678043277106	2.21137339998055	2.25871232913695	2.14180384841147
TMOD2	tropomodulin 2 (neuronal)	1.39572131022933	461.698711509397	0.481010901083103	0.0921224413633582	5.22143023962916	1.77546512039528e-07	1.00084134199888e-05	10.3361745175904	10.537045013049	11.6338016042773	15.3991906696998	14.4869655975173	15.8771963514136	tropomodulin 2 (neuronal)	1.34287468626337	461.698711509397	0.425324682321913	0.0905617974243774	4.69651325855226	2.64640064941512e-06	9.51661317277357e-05	7.95867521249946	8.68703579654887	8.95708454545573	11.6155297535821	11.8817679813975	10.8584474175279
TPP1	tripeptidyl peptidase I	1.15567567741772	4875.61684858934	0.208736584491508	0.0406931320276346	5.12952859833338	2.90468642716921e-07	1.54212443042438e-05	86.1696776871526	82.8384041906366	89.7929332424756	100.094739353049	100.411377730124	101.463866953831	tripeptidyl peptidase I	1.20358653467119	4875.61684858934	0.267339871478337	0.0374893890696751	7.13108103686294	9.95836641346739e-13	9.03056830041143e-11	136.756211535536	135.625407572921	134.141727234639	165.829727383805	162.674344204718	161.108477853184
TPRG1L	tumor protein p63 regulated 1-like	1.14277641596296	1450.60373670574	0.192543168089436	0.072552713286246	2.65383828348066	0.00795819566470679	0.0745283237361893	28.3132679190705	28.761493934989	25.5193067448663	31.5683408728847	31.3925812173394	31.4969246538853	tumor protein p63 regulated 1-like	1.15603329466227	1450.60373670574	0.209182949181519	0.0673163978728176	3.10745904106059	0.00188703132435838	0.0237106619635452	39.3214330579825	43.0972107312936	36.3378729314147	45.1120173596033	45.5271703841667	47.1196846650523
TRIML2	tripartite motif family-like 2	1.51157002448868	49.8454515441706	0.596047814322894	0.239383226400395	2.4899314095046	0.0127767750382454	0.103613079673704	1.22987392994114	0.994060850287639	1.451097834512	1.96215494017143	1.84515568711924	1.95246603780897	tripartite motif family-like 2	1.51952241136225	49.8454515441706	0.603617953256215	0.251204303211795	2.40289654889906	0.0162657882184272	0.107026213360564	0.750818416273534	0.713488530840469	0.724075696788337	1.02421504841205	1.27052568513954	1.02109253238221
TRPM7	transient receptor potential cation channel; subfamily M; member 7	1.14351105308869	3137.237085228	0.193470310794775	0.0610287546327424	3.17015007038954	0.00152360225628911	0.0219309896901958	73.2690851879828	75.8799782386231	81.6117437272096	89.5885173316248	87.8693059649756	88.2900851163067	transient receptor potential cation channel; subfamily M; member 7	1.11257520031988	3137.237085228	0.153902852898779	0.0601073495703318	2.56046646539782	0.0104531751331031	0.0796952255578617	72.42179923827	64.5269013418003	72.4075696788337	78.4921168919413	77.9726318620819	76.3079882736365
TRPV1	transient receptor potential cation channel; subfamily V; member 1	1.25868777451602	400.402573523328	0.331920457782296	0.101592924504558	3.26716116699058	0.00108631817988067	0.0167482862579425	7.53624876219251	7.95248680230111	8.08111380254099	9.48788844487958	10.1982253517806	10.062709579477	transient receptor potential cation channel; subfamily V; member 1	1.17709233005497	400.402573523328	0.235227488505578	0.0911880140569026	2.57958779932188	0.00989183093956366	0.0769423184430631	10.7045254205855	9.71345789354744	10.1102421366372	12.7561328756773	11.2229768853992	11.8795399499101
TSC1	tuberous sclerosis 1	1.10978700161946	1908.9729615656	0.150282810634604	0.0702704538877155	2.13863440920333	0.0324652884912597	0.188917182930407	41.2661954790889	41.0215777552032	40.5306636536111	47.8368406932934	44.0593256640499	45.2070982600384	tuberous sclerosis 1	1.25010742629621	1908.9729615656	0.322052076267739	0.0673791525857518	4.77969911921749	1.75557725121971e-06	6.62310797617772e-05	50.2619299808254	42.0833059769414	45.8313098448618	57.2396546373914	57.0560145641366	58.3267978253449
TTC13	tetratricopeptide repeat domain 13	1.14184482541371	1031.37478276079	0.191366604451052	0.0673469094820169	2.84150536264995	0.00449010967995272	0.0489220905427684	30.1973301096186	31.9424886559095	30.8483384474707	33.8782194733397	37.1025900328841	35.4447680709936	tetratricopeptide repeat domain 13	1.11288023534469	1031.37478276079	0.154298342750682	0.0700870037045568	2.20152574079366	0.0276988264765957	0.149171105333197	17.1401118457872	16.7607218034279	17.9946219461102	20.158414361928	18.5637919550943	18.877759501115
TTPAL	tocopherol (alpha) transfer protein-like	1.15323269137995	2024.23782096548	0.205683639468214	0.0702651546198444	2.92724951052942	0.0034197440844939	0.0404344160608936	40.1933267316934	41.2866606486133	41.9567425599419	50.4696055497259	45.954350423794	46.7733622244346	tocopherol (alpha) transfer protein-like	1.13310803767688	2024.23782096548	0.180285423373635	0.0671354055311194	2.68540007984412	0.00724430320952738	0.0623257671532703	56.5044488132711	48.1917691883475	54.0375010751296	60.7778520773603	58.6088792904182	60.3440781941976
TUBB4A	tubulin; beta 4A class IVa	1.24062853628399	502.030849539042	0.311071214515225	0.11267609717459	2.76075602825704	0.00576677376081199	0.0593758088207723	10.859525126076	7.35605029212853	9.33206021160306	11.8722792582525	12.4423336198986	10.8780250677928	tubulin; beta 4A class IVa	1.1901270475864	502.030849539042	0.251115591297278	0.1035820991157	2.42431456246881	0.0153373140216903	0.102812114194985	12.0345466151272	13.4936953727373	14.3742434621685	15.92188847986	15.9286275711012	15.6152443366743
TXNDC16	thioredoxin domain containing 16	1.36287720360945	244.739266257022	0.446655579953486	0.131599176411687	3.39406060229583	0.000688644515521862	0.0118424145189861	5.80919175419006	5.89809437837333	6.78012953711643	9.21467699751394	8.30320059203657	7.9815095171971	thioredoxin domain containing 16	1.20895244441072	244.739266257022	0.273757495569501	0.132594403031431	2.06462331222689	0.0389586557345095	0.183482701201238	5.21282500441339	3.98051496153104	4.10309561513391	5.5400723073197	5.29385702141473	5.18017674964634
TXNRD1	thioredoxin reductase 1	1.15843029024743	10581.1679636711	0.21217123113392	0.0340784470293499	6.22596537193109	4.78599774438678e-10	4.78599774438678e-08	207.011333186476	205.240430222721	213.811760236889	241.56859427984	245.854528040482	243.049838201099	thioredoxin reductase 1	1.07581380181985	10581.1679636711	0.105428402767841	0.0327226009745115	3.22188333531195	0.00127350978593358	0.0176981791520044	296.208591197284	288.11167569044	285.580818337	311.431207561472	311.772886181185	313.375788657692
UAP1L1	UDP-N-acetylglucosamine pyrophosphorylase 1 like 1	1.27210125960504	1257.33583822112	0.347213514109381	0.0677599350026909	5.12417129821025	2.98849199764218e-07	1.5751618471327e-05	32.944920804168	31.8099472092045	31.6489441492704	42.9438720450178	40.7180977981853	39.8217249030049	UDP-N-acetylglucosamine pyrophosphorylase 1 like 1	1.30613723014839	1257.33583822112	0.38530648253034	0.0676344713194543	5.69689501541962	1.22009004513513e-08	6.54901274226942e-07	24.7341038275253	21.517312009031	21.668635666851	29.2134064944799	29.9749948679216	29.4622552636136
UCA1	urothelial cancer associated 1 (non-protein coding)	1.14740135926078	3489.16973459587	0.198370132181846	0.0549076976643932	3.61279275256311	0.000302916807635348	0.00630896632164918	103.544917888874	93.176637033628	112.034760395599	119.542426924622	120.059792344313	118.606947879209	urothelial cancer associated 1 (non-protein coding)	1.37040183455623	3489.16973459587	0.454598987870947	0.0557825423316534	8.14948492609287	3.65477585254143e-16	4.4466439539254e-14	51.8064707228738	53.4991224703889	54.2788596407257	73.5107073383009	71.4317774089561	73.8424233783722
UNC13B	unc-13 homolog B (C. elegans)	1.14425207663679	1469.39010835213	0.194404910204589	0.0890958225765002	2.18197559192707	0.0291113341704485	0.176799284063456	35.2738310119288	36.3163563971751	34.3760073210258	39.6901720809361	42.3388426584928	39.8002692322598	unc-13 homolog B (C. elegans)	1.24229596312867	1469.39010835213	0.313008920476131	0.087522904242346	3.57630866098121	0.000348480167027572	0.00639172165653587	33.7439248228077	26.6494224940238	34.1388282226501	39.3391689049172	37.880488019901	39.9720369383768
USP32P1	ubiquitin specific peptidase 32 pseudogene 1	1.21473112474014	703.926519216714	0.280637015122121	0.0864396669691537	3.24662304890956	0.0011678295277699	0.0177238161179215	13.0837652121398	15.1097249243721	15.4616976160072	18.1809799519682	17.6536517091949	17.2503592791034	ubiquitin specific peptidase 32 pseudogene 1	1.16555469126284	703.926519216714	0.221016701560277	0.0802186646351111	2.75517801954958	0.00586602091924431	0.0537258928042426	18.3414213118249	16.5604443210867	17.6728105253153	20.9964084924469	20.6578065102317	19.5003768989091
UST	uronyl-2-sulfotransferase	1.18862214077494	410.665520896637	0.249290159768667	0.103939414172022	2.39841797988284	0.0164660637018506	0.122862292540557	9.18480317892212	10.1394206729339	9.68232520614044	12.2945151314539	11.4948212400266	10.6849240310864	uronyl-2-sulfotransferase	1.17970084285004	410.665520896637	0.238421056828425	0.0993504511596267	2.39979843116518	0.0164041021119743	0.107640400375202	9.15998467853711	8.22389411863488	9.94933642623974	10.4749266314868	10.7759400702575	10.7837333297926
VCPIP1	valosin containing protein (p97)/p47 complex interacting protein 1	1.12111764263574	1463.13278180535	0.16493767291773	0.0716183884511137	2.30300732095243	0.0212784311894238	0.145170605311022	31.0608586136198	29.7555547852767	33.5003448346823	36.3619599039364	34.8834163010785	35.6378691077	valosin containing protein (p97)/p47 complex interacting protein 1	1.11988249839488	1463.13278180535	0.163347368107943	0.0680847980477572	2.39917533416732	0.0164320444289084	0.107726919022031	39.6003084697412	34.998490039122	36.9010429178056	43.8550261638249	39.2686549721831	41.6655562603766
VPS13B	vacuolar protein sorting 13 homolog B (yeast)	1.10596713864317	2052.76285428876	0.145308519730978	0.0730325579321652	1.98964028982724	0.0466305745681351	0.235566125649653	43.3595979130312	43.2747823491886	45.2092032235033	47.7623284803755	48.6971494181604	50.3564592388753	vacuolar protein sorting 13 homolog B (yeast)	1.16594699914738	2052.76285428876	0.22150220894567	0.0703925527120862	3.14667106691868	0.00165140627242453	0.0214315836243538	55.7965343064989	46.3016504487525	52.6429849183521	61.9882880436654	60.349970044128	57.9283226907567
VPS13C	vacuolar protein sorting 13 homolog C (S. cerevisiae)	1.13294161943019	3572.81470867122	0.180073520886077	0.0825269698893	2.18199603266209	0.0291098255323394	0.176799284063456	77.037209569079	74.4882930482204	80.3858162463288	89.414655501483	87.2210080208526	88.1184397503454	vacuolar protein sorting 13 homolog C (S. cerevisiae)	1.26261202932804	3572.81470867122	0.336411401318272	0.0812559769071673	4.14014345926347	3.47088689966487e-05	0.000928112614196102	94.1740813554518	71.8370294472535	86.5672721938056	109.963452015875	106.841798818864	102.183967325957
VPS18	vacuolar protein sorting 18 homolog (S. cerevisiae)	1.21239661574776	1674.85119489949	0.277861730139249	0.0738721453096863	3.76138704209008	0.000168973727291507	0.00390350699122786	31.6888793438025	31.5448643157944	31.6739630774517	38.8457003345332	41.1669194518089	35.8309701444064	vacuolar protein sorting 18 homolog (S. cerevisiae)	1.11373373556225	1674.85119489949	0.155404363468843	0.0696773562884995	2.23034242036093	0.025724719006127	0.142752146518227	46.4434820352057	42.8218291930745	47.9230840800281	48.2312177343127	54.2561524061439	50.182962262199
WDR19	WD repeat domain 19	1.10413093742263	1303.9776664084	0.142911269551762	0.0714309730876937	2.00069050405226	0.0454257534015962	0.232469476987262	21.719050252152	24.5864383637809	23.4677546340045	25.5328516265346	25.458161574983	25.9184502601454	WD repeat domain 19	1.09611861211603	1303.9776664084	0.132403922251598	0.0643063352552627	2.05895611569253	0.0394984426288782	0.185087062057573	38.634970505961	37.0888862610581	40.1996099809525	44.4602441469774	41.8097063424621	40.6444637279944
YTHDC2	YTH domain containing 2	1.09124012516275	1377.95703015037	0.125968598694867	0.0619449664520974	2.03355665374812	0.041996315978929	0.221512360293484	30.8776859006499	32.4726544427295	31.9491712874453	34.9959026671082	34.0107075301438	35.2516670342872	YTH domain containing 2	1.18204707290602	1377.95703015037	0.241287489403615	0.0585972248704159	4.11772895281658	3.82624332117269e-05	0.0010030732171605	33.4865013657996	31.7064289231387	32.2347773162808	40.0840525764896	38.4451661021852	36.5600935984655
ZBTB44	zinc finger and BTB domain containing 44	1.08525838169377	2353.91192911811	0.118038564891033	0.0596611263303143	1.97848368194579	0.047874167669869	0.239206997939797	59.6358018369331	55.5348661694028	63.2978882985409	64.0059908964782	65.5030268927329	66.255111261034	zinc finger and BTB domain containing 44	1.11600879696923	2353.91192911811	0.158348399294224	0.0585579082535227	2.70413346406884	0.00684827767402181	0.0596568341531733	53.2437516911689	48.9428097471269	53.9034129831318	59.2880847342155	57.5030513792783	57.2060865093156
ZC3H12C	zinc finger CCCH-type containing 12C	1.09437862845019	1203.3636716798	0.13011196197207	0.0642911500235829	2.0237927292379	0.0429914826393114	0.224677155478876	30.2496651704672	30.5508034655068	33.2501555528699	35.16976449725	34.1353802117059	34.5007185582068	zinc finger CCCH-type containing 12C	1.14718321956675	1203.3636716798	0.198095826271618	0.0630966346292833	3.13956247326828	0.00169200332760947	0.0218740637357928	26.5360680265817	24.0958845941737	24.9940203483974	29.0970184207967	28.7750539430676	28.7649237780843
ZC3H13	zinc finger CCCH-type containing 13	1.19470615645182	2707.36910423725	0.256655824265567	0.0887212078376048	2.89283510133619	0.00381781678815708	0.0433101205183321	72.5363943361029	68.9878230099622	78.4843777045544	88.1231104775727	88.6422765906606	88.2257181040712	zinc finger CCCH-type containing 13	1.13524643632497	2707.36910423725	0.183005507976201	0.0887965609201704	2.06095265492012	0.0393075571376741	0.184523667852545	53.822954469437	42.7091731092576	56.0220048366976	60.8709625363068	54.7031892212856	57.480038164345
ZCCHC2	zinc finger; CCHC domain containing 2	1.16405366182543	574.290611245146	0.219157566721251	0.0913526599392367	2.39902775537159	0.016438668610177	0.12276448169237	10.8333575956517	10.8683986298115	11.1834608970149	13.1141494735508	12.168053720462	13.2166931790146	zinc finger; CCHC domain containing 2	1.15478083845985	574.290611245146	0.207619073919381	0.0815847666199017	2.54482647338645	0.0109332055017252	0.0820144884711143	16.0460621535029	14.6452908961991	15.9028477109439	17.6211543556345	19.1755265442356	16.8604791322624
ZFP36	ZFP36 ring finger protein	1.2310574651737	1072.05513094245	0.299898107708737	0.0724692058464639	4.13828334677922	3.4991407459953e-05	0.00104687407564614	18.5004440099656	19.5498633889902	18.2638175723063	24.0922821767885	24.2363692956743	21.0480130009956	ZFP36 ring finger protein	1.14046123154812	1072.05513094245	0.189617404998223	0.064489946004585	2.94026304479682	0.00327933719409139	0.0352304410957751	30.1829003341961	30.44217731586	30.3039087915119	35.5216400881087	34.327721752196	33.8952911359071
ZFYVE16	zinc finger; FYVE domain containing 16	1.12863409518113	2034.32001376657	0.174577838077631	0.0597366512888412	2.92245772588598	0.00347280760675283	0.0409555662831916	45.4268328165493	49.0403352808569	50.2880456442953	53.4252566621361	54.8809144236411	55.763288266654	zinc finger; FYVE domain containing 16	1.09226621899378	2034.32001376657	0.127324528430948	0.0578538223013288	2.20079717063091	0.0277503859924251	0.14929532524445	49.0820724695384	45.8885781414239	48.2985307376221	53.2591825174264	50.3739905904398	52.7730506370221
ZNF117	zinc finger protein 117	1.22242475241724	854.898645447842	0.289745661369195	0.0771392050555251	3.756140099715	0.000172554120742809	0.00396738608322049	12.7959223774727	13.1878739471493	12.2092369524458	15.2253288395581	15.2350016868899	16.1132087296103	zinc finger protein 117	1.28476952822985	854.898645447842	0.361509580974548	0.0637707160850528	5.66889637074785	1.43720256224589e-08	7.68613824497803e-07	25.2274987867907	24.4213355029782	25.020837966797	33.1706009997083	31.3631618202037	31.3301074569957
ZNF252P	zinc finger protein 252; pseudogene	1.13237917468876	1230.65838712476	0.179357122345066	0.0769226754398492	2.33165476004948	0.0197188605597833	0.138194785519291	25.1208292073084	25.116604150601	26.9954235075595	29.3329744853476	28.7744549045351	30.0379390432149	zinc finger protein 252; pseudogene	1.1187261808545	1230.65838712476	0.161856965837084	0.0726474850040616	2.22797755253379	0.0258820119359556	0.143352569903244	33.7010209133063	29.052752282118	32.9320353946696	37.5235149554595	34.3983065124815	34.9163836682893
ZNF45	zinc finger protein 45	1.13072127082849	1008.06279286924	0.1772433406876	0.0708243522391181	2.50257623379582	0.0123293069648342	0.101241778226423	25.5133421636726	23.1947531733782	24.9939092530602	28.3891531217208	27.6025316978513	28.3214853836026	zinc finger protein 45	1.1197811047256	1008.06279286924	0.163216741219384	0.068468184955816	2.38383332820509	0.0171333602257188	0.110733536651392	22.3100329406993	21.2419304708119	24.3235798884082	25.3726000629348	25.7399092507899	24.6058395608201
ZNF469	zinc finger protein 469	1.19948135947924	689.61894614166	0.26241073762649	0.109208412256595	2.40284362902313	0.0162681421697038	0.12192755424932	25.0423266160355	23.3935653434358	22.4920164349361	28.240128695885	28.6747167592854	28.7291431277605	zinc finger protein 469	1.20356132945327	689.61894614166	0.267309658591585	0.117827389255775	2.26865468444964	0.0232893333488895	0.134194658346204	8.90256122152904	6.17104992463774	7.8039269542743	8.24027561676964	9.38777311797546	9.7128314055869
ZNF484	zinc finger protein 484	1.26330073133319	224.61080214001	0.337198116526785	0.142563414244315	2.36525000691215	0.018017903180039	0.130422105319073	3.89896203321765	4.77149208138067	5.17891813351698	5.46422894731285	6.25856861441795	5.79303110119145	zinc finger protein 484	1.21756638314286	224.61080214001	0.284000431872456	0.13141647102665	2.16107181735891	0.0306897921958487	0.159172634479357	5.64186409942684	5.1070757997002	5.41715891671275	7.35572625677742	5.99970462427003	6.27598336976384
ZNF81	zinc finger protein 81	1.3952152545782	305.279924616776	0.480487719011888	0.121278847220949	3.96184272873673	7.43735259764952e-05	0.00198874263600152	6.46338001479705	6.4282601651934	6.70507275257271	9.83561210516313	8.72708770934774	8.98992604221932	zinc finger protein 81	1.21950147243236	305.279924616776	0.286291500052573	0.11531045200802	2.48278881113623	0.0130358346690079	0.0924347674441552	6.28542274194701	5.94573775700391	7.77710933587473	8.0307770841399	7.83490839169381	8.31816843452826
