# Supplementary material for: ATAD2 drives melanoma growth and progression and inhibits ferroptosis
Source: EMBO Rep. 2025 Dec 2;27(2):501–32. doi: 10.1038/s44319-025-00660-w (PMC12852765; doi:10.1038/s44319-025-00660-w)
Supplement: Supplementary file 10 — Source data Fig. 4 [file 44319_2025_660_MOESM10_ESM.zip › Figure 5/5C/A375_SKMEL-103_common_UP_KEGG_enrichment copy.csv]

PATH_ID	Description	GeneRatio	BgRatio	pvalue	p.adjust	qvalue	geneID	Count
hsa04142	Lysosome	20/195	132/8659	1.09375934243147e-11	2.71252316923006e-09	2.40627055334924e-09	CTSA/TPP1/NPC1/ASAH1/ACP5/NEU1/PSAP/LAMP2/HEXB/SORT1/IGF2R/GM2A/CTNS/CTSH/CD68/PLA2G15/CTSD/SLC17A5/ATP6V0D1/ATP6AP1	20
hsa00100	Steroid biosynthesis	9/195	20/8659	1.68047739313955e-10	2.08379196749304e-08	1.8485251324535e-08	DHCR7/DHCR24/SQLE/LSS/SC5D/CYP51A1/SOAT1/MSMO1/EBP	9
hsa04150	mTOR signaling pathway	14/195	156/8659	1.04153069342333e-05	0.000860998706563284	0.000763789175177107	FLCN/RPS6KA2/FNIP1/RRAGC/PIK3R3/LPIN1/RRAGD/ATP6V1B2/PDPK1/PRKAA2/FNIP2/TSC1/ATP6V1C1/ATP6V1A	14
hsa04152	AMPK signaling pathway	12/195	121/8659	1.65880504326221e-05	0.00102845912682257	0.000912342773794213	SCD/IRS2/HMGCR/PFKFB2/FASN/PIK3R3/ADIPOR2/SREBF1/PDPK1/ACACA/PRKAA2/TSC1	12
hsa04216	Ferroptosis	7/195	41/8659	3.09840213634921e-05	0.00152010251412356	0.00134847803672251	ACSL1/FTH1/TFRC/GCLC/FTL/ACSL3/HMOX1	7
hsa01212	Fatty acid metabolism	8/195	57/8659	3.67766737287958e-05	0.00152010251412356	0.00134847803672251	SCD/ACSL1/FADS1/FASN/ACACA/ELOVL6/ACSL3/ELOVL7	8
hsa04145	Phagosome	12/195	152/8659	0.000156792033180195	0.00555491774695549	0.00492774961423471	RAB5B/TFRC/ATP6V1B2/LAMP2/EEA1/ACTB/ITGA2/ATP6V0D1/TUBB4A/ATP6AP1/ATP6V1C1/ATP6V1A	12
hsa04910	Insulin signaling pathway	11/195	137/8659	0.000254548762130457	0.00789101162604416	0.00700009095858756	RHOQ/IRS2/FASN/PIK3R3/SREBF1/PDPK1/SHC2/ACACA/SHC4/PRKAA2/TSC1	11
hsa00061	Fatty acid biosynthesis	4/195	18/8659	0.000595687804548444	0.0164145083920016	0.0145612574445175	ACSL1/FASN/ACACA/ACSL3	4
hsa05110	Vibrio cholerae infection	6/195	50/8659	0.000841263901032221	0.0208633447455991	0.0185078058227089	ATP6V1B2/ACTB/ATP6V0D1/ATP6AP1/ATP6V1C1/ATP6V1A	6
hsa04140	Autophagy - animal	11/195	165/8659	0.00122456201957157	0.0262306398907905	0.0232691160321529	SQSTM1/IRS2/RRAGC/PIK3R3/RRAGD/LAMP2/PDPK1/CTSD/VPS18/PRKAA2/TSC1	11
hsa00600	Sphingolipid metabolism	6/195	54/8659	0.0012692245108447	0.0262306398907905	0.0232691160321529	SPHK1/ASAH1/NEU1/PSAP/HEXB/GM2A	6
hsa04721	Synaptic vesicle cycle	7/195	78/8659	0.00180561850322694	0.0344456452923294	0.0305566208238406	STX3/ATP6V1B2/NAPA/ATP6V0D1/UNC13B/ATP6V1C1/ATP6V1A	7
hsa04978	Mineral absorption	6/195	60/8659	0.00220084345004418	0.0389863696864968	0.0345846827864085	FTH1/CYBRD1/SLCACACAA1/TRPM7/FTL/HMOX1	6
hsa04213	Longevity regulating pathway - multiple species	6/195	61/8659	0.00239608025813759	0.0396151936012082	0.0351425104526847	HSPA1A/IRS2/HSPA1B/PIK3R3/HSPA8/PRKAA2	6
hsa01040	Biosynthesis of unsaturated fatty acids	4/195	27/8659	0.00291617799379457	0.0425418907330032	0.0377387740373416	SCD/FADS1/ELOVL6/ELOVL7	4
hsa04966	Collecting duct acid secretion	4/195	27/8659	0.00291617799379457	0.0425418907330032	0.0377387740373416	ATP6V1B2/ATP6V0D1/ATP6V1C1/ATP6V1A	4
hsa04144	Endocytosis	13/195	250/8659	0.00420928376049489	0.0579945762557074	0.0514468015171598	HSPA1A/RAB5B/LDLR/HSPA1B/TFRC/EEA1/SH3GL2/IGF2R/HSPA8/ZFYVE16/ARFGEF2/RABEP1/RAB11FIP3	13
hsa05120	Epithelial cell signaling in Helicobacter pylori infection	6/195	70/8659	0.00478981914014562	0.0625197445661113	0.0554610637280019	ATP6V1B2/LYN/ATP6V0D1/ATP6AP1/ATP6V1C1/ATP6V1A	6
hsa04722	Neurotrophin signaling pathway	8/195	119/8659	0.00533490662008573	0.0659238594514198	0.0584808430617434	RPS6KA2/PIK3R3/SORT1/PDPK1/SHC2/SHC4/PSEN2/MAPK7	8
hsa04979	Cholesterol metabolism	5/195	51/8659	0.00558226229225732	0.0659238594514198	0.0584808430617434	NPC1/LDLR/SORT1/SOAT1/APOE	5
hsa03320	PPAR signaling pathway	6/195	75/8659	0.00670750851605315	0.0756119141809628	0.0670750851605315	SCD/HMGCS1/ACSL1/SLC27A4/PDPK1/ACSL3	6
hsa00511	Other glycan degradation	3/195	18/8659	0.00715091178478759	0.0771054835924923	0.0684000257675335	NEU1/HEXB/MAN2B2	3
hsa04148	Efferocytosis	9/195	156/8659	0.00859721672780805	0.0888379061873499	0.0788078200049072	SPHK1/MFGE8/RAB5B/ATP8A1/DUSP5/PLA2G15/VPS18/GAS6/ATP11A	9
hsa04931	Insulin resistance	7/195	108/8659	0.010853919380186	0.105808883186174	0.0938627189554769	IRS2/RPS6KA2/PIK3R3/SLC27A4/SREBF1/PDPK1/PRKAA2	7
hsa00532	Glycosaminoglycan biosynthesis - chondroitin sulfate / dermatan sulfate	3/195	21/8659	0.0110928667856473	0.105808883186174	0.0938627189554769	CHPF2/B3GAT3/UST	3
hsa05145	Toxoplasmosis	7/195	111/8659	0.0125011470694472	0.114825350860107	0.101861198343644	HSPA1A/LDLR/HSPA1B/PDPK1/STAT1/HSPA8/LAMA1	7
hsa00900	Terpenoid backbone biosynthesis	3/195	23/8659	0.0142932915512714	0.126597725168404	0.112304433617132	HMGCS1/IDI1/HMGCR	3
hsa02010	ABC transporters	4/195	45/8659	0.0180960435709189	0.150827638415727	0.133798711497822	ABCA3/ABCC5/ABCB1/ABCA5	4
hsa05323	Rheumatoid arthritis	6/195	93/8659	0.0182452788406121	0.150827638415727	0.133798711497822	ACP5/ATP6V1B2/ATP6V0D1/ATP6AP1/ATP6V1C1/ATP6V1A	6
hsa05152	Tuberculosis	9/195	180/8659	0.0203731250064919	0.158474243796742	0.140581990464852	SPHK1/RAB5B/LAMP2/EEA1/ITGAX/STAT1/CTSD/ATP6V0D1/ATP6AP1	9
hsa04920	Adipocytokine signaling pathway	5/195	70/8659	0.0204482895221602	0.158474243796742	0.140581990464852	IRS2/ACSL1/ADIPOR2/PRKAA2/ACSL3	5
hsa00520	Amino sugar and nucleotide sugar metabolism	4/195	49/8659	0.0240164421267994	0.180487201437765	0.160109614178663	UAP1L1/GNPDA1/HEXB/CYB5RL	4
hsa05100	Bacterial invasion of epithelial cells	5/195	77/8659	0.0294678250026549	0.214941782372307	0.190674161781885	PIK3R3/CTTN/ACTB/SHC2/SHC4	5
hsa01521	EGFR tyrosine kinase inhibitor resistance	5/195	79/8659	0.0324404400399496	0.229863689425928	0.203911337393969	IL6R/PIK3R3/SHC2/SHC4/GAS6	5
hsa04915	Estrogen signaling pathway	7/195	137/8659	0.0349452704257765	0.240734085155349	0.213554430379745	HSPA1A/HSPA1B/PIK3R3/SHC2/SHC4/CTSD/HSPA8	7
hsa05418	Fluid shear stress and atherosclerosis	7/195	139/8659	0.0373603711199786	0.250415460479857	0.222142747199873	SQSTM1/PIK3R3/ACTB/PRKAA2/MAPK7/HMOX1/MEF2A	7
hsa04510	Focal adhesion	9/195	203/8659	0.0398288035195683	0.259935349285604	0.230587809850132	PIK3R3/PDPK1/ACTB/SHC2/SHC4/ITGA2/SPP1/LAMA1/ITGA7	9
hsa04936	Alcoholic liver disease	7/195	142/8659	0.0411853755827705	0.261896747295566	0.23232775969768	SCD/FASN/LPIN1/ADIPOR2/SREBF1/ACACA/PRKAA2	7
