# Supplementary material for: ATAD2 drives melanoma growth and progression and inhibits ferroptosis
Source: EMBO Rep. 2025 Dec 2;27(2):501–32. doi: 10.1038/s44319-025-00660-w (PMC12852765; doi:10.1038/s44319-025-00660-w)
Supplement: Supplementary file 10 — Source data Fig. 4 [file 44319_2025_660_MOESM10_ESM.zip › Figure 5/5D/ROS analysis-A375-BAY-850.xlsx]

## Sheet: A375
Control treated					Average	% ROS + cells	STD	STE
ROS+ (Q4)	1.3	1.5	4		2.26667	1	1.50444	0.868613
BAY-850 1uM treated
ROS+ (Q4)	14.1	13.6	13.5		13.7333	6.05882	0.321455	0.185598
BAY-850 2uM treated
ROS+ (Q4)	24.7	23.9	23.7		24.1	10.6324	0.52915	0.305514
Erastin 0.5 uM treated
ROS+ (Q4)	34.9	34.9	35		34.9333	15.4118	0.057735	0.0333343
Erastin 1uM treated
ROS+ (Q4)	54.9	54.9	55.3		55.0333	24.2794	0.23094	0.133337
