# Supplementary material for: ATAD2 drives melanoma growth and progression and inhibits ferroptosis
Source: EMBO Rep. 2025 Dec 2;27(2):501–32. doi: 10.1038/s44319-025-00660-w (PMC12852765; doi:10.1038/s44319-025-00660-w)
Supplement: Supplementary file 10 — Source data Fig. 4 [file 44319_2025_660_MOESM10_ESM.zip › Figure 5/5E/ROS analysis-SKMEL-103-BAY-850.xlsx]

## Sheet: SKEML-103
Control treated					Average	% ROS + cells	STD	STE
ROS+ (Q4)	6.3	6.4	6.8		6.5	1	0.264575	0.152757
BAY-850 1uM treated
ROS+ (Q4)	18.4	18.7	18.7		18.6	2.86154	0.173205	0.100003
BAY-850 2uM treated
ROS+ (Q4)	23.7	24	25.2		24.3	3.73846	0.793725	0.458271
Erastin 0.5 uM treated
ROS+ (Q4)	21.3	21.5	22.4		21.7333	3.34359	0.585947	0.338306
Erastin 1uM treated
ROS+ (Q4)	21.4	20.9	21.9		21.4	3.29231	0.5	0.288684
