# Supplementary material for: ATAD2 drives melanoma growth and progression and inhibits ferroptosis
Source: EMBO Rep. 2025 Dec 2;27(2):501–32. doi: 10.1038/s44319-025-00660-w (PMC12852765; doi:10.1038/s44319-025-00660-w)
Supplement: Supplementary file 10 — Source data Fig. 4 [file 44319_2025_660_MOESM10_ESM.zip › Figure 5/5B/A375_SKMEL-103_up_top50_genes_data.csv]

Gene_Symbol	NAME.x	Foldchange.x	baseMean.x	log2FoldChange.x	lfcSE.x	stat.x	pvalue.x	padj.x	A1	A2	A3	B1	B2	B3	NAME.y	Foldchange.y	baseMean.y	log2FoldChange.y	lfcSE.y	stat.y	pvalue.y	padj.y	C1	C2	C3	D1	D2	D3
GPNMB	glycoprotein (transmembrane) nmb	1.92281220475082	5592.50386569395	0.943217865899454	0.0511778979457827	18.4301798971636	7.52324830769295e-76	2.74598563230793e-72	79.8894703853255	75.7474367919181	84.03857976079	155.854712019946	156.239804533637	153.300767474122	glycoprotein (transmembrane) nmb	1.72178376946831	5592.50386569395	0.783903972988305	0.0488896873790913	16.0341375658613	7.38010403729669e-58	4.48956328935549e-55	111.378549065491	125.54894674263	118.238879523696	205.448227665562	209.072059965739	197.768190235296
INSIG1	insulin induced gene 1	1.46942275262772	3061.76009954523	0.555249518682901	0.053767369746035	10.3268863867727	5.32614260709547e-25	3.53462191198154e-22	56.9928812640809	59.7099217406109	61.4214686849478	87.9989234560428	89.3404436074085	85.8655943221043	insulin induced gene 1	1.56667462043233	3061.76009954523	0.647705580428155	0.0516687567433782	12.535729931438	4.75958844813752e-36	1.33634598736169e-33	61.9317933651912	65.3280112711651	57.3628857566761	95.6244413381064	98.0892885434579	96.3313637866926
SCD	stearoyl-CoA desaturase (delta-9-desaturase)	1.3369369692035	59813.7019214691	0.418931450202342	0.0441983943309263	9.47843143499013	2.58134005890184e-21	1.34598445928453e-18	647.541707879222	631.361181379356	670.582332041815	884.186755888137	879.441095739128	861.402269076423	stearoyl-CoA desaturase (delta-9-desaturase)	1.82520095374889	59813.7019214691	0.868055312768897	0.0436796166793287	19.8732355904511	6.9383248454104e-88	1.12555047492213e-84	1604.02701257203	1477.62223002797	1614.60835098279	2904.06865931341	2830.42535919632	2846.40750514702
SQSTM1	sequestosome 1	1.32441261865518	35514.141339413	0.405352661532026	0.0431078439005128	9.40322282106075	5.29168678758291e-21	2.57528756995702e-18	951.60841140935	930.043331529115	888.046855793165	1252.89802281022	1249.02079296185	1192.03415525924	sequestosome 1	1.72563867476243	35514.141339413	0.787130415444286	0.043150266492722	18.2416119162798	2.41238183444891e-74	2.70929036791955e-71	500.345392604683	539.797884280077	490.118793870506	871.420785280758	888.120982165964	883.518992165643
STX3	syntaxin 3	1.43141489817437	992.244767360436	0.517441900423586	0.0729402264810424	7.09405393138	1.30239337640369e-12	1.90149432954939e-10	19.3116374531183	21.2729021961555	19.3896693404621	30.3016332532803	26.405673954855	28.8578771522315	syntaxin 3	1.42435122112135	992.244767360436	0.510304934571462	0.0686727996777001	7.43096155925577	1.07811043238855e-13	1.10072813376733e-11	21.0443676104096	21.1292743869949	20.1668490364752	29.7487916334226	28.9868082239242	30.2093961409664
DHCR7	7-dehydrocholesterol reductase	1.27379144150483	2655.43281608245	0.349129083765713	0.052252871018706	6.68152920517474	2.36461640793554e-11	2.90112601309738e-09	54.0621178565616	49.7693132377345	50.0878942188454	66.6387557529108	68.4453021775987	62.757836929574	7-dehydrocholesterol reductase	1.36287413600345	2655.43281608245	0.446652332687385	0.0490701290163994	9.10232643851643	8.84172247658842e-20	1.26557988390383e-17	61.0093593109123	63.7257914124356	62.3241451605961	85.3124580097761	83.3606018972107	86.5438182933704
IFI30	interferon; gamma-inducible protein 30	1.42497259240048	2188.42646466323	0.510934171075152	0.0767029435244546	6.66120682724848	2.71588117539077e-11	3.27701364964506e-09	33.2850986996836	34.9246712067724	30.673205950202	46.6943200952189	48.9215602449722	45.4860219797254	interferon; gamma-inducible protein 30	1.40601370385376	2188.42646466323	0.491610655851073	0.072104235151958	6.81805520598084	9.22811837603183e-12	7.61189425367597e-10	55.2816873924828	64.1013116918253	52.4284439711555	77.8868989087887	81.3371721023588	82.9575420820768
RHOQ	ras homolog family member Q	1.30178548124918	4876.93918409718	0.380491729120816	0.0524889579536834	7.24898614784017	4.19902824954839e-13	6.52189494078792e-11	58.5891006199619	56.3963855729854	63.5981154367158	79.1816449274244	78.3193785573179	77.4764270607493	ras homolog family member Q	1.24163984962611	4876.93918409718	0.312246765742858	0.0479127610721802	6.5169854284219	7.17343914033337e-11	5.28950562873067e-09	152.995341281796	164.440330344759	147.282360250428	193.786142682506	190.202400716074	193.883057673062
CLCN7	chloride channel; voltage-sensitive 7	1.24170578910311	3308.9253094945	0.312323380576497	0.0506732972902328	6.16347064979127	7.11675746586216e-10	6.84972485267888e-08	75.5979953957436	74.0243979847529	69.0272228520452	91.8735585277738	91.9585699202128	88.9337552386613	chloride channel; voltage-sensitive 7	1.27023855883377	3308.9253094945	0.345099469695071	0.0490185261821388	7.04018452967722	1.91985407407436e-12	1.68854635430637e-10	74.5884466680879	71.3238183987543	73.6143625068143	90.7361422434126	94.1835984743252	93.9405129791635
CTSA	cathepsin A	1.17211139192612	9074.56199824195	0.229109683192637	0.038077140086345	6.01698769059599	1.77692587584048e-09	1.59160231823749e-07	140.127125422017	139.69868482709	136.728442510485	164.100730249527	166.088946377044	160.78879656418	cathepsin A	1.2219622400564	9074.56199824195	0.289199705021576	0.0355772822177297	8.12877451548155	4.33652112135089e-16	5.23249655964653e-14	265.146160718311	281.189585207023	264.528987893339	335.593371658101	329.06615245114	327.322418368278
PRUNE2	prune homolog 2 (Drosophila)	1.98868616969461	206.855520976633	0.991815625519043	0.182706747942941	5.42845645651132	5.68435098627308e-08	3.60832714780813e-06	1.51771676460821	1.12660229699266	1.451097834512	2.58309004782062	2.96720982117823	2.91797122134088	prune homolog 2 (Drosophila)	1.9456416750255	206.855520976633	0.960246036293749	0.123205037413469	7.79388616287838	6.49790926143269e-15	7.41167775132167e-13	5.5131523709228	5.03197174382226	6.22168746869979	11.4060312209523	10.564185789401	10.4101628911162
PCYT2	phosphate cytidylyltransferase 2; ethanolamine	1.32832947370799	1331.71046445631	0.40961303157206	0.0757924797911849	5.4044020290744	6.5024952417863e-08	4.03984810766298e-06	16.9042246540846	15.8387028812497	16.8627575941567	21.2608180859082	23.4384641336768	21.9276955015469	phosphate cytidylyltransferase 2; ethanolamine	1.40503361267526	1331.71046445631	0.49060464451016	0.0647187033852317	7.58056974024779	3.44040769241675e-14	3.66641987659011e-12	41.3593687592964	36.5256058419735	39.1537228633693	54.9118931637276	53.432663536146	55.9608517137276
RAB29	RAB29; member RAS oncogene family	1.25604333460427	1661.92793801966	0.328886239341162	0.0617394048361118	5.32700696118137	9.98443386463339e-08	5.8309093769459e-06	34.1486272036848	38.4370195444554	37.1781272773248	45.3531002626966	47.6498988930387	44.9496302110966	RAB29; member RAS oncogene family	1.25686170486229	1661.92793801966	0.329825915720535	0.0591170209408418	5.57920393266417	2.41621828170581e-08	1.22488843447586e-06	35.9534761621269	37.664684022789	36.8474076810065	47.3932236037937	47.3623741515905	44.2058352433763
GBA	glucosidase; beta; acid	1.17332184667555	5081.11401358639	0.230598804426645	0.0439935347265285	5.24165211684144	1.59145200462699e-07	9.07624971388831e-06	77.4820575862918	77.8018292158459	76.9582230854987	93.3389653818258	91.5845518755264	89.041033592387	glucosidase; beta; acid	1.21268767475864	5081.11401358639	0.278208035127708	0.0401193548421071	6.93450919693543	4.07633888343912e-12	3.5008557469536e-10	149.863355888197	149.482105882401	157.660778571061	183.683657886806	186.626106194941	183.946084004269
HSPA1A	heat shock 70kDa protein 1A	1.25325401037348	4588.52314311645	0.325678850706468	0.0571452043358056	5.69914578995401	1.20409222976897e-08	8.83404349478743e-07	46.3688639118234	46.8534014102241	42.1568939853918	55.759972666897	56.5265938202609	57.6084759507372	heat shock 70kDa protein 1A	1.20093455541958	4588.52314311645	0.264157533937646	0.0508458990563259	5.19525741191082	2.04436764237843e-07	8.96329356718472e-06	165.351667218183	160.847853005264	156.829432400674	185.359646147844	200.766586505475	194.505675070856
HMGCS1	3-hydroxy-3-methylglutaryl-CoA synthase 1 (soluble)	1.24940090462623	1386.48355105257	0.321236479596907	0.0606061757661083	5.30039184185824	1.15554405225462e-07	6.69481871544342e-06	29.5693093794359	29.6230133385716	28.5716159829777	35.939724030735	36.2548157982618	37.7834361822153	3-hydroxy-3-methylglutaryl-CoA synthase 1 (soluble)	1.22807387366726	1386.48355105257	0.296397347326838	0.0567221877995421	5.225421635257	1.73758700803816e-07	7.68750615677489e-06	31.3198539359817	33.1959926980513	32.7979473026717	41.597097534371	38.5157508624708	39.4988477160534
TPP1	tripeptidyl peptidase I	1.15567567741772	4875.61684858934	0.208736584491508	0.0406931320276346	5.12952859833338	2.90468642716921e-07	1.54212443042438e-05	86.1696776871526	82.8384041906366	89.7929332424756	100.094739353049	100.411377730124	101.463866953831	tripeptidyl peptidase I	1.20358653467119	4875.61684858934	0.267339871478337	0.0374893890696751	7.13108103686294	9.95836641346739e-13	9.03056830041143e-11	136.756211535536	135.625407572921	134.141727234639	165.829727383805	162.674344204718	161.108477853184
UAP1L1	UDP-N-acetylglucosamine pyrophosphorylase 1 like 1	1.27210125960504	1257.33583822112	0.347213514109381	0.0677599350026909	5.12417129821025	2.98849199764218e-07	1.5751618471327e-05	32.944920804168	31.8099472092045	31.6489441492704	42.9438720450178	40.7180977981853	39.8217249030049	UDP-N-acetylglucosamine pyrophosphorylase 1 like 1	1.30613723014839	1257.33583822112	0.38530648253034	0.0676344713194543	5.69689501541962	1.22009004513513e-08	6.54901274226942e-07	24.7341038275253	21.517312009031	21.668635666851	29.2134064944799	29.9749948679216	29.4622552636136
SPHK1	sphingosine kinase 1	1.51256216874161	483.994403131581	0.596994440695981	0.0939548599447648	6.3540559907912	2.09710445759682e-10	2.21867573050098e-08	15.5435130720221	12.9227910537393	12.334331593352	20.5405333610351	21.3938321560582	20.4472542201313	sphingosine kinase 1	1.43530914872022	483.994403131581	0.52136150992517	0.102815811481366	5.07083008355832	3.96084291253886e-07	1.67841301331036e-05	5.68476800892818	5.90818572906494	5.60488224550972	8.24027561676964	7.95254965883636	8.56721539364588
MFSD6	major facilitator superfamily domain containing 6	1.32527585692453	715.84288304142	0.406292688728306	0.0811755859933617	5.00510940274002	5.58303130490857e-07	2.74452043945001e-05	11.0165303086217	12.0612716501567	12.4594262342582	15.8462639472073	16.0827759215123	15.2978932412944	major facilitator superfamily domain containing 6	1.33077582372003	715.84288304142	0.412267562048748	0.0699905882264805	5.89032857838975	3.85428495720997e-09	2.34334298337957e-07	18.4701330403289	19.2516729900463	18.504156695702	24.6742716208356	26.2810590796456	23.9832221630261
FLCN	folliculin	1.26129803241651	895.41895220047	0.334909210706961	0.0690328360419567	4.8514479472263	1.22563378666e-06	5.71701382914888e-05	21.1695321132422	19.2185097722277	21.0158996722428	25.5080142222286	25.9069832286066	27.0341451388934	folliculin	1.47945074084536	895.41895220047	0.565061661978813	0.066264488349911	8.52736776589888	1.49715313503671e-17	1.96922844788613e-15	17.5906028955514	16.5854790063793	17.5655400517171	25.3726000629348	26.069304798789	24.9046959117613
IRS2	insulin receptor substrate 2	1.20626243210959	5601.74094486973	0.270543811313714	0.0418981778089044	6.45717368778306	1.06676442075724e-10	1.18891301855387e-08	198.559220859433	193.709324359385	191.394800586497	237.097861504766	238.498839828318	233.115862646093	insulin receptor substrate 2	1.16141210808433	5601.74094486973	0.215879979778482	0.0449454846475207	4.80315167299883	1.56187482645008e-06	5.95388315043633e-05	62.4466402792073	58.4059207877479	58.542860966257	67.9008021867713	71.149438367814	69.3097687224316
MFGE8	milk fat globule-EGF factor 8 protein	1.21886639344808	2455.06996782613	0.285539993001709	0.057278698301172	4.98509919866434	6.19300309471855e-07	3.02400820009669e-05	42.3390642264843	43.208511625836	37.6284679845871	49.674808611935	50.4425669600299	49.9488014947174	milk fat globule-EGF factor 8 protein	1.19233654748049	2455.06996782613	0.253791506648527	0.0522854859729208	4.85395711498156	1.21021918346722e-06	4.72438504775973e-05	70.1693439894494	71.4239571399249	68.1972035901015	83.1476398392688	83.8546952192094	83.455636000312
DHCR24	24-dehydrocholesterol reductase	1.18611201631538	7985.34919597621	0.246240264311784	0.051612348527675	4.7709563958274	1.83353233334619e-06	8.08748400811311e-05	213.971896279334	201.595540438333	219.991435497656	249.14400259316	263.208965313928	247.512617716091	24-dehydrocholesterol reductase	1.47178095830985	7985.34919597621	0.557562974469315	0.0515876943301574	10.8080615291886	3.1526146743535e-27	5.977684966956e-25	138.408012051338	125.962019049959	138.298458086572	193.972363600399	198.107893868054	200.657134961061
TMOD2	tropomodulin 2 (neuronal)	1.39572131022933	461.698711509397	0.481010901083103	0.0921224413633582	5.22143023962916	1.77546512039528e-07	1.00084134199888e-05	10.3361745175904	10.537045013049	11.6338016042773	15.3991906696998	14.4869655975173	15.8771963514136	tropomodulin 2 (neuronal)	1.34287468626337	461.698711509397	0.425324682321913	0.0905617974243774	4.69651325855226	2.64640064941512e-06	9.51661317277357e-05	7.95867521249946	8.68703579654887	8.95708454545573	11.6155297535821	11.8817679813975	10.8584474175279
STC1	stanniocalcin 1	1.12255000992371	13021.7397020888	0.166779718874467	0.0354081966046329	4.71020088192363	2.47472752395274e-06	0.000106267711322677	93.0517381887381	89.134122909125	95.3971731550737	104.739333958265	105.298546847359	104.639306224114	stanniocalcin 1	1.15674324153492	13021.7397020888	0.210068669741728	0.0297524454552196	7.06055137746246	1.65843212046519e-12	1.46746114901768e-10	508.068096314925	512.147074374347	504.573490187873	591.996297982162	589.194522356746	584.064928522625
MROH1	maestro heat-like repeat family member 1	1.36075238949158	972.409480862386	0.444404569448731	0.092151809039451	4.82252680746047	1.41750971559841e-06	6.50806347413106e-05	20.0181607745739	18.8208854321126	19.9901236168119	27.0230958848926	29.3230147034084	24.5238316617105	maestro heat-like repeat family member 1	1.34393202313883	972.409480862386	0.426460167610218	0.0883569188342798	4.82656223458943	1.38909998950124e-06	5.3653068377561e-05	23.3611787234822	19.1640515915221	22.0440823244449	27.607251077652	30.3985034296348	28.5905909067019
NPC1	Niemann-Pick disease; type C1	1.19729642218133	3355.69028687814	0.259780373558809	0.0557912959021402	4.65628857258437	3.21960583323172e-06	0.00013057290323662	79.1044444725971	82.0431555104065	80.5359298154162	99.0267309678924	98.1922039983183	93.6754584733402	Niemann-Pick disease; type C1	1.31612715887271	3355.69028687814	0.396298883155686	0.0548712125835276	7.22234600798043	5.10982543217834e-13	4.81312589095508e-11	69.0752942971651	63.2501323918753	71.3616825612506	89.1299868265846	89.9955693640505	88.6607174458701
IL6R	interleukin 6 receptor	1.49427422071315	283.861688333941	0.579444927618493	0.111525417088686	5.19563111929646	2.04026471090417e-07	1.13366177302808e-05	6.72505531903985	6.36198944184089	6.68005382439147	10.4813846171183	9.87407637971916	9.504862140103	interleukin 6 receptor	1.42549454550868	283.861688333941	0.511462518979382	0.110906869774709	4.61163965783492	3.99505106481448e-06	0.0001382174065078	5.25572891391474	4.63141677913989	4.71990083832398	7.12295010941104	6.30557191884066	7.34688529396958
RPS6KA2	ribosomal protein S6 kinase; 90kDa; polypeptide 2	1.51797622589436	401.492330266678	0.602149195856877	0.111194657025261	5.41527094885579	6.1195965579009e-08	3.8345969847791e-06	7.66708641431391	6.62707233525093	6.75511060893519	10.2826853826705	11.1706722679651	10.899480738538	ribosomal protein S6 kinase; 90kDa; polypeptide 2	1.36757631353018	401.492330266678	0.451621340571517	0.100758696353863	4.4822070641469	7.38750106422758e-06	0.000236529639337111	10.082418732816	8.46172362891504	9.68116024224407	11.941416359895	13.4111044542507	13.0749653536747
IDI1	isopentenyl-diphosphate delta isomerase 1	1.33077257908305	1632.73147050957	0.412264044531141	0.0915991966087505	4.50073865049333	6.77177265525803e-06	0.000247169701916918	26.0105252417339	27.3035380212338	29.1970891875088	36.1384232651827	37.0527209602593	37.3328670965671	isopentenyl-diphosphate delta isomerase 1	1.39688397373171	1632.73147050957	0.482212194352616	0.0873579083534548	5.5199603955896	3.39076075826943e-08	1.67246983347073e-06	37.2405934471673	48.5547721250909	37.0887662466026	55.8429977531931	57.8089186738489	58.526035392639
SQLE	squalene epoxidase	1.17981907096263	1495.3076453405	0.238565634639252	0.0536114513549468	4.44990069490516	8.59100039191633e-06	0.000308937452517188	31.9505546480453	31.4785935924419	32.0492470001703	37.3554560761751	38.4490549937549	37.5903351455089	squalene epoxidase	1.24690172820363	1495.3076453405	0.318347766835571	0.0493579449768678	6.44977757855942	1.12014422244703e-10	8.13637096901821e-09	35.9963800716283	35.7995999684867	34.1656458410497	44.1576351554011	43.8566643907425	44.3303587229351
PPP1R15A	protein phosphatase 1; regulatory subunit 15A	1.26171258842172	2545.42112716318	0.335383309304345	0.0543451672808412	6.1713548064205	6.77072905734456e-10	6.6344056535054e-08	76.8278693256848	78.0006413859034	77.1083366545862	94.9037218531018	103.403522087615	95.9712152430716	protein phosphatase 1; regulatory subunit 15A	1.18959013517397	2545.42112716318	0.250464588822236	0.05674895245566	4.41355440028489	1.01687150962188e-05	0.000311897563875619	35.9963800716283	35.2738715773411	36.8474076810065	40.4564944122758	43.880192644171	44.2058352433763
FNIP1	folliculin interacting protein 1	1.21784703480247	1133.68914212865	0.284332937849751	0.0652706901291717	4.35621160565411	1.32332850675005e-05	0.000446203145463066	28.1039276756762	29.9543669553342	30.1978463147584	33.8533820690337	36.8532446697599	37.0968547183704	folliculin interacting protein 1	1.32395067639268	1133.68914212865	0.404849375733369	0.0650120847228765	6.22729416321748	4.74559600061591e-10	3.29931912423773e-08	21.087271519911	20.2155083738133	20.3813899836717	27.537418233442	27.3398304839285	26.7476434092316
ACSL1	acyl-CoA synthetase long-chain family member 1	1.19424162273842	1309.86390586877	0.256094756753812	0.0591590825330731	4.32891697755186	1.49844404274491e-05	0.000497210977819903	41.370865600786	41.4854728186708	44.3835785935223	49.7244834205469	51.9885082114001	51.429242776133	acyl-CoA synthetase long-chain family member 1	1.37773838502553	1309.86390586877	0.46230196463244	0.0648623395429282	7.12743277362779	1.022581884018e-12	9.21586142386593e-11	16.1533219272563	16.07226795788	14.9105958301598	20.670521886134	21.9989169556568	22.4889404083204
RAB5B	RAB5B; member RAS oncogene family	1.18085451361833	5829.64796848257	0.239831229416994	0.0432104496105375	5.5503062703265	2.85169565609208e-08	1.9189930778941e-06	109.615784947307	113.322936932791	116.963489247304	136.655398491433	136.167502802137	131.072692582143	RAB5B; member RAS oncogene family	1.13061155767631	5829.64796848257	0.17710335013097	0.041235474137334	4.2949269733417	1.74750849993864e-05	0.000504999474875281	155.05472893786	154.864563220321	158.787118543842	180.820511274199	176.979522289252	172.315591013476
HMGCR	3-hydroxy-3-methylglutaryl-CoA reductase	1.15417238636932	3512.88962636848	0.206858719985399	0.0429585610885855	4.81530839822202	1.46972726427834e-06	6.70563064326993e-05	76.7493667344119	76.8740390889108	77.8338855718422	91.4016478459604	86.3482992499178	90.9291326179605	3-hydroxy-3-methylglutaryl-CoA reductase	1.1291952498391	3512.88962636848	0.175294964959409	0.0408174109580509	4.29461254021144	1.74998693343154e-05	0.000504999474875281	84.7352212651559	87.0831527904762	86.6209074306048	97.6961490496672	98.277514570886	96.0325074357515
FADS1	fatty acid desaturase 1	1.12716655069876	12637.2388560496	0.172700704608807	0.0402496745195323	4.29073543253123	1.78082375505493e-05	0.000576135250535979	273.843205890086	278.071955187129	288.117976935177	320.477027759899	319.037392117441	313.83209598936	fatty acid desaturase 1	1.2632926753504	12637.2388560496	0.337188916529364	0.0395762910217311	8.51997263574333	1.59591023956925e-17	2.08038299086706e-15	298.332334717601	282.040764506973	296.73694759122	375.793812308274	366.546660162756	366.298267470185
NOV	nephroblastoma overexpressed	1.76251871724157	759.655643272993	0.81763857843524	0.0949017833913965	8.6156292244068	6.95585185431721e-18	2.03110874146063e-15	7.35307604922255	6.4282601651934	7.00529989074761	13.5860601553642	11.4449521674018	12.2511879954827	nephroblastoma overexpressed	1.23961507546754	759.655643272993	0.309892205349771	0.0733486912810979	4.22491799018138	2.39027807661446e-05	0.00066854520916803	24.6053920990212	26.3490062705121	24.2699446516091	30.7730066818346	30.0691078816357	32.650056340319
FTH1	ferritin; heavy polypeptide 1	1.25739986946333	86834.0127815868	0.330443518455974	0.0608116885120521	5.43388165238142	5.51411601029178e-08	3.5155499454262e-06	1887.64714221625	1747.42643335896	1825.35598117519	2318.79522860082	2312.52863575928	2282.17533014974	ferritin; heavy polypeptide 1	1.19122180957599	86834.0127815868	0.252442072967411	0.0607411405356698	4.15603116341166	3.23823673833457e-05	0.000875523266290456	1950.66914938814	2343.772271783	1912.52527378359	2423.64196876395	2478.77208345381	2493.65739225283
GNPDA1	glucosamine-6-phosphate deaminase 1	1.31010186535898	2519.46319742248	0.389678991102205	0.0620181989408743	6.28330067233507	3.31459114784917e-10	3.43212984103531e-08	55.2658242560784	50.4982911946121	54.0408848714815	72.4755457648131	70.4151305462801	68.5723237015106	glucosamine-6-phosphate deaminase 1	1.18823921843125	2519.46319742248	0.248825311308811	0.0600725013428673	4.1420834116533	3.4416512210612e-05	0.000921983629862266	53.9731181526917	64.0387249785937	56.5851748230886	68.2034111783476	70.3965342581017	69.3844828101669
LDLR	low density lipoprotein receptor	1.1581475822696	12397.5083718209	0.211819107076706	0.0509589861034019	4.15665858513942	3.22936033300405e-05	0.000974145885575603	330.234233954408	330.624638805669	326.897315616101	386.569360618078	386.435443769918	378.714044322705	low density lipoprotein receptor	1.38076085973541	12397.5083718209	0.465463474303638	0.0508984201124666	9.144949357468	5.96578090756505e-20	8.62380210400493e-18	220.976585886676	204.358136043886	234.627343377821	301.654609372084	306.808424707769	303.139958637958
RRAGC	Ras-related GTP binding C	1.228681797488	1321.92830965109	0.297111336682491	0.065590593270963	4.52978577972434	5.90435213559289e-06	0.000221034720973478	27.6852471888878	29.8880962319817	30.9734330883769	37.1567568417274	36.8033755971351	35.3374897172678	Ras-related GTP binding C	1.19944978001839	1321.92830965109	0.262372754434054	0.0626293003073008	4.18929723223284	2.79819686891894e-05	0.00077082404313616	28.6598115468983	31.5061514407976	29.5798330947236	35.1026430228492	37.5746207253304	35.2152400192304
ASAH1	N-acylsphingosine amidohydrolase (acid ceramidase) 1	1.2771459903629	1237.97870778283	0.352923448716571	0.0734542179431623	4.80467233331185	1.55005142522299e-06	6.96330794100174e-05	27.6067445976149	29.1591182751041	29.1970891875088	36.660008755608	38.3243823121928	35.2945783757775	N-acylsphingosine amidohydrolase (acid ceramidase) 1	1.22759015532122	1237.97870778283	0.295828981247598	0.0714694445105245	4.13923717014528	3.48462564276132e-05	0.000930082895508505	23.7902178184957	28.7523360586063	25.5303727163888	32.4955501723458	32.6101592519148	31.0810604978781
LRP8	low density lipoprotein receptor-related protein 8; apolipoprotein e receptor	1.20316483201547	5044.93113779393	0.266834303396162	0.0457657947799484	5.83043088575558	5.52844335200385e-09	4.41067065241838e-07	136.280498449648	130.089429940976	136.328139659585	162.461461565333	166.612571639605	159.351266624255	low density lipoprotein receptor-related protein 8; apolipoprotein e receptor	1.13897067608607	5044.93113779393	0.187730603929426	0.0457622276310924	4.10230475323006	4.09054998988317e-05	0.00105702707703176	98.4001164413343	92.3154020166396	98.9301942760065	111.336831285337	111.429808237423	106.965668941015
FER1L4	fer-1-like family member 4; pseudogene (functional)	1.28520864031148	4201.49477870749	0.362002585029201	0.0876187510399582	4.13156522699246	3.60301419035419e-05	0.00107136470833343	24.2049656424586	25.249145597306	22.8172625012922	29.7303729542431	31.9411410162127	31.3681906294144	fer-1-like family member 4; pseudogene (functional)	1.39444868707793	4201.49477870749	0.479694847051595	0.0790574043649796	6.06767766921636	1.29773023272744e-09	8.53462225127052e-08	165.373119172933	130.881334709964	157.392602387065	216.202485673888	211.613111336018	205.289408400648
KIAA1211	KIAA1211	1.52657175563537	267.046178704007	0.610295404196696	0.130041755224614	4.69307264534045	2.69131866119656e-06	0.000114224571085668	9.62965119613488	7.68740390889108	9.68232520614044	14.1821578587074	13.763864044457	14.0749200088207	KIAA1211	1.63284584646147	267.046178704007	0.707388595527138	0.172175635772585	4.10852901662277	3.98187182377657e-05	0.00103259908751577	1.84486810855783	1.10152615287651	1.36769853837797	2.32776147366374	2.16459931542291	2.39085080752908
PFKFB2	6-phosphofructo-2-kinase/fructose-2;6-biphosphatase 2	1.3866402614762	651.878733895498	0.471593555289408	0.0878818516685839	5.36622233527646	8.04028211933672e-08	4.87087630466042e-06	16.0145286196591	14.314476244142	16.4874736714381	22.2046394495349	22.7901661895538	20.9407346472698	6-phosphofructo-2-kinase/fructose-2;6-biphosphatase 2	1.27694855880761	651.878733895498	0.35270040801012	0.0871690699430223	4.04616463432111	5.20636235039775e-05	0.00129714829890456	13.0856923979102	11.9916142551784	11.1024940174212	16.4805512335393	14.1875368173915	15.6152443366743
FASN	fatty acid synthase	1.24949494014544	43456.3579560277	0.321345059214245	0.0792723936967531	4.0536817955001	5.04177854166372e-05	0.00142379045857428	668.397229627373	640.373999755297	601.755260615219	813.474665829047	824.659919460737	766.182002309432	fatty acid synthase	1.78067320888006	43456.3579560277	0.832422775739408	0.0790150639984884	10.5349883125493	5.95906792489968e-26	1.08752989629419e-23	1129.3167058944	884.462914046609	1098.31556155431	1839.21089557119	1897.15365870104	1813.98333612496
IGFN1	immunoglobulin-like and fibronectin type III domain containing 1	1.32602106571925	2138.15779139242	0.407103694882846	0.101981261764775	3.99194604810689	6.55332843040787e-05	0.00179173399033623	8.39977726619374	7.35605029212853	7.3055270289225	9.66175027502135	10.572243396467	10.6634683603413	immunoglobulin-like and fibronectin type III domain containing 1	1.28263174014771	2138.15779139242	0.359107013822034	0.0774369249381346	4.63741314765442	3.52796777803859e-06	0.000122638879903246	88.5107653012743	75.7048883249677	91.1530849401318	112.384323948485	105.665386147438	109.530852619926
