# Supplementary material for: ATAD2 drives melanoma growth and progression and inhibits ferroptosis
Source: EMBO Rep. 2025 Dec 2;27(2):501–32. doi: 10.1038/s44319-025-00660-w (PMC12852765; doi:10.1038/s44319-025-00660-w)
Supplement: Supplementary file 10 — Source data Fig. 4 [file 44319_2025_660_MOESM10_ESM.zip › Figure 5/5B/A375_SKMEL-103_down_top50_genes_data.csv]

Gene_Symbol	NAME.x	Foldchange.x	baseMean.x	log2FoldChange.x	lfcSE.x	stat.x	pvalue.x	padj.x	A1	A2	A3	B1	B2	B3	NAME.y	Foldchange.y	baseMean.y	log2FoldChange.y	lfcSE.y	stat.y	pvalue.y	padj.y	C1	C2	C3	D1	D2	D3
IGFBP3	insulin-like growth factor binding protein 3	-1.44080336859347	13333.8132505103	-0.526873459376966	0.0337997973247107	-15.5880656417953	8.7750635425676e-55	2.56231855442974e-51	710.134440654099	699.951380049203	709.837030358182	492.476052578724	496.047665399326	493.008402382137	insulin-like growth factor binding protein 3	-1.32610413284327	13333.8132505103	-0.407194068088444	0.0392615901296793	-10.3713086185124	3.34906606791259e-25	6.03658822117577e-23	73.6445606590583	79.4600911188649	74.3920734404018	56.4016605068724	57.1501275778506	58.4513213049037
TGFBI	transforming growth factor; beta-induced; 68kDa	-1.23438974728064	39328.6035195697	-0.303797984188486	0.0291637429660561	-10.4169750961692	2.07446230707095e-25	1.51435748416179e-22	996.040878069777	945.48441007025	980.366700781946	804.880923939183	798.977347058942	780.557301708684	transforming growth factor; beta-induced; 68kDa	-1.26089644763257	39328.6035195697	-0.334449797774475	0.0288339271877626	-11.5991760538405	4.16064668591848e-31	9.95826911711635e-29	1188.373937323	1195.96950314303	1211.13728216129	947.422197395879	961.435019849201	945.033591067693
VIM	vimentin	-1.25325581204183	111588.817676182	-0.325680924712305	0.0358788193281866	-9.07724754633853	1.11355138576069e-19	4.51606950891837e-17	4899.26821874659	4639.87842480258	4744.26429422427	3852.4552696857	3840.5170209845	3783.75044724931	vimentin	-1.26566276981713	111588.817676182	-0.339893056328424	0.0360795682087939	-9.42065199786896	4.48295554250337e-21	7.03775816349991e-19	1407.87033833188	1510.71808398485	1377.67469242261	1124.890732148	1149.04931268814	1123.10216683679
IGFBP5	insulin-like growth factor binding protein 5	-1.583292393551	7289.4322070962	-0.662927708900601	0.0734288833207899	-9.02816002259571	1.74582405304569e-19	6.53564901909414e-17	266.542464901712	270.649634171648	288.543298714258	175.078862952765	178.456476388005	171.688277302718	insulin-like growth factor binding protein 5	-1.57200940429018	7289.4322070962	-0.6526098483104	0.0737333980446221	-8.85093954188105	8.67855646862158e-19	1.19534834379127e-16	180.110612086645	146.240114137004	180.965288960285	109.055625041146	106.065366455723	107.837333297926
STRA6	stimulated by retinoic acid 6	-1.34715352340123	5756.09624526068	-0.429914271608403	0.0491119503405009	-8.75376092025951	2.06358012927143e-18	6.54962388855713e-16	310.974931562138	294.242011685141	293.672178991412	231.410095918699	230.619526353592	210.158294948779	stimulated by retinoic acid 6	-1.94123233410032	5756.09624526068	-0.956972795638036	0.0598589929941053	-15.9871181884445	1.57133673618585e-57	9.17660653932539e-55	34.9881381983467	34.0972413685866	34.2192810778488	16.9926587577453	18.3285094208092	17.9064763605564
COTL1	coactosin-like F-actin binding protein 1	-1.2077823150781	10047.0387109368	-0.272360453622174	0.0350271583003471	-7.7756936856472	7.50350751535759e-15	1.50070150307152e-12	384.29635181097	360.115110697535	364.97612430795	311.287188166691	310.110828117594	304.00539878808	coactosin-like F-actin binding protein 1	-1.20865612664664	10047.0387109368	-0.273403843472122	0.0359569948238529	-7.60363441971389	2.87927887747971e-14	3.1138867860151e-12	178.887850665857	178.472271451288	175.816306227568	144.088435219786	149.333824510753	148.083321891333
WNT5A	wingless-type MMTV integration site family; member 5A	-1.33249330570237	10597.7954540402	-0.414128285063808	0.0561856539587654	-7.37071219937632	1.69718882988627e-13	2.78415246251005e-11	311.890795126988	327.774997701511	331.901101252349	249.640750679279	246.826974956667	237.64300917332	wingless-type MMTV integration site family; member 5A	-1.34711067024687	10597.7954540402	-0.429868378534201	0.0560020818286373	-7.67593568841906	1.64215503901746e-14	1.78921369922798e-12	300.048491097655	260.410796414125	279.412766105099	204.703343993989	213.213032569157	206.086358669825
LPCAT2	lysophosphatidylcholine acyltransferase 2	-1.25140924510484	3980.22551411881	-0.32355366746668	0.0445855979788167	-7.25690990217075	3.96033304243182e-13	6.21729703435532e-11	125.028460367208	129.824347047566	136.62836679776	106.055716386481	105.647630355733	103.223231954934	lysophosphatidylcholine acyltransferase 2	-1.29068916346063	3980.22551411881	-0.368141598376556	0.0449352302611888	-8.19271641063614	2.55395448134649e-16	3.13342314518141e-14	90.1196619075747	93.5421015959794	89.3563045073607	70.810504028851	69.2671780935332	71.7504289217842
IL7R	interleukin 7 receptor	-1.57236330845631	1819.50499357758	-0.652934603569545	0.0567122997842521	-11.5131039660439	1.13324719449099e-30	9.73259355268732e-28	34.1224596732605	33.2016323996071	34.5511398182944	21.385005107438	21.7179811281197	22.1851635504887	interleukin 7 receptor	-1.26465638513175	1819.50499357758	-0.338745449103826	0.0473185215201619	-7.15883417784915	8.13660344838154e-13	7.47134656266482e-11	71.0059702247256	68.9705579812453	69.9135311676739	53.9342333447889	56.2089974407102	55.8612329300805
HMGA1	high mobility group AT-hook 1	-1.15893606781032	59166.393886686	-0.212800982912973	0.0297292847747594	-7.15795837421706	8.18874094852081e-13	1.21995528416739e-10	2161.75202341058	2037.36084802619	2130.78705641179	1846.66101014868	1859.66758725307	1794.4879341124	high mobility group AT-hook 1	-1.15682212764049	59166.393886686	-0.210167053470028	0.0298923927882438	-7.03078722934096	2.05371479678225e-12	1.79546323551023e-10	1065.94763156091	1055.33715851158	1037.52002064249	907.198479130969	918.237146554457	907.552023720492
CAV1	caveolin 1; caveolae protein; 22kDa	-1.31917809357871	8093.17600393319	-0.399639346529189	0.0495366995203355	-8.06754084141458	7.17282152598768e-16	1.63629991061594e-13	137.353367197043	137.843104573219	147.436543772056	109.110717116115	106.844488098729	106.806328969374	caveolin 1; caveolae protein; 22kDa	-1.25077684717598	8093.17600393319	-0.322824419248039	0.0471878165447997	-6.84126630316859	7.84961781998146e-12	6.51161478248462e-10	301.335608382695	332.936279706926	293.787009567268	245.881444463101	248.081904150209	248.822816854407
CXCL8	chemokine (C-X-C motif) ligand 8	-1.36104594569274	22697.9863333412	-0.444715769637076	0.0553106497586622	-8.04032806661123	8.9598265690125e-16	1.98202224102398e-13	1199.02241157091	1323.55888679632	1362.93113160131	948.614982657817	959.131873793629	967.071447496304	chemokine (C-X-C motif) ligand 8	-1.44225869127064	22697.9863333412	-0.52832995732531	0.0801550554983383	-6.59134915496705	4.35847516338319e-11	3.29708483862148e-09	10.3612941445748	11.4032991508012	11.1293116358207	7.09967249467441	8.0466626725504	7.72045573264599
COL6A3	collagen; type VI; alpha 3	-1.44974371162919	4954.96037793177	-0.535797880487198	0.0784371355202667	-6.83092105459101	8.43711569890472e-12	1.10130268462134e-09	60.3161576279644	55.6674076161078	59.3949355022672	39.5163102507943	41.6656101780574	40.808685757282	collagen; type VI; alpha 3	-1.40585357751451	4954.96037793177	-0.491446342636624	0.0738962408636524	-6.65049178270654	2.92115310848189e-11	2.25655213671088e-09	245.882305352207	199.513924439759	243.691698396875	165.038288482759	166.627090780707	158.966674004772
ABHD14B	abhydrolase domain containing 14B	-1.22865134493489	5091.03736803551	-0.297075579424667	0.046288102423203	-6.41796841677724	1.38104897358469e-10	1.49357888995085e-08	121.12949833399	117.431721780646	122.11738845264	97.4619744966164	103.104307651865	95.3060894499719	abhydrolase domain containing 14B	-1.23491060222771	5091.03736803551	-0.304406605865839	0.044449668357911	-6.84834369099767	7.47099041523697e-12	6.26876207255516e-10	160.567881308783	166.280379713768	150.822285879171	128.701931878868	129.405393856805	129.280276477953
CDC20	cell division cycle 20	-1.25588049874568	2660.22425226079	-0.328699193473861	0.0534346278883489	-6.15142663968157	7.67890437621394e-10	7.28000025277426e-08	124.845287654238	114.051914889668	115.637486053698	97.6109989224523	95.6987503670761	91.3153346913733	cell division cycle 20	-2.55898082544698	2660.22425226079	-1.35556933724208	0.0627347191423994	-21.6079605643107	1.51180022150089e-103	3.67871387231884e-100	36.6399387141484	40.3559126917486	36.9546781546048	15.1770048082876	14.6110453791047	14.8681034593215
ANXA2	annexin A2	-1.15454527693864	15666.284822954	-0.207324751313854	0.0332474533105759	-6.23580848064246	4.49450710065361e-10	4.55693081038491e-08	606.851198069467	572.512779042328	590.07142115458	512.395650832109	521.92971409162	509.550724526651	annexin A2	-1.1538210313087	15666.284822954	-0.206419465519959	0.0340926947991413	-6.05465384112607	1.40719935266863e-09	9.2130540578305e-08	245.067131071681	243.124346219551	251.388354877551	212.478067316026	213.518899863728	215.251286765353
TNC	tenascin C	-1.38508157446576	40497.1276683942	-0.469970946391112	0.0626069170164379	-7.50669364964446	6.06394094619881e-14	1.045384189156e-11	1983.91748664718	1910.31987135943	1966.36266040467	1432.91952921988	1435.68073179664	1392.32284166525	tenascin C	-1.29749772928078	40497.1276683942	-0.375732013759859	0.0631464600420689	-5.95016749172547	2.67868229221976e-09	1.6915724249879e-07	400.443639330802	337.893147394871	403.819697860696	301.375277995244	295.020769740086	284.78519775099
PTX3	pentraxin 3; long	-1.52274964667387	1445.71105572986	-0.606678769670705	0.0661997527306574	-9.16436609875356	4.98390244298906e-20	2.07899930478972e-17	81.721197515025	82.4407798505215	84.5389583244149	55.809647475509	53.933402043769	54.6690490586511	pentraxin 3; long	-1.59741992797653	1445.71105572986	-0.675743616676879	0.11382367864718	-5.93675784079591	2.90713565293205e-09	1.80613534182162e-07	4.67652613564658	4.63141677913989	3.43265515514471	2.4907047768202	3.17631421284884	2.4406601993526
IGF2BP3	insulin-like growth factor 2 mRNA binding protein 3	-1.2239133554338	6848.44876760791	-0.291501428855325	0.0361530244822642	-8.06298872721778	7.44513917102194e-16	1.67229279841416e-13	173.072046226185	176.744019181142	180.036207192213	146.168124340619	143.697732768489	145.641093018102	insulin-like growth factor 2 mRNA binding protein 3	-1.15066020298659	6848.44876760791	-0.202461859671684	0.0349038171585772	-5.8005649855386	6.60918538613855e-09	3.79898057628437e-07	191.866283290014	193.230218431304	193.650022463281	170.857692166918	166.532977766993	165.86527477233
LGR6	leucine-rich repeat containing G protein-coupled receptor 6	-1.67318144312878	317.163600881804	-0.742593902583865	0.127107552288376	-5.84224846765282	5.1500913932695e-09	4.20063320344887e-07	6.1493696497057	5.63301148496329	6.10461847622291	3.65109843297722	3.76511498317574	3.43290731922456	leucine-rich repeat containing G protein-coupled receptor 6	-2.25531512216596	317.163600881804	-1.1733290270166	0.104628626109696	-11.2142256917953	3.47211793675776e-29	7.13984815164271e-27	16.7968805697765	14.4575307565042	14.401061080568	6.54100974099511	6.54085445312576	7.17255242258725
FSCN1	fascin actin-bundling protein 1	-1.28515726645906	13272.3607399297	-0.361944914794834	0.0513047219526389	-7.05480706296308	1.72840372194472e-12	2.40655989091751e-10	505.05950471902	457.267991132314	444.811524134292	376.783423321527	376.087611200263	350.027812536434	fascin actin-bundling protein 1	-1.2289030895974	13272.3607399297	-0.297371150316073	0.0515531868729027	-5.7682399159765	8.01037158477356e-09	4.51549904006541e-07	265.875527179834	280.526166046768	260.345439423007	216.621482739148	219.942113049711	220.555986994558
TIMP3	TIMP metallopeptidase inhibitor 3	-1.25171523092356	25316.7386786178	-0.323906382027766	0.0378314106500195	-8.56183727919221	1.11082907451527e-17	3.00335268294868e-15	1224.0124031261	1199.76517557383	1235.91003322515	996.402148542498	992.469348843338	955.635574989137	TIMP metallopeptidase inhibitor 3	-1.17174178467968	25316.7386786178	-0.228654679823612	0.0397414880880393	-5.75355103253993	8.73880519141593e-09	4.86971587002567e-07	185.966995733579	173.377712994234	175.816306227568	154.819415613375	151.639593346746	150.474172698862
TNFRSF21	tumor necrosis factor receptor superfamily; member 21	-1.16160974348705	13130.4636361369	-0.216125459704479	0.0378683358569238	-5.7072869671658	1.1479115616607e-08	8.46439838396273e-07	239.354400790885	227.706205439222	245.685874739791	204.635374076866	214.312339605268	199.859572991105	tumor necrosis factor receptor superfamily; member 21	-1.34346238339204	13130.4636361369	-0.425955926819245	0.0362915388760255	-11.7370588300028	8.22989738630139e-32	2.00260836400001e-29	497.06324352783	495.286213829749	491.593762882482	369.532133944119	370.569991499031	365.37679372145
CA9	carbonic anhydrase IX	-1.34518884237785	11947.5416620425	-0.427808717642837	0.0436789671782902	-9.79438721379546	1.19016878977973e-22	6.95058573231365e-20	306.526451390011	291.127287687573	296.24912859408	225.821679949856	230.619526353592	213.054810499374	carbonic anhydrase IX	-1.17968594772655	11947.5416620425	-0.238402840976	0.0428642652312365	-5.56180864619764	2.66992960630401e-08	1.334964803152e-06	359.684925304524	378.336681485143	347.958598734395	299.489791201577	315.913858784603	306.103617451458
COL13A1	collagen; type XIII; alpha 1	-1.22765573482213	2505.91123401939	-0.295906049879422	0.0532088228778866	-5.56122150190245	2.67892920683111e-08	1.83517328922613e-06	53.1200867612875	53.0828494053599	51.4389163406324	42.4471239588985	44.6078854629232	41.9672919775203	collagen; type XIII; alpha 1	-1.27801089992545	2505.91123401939	-0.353900140824292	0.0487302132734279	-7.26243775783494	3.80175472280858e-13	3.65168545743456e-11	88.3820535727702	83.9287824436025	86.7818131410022	69.4138471446527	66.4202594286835	66.8940132189908
ANGPTL4	angiopoietin-like 4	-1.3842184902167	2125.68661127121	-0.469071681322525	0.0571710615246804	-8.20470477218669	2.31158210923124e-16	5.81881013703037e-14	85.6724946090913	79.3260558529536	81.962008721747	58.864648205143	60.7654649933727	60.247523452391	angiopoietin-like 4	-1.2547514243058	2125.68661127121	-0.32740158374456	0.0597207603227392	-5.48220722534739	4.20051788876972e-08	2.03746050418731e-06	37.6052766779287	41.8329591240149	37.1424014834017	29.8884573218424	32.7278005190573	30.6078712755546
KIF20A	kinesin family member 20A	-1.2866937599528	1753.92017239053	-0.363668725221442	0.0659747063701094	-5.51224469543386	3.54285889860706e-08	2.31953990671135e-06	81.6950299846008	80.4526581499463	82.9627658489967	63.409893193135	64.206431004487	64.2168225402444	kinesin family member 20A	-3.5627182023867	1753.92017239053	-1.83297837623096	0.0832269018411659	-22.0238689135527	1.70103127734534e-107	4.96701132984841e-104	22.65326421671	21.4547252957994	25.4767374795896	6.63412019994166	5.88206335712748	6.9484101593814
C9orf3	chromosome 9 open reading frame 3	-1.30296328083753	1381.23828356712	-0.381796427497724	0.067559922490027	-5.65122654713057	1.59306963664797e-08	1.12906877160487e-06	59.7928070194788	55.2035125526402	57.3934212477679	44.1112300473983	46.4530411500424	42.911341490307	chromosome 9 open reading frame 3	-1.33082445492474	1381.23828356712	-0.412320282209947	0.0740162250254743	-5.57067429564313	2.53755316085941e-08	1.27752676374301e-06	20.4651648321415	22.1306617987009	19.0136914452937	15.0606167346044	16.8227012013846	14.6190565002039
FN1	fibronectin 1	-1.43571786658561	157073.240556279	-0.52177227251177	0.0664675001499889	-7.85003605272278	4.15917689802372e-15	8.55267362128821e-13	746.350302761301	735.5387584895	764.378293793289	537.978177267256	519.386391387753	518.218815507693	fibronectin 1	-1.27865336095798	157073.240556279	-0.354625206981231	0.0659898414070415	-5.37393634262304	7.70360641334921e-08	3.54803323769396e-06	8406.35605619124	7052.20826022572	8627.30829199624	6448.29500149908	6275.19694366445	6142.36967619724
DPYSL3	dihydropyrimidinase-like 3	-1.25875994733279	2712.31656315893	-0.332003179154393	0.0584631881280886	-5.67884150325497	1.35610062774841e-08	9.85028316672971e-07	126.729349844786	125.583020753005	130.023369757912	101.709170632937	104.1764927133	100.026337013906	dihydropyrimidinase-like 3	-1.28570022526935	2712.31656315893	-0.362554302127406	0.0674020797920288	-5.37897796694224	7.49098748529061e-08	3.46102586345705e-06	24.7555557822759	21.5924160649089	24.2967622700086	19.3669754608823	17.7403030850965	17.6076200096152
PLK1	polo-like kinase 1	-1.20382025232677	2766.89518323796	-0.267619993064398	0.0501098158757398	-5.34067005410737	9.26036642837964e-08	5.5184224430344e-06	134.3964362591	121.673048075207	129.673104763374	109.632302606541	106.34579737248	107.321265067258	polo-like kinase 1	-3.07835308330726	2766.89518323796	-1.62215871650108	0.0653642696018948	-24.8172086429014	5.84568892984557e-136	4.26735291878727e-132	29.98983274144	31.9567757760652	29.4725626211253	10.079207180964	10.4230162688299	9.26454687917519
KRT80	keratin 80; type II	-1.22100989328939	6021.31675030046	-0.288074889876268	0.0390836362766987	-7.37072896280164	1.69697541174127e-13	2.78415246251005e-11	213.239205427454	209.084132177167	217.03920197227	177.065855297242	180.401370220374	170.100557667577	keratin 80; type II	-1.1562250731733	6021.31675030046	-0.209422263188377	0.0400211595120407	-5.23278849842846	1.66971756110115e-07	7.45500807097148e-06	114.53198641384	111.391832209637	115.181671026145	98.4410327212396	96.7952346048898	99.7931165184274
LYPD1	LY6/PLAUR domain containing 1	-1.36574380016904	1987.7583309321	-0.44968687389757	0.0866594979783441	-5.18912392049565	2.11285760344871e-07	1.15103436605788e-05	102.445881611054	92.1163054599879	94.6215863814552	71.7304236356341	73.0581913953968	68.5937793722558	LY6/PLAUR domain containing 1	-1.56284396611187	1987.7583309321	-0.644173747273169	0.0952900850831071	-6.76013403400106	1.37864140348435e-11	1.09989969895473e-09	17.8051224430581	22.7189769030781	16.4928353157344	11.7086402125286	12.3288047965392	12.7013949149982
ADAM19	ADAM metallopeptidase domain 19	-1.28273854338916	8706.75479679519	-0.359227140345574	0.0706143444907359	-5.08716951118483	3.63446965028506e-07	1.87502674537675e-05	452.541271157491	428.37395575062	449.01470406874	348.021709135217	356.18985122295	339.943647286212	ADAM metallopeptidase domain 19	-1.34187989716439	8706.75479679519	-0.424255551180937	0.0753059728655031	-5.63375699214005	1.76325435988879e-08	9.22706582594133e-07	49.0177166052864	39.3169732521037	48.861700724013	33.9387622860173	34.7277020604807	33.3971972176719
ISLR	immunoglobulin superfamily containing leucine-rich repeat	-1.37017808851321	669.540769669442	-0.454363419256667	0.0897095060661598	-5.06483024130775	4.08764445672554e-07	2.07942888739348e-05	37.812081463084	33.0690909529021	35.7770672991753	27.1224455021165	26.4555430274799	25.0816791010844	immunoglobulin superfamily containing leucine-rich repeat	-2.33976452447106	669.540769669442	-1.22636334328215	0.145315202952648	-8.43933269447224	3.19154470311833e-17	4.08741690048488e-15	4.05441944787708	3.09178363364203	3.88855466793737	1.37337926946161	1.55286472628166	1.71842401791153
HAPLN1	hyaluronan and proteoglycan link protein 1	-1.19704719908568	1720.44133737149	-0.25948003828339	0.0514741573733219	-5.04097690034016	4.63161377562551e-07	2.32376498708359e-05	67.6692336771869	66.0056404590992	69.9028853383886	59.2868840783444	55.5292123677641	56.6644264379504	hyaluronan and proteoglycan link protein 1	-1.46997463421983	1720.44133737149	-0.555791260231033	0.0578866907537796	-9.60136523601054	7.88924257736556e-22	1.29419035538806e-19	28.4023880898902	27.5631885072055	27.6757821883542	19.5299187640388	18.3990941810948	18.9524735888503
ZNF385A	zinc finger protein 385A	-1.20197599653347	3854.5572350828	-0.26540808570974	0.0400832527601574	-6.62142085368765	3.5576249173674e-11	4.25748555684952e-09	138.37390088359	129.426722707451	135.102212178704	111.79315678116	111.981002579088	114.251446717942	zinc finger protein 385A	-1.15363049553164	3854.5572350828	-0.206181206975317	0.041414070772303	-4.978530319053	6.40689082720938e-07	2.59835016881269e-05	74.9316779440987	74.2653939206404	72.0857582580389	63.2685568541805	63.7615667912619	65.0012563296969
PLIN3	perilipin 3	-1.20106649674892	4639.51697674126	-0.264316027708124	0.0440048304208816	-6.00652303804124	1.89544053958062e-09	1.68740438279738e-07	91.638691545827	91.1222446097003	89.6928575297506	76.2259938150142	74.5542635741421	77.2404146825526	perilipin 3	-1.14953339254757	4639.51697674126	-0.201048375201857	0.040598797263888	-4.95207712423261	7.34254906836816e-07	2.96135956901036e-05	154.797305480852	165.529339154989	152.75315440394	136.220601438802	138.016734611639	137.947110655246
TAGLN2	transgelin 2	-1.19268869987898	30587.6373088305	-0.254217538635573	0.0430427499593337	-5.90616396200881	3.5016547734409e-09	2.90478180069529e-07	718.324877676898	707.903866851504	699.779421229323	604.592095615861	602.667742671243	587.6922773805	transgelin 2	-1.1574872199491	30587.6373088305	-0.210996264485217	0.042692551361885	-4.94222663566531	7.72353574150067e-07	3.10643586297272e-05	889.655467419885	999.72260513396	910.80677370453	801.681051529792	827.323975306695	791.894615906273
CENPE	centromere protein E; 312kDa	-1.3387041487842	847.886340417574	-0.420837162871362	0.0842359646800739	-4.99593213504102	5.85522504188628e-07	2.86866730240066e-05	37.8644165239325	41.6842849887283	40.0052661618051	31.5186660642728	28.0264188151625	30.0808503847052	centromere protein E; 312kDa	-1.44863013643618	847.886340417574	-0.534689293692065	0.100669813045623	-5.31131704247574	1.08835799440709e-07	4.95678472597207e-06	10.1253226423174	8.24892880392753	8.28664408546653	6.12201267573564	6.02323287769854	6.22617397794032
PRR11	proline rich 11	-1.21301862060656	3117.4353503347	-0.278601696913945	0.0564392788619675	-4.93630858741687	7.96151008751148e-07	3.82361997623907e-05	135.338467354374	132.475175981666	143.68370454487	111.172221673511	114.47445621033	116.161001414261	proline rich 11	-1.88848823916927	3117.4353503347	-0.917231799216259	0.063169788050526	-14.5201025288009	9.03749653317382e-48	3.88080733483346e-45	41.9814754470659	36.8886087787169	39.8777985601577	20.9964084924469	20.8695607910883	20.9199445658795
XRCC1	X-ray repair complementing defective repair in Chinese hamster cells 1	-1.22000119833763	1973.03183068435	-0.286882564865957	0.0497298215969087	-5.76882352788874	7.98268420299373e-09	6.13406259808992e-07	61.8862094534211	59.3785681238483	61.4715065413102	51.0408658487632	49.4202509712206	50.5281046048365	X-ray repair complementing defective repair in Chinese hamster cells 1	-1.18279720787837	1973.03183068435	-0.242202742936126	0.0495202027220664	-4.89098851827194	1.00330817715833e-06	3.95521141424992e-05	44.5128061076452	47.7286275104335	46.7699264888467	38.5244523891349	40.5627089107511	38.5773739673182
CNTRL	centriolin	-1.29226885968648	957.672274053168	-0.369906257480466	0.068271501842351	-5.41816493702797	6.02138556179373e-08	3.78932022423226e-06	46.8398794594604	44.7990089862963	44.4586353780661	36.2874476910185	34.4096601111425	35.3374897172678	centriolin	-1.34466256298205	957.672274053168	-0.427244180373145	0.0882959155026671	-4.83877626661269	1.30641008096459e-06	5.07276254842632e-05	8.51642603601694	8.0236166362937	9.43980167664795	6.68067542941493	6.37615667912619	6.07674580246975
IL17RD	interleukin 17 receptor D	-1.3556416541873	1152.82798420729	-0.438975871652898	0.0910125938091987	-4.82324317196342	1.41242599339714e-06	6.50517965413196e-05	27.1357290499779	29.3579304451616	27.8210481375405	20.5902081696471	22.2416063906805	19.5890273903251	interleukin 17 receptor D	-1.45251131451858	1152.82798420729	-0.538549401727068	0.086861614191326	-6.20008512092384	5.64326310889355e-10	3.88639817876632e-08	40.4583866597681	34.1473107391719	42.5059251633154	26.5597584145033	27.8809803127843	26.0752166196141
CXCL1	chemokine (C-X-C motif) ligand 1 (melanoma growth stimulating activity; alpha)	-1.41645811067024	8777.81275568056	-0.502287937104707	0.0416485191670633	-12.0601631738669	1.71442907785661e-33	1.78790460976475e-30	506.891231848719	517.574349383097	512.762933074544	365.258867723558	359.456275479877	367.707285230441	chemokine (C-X-C motif) ligand 1 (melanoma growth stimulating activity; alpha)	-1.83494806853176	8777.81275568056	-0.87573923345984	0.183811636631828	-4.76432966653757	1.89482500531357e-06	7.05858129533299e-05	1.43728096829505	1.23921692198608	1.44815139357667	0.721606056835759	0.682319349426788	0.796950269176361
MMP2	matrix metallopeptidase 2	-1.13112088774216	31654.7661475561	-0.177753124576292	0.0372938367454358	-4.76628687441354	1.87652026392846e-06	8.25216742570949e-05	878.96734695155	828.317771183013	856.648100925707	772.641973150037	772.247524132025	738.311086011477	matrix metallopeptidase 2	-1.16149865608831	31654.7661475561	-0.215987484877797	0.0371197091406991	-5.81867395725312	5.93163071610843e-09	3.45027125319454e-07	826.736884136163	806.943011037924	848.294905215137	709.548252402181	725.023129399533	704.105562817315
ERRFI1	ERBB receptor feedback inhibitor 1	-1.17159936160197	15840.8069224272	-0.228479312213565	0.0296959731858719	-7.69394930361354	1.42661599429806e-14	2.70501214503269e-12	401.697759543115	398.684671688696	411.411255012334	347.773335092157	344.520488228736	349.169585706628	ERBB receptor feedback inhibitor 1	-1.0990845737379	15840.8069224272	-0.136302404865564	0.0290448313284229	-4.6928282462491	2.69453702966632e-06	9.64221584145301e-05	428.45989223518	439.421313599205	431.683203377847	400.072364478587	389.392594241839	393.94247993224
SOX2	SRY (sex determining region Y)-box 2	-1.94108306067755	261.00800613152	-0.956861853581567	0.107695883862812	-8.88485074137524	6.40066437791137e-19	2.27926097359771e-16	13.8426235944439	13.5854982872644	12.3593505215333	7.32703427026041	6.60765212279186	6.62980226025243	SRY (sex determining region Y)-box 2	-1.54546321530093	261.00800613152	-0.628039315966123	0.134502425511694	-4.66935308844316	3.02149680957121e-06	0.00010707245975665	3.4966686243596	3.73016810860456	3.59356086554212	2.28120624419047	2.44693835656503	2.29123202388204
HMMR	hyaluronan-mediated motility receptor (RHAMM)	-1.29870234649434	1089.50014172937	-0.377070813046642	0.080412860052713	-4.68918544620178	2.74294724410751e-06	0.000115742860589508	51.4976998749822	52.2876007251298	57.0681751814118	41.0313919134583	41.9149555411816	41.8385579530493	hyaluronan-mediated motility receptor (RHAMM)	-3.38396858832736	1089.50014172937	-1.75871617671003	0.110045862806736	-15.9816655697335	1.71501525854217e-57	9.63047029796759e-55	10.3827460993254	11.7537847448983	9.68116024224407	2.90970184207967	3.85863356227563	2.68970715847022
KRT18	keratin 18; type I	-1.18629330519496	17369.2107582481	-0.246460753252426	0.0391903745912071	-6.28880830620392	3.19912206179757e-10	3.33622729301747e-08	283.943872633857	270.18573910818	278.010329949955	228.429607401983	235.656302688701	242.427623749489	keratin 18; type I	-1.12898831635154	17369.2107582481	-0.175030556058733	0.0377020803414608	-4.64246414185936	3.4427840175869e-06	0.000120538720999445	626.354174810132	670.516493535639	635.953002727357	564.202825986617	579.524410197628	569.744728373363
