# Supplementary material for: ATAD2 drives melanoma growth and progression and inhibits ferroptosis
Source: EMBO Rep. 2025 Dec 2;27(2):501–32. doi: 10.1038/s44319-025-00660-w (PMC12852765; doi:10.1038/s44319-025-00660-w)
Supplement: Supplementary file 11 — Source data Fig. 5 [file 44319_2025_660_MOESM11_ESM.zip]

Archive with 74 entries (63 files):
- Figure 6/
- __MACOSX/._Figure 6
- Figure 6/6F/
- Figure 6/6A/
- Figure 6/6H/
- Figure 6/6I/
- Figure 6/6G/
- Figure 6/.DS_Store
- __MACOSX/Figure 6/._.DS_Store
- Figure 6/6B/
- Figure 6/6E/
- Figure 6/6J/
- Figure 6/6D/
- Figure 6/6C/
- Figure 6/6F/MTT with Combination trt.xlsx
- __MACOSX/Figure 6/6F/._MTT with Combination trt.xlsx
- Figure 6/6F/.DS_Store
- __MACOSX/Figure 6/6F/._.DS_Store
- Figure 6/6F/MTT with Combination trt.prism
- __MACOSX/Figure 6/6F/._MTT with Combination trt.prism
- Figure 6/6A/.DS_Store
- __MACOSX/Figure 6/6A/._.DS_Store
- Figure 6/6A/GPX4 qRT-PCR  IN BAY-850.xlsx
- __MACOSX/Figure 6/6A/._GPX4 qRT-PCR  IN BAY-850.xlsx
- Figure 6/6A/GPX4 mRNA in BAY-850 trt A375.prism
- __MACOSX/Figure 6/6A/._GPX4 mRNA in BAY-850 trt A375.prism
- Figure 6/6A/GPX4 mRNA in BAY-850 trt SKMEL-103.prism
- __MACOSX/Figure 6/6A/._GPX4 mRNA in BAY-850 trt SKMEL-103.prism
- Figure 6/6H/.DS_Store
- __MACOSX/Figure 6/6H/._.DS_Store
- Figure 6/6H/Tumor growth Measurements of A375 MA2 GFP-Luc combination trt.pzfx
- __MACOSX/Figure 6/6H/._Tumor growth Measurements of A375 MA2 GFP-Luc combination trt.pzfx
- Figure 6/6H/Tumor growth Measurements of A375 MA2 GFP-Luc combination trt.xlsx
- __MACOSX/Figure 6/6H/._Tumor growth Measurements of A375 MA2 GFP-Luc combination trt.xlsx
- Figure 6/6I/.DS_Store
- __MACOSX/Figure 6/6I/._.DS_Store
- Figure 6/6I/Tumor growth Measurements of SKMEL-103 GFP-Luc _combination trt.pzfx
- __MACOSX/Figure 6/6I/._Tumor growth Measurements of SKMEL-103 GFP-Luc _combination trt.pzfx
- Figure 6/6I/Tumor growth Measurements of SKMEL-103 GFP-Luc _combination trt.xlsx
- __MACOSX/Figure 6/6I/._Tumor growth Measurements of SKMEL-103 GFP-Luc _combination trt.xlsx
- Figure 6/6G/.DS_Store
- __MACOSX/Figure 6/6G/._.DS_Store
- Figure 6/6G/SKMEL-103_combination_clonogenic.tif
- __MACOSX/Figure 6/6G/._SKMEL-103_combination_clonogenic.tif
- Figure 6/6G/A375_combination_clonogenic.tif
- __MACOSX/Figure 6/6G/._A375_combination_clonogenic.tif
- Figure 6/6B/GPX4_BAY850 Treated_A375 _SKMEL-103.tif
- __MACOSX/Figure 6/6B/._GPX4_BAY850 Treated_A375 _SKMEL-103.tif
- Figure 6/6B/Actin for GPX4_BAY850 Treated_A375_SKMEL103.tif
- __MACOSX/Figure 6/6B/._Actin for GPX4_BAY850 Treated_A375_SKMEL103.tif
- Figure 6/6E/.DS_Store
- __MACOSX/Figure 6/6E/._.DS_Store
- Figure 6/6E/SKMEL-103_erastin trt.tif
- __MACOSX/Figure 6/6E/._SKMEL-103_erastin trt.tif
- Figure 6/6E/A375_Erastin trt.tif
- __MACOSX/Figure 6/6E/._A375_Erastin trt.tif
- Figure 6/6J/.DS_Store
- __MACOSX/Figure 6/6J/._.DS_Store
- Figure 6/6J/PDX experiment_ Combination trt.xlsx
- __MACOSX/Figure 6/6J/._PDX experiment_ Combination trt.xlsx
- Figure 6/6J/PDX experiment_ Combination trt.prism
- __MACOSX/Figure 6/6J/._PDX experiment_ Combination trt.prism
- Figure 6/6D/.DS_Store
- __MACOSX/Figure 6/6D/._.DS_Store
- Figure 6/6D/MTT_ A375 and SKMEL-103 with Erastin trt.prism
- __MACOSX/Figure 6/6D/._MTT_ A375 and SKMEL-103 with Erastin trt.prism
- Figure 6/6D/MTT_ A375 and SKMEL-103 with Erastin trt.xlsx
- __MACOSX/Figure 6/6D/._MTT_ A375 and SKMEL-103 with Erastin trt.xlsx
- Figure 6/6C/.DS_Store
- __MACOSX/Figure 6/6C/._.DS_Store
- Figure 6/6C/Cut and Run Assay ATAD2 on GPX4 promoter.xlsx
- __MACOSX/Figure 6/6C/._Cut and Run Assay ATAD2 on GPX4 promoter.xlsx
- Figure 6/6C/ATAD2 enrichment on GPX4 promoter.prism
- __MACOSX/Figure 6/6C/._ATAD2 enrichment on GPX4 promoter.prism
