# Supplementary material for: ATAD2 drives melanoma growth and progression and inhibits ferroptosis
Source: EMBO Rep. 2025 Dec 2;27(2):501–32. doi: 10.1038/s44319-025-00660-w (PMC12852765; doi:10.1038/s44319-025-00660-w)
Supplement: Supplementary file 11 — Source data Fig. 5 [file 44319_2025_660_MOESM11_ESM.zip › Figure 6/6F/MTT with Combination trt.xlsx]

## Sheet: A375
A375
Raw OD 590 nm		1	2	3	4
	DMSO	1.434	1.424	1.41	1.418
	BAY-850 1 uM	0.857	0.802	0.831	0.852
	Trametinib 0.25 nM	0.669	0.702	0.626	0.623
	BAY-850 1 uM + Trametinib 0.25 nM	0.256	0.258	0.242	0.251
Raw OD 630 nm		1	2	3	4
	DMSO	0.505	0.508	0.501	0.506
	BAY-850 1 uM	0.247	0.232	0.239	0.251
	Trametinib 0.25 nM	0.198	0.207	0.188	0.189
	BAY-850 1 uM + Trametinib 0.25 nM	0.096	0.097	0.092	0.093
Delta OD (590-630)		1	2	3	4
	DMSO	0.929	0.916	0.909	0.912
	BAY-850 1 uM	0.61	0.57	0.592	0.601
	Trametinib 0.25 nM	0.471	0.495	0.438	0.434
	BAY-850 1 uM + Trametinib 0.25 nM	0.16	0.161	0.15	0.158
								Average		Sample/Ave					Average	SD	SE
	DMSO		0.929	0.916	0.909	0.912		0.9165		101.364	99.9454	99.1817	99.509		100	0.961579	0.480789
	BAY-850 1 uM		0.61	0.57	0.592	0.601		0.59325		66.5576	62.1931	64.5936	65.5756		64.73	1.87165	0.935827
	Trametinib 0.25 nM		0.471	0.495	0.438	0.434		0.4595		51.3912	54.0098	47.7905	47.3541		50.1364	3.1529	1.57645
	BAY-850 1 uM + Trametinib 0.25 nM		0.16	0.161	0.15	0.158		0.15725		17.4577	17.5668	16.3666	17.2395		17.1577	0.544644	0.272322

## Sheet: SKMEL-103
SKMEL-103
Raw OD 590 nm		1	2	3	4
	DMSO	1.302	1.253	1.373	1.469
	BAY-850 1 uM	1.296	1.199	1.272	1.339
	Trametinib 0.25 nM	1.096	1.337	1.267	1.184
	BAY-850 1 uM + Trametinib 0.25 nM	0.312	0.329	0.336	0.319
Raw OD 630 nm		1	2	3	4
	DMSO	0.375	0.364	0.397	0.413
	BAY-850 1 uM	0.431	0.467	0.435	0.448
	Trametinib 0.25 nM	0.381	0.466	0.444	0.418
	BAY-850 1 uM + Trametinib 0.25 nM	0.083	0.099	0.088	0.089
Delta OD (590-630)		1	2	3	4
	DMSO	0.927	0.889	0.976	1.056
	BAY-850 1 uM	0.865	0.732	0.837	0.891
	Trametinib 0.25 nM	0.715	0.871	0.823	0.766
	BAY-850 1 uM + Trametinib 0.25 nM	0.229	0.23	0.248	0.23
								Average		Sample/Ave					Average	SD	SE
	DMSO		0.927	0.889	0.976	1.056		0.962		96.3617	92.4116	101.455	109.771		100	7.49258	3.74629
	BAY-850 1 uM		0.865	0.732	0.837	0.891		0.83125		89.9168	76.0915	87.0062	92.6195		86.4085	7.24991	3.62496
	Trametinib 0.25 nM		0.715	0.871	0.823	0.766		0.79375		74.3243	90.5405	85.5509	79.6258		82.5104	7.0489	3.52445
	BAY-850 1 uM + Trametinib 0.25 nM		0.229	0.23	0.248	0.23		0.23425		23.8046	23.9085	25.7796	23.9085		24.3503	0.954135	0.477068

## Sheet: M14
M14
Raw OD 590 nm		1	2	3	4
	DMSO	1.216	1.315	1.236	1.258
	BAY-850 1 uM	0.933	0.959	0.91	1.041
	Trametinib 0.25 nM	0.828	0.91	0.949	0.923
	BAY-850 1 uM + Trametinib 0.25 nM	0.387	0.285	0.256	0.278
Raw OD 630 nm		1	2	3	4
	DMSO	0.46	0.437	0.458	0.44
	BAY-850 1 uM	0.346	0.343	0.346	0.378
	Trametinib 0.25 nM	0.324	0.37	0.329	0.319
	BAY-850 1 uM + Trametinib 0.25 nM	0.158	0.112	0.11	0.11
Delta OD (590-630)		1	2	3	4
	DMSO	0.756	0.878	0.778	0.818
	BAY-850 1 uM	0.587	0.616	0.564	0.663
	Trametinib 0.25 nM	0.504	0.54	0.62	0.604
	BAY-850 1 uM + Trametinib 0.25 nM	0.229	0.173	0.146	0.168
								Average		Sample/Ave					Average	SD	SE
	DMSO		0.756	0.878	0.778	0.818		0.8075		93.6223	108.731	96.3467	101.3		100	6.63165	3.31583
	BAY-850 1 uM		0.587	0.616	0.564	0.663		0.6075		72.6935	76.2848	69.8452	82.1053		75.2322	5.28557	2.64279
	Trametinib 0.25 nM		0.504	0.54	0.62	0.604		0.567		62.4149	66.8731	76.7802	74.7988		70.2167	6.73605	3.36803
	BAY-850 1 uM + Trametinib 0.25 nM		0.229	0.173	0.146	0.168		0.179		28.3591	21.4241	18.0805	20.805		22.1672	4.37603	2.18802

## Sheet: SKMEL-2
SKMEL-2
Raw OD 590 nm
1.296	1.28	1.255	1.288
1.053	0.884	0.976	1.021
0.796	0.873	0.784	0.826
0.41	0.415	0.414	0.411
Raw OD 630 nm
0.494	0.485	0.454	0.466
0.401	0.316	0.334	0.389
0.261	0.292	0.238	0.269
0.144	0.144	0.143	0.144
SKMEL-2
Raw OD 590 nm		1	2	3	4
	DMSO	1.296	1.28	1.255	1.288
	BAY-850 1 uM	1.053	0.884	0.976	1.021
	Trametinib 0.25 nM	0.796	0.873	0.784	0.826
	BAY-850 1 uM + Trametinib 0.25 nM	0.41	0.415	0.414	0.411
Raw OD 630 nm		1	2	3	4
	DMSO	0.494	0.485	0.454	0.466
	BAY-850 1 uM	0.401	0.316	0.334	0.389
	Trametinib 0.25 nM	0.261	0.292	0.238	0.269
	BAY-850 1 uM + Trametinib 0.25 nM	0.144	0.144	0.143	0.144
Delta OD (590-630)		1	2	3	4
	DMSO	0.802	0.795	0.801	0.822
	BAY-850 1 uM	0.652	0.568	0.642	0.632
	Trametinib 0.25 nM	0.535	0.581	0.546	0.557
	BAY-850 1 uM + Trametinib 0.25 nM	0.266	0.271	0.271	0.267
								Average		Sample/Ave					Average	SD	SE
	DMSO		0.802	0.795	0.801	0.822		0.805		99.6273	98.7578	99.5031	102.112		100	1.4593	0.729648
	BAY-850 1 uM		0.652	0.568	0.642	0.632		0.6235		80.9938	70.559	79.7516	78.5093		77.4534	4.70686	2.35343
	Trametinib 0.25 nM		0.535	0.581	0.546	0.557		0.55475		66.4596	72.1739	67.8261	69.1925		68.913	2.4435	1.22175
	BAY-850 1 uM + Trametinib 0.25 nM		0.266	0.271	0.271	0.267		0.26875		33.0435	33.6646	33.6646	33.1677		33.3851	0.326703	0.163351
