# Supplementary material for: ATAD2 drives melanoma growth and progression and inhibits ferroptosis
Source: EMBO Rep. 2025 Dec 2;27(2):501–32. doi: 10.1038/s44319-025-00660-w (PMC12852765; doi:10.1038/s44319-025-00660-w)
Supplement: Supplementary file 11 — Source data Fig. 5 [file 44319_2025_660_MOESM11_ESM.zip › Figure 6/6A/GPX4 qRT-PCR IN BAY-850.xlsx]

## Sheet: A375
A375
	ACTINB				AVERAGE
DMSO	16.11	16.09	16.23		16.1433
BAY-850	16	15.98	15.9		15.96	0.183333
	GPX4							FOLD CHANGE		STD	STE
DMSO	20.12	20.22	20.34		20.2267	20.2267		1		0.110151	0.0635978
BAY-850	22.21	22.29	21.99		22.1633	22.3467	-2.12	0.230047		0.155349	0.0896935

## Sheet: SKMEL-103
SKMEL-103
A375
	ACTINB				AVERAGE
DMSO	15.54	15.22	15.1		15.2867
BAY-850	15.9	16	16.02		15.9733	-0.686667
	GPX4							FOLD CHANGE		STD	STE
DMSO	21.2	21.32	21.09		21.2033	21.2033		1		0.115036	0.0664181
BAY-850	24.23	24.11	24.31		24.2167	23.53	-2.32667	0.199344		0.100664	0.0581204
