# Supplementary material for: ATAD2 drives melanoma growth and progression and inhibits ferroptosis
Source: EMBO Rep. 2025 Dec 2;27(2):501–32. doi: 10.1038/s44319-025-00660-w (PMC12852765; doi:10.1038/s44319-025-00660-w)
Supplement: Supplementary file 11 — Source data Fig. 5 [file 44319_2025_660_MOESM11_ESM.zip › Figure 6/6H/Tumor growth Measurements of A375 MA2 GFP-Luc combination trt.xlsx]

## Sheet: Sheet2
A375-MA2-GFP
			Vehicle									BAY-850 25 mg/kg							Trametinib- 0.5 mg/kg								BAY-850 25 mg/kg + Trametinib- 0.5 mg/kg
Week 1
Mice	R	r	Tumor volume	Average	SEM	SD		Mice	R	r	Tumor volume	Average	SEM	SD		Mice	R	r	Tumor volume	Average	SEM	SD		Mice	R	r	Tumor volume	Average	SEM	SD
1	5.02	4.05	41.1703					1	4.39	4	35.12					1	4.4	4.8	50.688					1	4.5	4.5	45.5625
2	5.05	4.9	60.6253					2	5.2	4.1	43.706					2	4.02	4.15	34.6172					2	4.2	4.15	36.1673
3	5.3	4.05	43.4666	45.7774	3.7321	8.34499		3	4.79	4.2	42.2478	38.0728	2.12927	4.76105		3	4.8	4.11	40.541	37.5877	3.7693	8.42815		3	4.5	4.4	43.56	37.8462	2.86415	6.40424
4	5	4.1	42.025					4	4.5	3.8	32.49					4	4.6	3.8	33.212					4	4	4	32
5	5.2	4	41.6					5	4.6	4	36.8					5	4	3.8	28.88					5	4.2	3.9	31.941
Week 2
Mice	R	r						Mice	R	r						Mice	R	r						Mice	R	r
1	8.4	6.5	177.45					1	6.4	5.24	87.8643					1	6.5	6.3	128.993					1	6	5.7	97.47
2	8.67	6.4	177.562					2	7	6.2	134.54					2	6.78	5.9	118.006					2	6.3	5.3	88.4835
3	8.96	6.24	174.44	183.404	4.42871	9.90259		3	7.1	6.21	136.903	117.632	10.2058	22.8202		3	6.4	6	115.2	114.896	4.29341	9.60006		3	6.31	5	78.875	79.6037	6.62714	14.8183
4	9	6.5	190.125					4	7.5	5.9	130.538					4	6.2	5.8	104.284					4	5.5	4.6	58.19
5	8.54	6.8	197.445					5	7	5.3	98.315					5	6	6	108					5	6	5	75
Week 3
Mice	R	r						Mice	R	r						Mice	R	r						Mice	R	r
1	10	8.3	344.45					1	8.1	7.2	209.952					1	7	7	171.5					1	7.1	6.7	159.359
2	1900-01-10 04:48:00	8.3	351.339					2	7.9	7.1	199.119					2	7.8	7.2	202.176					2	6.9	6.4	141.312
3	10.1	8.14	334.611	354.619	7.74969	17.3283		3	8.2	7	200.9	201.663	2.32698	5.20313		3	8.1	7.03	200.155	180.792	8.46974	18.9383		3	7.1	6	127.8	133.509	8.73371	19.5286
4	10.5	8.5	379.312					4	8.5	6.9	202.343					4	7.9	6.4	161.792					4	7.4	6	133.2
5	10.3	8.4	363.384					5	8	7	196					5	7.5	6.7	168.338					5	7	5.5	105.875
Week 4
Mice	R	r						Mice	R	r						Mice	R	r						Mice	R	r
1	12.9	9.5	582.113					1	10.2	9.2	431.664					1	10.4	8.5	375.7					1	9.1	7.5	255.938
2	14	10.4	757.12					2	10.3	9.1	426.471					2	10.4	8.2	349.648					2	9.4	7.1	236.927
3	14.2	10.2	738.684	676.435	33.1798	74.1901		3	9.89	8.4	348.919	379.421	20.2985	45.3875		3	9.8	8.1	321.489	321.396	19.3675	43.3057		3	9.6	6.67	213.547	230.563	7.36717	16.473
4	13	9.8	624.26					4	10.5	8.1	344.452					4	10.9	7	267.05					4	10	6.7	224.45
5	13.6	10	680					5	10.8	8	345.6					5	11	7.3	293.095					5	9.6	6.8	221.952
Week 5
Mice	R	r						Mice	R	r						Mice	R	r						Mice	R	r
1	16	13	1352					1	13	10.5	716.625					1	12.7	10.3	673.672					1	10	9.1	414.05
2	15.2	12.8	1245.18					2	13.9	10.1	708.969					2	12.43	10.01	622.744					2	10.12	8.8	391.846
3	15.9	12.89	1320.91	1302.09	19.4069	43.3939		3	14	9.65	651.858	690.152	36.9018	82.5124		3	12.3	9.3	531.914	521.459	58.9551	131.824		3	10.31	9	417.555	365.17	26.7748	59.8684
4	16.1	12.56	1269.92					4	14.2	10.6	797.756					4	13	7.5	365.625					4	9.8	8	313.6
5	15.65	13	1322.42					5	13.6	9.2	575.552					5	12.6	8.1	413.343					5	10	7.6	288.8
Week 6
Mice	R	r						Mice	R	r						Mice	R	r						Mice	R	r
1	19	15	2137.5					1	15	12.5	1171.88					1	14	12	1008					1	12	10	600
2	19.2	14.5	2018.4					2	15.2	13	1284.4					2	14.1	12.5	1101.56					2	12.1	10.2	629.442
3	18.7	14.8	2048.02	2047.9	29.4887	65.9368		3	15.5	11	937.75	1040.59	78.8466	176.301		3	14.5	11.3	925.753	901.002	73.7721	164.954		3	12	9.3	518.94	568.5	20.9901	46.9339
4	20	14	1960					4	15	11	907.5					4	13.9	10.1	708.969					4	11.1	10.1	566.155
5	20.3	14.3	2075.57					5	14.9	11	901.45					5	13.8	10.5	760.725					5	11.7	9.5	527.962
