# Supplementary material for: ATAD2 drives melanoma growth and progression and inhibits ferroptosis
Source: EMBO Rep. 2025 Dec 2;27(2):501–32. doi: 10.1038/s44319-025-00660-w (PMC12852765; doi:10.1038/s44319-025-00660-w)
Supplement: Supplementary file 11 — Source data Fig. 5 [file 44319_2025_660_MOESM11_ESM.zip › Figure 6/6I/Tumor growth Measurements of SKMEL-103 GFP-Luc _combination trt.xlsx]

## Sheet: Sheet2
SKMEL-103-GFP			BAY-850 in combination with trametinib
			Vehicle									BAY-850 25 mg/kg							Trametinib- 0.5 mg/kg								BAY-850 25 mg/kg + Trametinib- 0.5 mg/kg
Week 1
Mice	R	r	Tumor volume	Average	SEM	SD		Mice	R	r	Tumor volume	Average	SEM	SD		Mice	R	r	Tumor volume	Average	SEM	SD		Mice	R	r	Tumor volume	Average	SEM	SD
1	4	3.08	18.9728					1	4	3.3	21.78					1	4.6	3.06	21.5363					1	4.3	3.1	20.6615
2	4.2	2.9	17.661					2	4.5	3.03	20.657					2	4.3	4.1	36.1415					2	4.9	4.1	41.1845
3	4.15	4	33.2	22.758	2.85736	6.38906		3	4.3	3.12	20.929	24.7048	2.28415	5.10736		3	4.12	3.03	18.9127	28.2584	3.37955	7.55668		3	4	2.9	16.82	26.0756	4.17354	9.33202
4	3.8	3.2	19.456					4	3.9	3.8	28.158					4	4	4	32					4	3.8	3.8	27.436
5	4	3.5	24.5					5	4	4	32					5	4.3	3.9	32.7015					5	4.2	3.4	24.276
Week 2
Mice	R	r						Mice	R	r						Mice	R	r						Mice	R	r
1	6	5.2	81.12					1	5	4.7	55.225					1	5.2	4.3	48.074					1	4.24	4.05	34.7733
2	6.2	5.2	83.824					2	5.5	5	68.75					2	5.3	4.09	44.3295					2	4.12	4.09	34.4599
3	6.12	5	76.5	88.5428	7.24751	16.2054		3	5.4	3.98	42.7691	58.4488	6.45963	14.4437		3	5.4	4.4	52.272	54.3427	5.36619	11.9988		3	4.08	3.92	31.3475	32.0168	1.30122	2.90953
4	6.5	6	117					4	6	4	48					4	6	5	75					4	4.5	3.5	27.5625
5	6	5.3	84.27					5	6.2	5	77.5					5	5.9	4.2	52.038					5	4.2	3.9	31.941
Week 3
Mice	R	r						Mice	R	r						Mice	R	r						Mice	R	r
1	9	7.3	239.805					1	7	5.8	117.74					1	7.06	6.1	131.351					1	6.5	5.03	82.2279
2	9.2	7.5	258.75					2	7.1	6	127.8					2	7.2	5.35	103.041					2	6.31	5.35	90.304
3	9.5	7.32	254.516	241.426	8.32677	18.6186		3	7.2	6.4	147.456	132.732	5.0515	11.2952		3	7.1	6.04	129.51	144.216	15.0682	33.6926		3	6.12	5.4	89.2296	86.2551	1.80912	4.04519
4	10	6.5	211.25					4	6.8	6.4	139.264					4	7.8	6.9	185.679					4	6.8	4.9	81.634
5	10.2	6.9	242.811					5	7.3	6	131.4					5	7	7	171.5					5	6.5	5.2	87.88
Week 4
Mice	R	r						Mice	R	r						Mice	R	r						Mice	R	r
1	13.3	10	665					1	11.12	7.87	344.369					1	12.7	7	311.15					1	9.3	6	167.4
2	12.49	9.1	517.148					2	10.2	7.91	319.097					2	11.35	7.2	294.192					2	9.2	5.9	160.126
3	13.04	9.5	588.43	566.2	27.8973	62.3783		3	10.31	8	329.92	332.864	4.69176	10.4908		3	11.62	7.1	292.882	322.842	22.9072	51.2204		3	9.8	6.2	188.356	196.537	16.1695	36.155
4	14	8.6	517.72					4	10.8	7.8	328.536					4	12.3	8.2	413.526					4	10	7	245
5	13.4	9	542.7					5	10.7	8	342.4					5	12	7.1	302.46					5	8.8	7.1	221.804
Week 5
Mice	R	r						Mice	R	r						Mice	R	r						Mice	R	r
1	15.3	12.41	1178.16					1	14.52	10.4	785.242					1	14.1	9.69	661.968					1	12.94	8	414.08
2	15.18	13.34	1350.68					2	14.5	9.05	593.793					2	13.2	9.75	627.413					2	12.3	7.2	318.816
3	15.4	12.67	1236.07	1304.18	48.1577	107.681		3	13.89	10.28	733.936	684.004	33.8437	75.6746		3	13.45	10.1	686.017	635.652	21.7216	48.5694		3	12.51	6.7	280.787	322.33	23.8302	53.2843
4	16	13.5	1458					4	14.9	9.3	644.351					4	12.9	9.3	557.861					4	11.9	7	291.55
5	15.6	12.9	1298					5	15	9.4	662.7					5	12.9	10	645					5	11.5	7.3	306.418
