# Supplementary material for: ATAD2 drives melanoma growth and progression and inhibits ferroptosis
Source: EMBO Rep. 2025 Dec 2;27(2):501–32. doi: 10.1038/s44319-025-00660-w (PMC12852765; doi:10.1038/s44319-025-00660-w)
Supplement: Supplementary file 11 — Source data Fig. 5 [file 44319_2025_660_MOESM11_ESM.zip › Figure 6/6J/PDX experiment_ Combination trt.xlsx]

## Sheet: Sheet1
PDX- TM01386
Mice tumor measurements
Week 1
Control			Tumor volume	Average	SEM	SD		BAY-850								Trametinib								Trametinib + BAY-850
1	4.9	4	39.2					1	4.8	4.8	55.296					1	5	4.2	44.1					1	5.1	4.7	56.3295
2	5	4.22	44.521					2	4.5	4.3	41.6025					2	5.1	4.3	47.1495					2	5	4.4	48.4
3	4.87	4.34	45.8647	40.4151	2.23225	5.26812		3	5.3	4.7	58.5385	46.2361	4.49394	10.0484		3	4.9	4.2	43.218	41.7031	2.0253	4.52858		3	5.2	4.1	43.706	47.5671	2.63866	5.90004
4	4.5	3.8	32.49					4	5	4	40					4	5.2	3.8	37.544					4	4.8	4.5	48.6
5	5	4	40					5	4.7	3.9	35.7435					5	4.8	3.9	36.504					5	5.1	4	40.8
Week 2
Control								BAY-850								Trametinib								Trametinib + BAY-850
1	8.4	6.2	161.448					1	7.2	5.1	93.636					1	8	5.1	104.04					1	6	5	75
2	8.9	5.92	155.956					2	7.7	5.2	104.104					2	8.1	5.2	109.512					2	6	4.8	69.12
3	8.1	6.5	171.112	147.563	9.85358	23.2545		3	7.4	5.4	107.892	110.214	8.76397	19.5962		3	8.4	5.4	122.472	98.8985	9.7203	21.7346		3	6.4	4.9	76.832	71.0917	2.05659	4.59853
4	9	5	112.5					4	8	6	144					4	7.5	5	93.75					4	5.5	4.9	66.0275
5	7.6	6	136.8					5	7.8	5.1	101.439					5	7.7	4.1	64.7185					5	6.2	4.7	68.479
											0
											0
Week 3											0
Control								BAY-850			0					Trametinib								Trametinib + BAY-850
1	11.3	7.87	349.943					1	9.2	7.1	231.886					1	9.2	6.9	219.006					1	8.6	5.4	125.388
2	11.1	8.2	373.182					2	9.8	7.3	261.121					2	9.7	7.1	244.488					2	8.1	5.4	118.098
3	12.5	8.5	451.562	354.138	44.4525	104.908		3	9.1	7.7	269.769	242.455	17.086	38.2043		3	9.4	6.7	210.983	205.592	13.1928	29.4991		3	8.4	5.2	113.568	114.453	4.38343	9.80135
4	10	6	180					4	10	6	180					4	10.2	6	183.6					4	7.9	5	98.75
5	13	8	416					5	11	7	269.5					5	10.1	5.8	169.882					5	7.7	5.5	116.463
week 4
Control								BAY-850								Trametinib								Trametinib + BAY-850
1	14.17	11.8	986.515					1	12.2	9.4	538.996					1	12	8.6	443.76					1	9.2	7.4	251.896
2	15.1	11.5	998.487					2	13.4	8.1	439.587					2	11.3	9.1	467.876					2	9.7	7.1	244.488
3	15.3	10.8	892.296	804.06	91.6387	216.267		3	13.09	8.9	518.429	476.414	21.6734	48.4616		3	12.4	8.8	480.128	403.375	38.1843	85.38		3	9.4	6.9	223.767	215.31	15.847	35.4338
4	18	8	576					4	14	8	448					4	11.9	7.5	334.688					4	10	6	180
5	14	9	567					5	13	8.2	437.06					5	12.2	6.9	290.421					5	9.8	6	176.4
