# Supplementary material for: ATAD2 drives melanoma growth and progression and inhibits ferroptosis
Source: EMBO Rep. 2025 Dec 2;27(2):501–32. doi: 10.1038/s44319-025-00660-w (PMC12852765; doi:10.1038/s44319-025-00660-w)
Supplement: Supplementary file 11 — Source data Fig. 5 [file 44319_2025_660_MOESM11_ESM.zip › Figure 6/6D/MTT_ A375 and SKMEL-103 with Erastin trt.xlsx]

## Sheet: A375
A375
Raw OD 590 nm
	DMSO	1.482	1.418	1.43	1.348
	Erastin 1 uM	0.905	0.936	0.997	1.111
	Erastin 2 uM	0.231	0.201	0.193	0.216
Raw OD 630 nm
	DMSO	0.555	0.49	0.505	0.493
	Erastin 1 uM	0.309	0.373	0.346	0.395
	Erastin 2 uM	0.064	0.07	0.064	0.066
590-630	DMSO	0.927	0.928	0.925	0.855
	Erastin 1 uM	0.596	0.563	0.651	0.716
	Erastin 2 uM	0.167	0.131	0.129	0.15
		Averages	STD	SEM
	DMSO	0.927	0.035855	0.0179275
	Erastin 1 uM	0.596	0.0670149	0.0335075
	Erastin 2 uM	0.167	0.0178769	0.00893845
		% Survival	%STD	%SEM
	DMSO	100	3.86786	1.93393
	Erastin 1 uM	64.2934	7.22923	3.61461
	Erastin 2 uM	18.0151	1.92847	0.964234

## Sheet: SKMEL-103
SKMEL-103
Raw OD 590 nm
	DMSO	1.108	1.137	1.218	1.126
	Erastin 1 uM	0.449	0.462	0.447	0.491
	Erastin 2 uM	0.084	0.099	0.089	0.091
Raw OD 630 nm
	DMSO	0.34	0.547	0.441	0.45
	Erastin 1 uM	0.214	0.212	0.211	0.231
	Erastin 2 uM	0.064	0.05	0.064	0.066
590-630	DMSO	0.768	0.59	0.777	0.676
	Erastin 1 uM	0.235	0.25	0.236	0.26
	Erastin 2 uM	0.02	0.049	0.025	0.025
		Averages	STD	SEM
	DMSO	0.768	0.087937	0.0439685
	Erastin 1 uM	0.235	0.0119826	0.00599131
	Erastin 2 uM	0.02	0.013048	0.00652399
		% Survival	%STD	%SEM
	DMSO	100	11.4501	5.72507
	Erastin 1 uM	30.599	1.56024	0.780119
	Erastin 2 uM	2.60417	1.69896	0.849478
