# Supplementary material for: ATAD2 drives melanoma growth and progression and inhibits ferroptosis
Source: EMBO Rep. 2025 Dec 2;27(2):501–32. doi: 10.1038/s44319-025-00660-w (PMC12852765; doi:10.1038/s44319-025-00660-w)
Supplement: Supplementary file 11 — Source data Fig. 5 [file 44319_2025_660_MOESM11_ESM.zip › Figure 6/6C/Cut and Run Assay ATAD2 on GPX4 promoter.xlsx]

## Sheet: Sheet1
DMSO treatment
		Actin set1
Input	17.715	17.834	17.711		17.7533
IgG	25.651	25.887	25.95		25.8293
Anti-ATAD2	23.503	23.75	24.088		23.7803	2.049
		GPX4 primer			del ct	normalized ct	del ct	fold change	STD	SEM
Input	18.897	19.15	18.177		18.7413	18.7413
IgG	27.345	28.115	28.33		27.93	27.93		1	0.517904	0.299021
Anti-ATAD2	24.371	23.995	23.66		24.0087	26.0577	1.87233	3.66124	0.355697	0.205368
BAY-850 treatment
		Actin set1
Input	17.922	17.52	18.123		17.855
IgG	28.7	27.906	29.611		28.739
Anti-ATAD2	24.658	24.472	24.511		24.547	4.192
		GPX4 primer			del ct	normalized ct	del ct	fold change	STD	SEM
Input	18.897	19.15	18.177		18.7413	18.7413
IgG	29.912	30.074	29.829		29.9383	29.9383		1	0.124605	0.0719427
Anti-ATAD2	24.94	25.442	25.325		25.2357	29.4277	0.510667	1.42471	0.262652	0.151647
