# Supplementary material for: ATAD2 drives melanoma growth and progression and inhibits ferroptosis
Source: EMBO Rep. 2025 Dec 2;27(2):501–32. doi: 10.1038/s44319-025-00660-w (PMC12852765; doi:10.1038/s44319-025-00660-w)
Supplement: Supplementary file 12 — Source data Fig. 6 [file 44319_2025_660_MOESM12_ESM.zip]

Archive with 44 entries (38 files):
- Figure 6/
- Figure 6/6A/
- Figure 6/.DS_Store
- __MACOSX/Figure 6/._.DS_Store
- Figure 6/6B/
- Figure 6/6E/
- Figure 6/6D/
- Figure 6/6C/
- Figure 6/6A/SK-MEL-103_BAY Res_BAY-850.tif
- __MACOSX/Figure 6/6A/._SK-MEL-103_BAY Res_BAY-850.tif
- Figure 6/6A/A375_BAY Res_BAY-850.tif
- __MACOSX/Figure 6/6A/._A375_BAY Res_BAY-850.tif
- Figure 6/6A/SK-MEL-103_BAY Res_DMSO.tif
- __MACOSX/Figure 6/6A/._SK-MEL-103_BAY Res_DMSO.tif
- Figure 6/6A/A375_BAY Res_DMSO.tif
- __MACOSX/Figure 6/6A/._A375_BAY Res_DMSO.tif
- Figure 6/6B/SK-MEL-103 BAY850 R Cells RTK.tif
- __MACOSX/Figure 6/6B/._SK-MEL-103 BAY850 R Cells RTK.tif
- Figure 6/6B/A375 BAY850 R Cells RTK.tif
- __MACOSX/Figure 6/6B/._A375 BAY850 R Cells RTK.tif
- Figure 6/6E/pERK1:2_BAY850 Resistant_A375 & SKMEL-103 Cells.tif
- __MACOSX/Figure 6/6E/._pERK1:2_BAY850 Resistant_A375 & SKMEL-103 Cells.tif
- Figure 6/6E/pMEK1:2_BAY850 Resistant_ SKMEL-103 Cells.tif
- __MACOSX/Figure 6/6E/._pMEK1:2_BAY850 Resistant_ SKMEL-103 Cells.tif
- Figure 6/6E/Total MEK1:2_BAY850 Resistant_SKMEL-103 Cells.tif
- __MACOSX/Figure 6/6E/._Total MEK1:2_BAY850 Resistant_SKMEL-103 Cells.tif
- Figure 6/6E/Total MEK12_BAY850_Resistant_A375 cells.tif
- __MACOSX/Figure 6/6E/._Total MEK12_BAY850_Resistant_A375 cells.tif
- Figure 6/6E/pROR1_BAY850 Resistant_A375 & SKMEL-103 Cells.tif
- __MACOSX/Figure 6/6E/._pROR1_BAY850 Resistant_A375 & SKMEL-103 Cells.tif
- Figure 6/6E/Total-ROR1_BAY850 Resistant_A375 & SKMEL-103 Cells.tif
- __MACOSX/Figure 6/6E/._Total-ROR1_BAY850 Resistant_A375 & SKMEL-103 Cells.tif
- Figure 6/6E/Total ERK1:2_BAY850 Resistant_A375 & SKMEL-103 Cells.tif
- __MACOSX/Figure 6/6E/._Total ERK1:2_BAY850 Resistant_A375 & SKMEL-103 Cells.tif
- Figure 6/6E/pMEK12_BAY850_Resistant_A375 Cells.tif
- __MACOSX/Figure 6/6E/._pMEK12_BAY850_Resistant_A375 Cells.tif
- Figure 6/6D/SK-MEL-103 BAY850 Resistant_RTK Array Analysis .prism
- __MACOSX/Figure 6/6D/._SK-MEL-103 BAY850 Resistant_RTK Array Analysis .prism
- Figure 6/6D/A375 BAY850 Resistant_RTK Array Analysis .prism
- __MACOSX/Figure 6/6D/._A375 BAY850 Resistant_RTK Array Analysis .prism
- Figure 6/6C/SK-MEL-103 BAY850 Resistant_RTK Array Analysis.prism
- __MACOSX/Figure 6/6C/._SK-MEL-103 BAY850 Resistant_RTK Array Analysis.prism
- Figure 6/6C/A375 BAY850 Resistant_RTK Array Analysis .prism
- __MACOSX/Figure 6/6C/._A375 BAY850 Resistant_RTK Array Analysis .prism
