# Supplementary material for: ATAD2 drives melanoma growth and progression and inhibits ferroptosis
Source: EMBO Rep. 2025 Dec 2;27(2):501–32. doi: 10.1038/s44319-025-00660-w (PMC12852765; doi:10.1038/s44319-025-00660-w)
Supplement: Supplementary file 13 — Source data Fig. 7 [file 44319_2025_660_MOESM13_ESM.zip]

Archive with 3 entries (2 files):
- Figure 7/
- Figure 7/Model.pdf
- __MACOSX/Figure 7/._Model.pdf
